# Supplementary material for: Decreased microbial co-occurrence network stability and SCFA receptor level correlates with obesity in African-origin women
Source: Sci Rep. 2018 Nov 20;8:17135. doi: 10.1038/s41598-018-35230-9 (PMC6244201; doi:10.1038/s41598-018-35230-9)
Supplement: Supplementary file 2 — Table S1 [file 41598_2018_35230_MOESM2_ESM.zip › SREP-18-15117-s02.xml]

<?xml version="1.0"?>
<?mso-application progid="Excel.Sheet"?>
<Workbook xmlns="urn:schemas-microsoft-com:office:spreadsheet"
 xmlns:o="urn:schemas-microsoft-com:office:office"
 xmlns:x="urn:schemas-microsoft-com:office:excel"
 xmlns:ss="urn:schemas-microsoft-com:office:spreadsheet"
 xmlns:html="http://www.w3.org/TR/REC-html40">
 <DocumentProperties xmlns="urn:schemas-microsoft-com:office:office">
  <Author>Dugas, Lara</Author>
  <LastAuthor>Dugas, Lara</LastAuthor>
  <Created>2018-03-16T21:33:12Z</Created>
  <LastSaved>2018-03-16T21:34:53Z</LastSaved>
  <Company>Loyola University Chicago</Company>
  <Version>15.00</Version>
 </DocumentProperties>
 <OfficeDocumentSettings xmlns="urn:schemas-microsoft-com:office:office">
  <AllowPNG/>
 </OfficeDocumentSettings>
 <ExcelWorkbook xmlns="urn:schemas-microsoft-com:office:excel">
  <WindowHeight>12435</WindowHeight>
  <WindowWidth>28800</WindowWidth>
  <WindowTopX>0</WindowTopX>
  <WindowTopY>0</WindowTopY>
  <ProtectStructure>False</ProtectStructure>
  <ProtectWindows>False</ProtectWindows>
 </ExcelWorkbook>
 <Styles>
  <Style ss:ID="Default" ss:Name="Normal">
   <Alignment ss:Vertical="Bottom"/>
   <Borders/>
   <Font ss:FontName="Calibri" x:Family="Swiss" ss:Size="11" ss:Color="#000000"/>
   <Interior/>
   <NumberFormat/>
   <Protection/>
  </Style>
  <Style ss:ID="s16">
   <Font ss:FontName="Arial" x:Family="Swiss" ss:Size="12" ss:Color="#000000"/>
   <Interior/>
  </Style>
  <Style ss:ID="s17">
   <Alignment ss:Horizontal="Center" ss:Vertical="Bottom"/>
   <Font ss:FontName="Arial" x:Family="Swiss" ss:Size="12" ss:Color="#000000"/>
   <Interior/>
   <NumberFormat ss:Format="0.E+00"/>
  </Style>
  <Style ss:ID="s18">
   <Borders>
    <Border ss:Position="Bottom" ss:LineStyle="Double" ss:Weight="3"/>
   </Borders>
   <Font ss:FontName="Arial" x:Family="Swiss" ss:Size="12" ss:Color="#000000"
    ss:Bold="1"/>
   <Interior/>
  </Style>
  <Style ss:ID="s19">
   <Alignment ss:Horizontal="Center" ss:Vertical="Bottom"/>
   <Borders>
    <Border ss:Position="Bottom" ss:LineStyle="Double" ss:Weight="3"/>
   </Borders>
   <Font ss:FontName="Arial" x:Family="Swiss" ss:Size="12" ss:Color="#000000"
    ss:Bold="1"/>
   <Interior/>
   <NumberFormat ss:Format="0.E+00"/>
  </Style>
  <Style ss:ID="s20">
   <Borders>
    <Border ss:Position="Bottom" ss:LineStyle="Double" ss:Weight="3"/>
   </Borders>
   <Font ss:FontName="Arial" x:Family="Swiss" ss:Size="12" ss:Color="#000000"
    ss:Bold="1"/>
   <Interior/>
   <NumberFormat ss:Format="0.E+00"/>
  </Style>
  <Style ss:ID="s21">
   <Borders>
    <Border ss:Position="Bottom" ss:LineStyle="Double" ss:Weight="3"/>
    <Border ss:Position="Top" ss:LineStyle="Continuous" ss:Weight="1"/>
   </Borders>
   <Font ss:FontName="Arial" x:Family="Swiss" ss:Size="12" ss:Color="#000000"/>
   <Interior/>
  </Style>
  <Style ss:ID="s22">
   <Borders>
    <Border ss:Position="Bottom" ss:LineStyle="Double" ss:Weight="3"/>
    <Border ss:Position="Top" ss:LineStyle="Continuous" ss:Weight="1"/>
   </Borders>
   <Font ss:FontName="Arial" x:Family="Swiss" ss:Size="12" ss:Color="#000000"/>
   <Interior/>
   <NumberFormat ss:Format="Scientific"/>
  </Style>
  <Style ss:ID="s23">
   <Font ss:FontName="Arial" x:Family="Swiss" ss:Size="12" ss:Color="#000000"/>
   <Interior/>
   <NumberFormat ss:Format="Scientific"/>
  </Style>
  <Style ss:ID="s24">
   <Font ss:FontName="Arial" x:Family="Swiss" ss:Size="12" ss:Color="#000000"/>
   <Interior/>
  </Style>
  <Style ss:ID="s25">
   <Borders>
    <Border ss:Position="Bottom" ss:LineStyle="Continuous" ss:Weight="1"/>
   </Borders>
   <Font ss:FontName="Arial" x:Family="Swiss" ss:Size="12" ss:Color="#000000"/>
   <Interior/>
  </Style>
  <Style ss:ID="s26">
   <Borders>
    <Border ss:Position="Bottom" ss:LineStyle="Double" ss:Weight="3"/>
   </Borders>
   <Font ss:FontName="Arial" x:Family="Swiss" ss:Size="12" ss:Color="#000000"/>
   <Interior/>
  </Style>
  <Style ss:ID="s27">
   <Borders>
    <Border ss:Position="Bottom" ss:LineStyle="Continuous" ss:Weight="1"/>
   </Borders>
   <Font ss:FontName="Arial" x:Family="Swiss" ss:Size="12" ss:Color="#000000"/>
   <Interior/>
   <NumberFormat ss:Format="Scientific"/>
  </Style>
 </Styles>
 <Worksheet ss:Name="Sheet1">
  <Table ss:ExpandedColumnCount="5" ss:ExpandedRowCount="320" x:FullColumns="1"
   x:FullRows="1" ss:DefaultRowHeight="15">
   <Column ss:Width="782.25"/>
   <Column ss:Width="78"/>
   <Column ss:Width="116.25"/>
   <Column ss:Width="81.75"/>
   <Column ss:Width="49.5"/>
   <Row ss:Height="15.75">
    <Cell ss:StyleID="s16"><Data ss:Type="String">Table S1: Multiple comparison between diet and physiological variables using Tukey and Anova</Data></Cell>
    <Cell ss:StyleID="s17"/>
    <Cell ss:StyleID="s17"/>
    <Cell ss:StyleID="s17"/>
    <Cell ss:StyleID="s16"/>
   </Row>
   <Row ss:Height="15.75">
    <Cell ss:StyleID="s16"><Data ss:Type="String">GL, lean Ghanaians; GO, obese Ghanaians; UL, lean Americans; UO, obese Americans; Country, USA versus Ghana; obese, obese versus lean; </Data></Cell>
    <Cell ss:StyleID="s17"/>
    <Cell ss:StyleID="s17"/>
    <Cell ss:StyleID="s17"/>
    <Cell ss:StyleID="s16"/>
   </Row>
   <Row ss:Height="15.75">
    <Cell ss:StyleID="s16"><Data ss:Type="String">allvsGL, (GO+UL+UO)/3 versus GL</Data></Cell>
    <Cell ss:StyleID="s17"/>
    <Cell ss:StyleID="s17"/>
    <Cell ss:StyleID="s17"/>
    <Cell ss:StyleID="s16"/>
   </Row>
   <Row ss:Height="15.75">
    <Cell ss:StyleID="s16"/>
    <Cell ss:StyleID="s17"/>
    <Cell ss:StyleID="s17"/>
    <Cell ss:StyleID="s17"/>
    <Cell ss:StyleID="s16"/>
   </Row>
   <Row ss:Height="16.5">
    <Cell ss:StyleID="s18"><Data ss:Type="String">Variable</Data></Cell>
    <Cell ss:StyleID="s19"><Data ss:Type="String">Comparison</Data></Cell>
    <Cell ss:StyleID="s19"><Data ss:Type="String">Average difference</Data></Cell>
    <Cell ss:StyleID="s19"><Data ss:Type="String">p-value</Data></Cell>
    <Cell ss:StyleID="s20"><Data ss:Type="String">Method</Data></Cell>
   </Row>
   <Row ss:Height="17.25">
    <Cell ss:StyleID="s21"><Data ss:Type="String">Physiologic variables</Data></Cell>
    <Cell ss:StyleID="s21"/>
    <Cell ss:StyleID="s21"/>
    <Cell ss:StyleID="s22"/>
    <Cell ss:StyleID="s21"/>
   </Row>
   <Row ss:Height="16.5">
    <Cell ss:StyleID="s16"><Data ss:Type="String">Fecal acetic acid (ng/ml)</Data></Cell>
    <Cell ss:StyleID="s16"><Data ss:Type="String">Country</Data></Cell>
    <Cell ss:StyleID="s16"><Data ss:Type="String">NA</Data></Cell>
    <Cell ss:StyleID="s23"><Data ss:Type="Number">6.1838805591518894E-5</Data></Cell>
    <Cell ss:StyleID="s16"><Data ss:Type="String">Anova</Data></Cell>
   </Row>
   <Row ss:Height="15.75">
    <Cell ss:StyleID="s16"><Data ss:Type="String">Fecal propionic acid (ng/ml)</Data></Cell>
    <Cell ss:StyleID="s16"><Data ss:Type="String">ULvsGO</Data></Cell>
    <Cell ss:StyleID="s16"><Data ss:Type="Number">-0.73663173994139197</Data></Cell>
    <Cell ss:StyleID="s16"><Data ss:Type="Number">6.2422537616668705E-4</Data></Cell>
    <Cell ss:StyleID="s24"><Data ss:Type="String">Tukey</Data></Cell>
   </Row>
   <Row ss:Height="15.75">
    <Cell ss:StyleID="s16"><Data ss:Type="String">Fecal propionic acid (ng/ml)</Data></Cell>
    <Cell ss:StyleID="s16"><Data ss:Type="String">UOvsGO</Data></Cell>
    <Cell ss:StyleID="s16"><Data ss:Type="Number">-0.56937687982496799</Data></Cell>
    <Cell ss:StyleID="s16"><Data ss:Type="Number">6.3884796561797198E-4</Data></Cell>
    <Cell ss:StyleID="s24"><Data ss:Type="String">Tukey</Data></Cell>
   </Row>
   <Row ss:Height="15.75">
    <Cell ss:StyleID="s16"><Data ss:Type="String">Fecal propionic acid (ng/ml)</Data></Cell>
    <Cell ss:StyleID="s16"><Data ss:Type="String">Country</Data></Cell>
    <Cell ss:StyleID="s16"><Data ss:Type="String">NA</Data></Cell>
    <Cell ss:StyleID="s23"><Data ss:Type="Number">2.4737382043740898E-6</Data></Cell>
    <Cell ss:StyleID="s16"><Data ss:Type="String">Anova</Data></Cell>
   </Row>
   <Row ss:Height="15.75">
    <Cell ss:StyleID="s24"><Data ss:Type="String">Fecal butyric acid (ng/ml)</Data></Cell>
    <Cell ss:StyleID="s16"><Data ss:Type="String">Country</Data></Cell>
    <Cell ss:StyleID="s16"><Data ss:Type="String">NA</Data></Cell>
    <Cell ss:StyleID="s16"><Data ss:Type="Number">5.4795752029735702E-4</Data></Cell>
    <Cell ss:StyleID="s16"><Data ss:Type="String">Anova</Data></Cell>
   </Row>
   <Row ss:Height="15.75">
    <Cell ss:StyleID="s16"><Data ss:Type="String">Total fecal SCFA content (ng/ml)</Data></Cell>
    <Cell ss:StyleID="s16"><Data ss:Type="String">ULvsGO</Data></Cell>
    <Cell ss:StyleID="s16"><Data ss:Type="Number">-2.4717629615860801</Data></Cell>
    <Cell ss:StyleID="s16"><Data ss:Type="Number">1.3068869750793E-3</Data></Cell>
    <Cell ss:StyleID="s24"><Data ss:Type="String">Tukey</Data></Cell>
   </Row>
   <Row ss:Height="15.75">
    <Cell ss:StyleID="s16"><Data ss:Type="String">Total fecal SCFA content (ng/ml)</Data></Cell>
    <Cell ss:StyleID="s16"><Data ss:Type="String">UOvsGO</Data></Cell>
    <Cell ss:StyleID="s16"><Data ss:Type="Number">-1.7276695311287</Data></Cell>
    <Cell ss:StyleID="s16"><Data ss:Type="Number">4.5021269957923301E-3</Data></Cell>
    <Cell ss:StyleID="s24"><Data ss:Type="String">Tukey</Data></Cell>
   </Row>
   <Row ss:Height="15.75">
    <Cell ss:StyleID="s16"><Data ss:Type="String">Total fecal SCFA content (ng/ml)</Data></Cell>
    <Cell ss:StyleID="s16"><Data ss:Type="String">Country</Data></Cell>
    <Cell ss:StyleID="s16"><Data ss:Type="String">NA</Data></Cell>
    <Cell ss:StyleID="s23"><Data ss:Type="Number">1.06270504183571E-5</Data></Cell>
    <Cell ss:StyleID="s16"><Data ss:Type="String">Anova</Data></Cell>
   </Row>
   <Row ss:Height="15.75">
    <Cell ss:StyleID="s16"><Data ss:Type="String">Serum leptin (ng/ml)</Data></Cell>
    <Cell ss:StyleID="s16"><Data ss:Type="String">GOvsGL</Data></Cell>
    <Cell ss:StyleID="s16"><Data ss:Type="Number">24.441739246132698</Data></Cell>
    <Cell ss:StyleID="s16"><Data ss:Type="Number">2.5432306571104802E-4</Data></Cell>
    <Cell ss:StyleID="s24"><Data ss:Type="String">Tukey</Data></Cell>
   </Row>
   <Row ss:Height="15.75">
    <Cell ss:StyleID="s16"><Data ss:Type="String">Serum leptin (ng/ml)</Data></Cell>
    <Cell ss:StyleID="s16"><Data ss:Type="String">UOvsGL</Data></Cell>
    <Cell ss:StyleID="s16"><Data ss:Type="Number">46.5609670693716</Data></Cell>
    <Cell ss:StyleID="s23"><Data ss:Type="Number">4.83600381961935E-10</Data></Cell>
    <Cell ss:StyleID="s24"><Data ss:Type="String">Tukey</Data></Cell>
   </Row>
   <Row ss:Height="15.75">
    <Cell ss:StyleID="s16"><Data ss:Type="String">Serum leptin (ng/ml)</Data></Cell>
    <Cell ss:StyleID="s16"><Data ss:Type="String">UOvsGO</Data></Cell>
    <Cell ss:StyleID="s16"><Data ss:Type="Number">22.119227823238901</Data></Cell>
    <Cell ss:StyleID="s16"><Data ss:Type="Number">6.1843355728985504E-4</Data></Cell>
    <Cell ss:StyleID="s24"><Data ss:Type="String">Tukey</Data></Cell>
   </Row>
   <Row ss:Height="15.75">
    <Cell ss:StyleID="s16"><Data ss:Type="String">Serum leptin (ng/ml)</Data></Cell>
    <Cell ss:StyleID="s16"><Data ss:Type="String">UOvsUL</Data></Cell>
    <Cell ss:StyleID="s16"><Data ss:Type="Number">40.705738736119599</Data></Cell>
    <Cell ss:StyleID="s23"><Data ss:Type="Number">3.4740977983282997E-8</Data></Cell>
    <Cell ss:StyleID="s24"><Data ss:Type="String">Tukey</Data></Cell>
   </Row>
   <Row ss:Height="15.75">
    <Cell ss:StyleID="s16"><Data ss:Type="String">Serum leptin (ng/ml)</Data></Cell>
    <Cell ss:StyleID="s16"><Data ss:Type="String">Country</Data></Cell>
    <Cell ss:StyleID="s16"><Data ss:Type="String">NA</Data></Cell>
    <Cell ss:StyleID="s23"><Data ss:Type="Number">5.43355617353532E-9</Data></Cell>
    <Cell ss:StyleID="s16"><Data ss:Type="String">Anova</Data></Cell>
   </Row>
   <Row ss:Height="15.75">
    <Cell ss:StyleID="s16"><Data ss:Type="String">Serum leptin (ng/ml)</Data></Cell>
    <Cell ss:StyleID="s16"><Data ss:Type="String">Obese</Data></Cell>
    <Cell ss:StyleID="s16"><Data ss:Type="String">NA</Data></Cell>
    <Cell ss:StyleID="s23"><Data ss:Type="Number">6.2132707047644403E-11</Data></Cell>
    <Cell ss:StyleID="s16"><Data ss:Type="String">Anova</Data></Cell>
   </Row>
   <Row ss:Height="15.75">
    <Cell ss:StyleID="s16"><Data ss:Type="String">Serum leptin (ng/ml)</Data></Cell>
    <Cell ss:StyleID="s16"><Data ss:Type="String">allvsGL</Data></Cell>
    <Cell ss:StyleID="s16"><Data ss:Type="String">NA</Data></Cell>
    <Cell ss:StyleID="s23"><Data ss:Type="Number">1.4300051487351699E-8</Data></Cell>
    <Cell ss:StyleID="s16"><Data ss:Type="String">Anova</Data></Cell>
   </Row>
   <Row ss:Height="15.75">
    <Cell ss:StyleID="s16"><Data ss:Type="String">Serum insulin (uU/ml)</Data></Cell>
    <Cell ss:StyleID="s16"><Data ss:Type="String">UOvsGL</Data></Cell>
    <Cell ss:StyleID="s16"><Data ss:Type="Number">14.742592592592599</Data></Cell>
    <Cell ss:StyleID="s16"><Data ss:Type="Number">1.1525593908368001E-4</Data></Cell>
    <Cell ss:StyleID="s24"><Data ss:Type="String">Tukey</Data></Cell>
   </Row>
   <Row ss:Height="15.75">
    <Cell ss:StyleID="s16"><Data ss:Type="String">Serum insulin (uU/ml)</Data></Cell>
    <Cell ss:StyleID="s16"><Data ss:Type="String">UOvsGO</Data></Cell>
    <Cell ss:StyleID="s16"><Data ss:Type="Number">17.59</Data></Cell>
    <Cell ss:StyleID="s23"><Data ss:Type="Number">2.3913241771311701E-5</Data></Cell>
    <Cell ss:StyleID="s24"><Data ss:Type="String">Tukey</Data></Cell>
   </Row>
   <Row ss:Height="15.75">
    <Cell ss:StyleID="s16"><Data ss:Type="String">Serum insulin (uU/ml)</Data></Cell>
    <Cell ss:StyleID="s16"><Data ss:Type="String">UOvsUL</Data></Cell>
    <Cell ss:StyleID="s16"><Data ss:Type="Number">14.634615384615399</Data></Cell>
    <Cell ss:StyleID="s16"><Data ss:Type="Number">3.7622886899274502E-3</Data></Cell>
    <Cell ss:StyleID="s24"><Data ss:Type="String">Tukey</Data></Cell>
   </Row>
   <Row ss:Height="15.75">
    <Cell ss:StyleID="s16"><Data ss:Type="String">Serum insulin (uU/ml)</Data></Cell>
    <Cell ss:StyleID="s16"><Data ss:Type="String">Country</Data></Cell>
    <Cell ss:StyleID="s16"><Data ss:Type="String">NA</Data></Cell>
    <Cell ss:StyleID="s23"><Data ss:Type="Number">2.9303589351258399E-5</Data></Cell>
    <Cell ss:StyleID="s16"><Data ss:Type="String">Anova</Data></Cell>
   </Row>
   <Row ss:Height="15.75">
    <Cell ss:StyleID="s16"><Data ss:Type="String">HOMA-IR</Data></Cell>
    <Cell ss:StyleID="s16"><Data ss:Type="String">UOvsGL</Data></Cell>
    <Cell ss:StyleID="s16"><Data ss:Type="Number">4.4078347946873402</Data></Cell>
    <Cell ss:StyleID="s16"><Data ss:Type="Number">4.0478709330781203E-3</Data></Cell>
    <Cell ss:StyleID="s24"><Data ss:Type="String">Tukey</Data></Cell>
   </Row>
   <Row ss:Height="15.75">
    <Cell ss:StyleID="s16"><Data ss:Type="String">HOMA-IR</Data></Cell>
    <Cell ss:StyleID="s16"><Data ss:Type="String">UOvsGO</Data></Cell>
    <Cell ss:StyleID="s16"><Data ss:Type="Number">5.3773099512257998</Data></Cell>
    <Cell ss:StyleID="s16"><Data ss:Type="Number">1.0869174372749599E-3</Data></Cell>
    <Cell ss:StyleID="s24"><Data ss:Type="String">Tukey</Data></Cell>
   </Row>
   <Row ss:Height="15.75">
    <Cell ss:StyleID="s16"><Data ss:Type="String">HOMA-IR</Data></Cell>
    <Cell ss:StyleID="s16"><Data ss:Type="String">Country</Data></Cell>
    <Cell ss:StyleID="s16"><Data ss:Type="String">NA</Data></Cell>
    <Cell ss:StyleID="s16"><Data ss:Type="Number">2.33600795102804E-4</Data></Cell>
    <Cell ss:StyleID="s16"><Data ss:Type="String">Anova</Data></Cell>
   </Row>
   <Row ss:Height="15.75">
    <Cell ss:StyleID="s16"><Data ss:Type="String">Serum HDL (mmol/L)</Data></Cell>
    <Cell ss:StyleID="s16"><Data ss:Type="String">ULvsGL</Data></Cell>
    <Cell ss:StyleID="s16"><Data ss:Type="Number">0.572944301618037</Data></Cell>
    <Cell ss:StyleID="s23"><Data ss:Type="Number">3.6666352628555998E-6</Data></Cell>
    <Cell ss:StyleID="s24"><Data ss:Type="String">Tukey</Data></Cell>
   </Row>
   <Row ss:Height="15.75">
    <Cell ss:StyleID="s16"><Data ss:Type="String">Serum HDL (mmol/L)</Data></Cell>
    <Cell ss:StyleID="s16"><Data ss:Type="String">ULvsGO</Data></Cell>
    <Cell ss:StyleID="s16"><Data ss:Type="Number">0.58846153730769202</Data></Cell>
    <Cell ss:StyleID="s23"><Data ss:Type="Number">8.5270892357103295E-6</Data></Cell>
    <Cell ss:StyleID="s24"><Data ss:Type="String">Tukey</Data></Cell>
   </Row>
   <Row ss:Height="15.75">
    <Cell ss:StyleID="s16"><Data ss:Type="String">Serum HDL (mmol/L)</Data></Cell>
    <Cell ss:StyleID="s16"><Data ss:Type="String">UOvsUL</Data></Cell>
    <Cell ss:StyleID="s16"><Data ss:Type="Number">-0.41068376052991401</Data></Cell>
    <Cell ss:StyleID="s16"><Data ss:Type="Number">8.4129624108752999E-4</Data></Cell>
    <Cell ss:StyleID="s24"><Data ss:Type="String">Tukey</Data></Cell>
   </Row>
   <Row ss:Height="15.75">
    <Cell ss:StyleID="s16"><Data ss:Type="String">Serum HDL (mmol/L)</Data></Cell>
    <Cell ss:StyleID="s16"><Data ss:Type="String">Country</Data></Cell>
    <Cell ss:StyleID="s16"><Data ss:Type="String">NA</Data></Cell>
    <Cell ss:StyleID="s23"><Data ss:Type="Number">7.7560630962944296E-5</Data></Cell>
    <Cell ss:StyleID="s16"><Data ss:Type="String">Anova</Data></Cell>
   </Row>
   <Row ss:Height="15.75">
    <Cell ss:StyleID="s16"><Data ss:Type="String">Serum LDL (mmol/L)</Data></Cell>
    <Cell ss:StyleID="s16"><Data ss:Type="String">Obese</Data></Cell>
    <Cell ss:StyleID="s16"><Data ss:Type="String">NA</Data></Cell>
    <Cell ss:StyleID="s16"><Data ss:Type="Number">1.5730513258341099E-3</Data></Cell>
    <Cell ss:StyleID="s16"><Data ss:Type="String">Anova</Data></Cell>
   </Row>
   <Row ss:Height="15.75">
    <Cell ss:StyleID="s16"><Data ss:Type="String">Serum LDL (mmol/L)</Data></Cell>
    <Cell ss:StyleID="s16"><Data ss:Type="String">allvsGL</Data></Cell>
    <Cell ss:StyleID="s16"><Data ss:Type="String">NA</Data></Cell>
    <Cell ss:StyleID="s16"><Data ss:Type="Number">2.1243461919745101E-3</Data></Cell>
    <Cell ss:StyleID="s16"><Data ss:Type="String">Anova</Data></Cell>
   </Row>
   <Row ss:Height="15.75">
    <Cell ss:StyleID="s16"><Data ss:Type="String">Serum c-reactive protein (nmol/L)</Data></Cell>
    <Cell ss:StyleID="s16"><Data ss:Type="String">UOvsGL</Data></Cell>
    <Cell ss:StyleID="s16"><Data ss:Type="Number">7.5919540229884896</Data></Cell>
    <Cell ss:StyleID="s16"><Data ss:Type="Number">2.3776484257912499E-3</Data></Cell>
    <Cell ss:StyleID="s24"><Data ss:Type="String">Tukey</Data></Cell>
   </Row>
   <Row ss:Height="15.75">
    <Cell ss:StyleID="s16"><Data ss:Type="String">Serum c-reactive protein (nmol/L)</Data></Cell>
    <Cell ss:StyleID="s16"><Data ss:Type="String">Country</Data></Cell>
    <Cell ss:StyleID="s16"><Data ss:Type="String">NA</Data></Cell>
    <Cell ss:StyleID="s16"><Data ss:Type="Number">3.1849546000491699E-3</Data></Cell>
    <Cell ss:StyleID="s16"><Data ss:Type="String">Anova</Data></Cell>
   </Row>
   <Row ss:Height="15.75">
    <Cell ss:StyleID="s16"><Data ss:Type="String">Cystatin C (mg/L)</Data></Cell>
    <Cell ss:StyleID="s16"><Data ss:Type="String">ULvsGO</Data></Cell>
    <Cell ss:StyleID="s16"><Data ss:Type="Number">-0.19157692713461499</Data></Cell>
    <Cell ss:StyleID="s23"><Data ss:Type="Number">3.4908456410742701E-5</Data></Cell>
    <Cell ss:StyleID="s24"><Data ss:Type="String">Tukey</Data></Cell>
   </Row>
   <Row ss:Height="15.75">
    <Cell ss:StyleID="s16"><Data ss:Type="String">Cystatin C (mg/L)</Data></Cell>
    <Cell ss:StyleID="s16"><Data ss:Type="String">Country</Data></Cell>
    <Cell ss:StyleID="s16"><Data ss:Type="String">NA</Data></Cell>
    <Cell ss:StyleID="s16"><Data ss:Type="Number">4.6241553265330797E-3</Data></Cell>
    <Cell ss:StyleID="s16"><Data ss:Type="String">Anova</Data></Cell>
   </Row>
   <Row ss:Height="15.75">
    <Cell ss:StyleID="s16"><Data ss:Type="String">Cystatin C (mg/L)</Data></Cell>
    <Cell ss:StyleID="s16"><Data ss:Type="String">Obese</Data></Cell>
    <Cell ss:StyleID="s16"><Data ss:Type="String">NA</Data></Cell>
    <Cell ss:StyleID="s16"><Data ss:Type="Number">2.9004950807372601E-4</Data></Cell>
    <Cell ss:StyleID="s16"><Data ss:Type="String">Anova</Data></Cell>
   </Row>
   <Row ss:Height="15.75">
    <Cell ss:StyleID="s16"><Data ss:Type="String">Hypterension (Yes=1)</Data></Cell>
    <Cell ss:StyleID="s16"><Data ss:Type="String">UOvsGL</Data></Cell>
    <Cell ss:StyleID="s16"><Data ss:Type="Number">0.28984156570363501</Data></Cell>
    <Cell ss:StyleID="s16"><Data ss:Type="Number">4.4124771114415502E-3</Data></Cell>
    <Cell ss:StyleID="s16"><Data ss:Type="String">Tukey</Data></Cell>
   </Row>
   <Row ss:Height="15.75">
    <Cell ss:StyleID="s25"><Data ss:Type="String">Hypterension (Yes=1)</Data></Cell>
    <Cell ss:StyleID="s25"><Data ss:Type="String">Country</Data></Cell>
    <Cell ss:StyleID="s25"><Data ss:Type="String">NA</Data></Cell>
    <Cell ss:StyleID="s25"><Data ss:Type="Number">1.6858853473069901E-3</Data></Cell>
    <Cell ss:StyleID="s25"><Data ss:Type="String">Anova</Data></Cell>
   </Row>
   <Row ss:Height="16.5">
    <Cell ss:StyleID="s26"><Data ss:Type="String">Dietary component</Data></Cell>
    <Cell ss:StyleID="s26"/>
    <Cell ss:StyleID="s26"/>
    <Cell ss:StyleID="s26"/>
    <Cell ss:StyleID="s26"/>
   </Row>
   <Row ss:Height="16.5">
    <Cell ss:StyleID="s16"><Data ss:Type="String">Energy intake (kcal/d)</Data></Cell>
    <Cell ss:StyleID="s16"><Data ss:Type="String">ULvsGL</Data></Cell>
    <Cell ss:StyleID="s16"><Data ss:Type="Number">661.69135646949599</Data></Cell>
    <Cell ss:StyleID="s16"><Data ss:Type="Number">1.9440592325429299E-3</Data></Cell>
    <Cell ss:StyleID="s16"><Data ss:Type="String">Tukey</Data></Cell>
   </Row>
   <Row ss:Height="15.75">
    <Cell ss:StyleID="s16"><Data ss:Type="String">Energy intake (kcal/d)</Data></Cell>
    <Cell ss:StyleID="s16"><Data ss:Type="String">Country</Data></Cell>
    <Cell ss:StyleID="s16"><Data ss:Type="String">NA</Data></Cell>
    <Cell ss:StyleID="s16"><Data ss:Type="Number">1.5753115455676299E-3</Data></Cell>
    <Cell ss:StyleID="s16"><Data ss:Type="String">Anova</Data></Cell>
   </Row>
   <Row ss:Height="15.75">
    <Cell ss:StyleID="s16"><Data ss:Type="String">Fat intake (g)</Data></Cell>
    <Cell ss:StyleID="s16"><Data ss:Type="String">ULvsGL</Data></Cell>
    <Cell ss:StyleID="s16"><Data ss:Type="Number">60.3618552595225</Data></Cell>
    <Cell ss:StyleID="s23"><Data ss:Type="Number">6.11870865085962E-9</Data></Cell>
    <Cell ss:StyleID="s24"><Data ss:Type="String">Tukey</Data></Cell>
   </Row>
   <Row ss:Height="15.75">
    <Cell ss:StyleID="s16"><Data ss:Type="String">Fat intake (g)</Data></Cell>
    <Cell ss:StyleID="s16"><Data ss:Type="String">UOvsGL</Data></Cell>
    <Cell ss:StyleID="s16"><Data ss:Type="Number">36.165442053280799</Data></Cell>
    <Cell ss:StyleID="s23"><Data ss:Type="Number">2.7177139059197899E-6</Data></Cell>
    <Cell ss:StyleID="s24"><Data ss:Type="String">Tukey</Data></Cell>
   </Row>
   <Row ss:Height="15.75">
    <Cell ss:StyleID="s16"><Data ss:Type="String">Fat intake (g)</Data></Cell>
    <Cell ss:StyleID="s16"><Data ss:Type="String">ULvsGO</Data></Cell>
    <Cell ss:StyleID="s16"><Data ss:Type="Number">60.626213729884597</Data></Cell>
    <Cell ss:StyleID="s23"><Data ss:Type="Number">3.6117462798301898E-8</Data></Cell>
    <Cell ss:StyleID="s24"><Data ss:Type="String">Tukey</Data></Cell>
   </Row>
   <Row ss:Height="15.75">
    <Cell ss:StyleID="s16"><Data ss:Type="String">Fat intake (g)</Data></Cell>
    <Cell ss:StyleID="s16"><Data ss:Type="String">UOvsGO</Data></Cell>
    <Cell ss:StyleID="s16"><Data ss:Type="Number">36.429800523642903</Data></Cell>
    <Cell ss:StyleID="s23"><Data ss:Type="Number">2.4235806541428301E-5</Data></Cell>
    <Cell ss:StyleID="s24"><Data ss:Type="String">Tukey</Data></Cell>
   </Row>
   <Row ss:Height="15.75">
    <Cell ss:StyleID="s16"><Data ss:Type="String">Fat intake (g)</Data></Cell>
    <Cell ss:StyleID="s16"><Data ss:Type="String">Country</Data></Cell>
    <Cell ss:StyleID="s16"><Data ss:Type="String">NA</Data></Cell>
    <Cell ss:StyleID="s23"><Data ss:Type="Number">8.0586894532141108E-12</Data></Cell>
    <Cell ss:StyleID="s16"><Data ss:Type="String">Anova</Data></Cell>
   </Row>
   <Row ss:Height="15.75">
    <Cell ss:StyleID="s16"><Data ss:Type="String">Fat intake (g)</Data></Cell>
    <Cell ss:StyleID="s16"><Data ss:Type="String">allvsGL</Data></Cell>
    <Cell ss:StyleID="s16"><Data ss:Type="String">NA</Data></Cell>
    <Cell ss:StyleID="s23"><Data ss:Type="Number">5.1877332757053802E-5</Data></Cell>
    <Cell ss:StyleID="s16"><Data ss:Type="String">Anova</Data></Cell>
   </Row>
   <Row ss:Height="15.75">
    <Cell ss:StyleID="s16"><Data ss:Type="String">Protein intake (g)</Data></Cell>
    <Cell ss:StyleID="s16"><Data ss:Type="String">ULvsGL</Data></Cell>
    <Cell ss:StyleID="s16"><Data ss:Type="Number">46.076280248859398</Data></Cell>
    <Cell ss:StyleID="s23"><Data ss:Type="Number">8.1412728780705405E-8</Data></Cell>
    <Cell ss:StyleID="s24"><Data ss:Type="String">Tukey</Data></Cell>
   </Row>
   <Row ss:Height="15.75">
    <Cell ss:StyleID="s16"><Data ss:Type="String">Protein intake (g)</Data></Cell>
    <Cell ss:StyleID="s16"><Data ss:Type="String">UOvsGL</Data></Cell>
    <Cell ss:StyleID="s16"><Data ss:Type="Number">26.560510991123099</Data></Cell>
    <Cell ss:StyleID="s23"><Data ss:Type="Number">3.9597899080146E-5</Data></Cell>
    <Cell ss:StyleID="s24"><Data ss:Type="String">Tukey</Data></Cell>
   </Row>
   <Row ss:Height="15.75">
    <Cell ss:StyleID="s16"><Data ss:Type="String">Protein intake (g)</Data></Cell>
    <Cell ss:StyleID="s16"><Data ss:Type="String">ULvsGO</Data></Cell>
    <Cell ss:StyleID="s16"><Data ss:Type="Number">33.850858561807698</Data></Cell>
    <Cell ss:StyleID="s16"><Data ss:Type="Number">2.5538503350297498E-4</Data></Cell>
    <Cell ss:StyleID="s24"><Data ss:Type="String">Tukey</Data></Cell>
   </Row>
   <Row ss:Height="15.75">
    <Cell ss:StyleID="s16"><Data ss:Type="String">Protein intake (g)</Data></Cell>
    <Cell ss:StyleID="s16"><Data ss:Type="String">Country</Data></Cell>
    <Cell ss:StyleID="s16"><Data ss:Type="String">NA</Data></Cell>
    <Cell ss:StyleID="s23"><Data ss:Type="Number">1.51221405664164E-7</Data></Cell>
    <Cell ss:StyleID="s16"><Data ss:Type="String">Anova</Data></Cell>
   </Row>
   <Row ss:Height="15.75">
    <Cell ss:StyleID="s16"><Data ss:Type="String">Protein intake (g)</Data></Cell>
    <Cell ss:StyleID="s16"><Data ss:Type="String">allvsGL</Data></Cell>
    <Cell ss:StyleID="s16"><Data ss:Type="String">NA</Data></Cell>
    <Cell ss:StyleID="s23"><Data ss:Type="Number">3.9675291574633197E-6</Data></Cell>
    <Cell ss:StyleID="s16"><Data ss:Type="String">Anova</Data></Cell>
   </Row>
   <Row ss:Height="15.75">
    <Cell ss:StyleID="s16"><Data ss:Type="String">Animal protein intake (g)</Data></Cell>
    <Cell ss:StyleID="s16"><Data ss:Type="String">ULvsGL</Data></Cell>
    <Cell ss:StyleID="s16"><Data ss:Type="Number">47.3857787772573</Data></Cell>
    <Cell ss:StyleID="s23"><Data ss:Type="Number">1.68451130821978E-9</Data></Cell>
    <Cell ss:StyleID="s24"><Data ss:Type="String">Tukey</Data></Cell>
   </Row>
   <Row ss:Height="15.75">
    <Cell ss:StyleID="s16"><Data ss:Type="String">Animal protein intake (g)</Data></Cell>
    <Cell ss:StyleID="s16"><Data ss:Type="String">UOvsGL</Data></Cell>
    <Cell ss:StyleID="s16"><Data ss:Type="Number">30.842571767732</Data></Cell>
    <Cell ss:StyleID="s23"><Data ss:Type="Number">1.00674434788672E-7</Data></Cell>
    <Cell ss:StyleID="s24"><Data ss:Type="String">Tukey</Data></Cell>
   </Row>
   <Row ss:Height="15.75">
    <Cell ss:StyleID="s16"><Data ss:Type="String">Animal protein intake (g)</Data></Cell>
    <Cell ss:StyleID="s16"><Data ss:Type="String">ULvsGO</Data></Cell>
    <Cell ss:StyleID="s16"><Data ss:Type="Number">39.561792433053903</Data></Cell>
    <Cell ss:StyleID="s23"><Data ss:Type="Number">1.3554654743064299E-6</Data></Cell>
    <Cell ss:StyleID="s24"><Data ss:Type="String">Tukey</Data></Cell>
   </Row>
   <Row ss:Height="15.75">
    <Cell ss:StyleID="s16"><Data ss:Type="String">Animal protein intake (g)</Data></Cell>
    <Cell ss:StyleID="s16"><Data ss:Type="String">UOvsGO</Data></Cell>
    <Cell ss:StyleID="s16"><Data ss:Type="Number">23.018585423528599</Data></Cell>
    <Cell ss:StyleID="s16"><Data ss:Type="Number">4.5034867428062102E-4</Data></Cell>
    <Cell ss:StyleID="s24"><Data ss:Type="String">Tukey</Data></Cell>
   </Row>
   <Row ss:Height="15.75">
    <Cell ss:StyleID="s16"><Data ss:Type="String">Animal protein intake (g)</Data></Cell>
    <Cell ss:StyleID="s16"><Data ss:Type="String">Country</Data></Cell>
    <Cell ss:StyleID="s16"><Data ss:Type="String">NA</Data></Cell>
    <Cell ss:StyleID="s23"><Data ss:Type="Number">1.46606986985472E-11</Data></Cell>
    <Cell ss:StyleID="s16"><Data ss:Type="String">Anova</Data></Cell>
   </Row>
   <Row ss:Height="15.75">
    <Cell ss:StyleID="s16"><Data ss:Type="String">Animal protein intake (g)</Data></Cell>
    <Cell ss:StyleID="s16"><Data ss:Type="String">allvsGL</Data></Cell>
    <Cell ss:StyleID="s16"><Data ss:Type="String">NA</Data></Cell>
    <Cell ss:StyleID="s23"><Data ss:Type="Number">6.0013314428325696E-7</Data></Cell>
    <Cell ss:StyleID="s16"><Data ss:Type="String">Anova</Data></Cell>
   </Row>
   <Row ss:Height="15.75">
    <Cell ss:StyleID="s16"><Data ss:Type="String">Cholesterol inake (g)</Data></Cell>
    <Cell ss:StyleID="s16"><Data ss:Type="String">ULvsGL</Data></Cell>
    <Cell ss:StyleID="s16"><Data ss:Type="Number">334.685291240347</Data></Cell>
    <Cell ss:StyleID="s23"><Data ss:Type="Number">4.9047388372969201E-10</Data></Cell>
    <Cell ss:StyleID="s24"><Data ss:Type="String">Tukey</Data></Cell>
   </Row>
   <Row ss:Height="15.75">
    <Cell ss:StyleID="s16"><Data ss:Type="String">Cholesterol inake (g)</Data></Cell>
    <Cell ss:StyleID="s16"><Data ss:Type="String">UOvsGL</Data></Cell>
    <Cell ss:StyleID="s16"><Data ss:Type="Number">210.623415033226</Data></Cell>
    <Cell ss:StyleID="s23"><Data ss:Type="Number">1.3982717206317801E-9</Data></Cell>
    <Cell ss:StyleID="s24"><Data ss:Type="String">Tukey</Data></Cell>
   </Row>
   <Row ss:Height="15.75">
    <Cell ss:StyleID="s16"><Data ss:Type="String">Cholesterol inake (g)</Data></Cell>
    <Cell ss:StyleID="s16"><Data ss:Type="String">ULvsGO</Data></Cell>
    <Cell ss:StyleID="s16"><Data ss:Type="Number">295.03105978219298</Data></Cell>
    <Cell ss:StyleID="s23"><Data ss:Type="Number">1.8863158812720801E-9</Data></Cell>
    <Cell ss:StyleID="s24"><Data ss:Type="String">Tukey</Data></Cell>
   </Row>
   <Row ss:Height="15.75">
    <Cell ss:StyleID="s16"><Data ss:Type="String">Cholesterol inake (g)</Data></Cell>
    <Cell ss:StyleID="s16"><Data ss:Type="String">UOvsGO</Data></Cell>
    <Cell ss:StyleID="s16"><Data ss:Type="Number">170.96918357507201</Data></Cell>
    <Cell ss:StyleID="s23"><Data ss:Type="Number">5.9786913937376298E-6</Data></Cell>
    <Cell ss:StyleID="s24"><Data ss:Type="String">Tukey</Data></Cell>
   </Row>
   <Row ss:Height="15.75">
    <Cell ss:StyleID="s16"><Data ss:Type="String">Cholesterol inake (g)</Data></Cell>
    <Cell ss:StyleID="s16"><Data ss:Type="String">Country</Data></Cell>
    <Cell ss:StyleID="s16"><Data ss:Type="String">NA</Data></Cell>
    <Cell ss:StyleID="s23"><Data ss:Type="Number">9.5810462106756906E-15</Data></Cell>
    <Cell ss:StyleID="s16"><Data ss:Type="String">Anova</Data></Cell>
   </Row>
   <Row ss:Height="15.75">
    <Cell ss:StyleID="s16"><Data ss:Type="String">Cholesterol inake (g)</Data></Cell>
    <Cell ss:StyleID="s16"><Data ss:Type="String">allvsGL</Data></Cell>
    <Cell ss:StyleID="s16"><Data ss:Type="String">NA</Data></Cell>
    <Cell ss:StyleID="s23"><Data ss:Type="Number">1.2198420781517699E-7</Data></Cell>
    <Cell ss:StyleID="s16"><Data ss:Type="String">Anova</Data></Cell>
   </Row>
   <Row ss:Height="15.75">
    <Cell ss:StyleID="s24"><Data ss:Type="String">Saturated fat intake (g)</Data></Cell>
    <Cell ss:StyleID="s16"><Data ss:Type="String">ULvsGL</Data></Cell>
    <Cell ss:StyleID="s16"><Data ss:Type="Number">18.488640554976101</Data></Cell>
    <Cell ss:StyleID="s23"><Data ss:Type="Number">4.9973764655319997E-6</Data></Cell>
    <Cell ss:StyleID="s24"><Data ss:Type="String">Tukey</Data></Cell>
   </Row>
   <Row ss:Height="15.75">
    <Cell ss:StyleID="s24"><Data ss:Type="String">Saturated fat intake (g)</Data></Cell>
    <Cell ss:StyleID="s16"><Data ss:Type="String">UOvsGL</Data></Cell>
    <Cell ss:StyleID="s16"><Data ss:Type="Number">11.0652056444069</Data></Cell>
    <Cell ss:StyleID="s16"><Data ss:Type="Number">3.5123842139350698E-4</Data></Cell>
    <Cell ss:StyleID="s24"><Data ss:Type="String">Tukey</Data></Cell>
   </Row>
   <Row ss:Height="15.75">
    <Cell ss:StyleID="s24"><Data ss:Type="String">Saturated fat intake (g)</Data></Cell>
    <Cell ss:StyleID="s16"><Data ss:Type="String">ULvsGO</Data></Cell>
    <Cell ss:StyleID="s16"><Data ss:Type="Number">22.199692345269199</Data></Cell>
    <Cell ss:StyleID="s23"><Data ss:Type="Number">2.9299709625174602E-7</Data></Cell>
    <Cell ss:StyleID="s24"><Data ss:Type="String">Tukey</Data></Cell>
   </Row>
   <Row ss:Height="15.75">
    <Cell ss:StyleID="s24"><Data ss:Type="String">Saturated fat intake (g)</Data></Cell>
    <Cell ss:StyleID="s16"><Data ss:Type="String">UOvsGO</Data></Cell>
    <Cell ss:StyleID="s16"><Data ss:Type="Number">14.7762574347</Data></Cell>
    <Cell ss:StyleID="s23"><Data ss:Type="Number">1.43399820582424E-5</Data></Cell>
    <Cell ss:StyleID="s24"><Data ss:Type="String">Tukey</Data></Cell>
   </Row>
   <Row ss:Height="15.75">
    <Cell ss:StyleID="s24"><Data ss:Type="String">Saturated fat intake (g)</Data></Cell>
    <Cell ss:StyleID="s16"><Data ss:Type="String">Country</Data></Cell>
    <Cell ss:StyleID="s16"><Data ss:Type="String">NA</Data></Cell>
    <Cell ss:StyleID="s23"><Data ss:Type="Number">7.2066896952581801E-10</Data></Cell>
    <Cell ss:StyleID="s16"><Data ss:Type="String">Anova</Data></Cell>
   </Row>
   <Row ss:Height="15.75">
    <Cell ss:StyleID="s24"><Data ss:Type="String">Saturated fat intake (g)</Data></Cell>
    <Cell ss:StyleID="s16"><Data ss:Type="String">allvsGL</Data></Cell>
    <Cell ss:StyleID="s16"><Data ss:Type="String">NA</Data></Cell>
    <Cell ss:StyleID="s16"><Data ss:Type="Number">4.0457472576211498E-3</Data></Cell>
    <Cell ss:StyleID="s16"><Data ss:Type="String">Anova</Data></Cell>
   </Row>
   <Row ss:Height="15.75">
    <Cell ss:StyleID="s16"><Data ss:Type="String">Monounsaturated fat intake (g)</Data></Cell>
    <Cell ss:StyleID="s16"><Data ss:Type="String">ULvsGL</Data></Cell>
    <Cell ss:StyleID="s16"><Data ss:Type="Number">21.173118447931</Data></Cell>
    <Cell ss:StyleID="s23"><Data ss:Type="Number">3.8145758596286301E-7</Data></Cell>
    <Cell ss:StyleID="s24"><Data ss:Type="String">Tukey</Data></Cell>
   </Row>
   <Row ss:Height="15.75">
    <Cell ss:StyleID="s16"><Data ss:Type="String">Monounsaturated fat intake (g)</Data></Cell>
    <Cell ss:StyleID="s16"><Data ss:Type="String">UOvsGL</Data></Cell>
    <Cell ss:StyleID="s16"><Data ss:Type="Number">13.728281783645301</Data></Cell>
    <Cell ss:StyleID="s23"><Data ss:Type="Number">1.20510661921758E-5</Data></Cell>
    <Cell ss:StyleID="s24"><Data ss:Type="String">Tukey</Data></Cell>
   </Row>
   <Row ss:Height="15.75">
    <Cell ss:StyleID="s16"><Data ss:Type="String">Monounsaturated fat intake (g)</Data></Cell>
    <Cell ss:StyleID="s16"><Data ss:Type="String">ULvsGO</Data></Cell>
    <Cell ss:StyleID="s16"><Data ss:Type="Number">20.466558033849999</Data></Cell>
    <Cell ss:StyleID="s23"><Data ss:Type="Number">4.1440164402217803E-6</Data></Cell>
    <Cell ss:StyleID="s24"><Data ss:Type="String">Tukey</Data></Cell>
   </Row>
   <Row ss:Height="15.75">
    <Cell ss:StyleID="s16"><Data ss:Type="String">Monounsaturated fat intake (g)</Data></Cell>
    <Cell ss:StyleID="s16"><Data ss:Type="String">UOvsGO</Data></Cell>
    <Cell ss:StyleID="s16"><Data ss:Type="Number">13.0217213695643</Data></Cell>
    <Cell ss:StyleID="s16"><Data ss:Type="Number">2.3791128871575301E-4</Data></Cell>
    <Cell ss:StyleID="s24"><Data ss:Type="String">Tukey</Data></Cell>
   </Row>
   <Row ss:Height="15.75">
    <Cell ss:StyleID="s16"><Data ss:Type="String">Monounsaturated fat intake (g)</Data></Cell>
    <Cell ss:StyleID="s16"><Data ss:Type="String">Country</Data></Cell>
    <Cell ss:StyleID="s16"><Data ss:Type="String">NA</Data></Cell>
    <Cell ss:StyleID="s23"><Data ss:Type="Number">4.1220003701726902E-10</Data></Cell>
    <Cell ss:StyleID="s16"><Data ss:Type="String">Anova</Data></Cell>
   </Row>
   <Row ss:Height="15.75">
    <Cell ss:StyleID="s16"><Data ss:Type="String">Monounsaturated fat intake (g)</Data></Cell>
    <Cell ss:StyleID="s16"><Data ss:Type="String">allvsGL</Data></Cell>
    <Cell ss:StyleID="s16"><Data ss:Type="String">NA</Data></Cell>
    <Cell ss:StyleID="s23"><Data ss:Type="Number">7.9238787617499706E-5</Data></Cell>
    <Cell ss:StyleID="s16"><Data ss:Type="String">Anova</Data></Cell>
   </Row>
   <Row ss:Height="15.75">
    <Cell ss:StyleID="s16"><Data ss:Type="String">Polyunsatuated fat intake (g)</Data></Cell>
    <Cell ss:StyleID="s16"><Data ss:Type="String">ULvsGL</Data></Cell>
    <Cell ss:StyleID="s16"><Data ss:Type="Number">14.8332800559257</Data></Cell>
    <Cell ss:StyleID="s23"><Data ss:Type="Number">5.7947544274128404E-7</Data></Cell>
    <Cell ss:StyleID="s24"><Data ss:Type="String">Tukey</Data></Cell>
   </Row>
   <Row ss:Height="15.75">
    <Cell ss:StyleID="s16"><Data ss:Type="String">Polyunsatuated fat intake (g)</Data></Cell>
    <Cell ss:StyleID="s16"><Data ss:Type="String">UOvsGL</Data></Cell>
    <Cell ss:StyleID="s16"><Data ss:Type="Number">8.0457839890817606</Data></Cell>
    <Cell ss:StyleID="s16"><Data ss:Type="Number">3.9211582917930698E-4</Data></Cell>
    <Cell ss:StyleID="s24"><Data ss:Type="String">Tukey</Data></Cell>
   </Row>
   <Row ss:Height="15.75">
    <Cell ss:StyleID="s16"><Data ss:Type="String">Polyunsatuated fat intake (g)</Data></Cell>
    <Cell ss:StyleID="s16"><Data ss:Type="String">ULvsGO</Data></Cell>
    <Cell ss:StyleID="s16"><Data ss:Type="Number">12.1325640178654</Data></Cell>
    <Cell ss:StyleID="s16"><Data ss:Type="Number">1.4789875547771599E-4</Data></Cell>
    <Cell ss:StyleID="s24"><Data ss:Type="String">Tukey</Data></Cell>
   </Row>
   <Row ss:Height="15.75">
    <Cell ss:StyleID="s16"><Data ss:Type="String">Polyunsatuated fat intake (g)</Data></Cell>
    <Cell ss:StyleID="s16"><Data ss:Type="String">Country</Data></Cell>
    <Cell ss:StyleID="s16"><Data ss:Type="String">NA</Data></Cell>
    <Cell ss:StyleID="s23"><Data ss:Type="Number">4.41869012485726E-7</Data></Cell>
    <Cell ss:StyleID="s16"><Data ss:Type="String">Anova</Data></Cell>
   </Row>
   <Row ss:Height="15.75">
    <Cell ss:StyleID="s16"><Data ss:Type="String">Polyunsatuated fat intake (g)</Data></Cell>
    <Cell ss:StyleID="s16"><Data ss:Type="String">allvsGL</Data></Cell>
    <Cell ss:StyleID="s16"><Data ss:Type="String">NA</Data></Cell>
    <Cell ss:StyleID="s23"><Data ss:Type="Number">6.3330003393151203E-5</Data></Cell>
    <Cell ss:StyleID="s16"><Data ss:Type="String">Anova</Data></Cell>
   </Row>
   <Row ss:Height="15.75">
    <Cell ss:StyleID="s16"><Data ss:Type="String">Fructose (g)</Data></Cell>
    <Cell ss:StyleID="s16"><Data ss:Type="String">UOvsGL</Data></Cell>
    <Cell ss:StyleID="s16"><Data ss:Type="Number">16.563236276445299</Data></Cell>
    <Cell ss:StyleID="s23"><Data ss:Type="Number">2.24474791594709E-5</Data></Cell>
    <Cell ss:StyleID="s24"><Data ss:Type="String">Tukey</Data></Cell>
   </Row>
   <Row ss:Height="15.75">
    <Cell ss:StyleID="s16"><Data ss:Type="String">Fructose (g)</Data></Cell>
    <Cell ss:StyleID="s16"><Data ss:Type="String">UOvsGO</Data></Cell>
    <Cell ss:StyleID="s16"><Data ss:Type="Number">17.511181936964299</Data></Cell>
    <Cell ss:StyleID="s23"><Data ss:Type="Number">6.2961375230097301E-5</Data></Cell>
    <Cell ss:StyleID="s24"><Data ss:Type="String">Tukey</Data></Cell>
   </Row>
   <Row ss:Height="15.75">
    <Cell ss:StyleID="s16"><Data ss:Type="String">Fructose (g)</Data></Cell>
    <Cell ss:StyleID="s16"><Data ss:Type="String">Country</Data></Cell>
    <Cell ss:StyleID="s16"><Data ss:Type="String">NA</Data></Cell>
    <Cell ss:StyleID="s23"><Data ss:Type="Number">3.5382994049196102E-8</Data></Cell>
    <Cell ss:StyleID="s16"><Data ss:Type="String">Anova</Data></Cell>
   </Row>
   <Row ss:Height="15.75">
    <Cell ss:StyleID="s16"><Data ss:Type="String">Fructose (g)</Data></Cell>
    <Cell ss:StyleID="s16"><Data ss:Type="String">allvsGL</Data></Cell>
    <Cell ss:StyleID="s16"><Data ss:Type="String">NA</Data></Cell>
    <Cell ss:StyleID="s16"><Data ss:Type="Number">1.20188977457684E-3</Data></Cell>
    <Cell ss:StyleID="s16"><Data ss:Type="String">Anova</Data></Cell>
   </Row>
   <Row ss:Height="15.75">
    <Cell ss:StyleID="s16"><Data ss:Type="String">Glucose (g)</Data></Cell>
    <Cell ss:StyleID="s16"><Data ss:Type="String">ULvsGL</Data></Cell>
    <Cell ss:StyleID="s16"><Data ss:Type="Number">19.4392176667772</Data></Cell>
    <Cell ss:StyleID="s23"><Data ss:Type="Number">8.8214370236538997E-5</Data></Cell>
    <Cell ss:StyleID="s24"><Data ss:Type="String">Tukey</Data></Cell>
   </Row>
   <Row ss:Height="15.75">
    <Cell ss:StyleID="s16"><Data ss:Type="String">Glucose (g)</Data></Cell>
    <Cell ss:StyleID="s16"><Data ss:Type="String">UOvsGL</Data></Cell>
    <Cell ss:StyleID="s16"><Data ss:Type="Number">15.366377106616699</Data></Cell>
    <Cell ss:StyleID="s23"><Data ss:Type="Number">3.5581458910804997E-5</Data></Cell>
    <Cell ss:StyleID="s24"><Data ss:Type="String">Tukey</Data></Cell>
   </Row>
   <Row ss:Height="15.75">
    <Cell ss:StyleID="s16"><Data ss:Type="String">Glucose (g)</Data></Cell>
    <Cell ss:StyleID="s16"><Data ss:Type="String">ULvsGO</Data></Cell>
    <Cell ss:StyleID="s16"><Data ss:Type="Number">20.760169485596201</Data></Cell>
    <Cell ss:StyleID="s23"><Data ss:Type="Number">8.7373324416439898E-5</Data></Cell>
    <Cell ss:StyleID="s24"><Data ss:Type="String">Tukey</Data></Cell>
   </Row>
   <Row ss:Height="15.75">
    <Cell ss:StyleID="s16"><Data ss:Type="String">Glucose (g)</Data></Cell>
    <Cell ss:StyleID="s16"><Data ss:Type="String">UOvsGO</Data></Cell>
    <Cell ss:StyleID="s16"><Data ss:Type="Number">16.6873289254357</Data></Cell>
    <Cell ss:StyleID="s23"><Data ss:Type="Number">5.9495591468117199E-5</Data></Cell>
    <Cell ss:StyleID="s24"><Data ss:Type="String">Tukey</Data></Cell>
   </Row>
   <Row ss:Height="15.75">
    <Cell ss:StyleID="s16"><Data ss:Type="String">Glucose (g)</Data></Cell>
    <Cell ss:StyleID="s16"><Data ss:Type="String">Country</Data></Cell>
    <Cell ss:StyleID="s16"><Data ss:Type="String">NA</Data></Cell>
    <Cell ss:StyleID="s23"><Data ss:Type="Number">2.4742188197972199E-9</Data></Cell>
    <Cell ss:StyleID="s16"><Data ss:Type="String">Anova</Data></Cell>
   </Row>
   <Row ss:Height="15.75">
    <Cell ss:StyleID="s16"><Data ss:Type="String">Glucose (g)</Data></Cell>
    <Cell ss:StyleID="s16"><Data ss:Type="String">allvsGL</Data></Cell>
    <Cell ss:StyleID="s16"><Data ss:Type="String">NA</Data></Cell>
    <Cell ss:StyleID="s16"><Data ss:Type="Number">6.7761295466898402E-4</Data></Cell>
    <Cell ss:StyleID="s16"><Data ss:Type="String">Anova</Data></Cell>
   </Row>
   <Row ss:Height="15.75">
    <Cell ss:StyleID="s16"><Data ss:Type="String">Lactose (g)</Data></Cell>
    <Cell ss:StyleID="s16"><Data ss:Type="String">UOvsGL</Data></Cell>
    <Cell ss:StyleID="s16"><Data ss:Type="Number">7.2076285922985202</Data></Cell>
    <Cell ss:StyleID="s16"><Data ss:Type="Number">2.1979612991462899E-4</Data></Cell>
    <Cell ss:StyleID="s24"><Data ss:Type="String">Tukey</Data></Cell>
   </Row>
   <Row ss:Height="15.75">
    <Cell ss:StyleID="s16"><Data ss:Type="String">Lactose (g)</Data></Cell>
    <Cell ss:StyleID="s16"><Data ss:Type="String">UOvsGO</Data></Cell>
    <Cell ss:StyleID="s16"><Data ss:Type="Number">7.26395360405715</Data></Cell>
    <Cell ss:StyleID="s16"><Data ss:Type="Number">1.0046822728491101E-3</Data></Cell>
    <Cell ss:StyleID="s24"><Data ss:Type="String">Tukey</Data></Cell>
   </Row>
   <Row ss:Height="15.75">
    <Cell ss:StyleID="s16"><Data ss:Type="String">Lactose (g)</Data></Cell>
    <Cell ss:StyleID="s16"><Data ss:Type="String">Country</Data></Cell>
    <Cell ss:StyleID="s16"><Data ss:Type="String">NA</Data></Cell>
    <Cell ss:StyleID="s23"><Data ss:Type="Number">3.8102939967282798E-7</Data></Cell>
    <Cell ss:StyleID="s16"><Data ss:Type="String">Anova</Data></Cell>
   </Row>
   <Row ss:Height="15.75">
    <Cell ss:StyleID="s16"><Data ss:Type="String">Lactose (g)</Data></Cell>
    <Cell ss:StyleID="s16"><Data ss:Type="String">allvsGL</Data></Cell>
    <Cell ss:StyleID="s16"><Data ss:Type="String">NA</Data></Cell>
    <Cell ss:StyleID="s16"><Data ss:Type="Number">1.6579425032757799E-3</Data></Cell>
    <Cell ss:StyleID="s16"><Data ss:Type="String">Anova</Data></Cell>
   </Row>
   <Row ss:Height="15.75">
    <Cell ss:StyleID="s16"><Data ss:Type="String">Sucrose (g)</Data></Cell>
    <Cell ss:StyleID="s16"><Data ss:Type="String">ULvsGL</Data></Cell>
    <Cell ss:StyleID="s16"><Data ss:Type="Number">31.1836637064164</Data></Cell>
    <Cell ss:StyleID="s16"><Data ss:Type="Number">3.8287466621871298E-3</Data></Cell>
    <Cell ss:StyleID="s24"><Data ss:Type="String">Tukey</Data></Cell>
   </Row>
   <Row ss:Height="15.75">
    <Cell ss:StyleID="s16"><Data ss:Type="String">Sucrose (g)</Data></Cell>
    <Cell ss:StyleID="s16"><Data ss:Type="String">UOvsGL</Data></Cell>
    <Cell ss:StyleID="s16"><Data ss:Type="Number">25.748544045009801</Data></Cell>
    <Cell ss:StyleID="s16"><Data ss:Type="Number">1.2207309308482901E-3</Data></Cell>
    <Cell ss:StyleID="s24"><Data ss:Type="String">Tukey</Data></Cell>
   </Row>
   <Row ss:Height="15.75">
    <Cell ss:StyleID="s16"><Data ss:Type="String">Sucrose (g)</Data></Cell>
    <Cell ss:StyleID="s16"><Data ss:Type="String">ULvsGO</Data></Cell>
    <Cell ss:StyleID="s16"><Data ss:Type="Number">35.3377021270923</Data></Cell>
    <Cell ss:StyleID="s16"><Data ss:Type="Number">1.87533855707966E-3</Data></Cell>
    <Cell ss:StyleID="s24"><Data ss:Type="String">Tukey</Data></Cell>
   </Row>
   <Row ss:Height="15.75">
    <Cell ss:StyleID="s16"><Data ss:Type="String">Sucrose (g)</Data></Cell>
    <Cell ss:StyleID="s16"><Data ss:Type="String">UOvsGO</Data></Cell>
    <Cell ss:StyleID="s16"><Data ss:Type="Number">29.9025824656857</Data></Cell>
    <Cell ss:StyleID="s16"><Data ss:Type="Number">7.0848146776147903E-4</Data></Cell>
    <Cell ss:StyleID="s24"><Data ss:Type="String">Tukey</Data></Cell>
   </Row>
   <Row ss:Height="15.75">
    <Cell ss:StyleID="s16"><Data ss:Type="String">Sucrose (g)</Data></Cell>
    <Cell ss:StyleID="s16"><Data ss:Type="String">Country</Data></Cell>
    <Cell ss:StyleID="s16"><Data ss:Type="String">NA</Data></Cell>
    <Cell ss:StyleID="s23"><Data ss:Type="Number">5.5540151608825703E-7</Data></Cell>
    <Cell ss:StyleID="s16"><Data ss:Type="String">Anova</Data></Cell>
   </Row>
   <Row ss:Height="15.75">
    <Cell ss:StyleID="s16"><Data ss:Type="String">Starch (g)</Data></Cell>
    <Cell ss:StyleID="s16"><Data ss:Type="String">ULvsGL</Data></Cell>
    <Cell ss:StyleID="s16"><Data ss:Type="Number">-78.398349593713505</Data></Cell>
    <Cell ss:StyleID="s23"><Data ss:Type="Number">8.6604429277548106E-5</Data></Cell>
    <Cell ss:StyleID="s24"><Data ss:Type="String">Tukey</Data></Cell>
   </Row>
   <Row ss:Height="15.75">
    <Cell ss:StyleID="s16"><Data ss:Type="String">Starch (g)</Data></Cell>
    <Cell ss:StyleID="s16"><Data ss:Type="String">UOvsGL</Data></Cell>
    <Cell ss:StyleID="s16"><Data ss:Type="Number">-80.221796252196995</Data></Cell>
    <Cell ss:StyleID="s23"><Data ss:Type="Number">8.4884288931164104E-8</Data></Cell>
    <Cell ss:StyleID="s24"><Data ss:Type="String">Tukey</Data></Cell>
   </Row>
   <Row ss:Height="15.75">
    <Cell ss:StyleID="s16"><Data ss:Type="String">Starch (g)</Data></Cell>
    <Cell ss:StyleID="s16"><Data ss:Type="String">ULvsGO</Data></Cell>
    <Cell ss:StyleID="s16"><Data ss:Type="Number">-80.824089476230796</Data></Cell>
    <Cell ss:StyleID="s16"><Data ss:Type="Number">1.5729104484485401E-4</Data></Cell>
    <Cell ss:StyleID="s24"><Data ss:Type="String">Tukey</Data></Cell>
   </Row>
   <Row ss:Height="15.75">
    <Cell ss:StyleID="s16"><Data ss:Type="String">Starch (g)</Data></Cell>
    <Cell ss:StyleID="s16"><Data ss:Type="String">UOvsGO</Data></Cell>
    <Cell ss:StyleID="s16"><Data ss:Type="Number">-82.647536134714301</Data></Cell>
    <Cell ss:StyleID="s23"><Data ss:Type="Number">7.0396445339682103E-7</Data></Cell>
    <Cell ss:StyleID="s24"><Data ss:Type="String">Tukey</Data></Cell>
   </Row>
   <Row ss:Height="15.75">
    <Cell ss:StyleID="s16"><Data ss:Type="String">Starch (g)</Data></Cell>
    <Cell ss:StyleID="s16"><Data ss:Type="String">Country</Data></Cell>
    <Cell ss:StyleID="s16"><Data ss:Type="String">NA</Data></Cell>
    <Cell ss:StyleID="s23"><Data ss:Type="Number">9.3612319619383997E-12</Data></Cell>
    <Cell ss:StyleID="s16"><Data ss:Type="String">Anova</Data></Cell>
   </Row>
   <Row ss:Height="15.75">
    <Cell ss:StyleID="s16"><Data ss:Type="String">Starch (g)</Data></Cell>
    <Cell ss:StyleID="s16"><Data ss:Type="String">allvsGL</Data></Cell>
    <Cell ss:StyleID="s16"><Data ss:Type="String">NA</Data></Cell>
    <Cell ss:StyleID="s23"><Data ss:Type="Number">6.4082657657722606E-5</Data></Cell>
    <Cell ss:StyleID="s16"><Data ss:Type="String">Anova</Data></Cell>
   </Row>
   <Row ss:Height="15.75">
    <Cell ss:StyleID="s16"><Data ss:Type="String">Fiber (g)</Data></Cell>
    <Cell ss:StyleID="s16"><Data ss:Type="String">UOvsGL</Data></Cell>
    <Cell ss:StyleID="s16"><Data ss:Type="Number">-8.9344165965004905</Data></Cell>
    <Cell ss:StyleID="s23"><Data ss:Type="Number">1.5170642812090101E-5</Data></Cell>
    <Cell ss:StyleID="s24"><Data ss:Type="String">Tukey</Data></Cell>
   </Row>
   <Row ss:Height="15.75">
    <Cell ss:StyleID="s16"><Data ss:Type="String">Fiber (g)</Data></Cell>
    <Cell ss:StyleID="s16"><Data ss:Type="String">UOvsGO</Data></Cell>
    <Cell ss:StyleID="s16"><Data ss:Type="Number">-8.4618859261142898</Data></Cell>
    <Cell ss:StyleID="s16"><Data ss:Type="Number">2.9097376215259102E-4</Data></Cell>
    <Cell ss:StyleID="s24"><Data ss:Type="String">Tukey</Data></Cell>
   </Row>
   <Row ss:Height="15.75">
    <Cell ss:StyleID="s16"><Data ss:Type="String">Fiber (g)</Data></Cell>
    <Cell ss:StyleID="s16"><Data ss:Type="String">Country</Data></Cell>
    <Cell ss:StyleID="s16"><Data ss:Type="String">NA</Data></Cell>
    <Cell ss:StyleID="s23"><Data ss:Type="Number">7.2849815503226295E-8</Data></Cell>
    <Cell ss:StyleID="s16"><Data ss:Type="String">Anova</Data></Cell>
   </Row>
   <Row ss:Height="15.75">
    <Cell ss:StyleID="s16"><Data ss:Type="String">Fiber (g)</Data></Cell>
    <Cell ss:StyleID="s16"><Data ss:Type="String">allvsGL</Data></Cell>
    <Cell ss:StyleID="s16"><Data ss:Type="String">NA</Data></Cell>
    <Cell ss:StyleID="s16"><Data ss:Type="Number">4.6311246557961702E-4</Data></Cell>
    <Cell ss:StyleID="s16"><Data ss:Type="String">Anova</Data></Cell>
   </Row>
   <Row ss:Height="15.75">
    <Cell ss:StyleID="s16"><Data ss:Type="String">Insolfiber (g)</Data></Cell>
    <Cell ss:StyleID="s16"><Data ss:Type="String">ULvsGL</Data></Cell>
    <Cell ss:StyleID="s16"><Data ss:Type="Number">-7.0146791006684399</Data></Cell>
    <Cell ss:StyleID="s16"><Data ss:Type="Number">6.8161214773665402E-4</Data></Cell>
    <Cell ss:StyleID="s24"><Data ss:Type="String">Tukey</Data></Cell>
   </Row>
   <Row ss:Height="15.75">
    <Cell ss:StyleID="s16"><Data ss:Type="String">Insolfiber (g)</Data></Cell>
    <Cell ss:StyleID="s16"><Data ss:Type="String">UOvsGL</Data></Cell>
    <Cell ss:StyleID="s16"><Data ss:Type="Number">-7.7867483907497501</Data></Cell>
    <Cell ss:StyleID="s23"><Data ss:Type="Number">3.10082102439324E-7</Data></Cell>
    <Cell ss:StyleID="s24"><Data ss:Type="String">Tukey</Data></Cell>
   </Row>
   <Row ss:Height="15.75">
    <Cell ss:StyleID="s16"><Data ss:Type="String">Insolfiber (g)</Data></Cell>
    <Cell ss:StyleID="s16"><Data ss:Type="String">ULvsGO</Data></Cell>
    <Cell ss:StyleID="s16"><Data ss:Type="Number">-6.9433306775115504</Data></Cell>
    <Cell ss:StyleID="s16"><Data ss:Type="Number">1.8736974553470499E-3</Data></Cell>
    <Cell ss:StyleID="s24"><Data ss:Type="String">Tukey</Data></Cell>
   </Row>
   <Row ss:Height="15.75">
    <Cell ss:StyleID="s16"><Data ss:Type="String">Insolfiber (g)</Data></Cell>
    <Cell ss:StyleID="s16"><Data ss:Type="String">UOvsGO</Data></Cell>
    <Cell ss:StyleID="s16"><Data ss:Type="Number">-7.7153999675928597</Data></Cell>
    <Cell ss:StyleID="s23"><Data ss:Type="Number">5.41677474363844E-6</Data></Cell>
    <Cell ss:StyleID="s24"><Data ss:Type="String">Tukey</Data></Cell>
   </Row>
   <Row ss:Height="15.75">
    <Cell ss:StyleID="s16"><Data ss:Type="String">Insolfiber (g)</Data></Cell>
    <Cell ss:StyleID="s16"><Data ss:Type="String">Country</Data></Cell>
    <Cell ss:StyleID="s16"><Data ss:Type="String">NA</Data></Cell>
    <Cell ss:StyleID="s23"><Data ss:Type="Number">1.95798294345354E-10</Data></Cell>
    <Cell ss:StyleID="s16"><Data ss:Type="String">Anova</Data></Cell>
   </Row>
   <Row ss:Height="15.75">
    <Cell ss:StyleID="s16"><Data ss:Type="String">Insolfiber (g)</Data></Cell>
    <Cell ss:StyleID="s16"><Data ss:Type="String">allvsGL</Data></Cell>
    <Cell ss:StyleID="s16"><Data ss:Type="String">NA</Data></Cell>
    <Cell ss:StyleID="s23"><Data ss:Type="Number">9.4035483291268906E-5</Data></Cell>
    <Cell ss:StyleID="s16"><Data ss:Type="String">Anova</Data></Cell>
   </Row>
   <Row ss:Height="15.75">
    <Cell ss:StyleID="s16"><Data ss:Type="String">Pectin (g)</Data></Cell>
    <Cell ss:StyleID="s16"><Data ss:Type="String">ULvsGL</Data></Cell>
    <Cell ss:StyleID="s16"><Data ss:Type="Number">-2.74805962204774</Data></Cell>
    <Cell ss:StyleID="s23"><Data ss:Type="Number">7.7918971383095199E-5</Data></Cell>
    <Cell ss:StyleID="s24"><Data ss:Type="String">Tukey</Data></Cell>
   </Row>
   <Row ss:Height="15.75">
    <Cell ss:StyleID="s16"><Data ss:Type="String">Pectin (g)</Data></Cell>
    <Cell ss:StyleID="s16"><Data ss:Type="String">UOvsGL</Data></Cell>
    <Cell ss:StyleID="s16"><Data ss:Type="Number">-3.30723984004335</Data></Cell>
    <Cell ss:StyleID="s23"><Data ss:Type="Number">9.2533958273577396E-10</Data></Cell>
    <Cell ss:StyleID="s24"><Data ss:Type="String">Tukey</Data></Cell>
   </Row>
   <Row ss:Height="15.75">
    <Cell ss:StyleID="s16"><Data ss:Type="String">Pectin (g)</Data></Cell>
    <Cell ss:StyleID="s16"><Data ss:Type="String">ULvsGO</Data></Cell>
    <Cell ss:StyleID="s16"><Data ss:Type="Number">-2.4332269011115399</Data></Cell>
    <Cell ss:StyleID="s16"><Data ss:Type="Number">1.37718472989368E-3</Data></Cell>
    <Cell ss:StyleID="s24"><Data ss:Type="String">Tukey</Data></Cell>
   </Row>
   <Row ss:Height="15.75">
    <Cell ss:StyleID="s16"><Data ss:Type="String">Pectin (g)</Data></Cell>
    <Cell ss:StyleID="s16"><Data ss:Type="String">UOvsGO</Data></Cell>
    <Cell ss:StyleID="s16"><Data ss:Type="Number">-2.9924071191071402</Data></Cell>
    <Cell ss:StyleID="s23"><Data ss:Type="Number">2.6344140413581098E-7</Data></Cell>
    <Cell ss:StyleID="s24"><Data ss:Type="String">Tukey</Data></Cell>
   </Row>
   <Row ss:Height="15.75">
    <Cell ss:StyleID="s16"><Data ss:Type="String">Pectin (g)</Data></Cell>
    <Cell ss:StyleID="s16"><Data ss:Type="String">Country</Data></Cell>
    <Cell ss:StyleID="s16"><Data ss:Type="String">NA</Data></Cell>
    <Cell ss:StyleID="s23"><Data ss:Type="Number">5.3740265213306103E-13</Data></Cell>
    <Cell ss:StyleID="s16"><Data ss:Type="String">Anova</Data></Cell>
   </Row>
   <Row ss:Height="15.75">
    <Cell ss:StyleID="s16"><Data ss:Type="String">Pectin (g)</Data></Cell>
    <Cell ss:StyleID="s16"><Data ss:Type="String">allvsGL</Data></Cell>
    <Cell ss:StyleID="s16"><Data ss:Type="String">NA</Data></Cell>
    <Cell ss:StyleID="s23"><Data ss:Type="Number">2.55454559944495E-6</Data></Cell>
    <Cell ss:StyleID="s16"><Data ss:Type="String">Anova</Data></Cell>
   </Row>
   <Row ss:Height="15.75">
    <Cell ss:StyleID="s16"><Data ss:Type="String">Vitamin A (IU)</Data></Cell>
    <Cell ss:StyleID="s16"><Data ss:Type="String">Country</Data></Cell>
    <Cell ss:StyleID="s16"><Data ss:Type="String">NA</Data></Cell>
    <Cell ss:StyleID="s16"><Data ss:Type="Number">4.1643927774265496E-3</Data></Cell>
    <Cell ss:StyleID="s16"><Data ss:Type="String">Anova</Data></Cell>
   </Row>
   <Row ss:Height="15.75">
    <Cell ss:StyleID="s24"><Data ss:Type="String">Betacarotene (mcg)</Data></Cell>
    <Cell ss:StyleID="s16"><Data ss:Type="String">Country</Data></Cell>
    <Cell ss:StyleID="s16"><Data ss:Type="String">NA</Data></Cell>
    <Cell ss:StyleID="s16"><Data ss:Type="Number">1.3746681464391901E-3</Data></Cell>
    <Cell ss:StyleID="s16"><Data ss:Type="String">Anova</Data></Cell>
   </Row>
   <Row ss:Height="15.75">
    <Cell ss:StyleID="s16"><Data ss:Type="String">Retinol (mcg)</Data></Cell>
    <Cell ss:StyleID="s16"><Data ss:Type="String">ULvsGL</Data></Cell>
    <Cell ss:StyleID="s16"><Data ss:Type="Number">296.26488514788298</Data></Cell>
    <Cell ss:StyleID="s23"><Data ss:Type="Number">5.9053120293750496E-6</Data></Cell>
    <Cell ss:StyleID="s24"><Data ss:Type="String">Tukey</Data></Cell>
   </Row>
   <Row ss:Height="15.75">
    <Cell ss:StyleID="s16"><Data ss:Type="String">Retinol (mcg)</Data></Cell>
    <Cell ss:StyleID="s16"><Data ss:Type="String">UOvsGL</Data></Cell>
    <Cell ss:StyleID="s16"><Data ss:Type="Number">293.460330452059</Data></Cell>
    <Cell ss:StyleID="s23"><Data ss:Type="Number">4.23724511033896E-9</Data></Cell>
    <Cell ss:StyleID="s24"><Data ss:Type="String">Tukey</Data></Cell>
   </Row>
   <Row ss:Height="15.75">
    <Cell ss:StyleID="s16"><Data ss:Type="String">Retinol (mcg)</Data></Cell>
    <Cell ss:StyleID="s16"><Data ss:Type="String">ULvsGO</Data></Cell>
    <Cell ss:StyleID="s16"><Data ss:Type="Number">251.08324128068901</Data></Cell>
    <Cell ss:StyleID="s16"><Data ss:Type="Number">4.06167219990539E-4</Data></Cell>
    <Cell ss:StyleID="s24"><Data ss:Type="String">Tukey</Data></Cell>
   </Row>
   <Row ss:Height="15.75">
    <Cell ss:StyleID="s16"><Data ss:Type="String">Retinol (mcg)</Data></Cell>
    <Cell ss:StyleID="s16"><Data ss:Type="String">UOvsGO</Data></Cell>
    <Cell ss:StyleID="s16"><Data ss:Type="Number">248.278686584864</Data></Cell>
    <Cell ss:StyleID="s23"><Data ss:Type="Number">6.1840727865192202E-6</Data></Cell>
    <Cell ss:StyleID="s24"><Data ss:Type="String">Tukey</Data></Cell>
   </Row>
   <Row ss:Height="15.75">
    <Cell ss:StyleID="s16"><Data ss:Type="String">Retinol (mcg)</Data></Cell>
    <Cell ss:StyleID="s16"><Data ss:Type="String">Country</Data></Cell>
    <Cell ss:StyleID="s16"><Data ss:Type="String">NA</Data></Cell>
    <Cell ss:StyleID="s23"><Data ss:Type="Number">2.6143526621238101E-12</Data></Cell>
    <Cell ss:StyleID="s16"><Data ss:Type="String">Anova</Data></Cell>
   </Row>
   <Row ss:Height="15.75">
    <Cell ss:StyleID="s16"><Data ss:Type="String">Retinol (mcg)</Data></Cell>
    <Cell ss:StyleID="s16"><Data ss:Type="String">allvsGL</Data></Cell>
    <Cell ss:StyleID="s16"><Data ss:Type="String">NA</Data></Cell>
    <Cell ss:StyleID="s23"><Data ss:Type="Number">1.3593522257508601E-6</Data></Cell>
    <Cell ss:StyleID="s16"><Data ss:Type="String">Anova</Data></Cell>
   </Row>
   <Row ss:Height="15.75">
    <Cell ss:StyleID="s16"><Data ss:Type="String">Betatocopherol (mg)</Data></Cell>
    <Cell ss:StyleID="s16"><Data ss:Type="String">allvsGL</Data></Cell>
    <Cell ss:StyleID="s16"><Data ss:Type="String">NA</Data></Cell>
    <Cell ss:StyleID="s16"><Data ss:Type="Number">1.72166882567939E-4</Data></Cell>
    <Cell ss:StyleID="s16"><Data ss:Type="String">Anova</Data></Cell>
   </Row>
   <Row ss:Height="15.75">
    <Cell ss:StyleID="s16"><Data ss:Type="String">Gammatocopherol (mg)</Data></Cell>
    <Cell ss:StyleID="s16"><Data ss:Type="String">ULvsGL</Data></Cell>
    <Cell ss:StyleID="s16"><Data ss:Type="Number">10.5572957509098</Data></Cell>
    <Cell ss:StyleID="s16"><Data ss:Type="Number">3.8708726728342601E-4</Data></Cell>
    <Cell ss:StyleID="s24"><Data ss:Type="String">Tukey</Data></Cell>
   </Row>
   <Row ss:Height="15.75">
    <Cell ss:StyleID="s16"><Data ss:Type="String">Gammatocopherol (mg)</Data></Cell>
    <Cell ss:StyleID="s16"><Data ss:Type="String">UOvsGL</Data></Cell>
    <Cell ss:StyleID="s16"><Data ss:Type="Number">8.5067176174768395</Data></Cell>
    <Cell ss:StyleID="s16"><Data ss:Type="Number">1.2802305765236E-4</Data></Cell>
    <Cell ss:StyleID="s24"><Data ss:Type="String">Tukey</Data></Cell>
   </Row>
   <Row ss:Height="15.75">
    <Cell ss:StyleID="s16"><Data ss:Type="String">Gammatocopherol (mg)</Data></Cell>
    <Cell ss:StyleID="s16"><Data ss:Type="String">Country</Data></Cell>
    <Cell ss:StyleID="s16"><Data ss:Type="String">NA</Data></Cell>
    <Cell ss:StyleID="s23"><Data ss:Type="Number">2.6223404364198099E-6</Data></Cell>
    <Cell ss:StyleID="s16"><Data ss:Type="String">Anova</Data></Cell>
   </Row>
   <Row ss:Height="15.75">
    <Cell ss:StyleID="s16"><Data ss:Type="String">Gammatocopherol (mg)</Data></Cell>
    <Cell ss:StyleID="s16"><Data ss:Type="String">allvsGL</Data></Cell>
    <Cell ss:StyleID="s16"><Data ss:Type="String">NA</Data></Cell>
    <Cell ss:StyleID="s23"><Data ss:Type="Number">5.8534774684284202E-5</Data></Cell>
    <Cell ss:StyleID="s16"><Data ss:Type="String">Anova</Data></Cell>
   </Row>
   <Row ss:Height="15.75">
    <Cell ss:StyleID="s16"><Data ss:Type="String">Deltatocopherol (mg)</Data></Cell>
    <Cell ss:StyleID="s16"><Data ss:Type="String">UOvsGL</Data></Cell>
    <Cell ss:StyleID="s16"><Data ss:Type="Number">1.86164380176157</Data></Cell>
    <Cell ss:StyleID="s16"><Data ss:Type="Number">2.8562455697095398E-3</Data></Cell>
    <Cell ss:StyleID="s24"><Data ss:Type="String">Tukey</Data></Cell>
   </Row>
   <Row ss:Height="15.75">
    <Cell ss:StyleID="s16"><Data ss:Type="String">Deltatocopherol (mg)</Data></Cell>
    <Cell ss:StyleID="s16"><Data ss:Type="String">Country</Data></Cell>
    <Cell ss:StyleID="s16"><Data ss:Type="String">NA</Data></Cell>
    <Cell ss:StyleID="s16"><Data ss:Type="Number">1.86189743834659E-4</Data></Cell>
    <Cell ss:StyleID="s16"><Data ss:Type="String">Anova</Data></Cell>
   </Row>
   <Row ss:Height="15.75">
    <Cell ss:StyleID="s16"><Data ss:Type="String">Deltatocopherol (mg)</Data></Cell>
    <Cell ss:StyleID="s16"><Data ss:Type="String">allvsGL</Data></Cell>
    <Cell ss:StyleID="s16"><Data ss:Type="String">NA</Data></Cell>
    <Cell ss:StyleID="s16"><Data ss:Type="Number">9.6324727801329899E-4</Data></Cell>
    <Cell ss:StyleID="s16"><Data ss:Type="String">Anova</Data></Cell>
   </Row>
   <Row ss:Height="15.75">
    <Cell ss:StyleID="s16"><Data ss:Type="String">Viitamin C (mg)</Data></Cell>
    <Cell ss:StyleID="s16"><Data ss:Type="String">UOvsGL</Data></Cell>
    <Cell ss:StyleID="s16"><Data ss:Type="Number">-58.275271235113301</Data></Cell>
    <Cell ss:StyleID="s16"><Data ss:Type="Number">3.4319428749091099E-3</Data></Cell>
    <Cell ss:StyleID="s24"><Data ss:Type="String">Tukey</Data></Cell>
   </Row>
   <Row ss:Height="15.75">
    <Cell ss:StyleID="s16"><Data ss:Type="String">Viitamin C (mg)</Data></Cell>
    <Cell ss:StyleID="s16"><Data ss:Type="String">Country</Data></Cell>
    <Cell ss:StyleID="s16"><Data ss:Type="String">NA</Data></Cell>
    <Cell ss:StyleID="s16"><Data ss:Type="Number">1.7213207481186601E-4</Data></Cell>
    <Cell ss:StyleID="s16"><Data ss:Type="String">Anova</Data></Cell>
   </Row>
   <Row ss:Height="15.75">
    <Cell ss:StyleID="s16"><Data ss:Type="String">Viitamin C (mg)</Data></Cell>
    <Cell ss:StyleID="s16"><Data ss:Type="String">allvsGL</Data></Cell>
    <Cell ss:StyleID="s16"><Data ss:Type="String">NA</Data></Cell>
    <Cell ss:StyleID="s16"><Data ss:Type="Number">4.8174102310976196E-3</Data></Cell>
    <Cell ss:StyleID="s16"><Data ss:Type="String">Anova</Data></Cell>
   </Row>
   <Row ss:Height="15.75">
    <Cell ss:StyleID="s16"><Data ss:Type="String">Riboflavin (mg)</Data></Cell>
    <Cell ss:StyleID="s16"><Data ss:Type="String">ULvsGL</Data></Cell>
    <Cell ss:StyleID="s16"><Data ss:Type="Number">1.8554389638567701</Data></Cell>
    <Cell ss:StyleID="s16"><Data ss:Type="Number">1.4625471706675199E-4</Data></Cell>
    <Cell ss:StyleID="s24"><Data ss:Type="String">Tukey</Data></Cell>
   </Row>
   <Row ss:Height="15.75">
    <Cell ss:StyleID="s16"><Data ss:Type="String">Riboflavin (mg)</Data></Cell>
    <Cell ss:StyleID="s16"><Data ss:Type="String">ULvsGO</Data></Cell>
    <Cell ss:StyleID="s16"><Data ss:Type="Number">1.8733268898153901</Data></Cell>
    <Cell ss:StyleID="s16"><Data ss:Type="Number">3.5770143372837498E-4</Data></Cell>
    <Cell ss:StyleID="s24"><Data ss:Type="String">Tukey</Data></Cell>
   </Row>
   <Row ss:Height="15.75">
    <Cell ss:StyleID="s16"><Data ss:Type="String">Riboflavin (mg)</Data></Cell>
    <Cell ss:StyleID="s16"><Data ss:Type="String">Country</Data></Cell>
    <Cell ss:StyleID="s16"><Data ss:Type="String">NA</Data></Cell>
    <Cell ss:StyleID="s16"><Data ss:Type="Number">2.7459170476824601E-4</Data></Cell>
    <Cell ss:StyleID="s16"><Data ss:Type="String">Anova</Data></Cell>
   </Row>
   <Row ss:Height="15.75">
    <Cell ss:StyleID="s16"><Data ss:Type="String">Phosphate (mg)</Data></Cell>
    <Cell ss:StyleID="s16"><Data ss:Type="String">ULvsGL</Data></Cell>
    <Cell ss:StyleID="s16"><Data ss:Type="Number">499.22892697586201</Data></Cell>
    <Cell ss:StyleID="s23"><Data ss:Type="Number">1.2498448409115099E-5</Data></Cell>
    <Cell ss:StyleID="s24"><Data ss:Type="String">Tukey</Data></Cell>
   </Row>
   <Row ss:Height="15.75">
    <Cell ss:StyleID="s16"><Data ss:Type="String">Phosphate (mg)</Data></Cell>
    <Cell ss:StyleID="s16"><Data ss:Type="String">UOvsGL</Data></Cell>
    <Cell ss:StyleID="s16"><Data ss:Type="Number">306.90041843300497</Data></Cell>
    <Cell ss:StyleID="s16"><Data ss:Type="Number">4.4828230886251297E-4</Data></Cell>
    <Cell ss:StyleID="s24"><Data ss:Type="String">Tukey</Data></Cell>
   </Row>
   <Row ss:Height="15.75">
    <Cell ss:StyleID="s16"><Data ss:Type="String">Phosphate (mg)</Data></Cell>
    <Cell ss:StyleID="s16"><Data ss:Type="String">ULvsGO</Data></Cell>
    <Cell ss:StyleID="s16"><Data ss:Type="Number">378.10810538499999</Data></Cell>
    <Cell ss:StyleID="s16"><Data ss:Type="Number">2.9412939894181101E-3</Data></Cell>
    <Cell ss:StyleID="s24"><Data ss:Type="String">Tukey</Data></Cell>
   </Row>
   <Row ss:Height="15.75">
    <Cell ss:StyleID="s16"><Data ss:Type="String">Phosphate (mg)</Data></Cell>
    <Cell ss:StyleID="s16"><Data ss:Type="String">Country</Data></Cell>
    <Cell ss:StyleID="s16"><Data ss:Type="String">NA</Data></Cell>
    <Cell ss:StyleID="s23"><Data ss:Type="Number">2.3915161783259001E-6</Data></Cell>
    <Cell ss:StyleID="s16"><Data ss:Type="String">Anova</Data></Cell>
   </Row>
   <Row ss:Height="15.75">
    <Cell ss:StyleID="s16"><Data ss:Type="String">Phosphate (mg)</Data></Cell>
    <Cell ss:StyleID="s16"><Data ss:Type="String">allvsGL</Data></Cell>
    <Cell ss:StyleID="s16"><Data ss:Type="String">NA</Data></Cell>
    <Cell ss:StyleID="s23"><Data ss:Type="Number">6.7422217887007203E-5</Data></Cell>
    <Cell ss:StyleID="s16"><Data ss:Type="String">Anova</Data></Cell>
   </Row>
   <Row ss:Height="15.75">
    <Cell ss:StyleID="s16"><Data ss:Type="String">Magnesium (mg)</Data></Cell>
    <Cell ss:StyleID="s16"><Data ss:Type="String">UOvsGL</Data></Cell>
    <Cell ss:StyleID="s16"><Data ss:Type="Number">-97.021552306787996</Data></Cell>
    <Cell ss:StyleID="s16"><Data ss:Type="Number">1.5753211947933099E-4</Data></Cell>
    <Cell ss:StyleID="s24"><Data ss:Type="String">Tukey</Data></Cell>
   </Row>
   <Row ss:Height="15.75">
    <Cell ss:StyleID="s16"><Data ss:Type="String">Magnesium (mg)</Data></Cell>
    <Cell ss:StyleID="s16"><Data ss:Type="String">UOvsGO</Data></Cell>
    <Cell ss:StyleID="s16"><Data ss:Type="Number">-116.489421948857</Data></Cell>
    <Cell ss:StyleID="s23"><Data ss:Type="Number">4.3317408554566201E-5</Data></Cell>
    <Cell ss:StyleID="s24"><Data ss:Type="String">Tukey</Data></Cell>
   </Row>
   <Row ss:Height="15.75">
    <Cell ss:StyleID="s16"><Data ss:Type="String">Magnesium (mg)</Data></Cell>
    <Cell ss:StyleID="s16"><Data ss:Type="String">Country</Data></Cell>
    <Cell ss:StyleID="s16"><Data ss:Type="String">NA</Data></Cell>
    <Cell ss:StyleID="s23"><Data ss:Type="Number">1.70576142307886E-6</Data></Cell>
    <Cell ss:StyleID="s16"><Data ss:Type="String">Anova</Data></Cell>
   </Row>
   <Row ss:Height="15.75">
    <Cell ss:StyleID="s16"><Data ss:Type="String">Zinc (mg)</Data></Cell>
    <Cell ss:StyleID="s16"><Data ss:Type="String">ULvsGL</Data></Cell>
    <Cell ss:StyleID="s16"><Data ss:Type="Number">6.1539853913660503</Data></Cell>
    <Cell ss:StyleID="s23"><Data ss:Type="Number">6.2042601411960195E-7</Data></Cell>
    <Cell ss:StyleID="s24"><Data ss:Type="String">Tukey</Data></Cell>
   </Row>
   <Row ss:Height="15.75">
    <Cell ss:StyleID="s16"><Data ss:Type="String">Zinc (mg)</Data></Cell>
    <Cell ss:StyleID="s16"><Data ss:Type="String">UOvsGL</Data></Cell>
    <Cell ss:StyleID="s16"><Data ss:Type="Number">3.8078787920847299</Data></Cell>
    <Cell ss:StyleID="s23"><Data ss:Type="Number">4.4187874881140802E-5</Data></Cell>
    <Cell ss:StyleID="s24"><Data ss:Type="String">Tukey</Data></Cell>
   </Row>
   <Row ss:Height="15.75">
    <Cell ss:StyleID="s16"><Data ss:Type="String">Zinc (mg)</Data></Cell>
    <Cell ss:StyleID="s16"><Data ss:Type="String">ULvsGO</Data></Cell>
    <Cell ss:StyleID="s16"><Data ss:Type="Number">4.6650172765384603</Data></Cell>
    <Cell ss:StyleID="s16"><Data ss:Type="Number">5.1190335882744797E-4</Data></Cell>
    <Cell ss:StyleID="s24"><Data ss:Type="String">Tukey</Data></Cell>
   </Row>
   <Row ss:Height="15.75">
    <Cell ss:StyleID="s16"><Data ss:Type="String">Zinc (mg)</Data></Cell>
    <Cell ss:StyleID="s16"><Data ss:Type="String">Country</Data></Cell>
    <Cell ss:StyleID="s16"><Data ss:Type="String">NA</Data></Cell>
    <Cell ss:StyleID="s23"><Data ss:Type="Number">1.30038378687646E-7</Data></Cell>
    <Cell ss:StyleID="s16"><Data ss:Type="String">Anova</Data></Cell>
   </Row>
   <Row ss:Height="15.75">
    <Cell ss:StyleID="s16"><Data ss:Type="String">Zinc (mg)</Data></Cell>
    <Cell ss:StyleID="s16"><Data ss:Type="String">allvsGL</Data></Cell>
    <Cell ss:StyleID="s16"><Data ss:Type="String">NA</Data></Cell>
    <Cell ss:StyleID="s23"><Data ss:Type="Number">9.4295829190306404E-6</Data></Cell>
    <Cell ss:StyleID="s16"><Data ss:Type="String">Anova</Data></Cell>
   </Row>
   <Row ss:Height="15.75">
    <Cell ss:StyleID="s16"><Data ss:Type="String">Copper (mg)</Data></Cell>
    <Cell ss:StyleID="s16"><Data ss:Type="String">UOvsGL</Data></Cell>
    <Cell ss:StyleID="s16"><Data ss:Type="Number">-0.54830197622462995</Data></Cell>
    <Cell ss:StyleID="s23"><Data ss:Type="Number">1.9476455094702399E-5</Data></Cell>
    <Cell ss:StyleID="s24"><Data ss:Type="String">Tukey</Data></Cell>
   </Row>
   <Row ss:Height="15.75">
    <Cell ss:StyleID="s16"><Data ss:Type="String">Copper (mg)</Data></Cell>
    <Cell ss:StyleID="s16"><Data ss:Type="String">UOvsGO</Data></Cell>
    <Cell ss:StyleID="s16"><Data ss:Type="Number">-0.58438212321428595</Data></Cell>
    <Cell ss:StyleID="s23"><Data ss:Type="Number">4.7596317687803598E-5</Data></Cell>
    <Cell ss:StyleID="s24"><Data ss:Type="String">Tukey</Data></Cell>
   </Row>
   <Row ss:Height="15.75">
    <Cell ss:StyleID="s16"><Data ss:Type="String">Copper (mg)</Data></Cell>
    <Cell ss:StyleID="s16"><Data ss:Type="String">Country</Data></Cell>
    <Cell ss:StyleID="s16"><Data ss:Type="String">NA</Data></Cell>
    <Cell ss:StyleID="s23"><Data ss:Type="Number">1.51231658258636E-7</Data></Cell>
    <Cell ss:StyleID="s16"><Data ss:Type="String">Anova</Data></Cell>
   </Row>
   <Row ss:Height="15.75">
    <Cell ss:StyleID="s16"><Data ss:Type="String">Copper (mg)</Data></Cell>
    <Cell ss:StyleID="s16"><Data ss:Type="String">allvsGL</Data></Cell>
    <Cell ss:StyleID="s16"><Data ss:Type="String">NA</Data></Cell>
    <Cell ss:StyleID="s16"><Data ss:Type="Number">2.2262603896057902E-3</Data></Cell>
    <Cell ss:StyleID="s16"><Data ss:Type="String">Anova</Data></Cell>
   </Row>
   <Row ss:Height="15.75">
    <Cell ss:StyleID="s16"><Data ss:Type="String">Selenium (mcg)</Data></Cell>
    <Cell ss:StyleID="s16"><Data ss:Type="String">ULvsGL</Data></Cell>
    <Cell ss:StyleID="s16"><Data ss:Type="Number">68.870351856206895</Data></Cell>
    <Cell ss:StyleID="s23"><Data ss:Type="Number">2.4639165308038002E-7</Data></Cell>
    <Cell ss:StyleID="s24"><Data ss:Type="String">Tukey</Data></Cell>
   </Row>
   <Row ss:Height="15.75">
    <Cell ss:StyleID="s16"><Data ss:Type="String">Selenium (mcg)</Data></Cell>
    <Cell ss:StyleID="s16"><Data ss:Type="String">UOvsGL</Data></Cell>
    <Cell ss:StyleID="s16"><Data ss:Type="Number">35.675091502778301</Data></Cell>
    <Cell ss:StyleID="s16"><Data ss:Type="Number">4.7621110629925102E-4</Data></Cell>
    <Cell ss:StyleID="s24"><Data ss:Type="String">Tukey</Data></Cell>
   </Row>
   <Row ss:Height="15.75">
    <Cell ss:StyleID="s16"><Data ss:Type="String">Selenium (mcg)</Data></Cell>
    <Cell ss:StyleID="s16"><Data ss:Type="String">ULvsGO</Data></Cell>
    <Cell ss:StyleID="s16"><Data ss:Type="Number">48.768006878000001</Data></Cell>
    <Cell ss:StyleID="s16"><Data ss:Type="Number">8.1425938959311895E-4</Data></Cell>
    <Cell ss:StyleID="s24"><Data ss:Type="String">Tukey</Data></Cell>
   </Row>
   <Row ss:Height="15.75">
    <Cell ss:StyleID="s16"><Data ss:Type="String">Selenium (mcg)</Data></Cell>
    <Cell ss:StyleID="s16"><Data ss:Type="String">Country</Data></Cell>
    <Cell ss:StyleID="s16"><Data ss:Type="String">NA</Data></Cell>
    <Cell ss:StyleID="s23"><Data ss:Type="Number">3.8393870691391697E-6</Data></Cell>
    <Cell ss:StyleID="s16"><Data ss:Type="String">Anova</Data></Cell>
   </Row>
   <Row ss:Height="15.75">
    <Cell ss:StyleID="s16"><Data ss:Type="String">Selenium (mcg)</Data></Cell>
    <Cell ss:StyleID="s16"><Data ss:Type="String">allvsGL</Data></Cell>
    <Cell ss:StyleID="s16"><Data ss:Type="String">NA</Data></Cell>
    <Cell ss:StyleID="s23"><Data ss:Type="Number">1.4758501566784801E-5</Data></Cell>
    <Cell ss:StyleID="s16"><Data ss:Type="String">Anova</Data></Cell>
   </Row>
   <Row ss:Height="15.75">
    <Cell ss:StyleID="s16"><Data ss:Type="String">Sodium (mg)</Data></Cell>
    <Cell ss:StyleID="s16"><Data ss:Type="String">ULvsGL</Data></Cell>
    <Cell ss:StyleID="s16"><Data ss:Type="Number">1777.2589300519901</Data></Cell>
    <Cell ss:StyleID="s16"><Data ss:Type="Number">1.35832359289711E-4</Data></Cell>
    <Cell ss:StyleID="s24"><Data ss:Type="String">Tukey</Data></Cell>
   </Row>
   <Row ss:Height="15.75">
    <Cell ss:StyleID="s16"><Data ss:Type="String">Sodium (mg)</Data></Cell>
    <Cell ss:StyleID="s16"><Data ss:Type="String">UOvsGL</Data></Cell>
    <Cell ss:StyleID="s16"><Data ss:Type="Number">1212.6159159684701</Data></Cell>
    <Cell ss:StyleID="s16"><Data ss:Type="Number">6.27165453720546E-4</Data></Cell>
    <Cell ss:StyleID="s24"><Data ss:Type="String">Tukey</Data></Cell>
   </Row>
   <Row ss:Height="15.75">
    <Cell ss:StyleID="s16"><Data ss:Type="String">Sodium (mg)</Data></Cell>
    <Cell ss:StyleID="s16"><Data ss:Type="String">ULvsGO</Data></Cell>
    <Cell ss:StyleID="s16"><Data ss:Type="Number">1590.19286496923</Data></Cell>
    <Cell ss:StyleID="s16"><Data ss:Type="Number">1.8155235746871699E-3</Data></Cell>
    <Cell ss:StyleID="s24"><Data ss:Type="String">Tukey</Data></Cell>
   </Row>
   <Row ss:Height="15.75">
    <Cell ss:StyleID="s16"><Data ss:Type="String">Sodium (mg)</Data></Cell>
    <Cell ss:StyleID="s16"><Data ss:Type="String">Country</Data></Cell>
    <Cell ss:StyleID="s16"><Data ss:Type="String">NA</Data></Cell>
    <Cell ss:StyleID="s23"><Data ss:Type="Number">8.2760563489995898E-7</Data></Cell>
    <Cell ss:StyleID="s16"><Data ss:Type="String">Anova</Data></Cell>
   </Row>
   <Row ss:Height="15.75">
    <Cell ss:StyleID="s16"><Data ss:Type="String">Sodium (mg)</Data></Cell>
    <Cell ss:StyleID="s16"><Data ss:Type="String">allvsGL</Data></Cell>
    <Cell ss:StyleID="s16"><Data ss:Type="String">NA</Data></Cell>
    <Cell ss:StyleID="s16"><Data ss:Type="Number">5.2393926562026305E-4</Data></Cell>
    <Cell ss:StyleID="s16"><Data ss:Type="String">Anova</Data></Cell>
   </Row>
   <Row ss:Height="15.75">
    <Cell ss:StyleID="s16"><Data ss:Type="String">Potassium (mg)</Data></Cell>
    <Cell ss:StyleID="s16"><Data ss:Type="String">UOvsGL</Data></Cell>
    <Cell ss:StyleID="s16"><Data ss:Type="Number">-1376.6373473313299</Data></Cell>
    <Cell ss:StyleID="s23"><Data ss:Type="Number">1.9321814925810101E-7</Data></Cell>
    <Cell ss:StyleID="s24"><Data ss:Type="String">Tukey</Data></Cell>
   </Row>
   <Row ss:Height="15.75">
    <Cell ss:StyleID="s16"><Data ss:Type="String">Potassium (mg)</Data></Cell>
    <Cell ss:StyleID="s16"><Data ss:Type="String">UOvsGO</Data></Cell>
    <Cell ss:StyleID="s16"><Data ss:Type="Number">-1280.8815498485701</Data></Cell>
    <Cell ss:StyleID="s23"><Data ss:Type="Number">1.4075067878760401E-5</Data></Cell>
    <Cell ss:StyleID="s24"><Data ss:Type="String">Tukey</Data></Cell>
   </Row>
   <Row ss:Height="15.75">
    <Cell ss:StyleID="s16"><Data ss:Type="String">Potassium (mg)</Data></Cell>
    <Cell ss:StyleID="s16"><Data ss:Type="String">Country</Data></Cell>
    <Cell ss:StyleID="s16"><Data ss:Type="String">NA</Data></Cell>
    <Cell ss:StyleID="s23"><Data ss:Type="Number">2.6964749443329801E-9</Data></Cell>
    <Cell ss:StyleID="s16"><Data ss:Type="String">Anova</Data></Cell>
   </Row>
   <Row ss:Height="15.75">
    <Cell ss:StyleID="s16"><Data ss:Type="String">Potassium (mg)</Data></Cell>
    <Cell ss:StyleID="s16"><Data ss:Type="String">allvsGL</Data></Cell>
    <Cell ss:StyleID="s16"><Data ss:Type="String">NA</Data></Cell>
    <Cell ss:StyleID="s16"><Data ss:Type="Number">1.03079663656325E-4</Data></Cell>
    <Cell ss:StyleID="s16"><Data ss:Type="String">Anova</Data></Cell>
   </Row>
   <Row ss:Height="15.75">
    <Cell ss:StyleID="s16"><Data ss:Type="String">Dietary butyric acid (g)</Data></Cell>
    <Cell ss:StyleID="s16"><Data ss:Type="String">ULvsGL</Data></Cell>
    <Cell ss:StyleID="s16"><Data ss:Type="Number">0.54419362283554396</Data></Cell>
    <Cell ss:StyleID="s23"><Data ss:Type="Number">1.6765552945941E-8</Data></Cell>
    <Cell ss:StyleID="s24"><Data ss:Type="String">Tukey</Data></Cell>
   </Row>
   <Row ss:Height="15.75">
    <Cell ss:StyleID="s16"><Data ss:Type="String">Dietary butyric acid (g)</Data></Cell>
    <Cell ss:StyleID="s16"><Data ss:Type="String">UOvsGL</Data></Cell>
    <Cell ss:StyleID="s16"><Data ss:Type="Number">0.445683749415763</Data></Cell>
    <Cell ss:StyleID="s23"><Data ss:Type="Number">1.5740195813407399E-9</Data></Cell>
    <Cell ss:StyleID="s24"><Data ss:Type="String">Tukey</Data></Cell>
   </Row>
   <Row ss:Height="15.75">
    <Cell ss:StyleID="s16"><Data ss:Type="String">Dietary butyric acid (g)</Data></Cell>
    <Cell ss:StyleID="s16"><Data ss:Type="String">ULvsGO</Data></Cell>
    <Cell ss:StyleID="s16"><Data ss:Type="Number">0.54501344997692402</Data></Cell>
    <Cell ss:StyleID="s23"><Data ss:Type="Number">1.03124088823847E-7</Data></Cell>
    <Cell ss:StyleID="s24"><Data ss:Type="String">Tukey</Data></Cell>
   </Row>
   <Row ss:Height="15.75">
    <Cell ss:StyleID="s16"><Data ss:Type="String">Dietary butyric acid (g)</Data></Cell>
    <Cell ss:StyleID="s16"><Data ss:Type="String">UOvsGO</Data></Cell>
    <Cell ss:StyleID="s16"><Data ss:Type="Number">0.44650357655714301</Data></Cell>
    <Cell ss:StyleID="s23"><Data ss:Type="Number">3.2980699171680803E-8</Data></Cell>
    <Cell ss:StyleID="s24"><Data ss:Type="String">Tukey</Data></Cell>
   </Row>
   <Row ss:Height="15.75">
    <Cell ss:StyleID="s16"><Data ss:Type="String">Dietary butyric acid (g)</Data></Cell>
    <Cell ss:StyleID="s16"><Data ss:Type="String">Country</Data></Cell>
    <Cell ss:StyleID="s16"><Data ss:Type="String">NA</Data></Cell>
    <Cell ss:StyleID="s23"><Data ss:Type="Number">3.39290626293336E-15</Data></Cell>
    <Cell ss:StyleID="s16"><Data ss:Type="String">Anova</Data></Cell>
   </Row>
   <Row ss:Height="15.75">
    <Cell ss:StyleID="s16"><Data ss:Type="String">Dietary butyric acid (g)</Data></Cell>
    <Cell ss:StyleID="s16"><Data ss:Type="String">allvsGL</Data></Cell>
    <Cell ss:StyleID="s16"><Data ss:Type="String">NA</Data></Cell>
    <Cell ss:StyleID="s23"><Data ss:Type="Number">4.0724006902532899E-6</Data></Cell>
    <Cell ss:StyleID="s16"><Data ss:Type="String">Anova</Data></Cell>
   </Row>
   <Row ss:Height="15.75">
    <Cell ss:StyleID="s16"><Data ss:Type="String">Dietary aproic Acid (g)</Data></Cell>
    <Cell ss:StyleID="s16"><Data ss:Type="String">ULvsGL</Data></Cell>
    <Cell ss:StyleID="s16"><Data ss:Type="Number">0.28296286176657798</Data></Cell>
    <Cell ss:StyleID="s23"><Data ss:Type="Number">6.2789380361749603E-9</Data></Cell>
    <Cell ss:StyleID="s24"><Data ss:Type="String">Tukey</Data></Cell>
   </Row>
   <Row ss:Height="15.75">
    <Cell ss:StyleID="s16"><Data ss:Type="String">Dietary aproic Acid (g)</Data></Cell>
    <Cell ss:StyleID="s16"><Data ss:Type="String">UOvsGL</Data></Cell>
    <Cell ss:StyleID="s16"><Data ss:Type="Number">0.19828374431822601</Data></Cell>
    <Cell ss:StyleID="s23"><Data ss:Type="Number">4.9568849691539198E-8</Data></Cell>
    <Cell ss:StyleID="s24"><Data ss:Type="String">Tukey</Data></Cell>
   </Row>
   <Row ss:Height="15.75">
    <Cell ss:StyleID="s16"><Data ss:Type="String">Dietary aproic Acid (g)</Data></Cell>
    <Cell ss:StyleID="s16"><Data ss:Type="String">ULvsGO</Data></Cell>
    <Cell ss:StyleID="s16"><Data ss:Type="Number">0.286407689226923</Data></Cell>
    <Cell ss:StyleID="s23"><Data ss:Type="Number">2.9655731870192901E-8</Data></Cell>
    <Cell ss:StyleID="s24"><Data ss:Type="String">Tukey</Data></Cell>
   </Row>
   <Row ss:Height="15.75">
    <Cell ss:StyleID="s16"><Data ss:Type="String">Dietary aproic Acid (g)</Data></Cell>
    <Cell ss:StyleID="s16"><Data ss:Type="String">UOvsGO</Data></Cell>
    <Cell ss:StyleID="s16"><Data ss:Type="Number">0.20172857177857201</Data></Cell>
    <Cell ss:StyleID="s23"><Data ss:Type="Number">5.9694828402623301E-7</Data></Cell>
    <Cell ss:StyleID="s24"><Data ss:Type="String">Tukey</Data></Cell>
   </Row>
   <Row ss:Height="15.75">
    <Cell ss:StyleID="s16"><Data ss:Type="String">Dietary aproic Acid (g)</Data></Cell>
    <Cell ss:StyleID="s16"><Data ss:Type="String">Country</Data></Cell>
    <Cell ss:StyleID="s16"><Data ss:Type="String">NA</Data></Cell>
    <Cell ss:StyleID="s23"><Data ss:Type="Number">8.6489683851766194E-14</Data></Cell>
    <Cell ss:StyleID="s16"><Data ss:Type="String">Anova</Data></Cell>
   </Row>
   <Row ss:Height="15.75">
    <Cell ss:StyleID="s16"><Data ss:Type="String">Dietary aproic Acid (g)</Data></Cell>
    <Cell ss:StyleID="s16"><Data ss:Type="String">allvsGL</Data></Cell>
    <Cell ss:StyleID="s16"><Data ss:Type="String">NA</Data></Cell>
    <Cell ss:StyleID="s23"><Data ss:Type="Number">1.4543936544224699E-5</Data></Cell>
    <Cell ss:StyleID="s16"><Data ss:Type="String">Anova</Data></Cell>
   </Row>
   <Row ss:Height="15.75">
    <Cell ss:StyleID="s16"><Data ss:Type="String">Dietary caprylic acid (g)</Data></Cell>
    <Cell ss:StyleID="s16"><Data ss:Type="String">ULvsGL</Data></Cell>
    <Cell ss:StyleID="s16"><Data ss:Type="Number">0.326616716076923</Data></Cell>
    <Cell ss:StyleID="s23"><Data ss:Type="Number">9.3035321668821796E-9</Data></Cell>
    <Cell ss:StyleID="s24"><Data ss:Type="String">Tukey</Data></Cell>
   </Row>
   <Row ss:Height="15.75">
    <Cell ss:StyleID="s16"><Data ss:Type="String">Dietary caprylic acid (g)</Data></Cell>
    <Cell ss:StyleID="s16"><Data ss:Type="String">UOvsGL</Data></Cell>
    <Cell ss:StyleID="s16"><Data ss:Type="Number">0.201012316514286</Data></Cell>
    <Cell ss:StyleID="s23"><Data ss:Type="Number">2.0339020588844301E-6</Data></Cell>
    <Cell ss:StyleID="s24"><Data ss:Type="String">Tukey</Data></Cell>
   </Row>
   <Row ss:Height="15.75">
    <Cell ss:StyleID="s16"><Data ss:Type="String">Dietary caprylic acid (g)</Data></Cell>
    <Cell ss:StyleID="s16"><Data ss:Type="String">ULvsGO</Data></Cell>
    <Cell ss:StyleID="s16"><Data ss:Type="Number">0.33386154327692302</Data></Cell>
    <Cell ss:StyleID="s23"><Data ss:Type="Number">3.2912063741008497E-8</Data></Cell>
    <Cell ss:StyleID="s24"><Data ss:Type="String">Tukey</Data></Cell>
   </Row>
   <Row ss:Height="15.75">
    <Cell ss:StyleID="s16"><Data ss:Type="String">Dietary caprylic acid (g)</Data></Cell>
    <Cell ss:StyleID="s16"><Data ss:Type="String">UOvsGO</Data></Cell>
    <Cell ss:StyleID="s16"><Data ss:Type="Number">0.208257143714286</Data></Cell>
    <Cell ss:StyleID="s23"><Data ss:Type="Number">1.0624766542566299E-5</Data></Cell>
    <Cell ss:StyleID="s24"><Data ss:Type="String">Tukey</Data></Cell>
   </Row>
   <Row ss:Height="15.75">
    <Cell ss:StyleID="s16"><Data ss:Type="String">Dietary caprylic acid (g)</Data></Cell>
    <Cell ss:StyleID="s16"><Data ss:Type="String">Country</Data></Cell>
    <Cell ss:StyleID="s16"><Data ss:Type="String">NA</Data></Cell>
    <Cell ss:StyleID="s23"><Data ss:Type="Number">4.3192710123743499E-12</Data></Cell>
    <Cell ss:StyleID="s16"><Data ss:Type="String">Anova</Data></Cell>
   </Row>
   <Row ss:Height="15.75">
    <Cell ss:StyleID="s16"><Data ss:Type="String">Dietary caprylic acid (g)</Data></Cell>
    <Cell ss:StyleID="s16"><Data ss:Type="String">allvsGL</Data></Cell>
    <Cell ss:StyleID="s16"><Data ss:Type="String">NA</Data></Cell>
    <Cell ss:StyleID="s23"><Data ss:Type="Number">6.2942765676211895E-5</Data></Cell>
    <Cell ss:StyleID="s16"><Data ss:Type="String">Anova</Data></Cell>
   </Row>
   <Row ss:Height="15.75">
    <Cell ss:StyleID="s16"><Data ss:Type="String">Dietary capric acid (g)</Data></Cell>
    <Cell ss:StyleID="s16"><Data ss:Type="String">ULvsGL</Data></Cell>
    <Cell ss:StyleID="s16"><Data ss:Type="Number">0.53263129151989397</Data></Cell>
    <Cell ss:StyleID="s23"><Data ss:Type="Number">5.6127202885392101E-10</Data></Cell>
    <Cell ss:StyleID="s24"><Data ss:Type="String">Tukey</Data></Cell>
   </Row>
   <Row ss:Height="15.75">
    <Cell ss:StyleID="s16"><Data ss:Type="String">Dietary capric acid (g)</Data></Cell>
    <Cell ss:StyleID="s16"><Data ss:Type="String">UOvsGL</Data></Cell>
    <Cell ss:StyleID="s16"><Data ss:Type="Number">0.37796206971329999</Data></Cell>
    <Cell ss:StyleID="s23"><Data ss:Type="Number">1.0688312457318699E-9</Data></Cell>
    <Cell ss:StyleID="s24"><Data ss:Type="String">Tukey</Data></Cell>
   </Row>
   <Row ss:Height="15.75">
    <Cell ss:StyleID="s16"><Data ss:Type="String">Dietary capric acid (g)</Data></Cell>
    <Cell ss:StyleID="s16"><Data ss:Type="String">ULvsGO</Data></Cell>
    <Cell ss:StyleID="s16"><Data ss:Type="Number">0.53734422204230803</Data></Cell>
    <Cell ss:StyleID="s23"><Data ss:Type="Number">1.02923958245071E-9</Data></Cell>
    <Cell ss:StyleID="s24"><Data ss:Type="String">Tukey</Data></Cell>
   </Row>
   <Row ss:Height="15.75">
    <Cell ss:StyleID="s16"><Data ss:Type="String">Dietary capric acid (g)</Data></Cell>
    <Cell ss:StyleID="s16"><Data ss:Type="String">UOvsGO</Data></Cell>
    <Cell ss:StyleID="s16"><Data ss:Type="Number">0.38267500023571399</Data></Cell>
    <Cell ss:StyleID="s23"><Data ss:Type="Number">1.41896413508036E-8</Data></Cell>
    <Cell ss:StyleID="s24"><Data ss:Type="String">Tukey</Data></Cell>
   </Row>
   <Row ss:Height="15.75">
    <Cell ss:StyleID="s16"><Data ss:Type="String">Dietary capric acid (g)</Data></Cell>
    <Cell ss:StyleID="s16"><Data ss:Type="String">Country</Data></Cell>
    <Cell ss:StyleID="s16"><Data ss:Type="String">NA</Data></Cell>
    <Cell ss:StyleID="s23"><Data ss:Type="Number">2.0779164473821E-16</Data></Cell>
    <Cell ss:StyleID="s16"><Data ss:Type="String">Anova</Data></Cell>
   </Row>
   <Row ss:Height="15.75">
    <Cell ss:StyleID="s16"><Data ss:Type="String">Dietary capric acid (g)</Data></Cell>
    <Cell ss:StyleID="s16"><Data ss:Type="String">allvsGL</Data></Cell>
    <Cell ss:StyleID="s16"><Data ss:Type="String">NA</Data></Cell>
    <Cell ss:StyleID="s23"><Data ss:Type="Number">2.6412125422567799E-6</Data></Cell>
    <Cell ss:StyleID="s16"><Data ss:Type="String">Anova</Data></Cell>
   </Row>
   <Row ss:Height="15.75">
    <Cell ss:StyleID="s16"><Data ss:Type="String">Dietary Lauric acid (g)</Data></Cell>
    <Cell ss:StyleID="s16"><Data ss:Type="String">ULvsGL</Data></Cell>
    <Cell ss:StyleID="s16"><Data ss:Type="Number">1.4331883006578301</Data></Cell>
    <Cell ss:StyleID="s23"><Data ss:Type="Number">2.8555038493305301E-5</Data></Cell>
    <Cell ss:StyleID="s24"><Data ss:Type="String">Tukey</Data></Cell>
   </Row>
   <Row ss:Height="15.75">
    <Cell ss:StyleID="s16"><Data ss:Type="String">Dietary Lauric acid (g)</Data></Cell>
    <Cell ss:StyleID="s16"><Data ss:Type="String">UOvsGL</Data></Cell>
    <Cell ss:StyleID="s16"><Data ss:Type="Number">0.888620210851231</Data></Cell>
    <Cell ss:StyleID="s16"><Data ss:Type="Number">7.2170710886732003E-4</Data></Cell>
    <Cell ss:StyleID="s24"><Data ss:Type="String">Tukey</Data></Cell>
   </Row>
   <Row ss:Height="15.75">
    <Cell ss:StyleID="s16"><Data ss:Type="String">Dietary Lauric acid (g)</Data></Cell>
    <Cell ss:StyleID="s16"><Data ss:Type="String">ULvsGO</Data></Cell>
    <Cell ss:StyleID="s16"><Data ss:Type="Number">1.4778038158423099</Data></Cell>
    <Cell ss:StyleID="s23"><Data ss:Type="Number">5.4861350099133503E-5</Data></Cell>
    <Cell ss:StyleID="s24"><Data ss:Type="String">Tukey</Data></Cell>
   </Row>
   <Row ss:Height="15.75">
    <Cell ss:StyleID="s16"><Data ss:Type="String">Dietary Lauric acid (g)</Data></Cell>
    <Cell ss:StyleID="s16"><Data ss:Type="String">UOvsGO</Data></Cell>
    <Cell ss:StyleID="s16"><Data ss:Type="Number">0.93323572603571403</Data></Cell>
    <Cell ss:StyleID="s16"><Data ss:Type="Number">1.6425466677481E-3</Data></Cell>
    <Cell ss:StyleID="s24"><Data ss:Type="String">Tukey</Data></Cell>
   </Row>
   <Row ss:Height="15.75">
    <Cell ss:StyleID="s16"><Data ss:Type="String">Dietary Lauric acid (g)</Data></Cell>
    <Cell ss:StyleID="s16"><Data ss:Type="String">Country</Data></Cell>
    <Cell ss:StyleID="s16"><Data ss:Type="String">NA</Data></Cell>
    <Cell ss:StyleID="s23"><Data ss:Type="Number">7.1803916508061901E-8</Data></Cell>
    <Cell ss:StyleID="s16"><Data ss:Type="String">Anova</Data></Cell>
   </Row>
   <Row ss:Height="15.75">
    <Cell ss:StyleID="s16"><Data ss:Type="String">Dietary Lauric acid (g)</Data></Cell>
    <Cell ss:StyleID="s16"><Data ss:Type="String">allvsGL</Data></Cell>
    <Cell ss:StyleID="s16"><Data ss:Type="String">NA</Data></Cell>
    <Cell ss:StyleID="s16"><Data ss:Type="Number">1.4082834799102599E-3</Data></Cell>
    <Cell ss:StyleID="s16"><Data ss:Type="String">Anova</Data></Cell>
   </Row>
   <Row ss:Height="15.75">
    <Cell ss:StyleID="s16"><Data ss:Type="String">Dietary myristic acid (g)</Data></Cell>
    <Cell ss:StyleID="s16"><Data ss:Type="String">ULvsGL</Data></Cell>
    <Cell ss:StyleID="s16"><Data ss:Type="Number">2.1292440341618</Data></Cell>
    <Cell ss:StyleID="s23"><Data ss:Type="Number">1.7237658300750501E-8</Data></Cell>
    <Cell ss:StyleID="s24"><Data ss:Type="String">Tukey</Data></Cell>
   </Row>
   <Row ss:Height="15.75">
    <Cell ss:StyleID="s16"><Data ss:Type="String">Dietary myristic acid (g)</Data></Cell>
    <Cell ss:StyleID="s16"><Data ss:Type="String">UOvsGL</Data></Cell>
    <Cell ss:StyleID="s16"><Data ss:Type="Number">1.5051374621596101</Data></Cell>
    <Cell ss:StyleID="s23"><Data ss:Type="Number">1.0183432941346401E-7</Data></Cell>
    <Cell ss:StyleID="s24"><Data ss:Type="String">Tukey</Data></Cell>
   </Row>
   <Row ss:Height="15.75">
    <Cell ss:StyleID="s16"><Data ss:Type="String">Dietary myristic acid (g)</Data></Cell>
    <Cell ss:StyleID="s16"><Data ss:Type="String">ULvsGO</Data></Cell>
    <Cell ss:StyleID="s16"><Data ss:Type="Number">2.3051673124807701</Data></Cell>
    <Cell ss:StyleID="s23"><Data ss:Type="Number">1.1368443297854501E-8</Data></Cell>
    <Cell ss:StyleID="s24"><Data ss:Type="String">Tukey</Data></Cell>
   </Row>
   <Row ss:Height="15.75">
    <Cell ss:StyleID="s16"><Data ss:Type="String">Dietary myristic acid (g)</Data></Cell>
    <Cell ss:StyleID="s16"><Data ss:Type="String">UOvsGO</Data></Cell>
    <Cell ss:StyleID="s16"><Data ss:Type="Number">1.68106074047857</Data></Cell>
    <Cell ss:StyleID="s23"><Data ss:Type="Number">1.00346444042998E-7</Data></Cell>
    <Cell ss:StyleID="s24"><Data ss:Type="String">Tukey</Data></Cell>
   </Row>
   <Row ss:Height="15.75">
    <Cell ss:StyleID="s16"><Data ss:Type="String">Dietary myristic acid (g)</Data></Cell>
    <Cell ss:StyleID="s16"><Data ss:Type="String">Country</Data></Cell>
    <Cell ss:StyleID="s16"><Data ss:Type="String">NA</Data></Cell>
    <Cell ss:StyleID="s23"><Data ss:Type="Number">4.98790694623899E-14</Data></Cell>
    <Cell ss:StyleID="s16"><Data ss:Type="String">Anova</Data></Cell>
   </Row>
   <Row ss:Height="15.75">
    <Cell ss:StyleID="s16"><Data ss:Type="String">Dietary myristic acid (g)</Data></Cell>
    <Cell ss:StyleID="s16"><Data ss:Type="String">allvsGL</Data></Cell>
    <Cell ss:StyleID="s16"><Data ss:Type="String">NA</Data></Cell>
    <Cell ss:StyleID="s23"><Data ss:Type="Number">5.9368428884600602E-5</Data></Cell>
    <Cell ss:StyleID="s16"><Data ss:Type="String">Anova</Data></Cell>
   </Row>
   <Row ss:Height="15.75">
    <Cell ss:StyleID="s16"><Data ss:Type="String">Dietary palmitic acid (g)</Data></Cell>
    <Cell ss:StyleID="s16"><Data ss:Type="String">ULvsGO</Data></Cell>
    <Cell ss:StyleID="s16"><Data ss:Type="Number">9.24103281915</Data></Cell>
    <Cell ss:StyleID="s16"><Data ss:Type="Number">3.3550727884222899E-3</Data></Cell>
    <Cell ss:StyleID="s24"><Data ss:Type="String">Tukey</Data></Cell>
   </Row>
   <Row ss:Height="15.75">
    <Cell ss:StyleID="s16"><Data ss:Type="String">Dietary margaric acid (g)</Data></Cell>
    <Cell ss:StyleID="s16"><Data ss:Type="String">ULvsGL</Data></Cell>
    <Cell ss:StyleID="s16"><Data ss:Type="Number">8.3583553721485501E-2</Data></Cell>
    <Cell ss:StyleID="s16"><Data ss:Type="Number">4.7269781862502303E-3</Data></Cell>
    <Cell ss:StyleID="s24"><Data ss:Type="String">Tukey</Data></Cell>
   </Row>
   <Row ss:Height="15.75">
    <Cell ss:StyleID="s16"><Data ss:Type="String">Dietary margaric acid (g)</Data></Cell>
    <Cell ss:StyleID="s16"><Data ss:Type="String">Country</Data></Cell>
    <Cell ss:StyleID="s16"><Data ss:Type="String">NA</Data></Cell>
    <Cell ss:StyleID="s16"><Data ss:Type="Number">8.1295561482633001E-4</Data></Cell>
    <Cell ss:StyleID="s16"><Data ss:Type="String">Anova</Data></Cell>
   </Row>
   <Row ss:Height="15.75">
    <Cell ss:StyleID="s16"><Data ss:Type="String">Dietary margaric acid (g)</Data></Cell>
    <Cell ss:StyleID="s16"><Data ss:Type="String">allvsGL</Data></Cell>
    <Cell ss:StyleID="s16"><Data ss:Type="String">NA</Data></Cell>
    <Cell ss:StyleID="s16"><Data ss:Type="Number">3.8399545241857898E-3</Data></Cell>
    <Cell ss:StyleID="s16"><Data ss:Type="String">Anova</Data></Cell>
   </Row>
   <Row ss:Height="15.75">
    <Cell ss:StyleID="s16"><Data ss:Type="String">Dietary stearic acid (g)</Data></Cell>
    <Cell ss:StyleID="s16"><Data ss:Type="String">ULvsGL</Data></Cell>
    <Cell ss:StyleID="s16"><Data ss:Type="Number">7.1412070718541099</Data></Cell>
    <Cell ss:StyleID="s23"><Data ss:Type="Number">4.89473128695295E-10</Data></Cell>
    <Cell ss:StyleID="s24"><Data ss:Type="String">Tukey</Data></Cell>
   </Row>
   <Row ss:Height="15.75">
    <Cell ss:StyleID="s16"><Data ss:Type="String">Dietary stearic acid (g)</Data></Cell>
    <Cell ss:StyleID="s16"><Data ss:Type="String">UOvsGL</Data></Cell>
    <Cell ss:StyleID="s16"><Data ss:Type="Number">5.5545640671310297</Data></Cell>
    <Cell ss:StyleID="s23"><Data ss:Type="Number">4.8941939390090304E-10</Data></Cell>
    <Cell ss:StyleID="s24"><Data ss:Type="String">Tukey</Data></Cell>
   </Row>
   <Row ss:Height="15.75">
    <Cell ss:StyleID="s16"><Data ss:Type="String">Dietary stearic acid (g)</Data></Cell>
    <Cell ss:StyleID="s16"><Data ss:Type="String">ULvsGO</Data></Cell>
    <Cell ss:StyleID="s16"><Data ss:Type="Number">7.0800751563230797</Data></Cell>
    <Cell ss:StyleID="s23"><Data ss:Type="Number">4.9099069254765502E-10</Data></Cell>
    <Cell ss:StyleID="s24"><Data ss:Type="String">Tukey</Data></Cell>
   </Row>
   <Row ss:Height="15.75">
    <Cell ss:StyleID="s16"><Data ss:Type="String">Dietary stearic acid (g)</Data></Cell>
    <Cell ss:StyleID="s16"><Data ss:Type="String">UOvsGO</Data></Cell>
    <Cell ss:StyleID="s16"><Data ss:Type="Number">5.4934321516000004</Data></Cell>
    <Cell ss:StyleID="s23"><Data ss:Type="Number">4.9221893227979804E-10</Data></Cell>
    <Cell ss:StyleID="s24"><Data ss:Type="String">Tukey</Data></Cell>
   </Row>
   <Row ss:Height="15.75">
    <Cell ss:StyleID="s16"><Data ss:Type="String">Dietary stearic acid (g)</Data></Cell>
    <Cell ss:StyleID="s16"><Data ss:Type="String">Country</Data></Cell>
    <Cell ss:StyleID="s16"><Data ss:Type="String">NA</Data></Cell>
    <Cell ss:StyleID="s23"><Data ss:Type="Number">1.1464323505756599E-21</Data></Cell>
    <Cell ss:StyleID="s16"><Data ss:Type="String">Anova</Data></Cell>
   </Row>
   <Row ss:Height="15.75">
    <Cell ss:StyleID="s16"><Data ss:Type="String">Dietary stearic acid (g)</Data></Cell>
    <Cell ss:StyleID="s16"><Data ss:Type="String">allvsGL</Data></Cell>
    <Cell ss:StyleID="s16"><Data ss:Type="String">NA</Data></Cell>
    <Cell ss:StyleID="s23"><Data ss:Type="Number">7.7505664400190197E-8</Data></Cell>
    <Cell ss:StyleID="s16"><Data ss:Type="String">Anova</Data></Cell>
   </Row>
   <Row ss:Height="15.75">
    <Cell ss:StyleID="s16"><Data ss:Type="String">Dietary arachidic acid (g)</Data></Cell>
    <Cell ss:StyleID="s16"><Data ss:Type="String">ULvsGL</Data></Cell>
    <Cell ss:StyleID="s16"><Data ss:Type="Number">9.8864721188328897E-2</Data></Cell>
    <Cell ss:StyleID="s16"><Data ss:Type="Number">2.7491690387498901E-3</Data></Cell>
    <Cell ss:StyleID="s24"><Data ss:Type="String">Tukey</Data></Cell>
   </Row>
   <Row ss:Height="15.75">
    <Cell ss:StyleID="s16"><Data ss:Type="String">Dietary arachidic acid (g)</Data></Cell>
    <Cell ss:StyleID="s16"><Data ss:Type="String">UOvsGL</Data></Cell>
    <Cell ss:StyleID="s16"><Data ss:Type="Number">8.6015271463054099E-2</Data></Cell>
    <Cell ss:StyleID="s16"><Data ss:Type="Number">3.8578084430895799E-4</Data></Cell>
    <Cell ss:StyleID="s24"><Data ss:Type="String">Tukey</Data></Cell>
   </Row>
   <Row ss:Height="15.75">
    <Cell ss:StyleID="s16"><Data ss:Type="String">Dietary arachidic acid (g)</Data></Cell>
    <Cell ss:StyleID="s16"><Data ss:Type="String">Country</Data></Cell>
    <Cell ss:StyleID="s16"><Data ss:Type="String">NA</Data></Cell>
    <Cell ss:StyleID="s16"><Data ss:Type="Number">1.20578520739713E-4</Data></Cell>
    <Cell ss:StyleID="s16"><Data ss:Type="String">Anova</Data></Cell>
   </Row>
   <Row ss:Height="15.75">
    <Cell ss:StyleID="s16"><Data ss:Type="String">Dietary arachidic acid (g)</Data></Cell>
    <Cell ss:StyleID="s16"><Data ss:Type="String">allvsGL</Data></Cell>
    <Cell ss:StyleID="s16"><Data ss:Type="String">NA</Data></Cell>
    <Cell ss:StyleID="s23"><Data ss:Type="Number">3.9611043024047301E-5</Data></Cell>
    <Cell ss:StyleID="s16"><Data ss:Type="String">Anova</Data></Cell>
   </Row>
   <Row ss:Height="15.75">
    <Cell ss:StyleID="s16"><Data ss:Type="String">Dietary myristoliec acid (g)</Data></Cell>
    <Cell ss:StyleID="s16"><Data ss:Type="String">Country</Data></Cell>
    <Cell ss:StyleID="s16"><Data ss:Type="String">NA</Data></Cell>
    <Cell ss:StyleID="s16"><Data ss:Type="Number">2.1697295858919899E-3</Data></Cell>
    <Cell ss:StyleID="s16"><Data ss:Type="String">Anova</Data></Cell>
   </Row>
   <Row ss:Height="15.75">
    <Cell ss:StyleID="s16"><Data ss:Type="String">Dietary pamitoleic acid (g)</Data></Cell>
    <Cell ss:StyleID="s16"><Data ss:Type="String">ULvsGL</Data></Cell>
    <Cell ss:StyleID="s16"><Data ss:Type="Number">1.52365650075332</Data></Cell>
    <Cell ss:StyleID="s23"><Data ss:Type="Number">5.8823198867408199E-8</Data></Cell>
    <Cell ss:StyleID="s24"><Data ss:Type="String">Tukey</Data></Cell>
   </Row>
   <Row ss:Height="15.75">
    <Cell ss:StyleID="s16"><Data ss:Type="String">Dietary pamitoleic acid (g)</Data></Cell>
    <Cell ss:StyleID="s16"><Data ss:Type="String">UOvsGL</Data></Cell>
    <Cell ss:StyleID="s16"><Data ss:Type="Number">1.14083889619507</Data></Cell>
    <Cell ss:StyleID="s23"><Data ss:Type="Number">6.7246548773880503E-8</Data></Cell>
    <Cell ss:StyleID="s24"><Data ss:Type="String">Tukey</Data></Cell>
   </Row>
   <Row ss:Height="15.75">
    <Cell ss:StyleID="s16"><Data ss:Type="String">Dietary pamitoleic acid (g)</Data></Cell>
    <Cell ss:StyleID="s16"><Data ss:Type="String">ULvsGO</Data></Cell>
    <Cell ss:StyleID="s16"><Data ss:Type="Number">1.53462114291539</Data></Cell>
    <Cell ss:StyleID="s23"><Data ss:Type="Number">2.8554785358458901E-7</Data></Cell>
    <Cell ss:StyleID="s24"><Data ss:Type="String">Tukey</Data></Cell>
   </Row>
   <Row ss:Height="15.75">
    <Cell ss:StyleID="s16"><Data ss:Type="String">Dietary pamitoleic acid (g)</Data></Cell>
    <Cell ss:StyleID="s16"><Data ss:Type="String">UOvsGO</Data></Cell>
    <Cell ss:StyleID="s16"><Data ss:Type="Number">1.1518035383571401</Data></Cell>
    <Cell ss:StyleID="s23"><Data ss:Type="Number">9.4446737364251E-7</Data></Cell>
    <Cell ss:StyleID="s24"><Data ss:Type="String">Tukey</Data></Cell>
   </Row>
   <Row ss:Height="15.75">
    <Cell ss:StyleID="s16"><Data ss:Type="String">Dietary pamitoleic acid (g)</Data></Cell>
    <Cell ss:StyleID="s16"><Data ss:Type="String">Country</Data></Cell>
    <Cell ss:StyleID="s16"><Data ss:Type="String">NA</Data></Cell>
    <Cell ss:StyleID="s23"><Data ss:Type="Number">3.2460188317905499E-13</Data></Cell>
    <Cell ss:StyleID="s16"><Data ss:Type="String">Anova</Data></Cell>
   </Row>
   <Row ss:Height="15.75">
    <Cell ss:StyleID="s16"><Data ss:Type="String">Dietary pamitoleic acid (g)</Data></Cell>
    <Cell ss:StyleID="s16"><Data ss:Type="String">allvsGL</Data></Cell>
    <Cell ss:StyleID="s16"><Data ss:Type="String">NA</Data></Cell>
    <Cell ss:StyleID="s23"><Data ss:Type="Number">1.7905155242315499E-5</Data></Cell>
    <Cell ss:StyleID="s16"><Data ss:Type="String">Anova</Data></Cell>
   </Row>
   <Row ss:Height="15.75">
    <Cell ss:StyleID="s16"><Data ss:Type="String">Dietary oleic acid (g)</Data></Cell>
    <Cell ss:StyleID="s16"><Data ss:Type="String">ULvsGL</Data></Cell>
    <Cell ss:StyleID="s16"><Data ss:Type="Number">19.449236287339499</Data></Cell>
    <Cell ss:StyleID="s23"><Data ss:Type="Number">5.3949463874047897E-7</Data></Cell>
    <Cell ss:StyleID="s24"><Data ss:Type="String">Tukey</Data></Cell>
   </Row>
   <Row ss:Height="15.75">
    <Cell ss:StyleID="s16"><Data ss:Type="String">Dietary oleic acid (g)</Data></Cell>
    <Cell ss:StyleID="s16"><Data ss:Type="String">UOvsGL</Data></Cell>
    <Cell ss:StyleID="s16"><Data ss:Type="Number">12.331077731066999</Data></Cell>
    <Cell ss:StyleID="s23"><Data ss:Type="Number">2.4910082162543601E-5</Data></Cell>
    <Cell ss:StyleID="s24"><Data ss:Type="String">Tukey</Data></Cell>
   </Row>
   <Row ss:Height="15.75">
    <Cell ss:StyleID="s16"><Data ss:Type="String">Dietary oleic acid (g)</Data></Cell>
    <Cell ss:StyleID="s16"><Data ss:Type="String">ULvsGO</Data></Cell>
    <Cell ss:StyleID="s16"><Data ss:Type="Number">18.725890702215398</Data></Cell>
    <Cell ss:StyleID="s23"><Data ss:Type="Number">6.1003889965105503E-6</Data></Cell>
    <Cell ss:StyleID="s24"><Data ss:Type="String">Tukey</Data></Cell>
   </Row>
   <Row ss:Height="15.75">
    <Cell ss:StyleID="s16"><Data ss:Type="String">Dietary oleic acid (g)</Data></Cell>
    <Cell ss:StyleID="s16"><Data ss:Type="String">UOvsGO</Data></Cell>
    <Cell ss:StyleID="s16"><Data ss:Type="Number">11.607732145942901</Data></Cell>
    <Cell ss:StyleID="s16"><Data ss:Type="Number">4.66900232926504E-4</Data></Cell>
    <Cell ss:StyleID="s24"><Data ss:Type="String">Tukey</Data></Cell>
   </Row>
   <Row ss:Height="15.75">
    <Cell ss:StyleID="s16"><Data ss:Type="String">Dietary oleic acid (g)</Data></Cell>
    <Cell ss:StyleID="s16"><Data ss:Type="String">Country</Data></Cell>
    <Cell ss:StyleID="s16"><Data ss:Type="String">NA</Data></Cell>
    <Cell ss:StyleID="s23"><Data ss:Type="Number">1.1223045522508599E-9</Data></Cell>
    <Cell ss:StyleID="s16"><Data ss:Type="String">Anova</Data></Cell>
   </Row>
   <Row ss:Height="15.75">
    <Cell ss:StyleID="s16"><Data ss:Type="String">Dietary oleic acid (g)</Data></Cell>
    <Cell ss:StyleID="s16"><Data ss:Type="String">allvsGL</Data></Cell>
    <Cell ss:StyleID="s16"><Data ss:Type="String">NA</Data></Cell>
    <Cell ss:StyleID="s16"><Data ss:Type="Number">1.05462394697084E-4</Data></Cell>
    <Cell ss:StyleID="s16"><Data ss:Type="String">Anova</Data></Cell>
   </Row>
   <Row ss:Height="15.75">
    <Cell ss:StyleID="s16"><Data ss:Type="String">Dietary gadoleic acid (g)</Data></Cell>
    <Cell ss:StyleID="s16"><Data ss:Type="String">Country</Data></Cell>
    <Cell ss:StyleID="s16"><Data ss:Type="String">NA</Data></Cell>
    <Cell ss:StyleID="s16"><Data ss:Type="Number">1.5667480370831501E-3</Data></Cell>
    <Cell ss:StyleID="s16"><Data ss:Type="String">Anova</Data></Cell>
   </Row>
   <Row ss:Height="15.75">
    <Cell ss:StyleID="s16"><Data ss:Type="String">Dietary erucic acid (g)</Data></Cell>
    <Cell ss:StyleID="s16"><Data ss:Type="String">UOvsGL</Data></Cell>
    <Cell ss:StyleID="s16"><Data ss:Type="Number">-0.28388916304433498</Data></Cell>
    <Cell ss:StyleID="s16"><Data ss:Type="Number">5.2347834530797098E-4</Data></Cell>
    <Cell ss:StyleID="s24"><Data ss:Type="String">Tukey</Data></Cell>
   </Row>
   <Row ss:Height="15.75">
    <Cell ss:StyleID="s16"><Data ss:Type="String">Dietary erucic acid (g)</Data></Cell>
    <Cell ss:StyleID="s16"><Data ss:Type="String">Country</Data></Cell>
    <Cell ss:StyleID="s16"><Data ss:Type="String">NA</Data></Cell>
    <Cell ss:StyleID="s16"><Data ss:Type="Number">2.1587647019197299E-4</Data></Cell>
    <Cell ss:StyleID="s16"><Data ss:Type="String">Anova</Data></Cell>
   </Row>
   <Row ss:Height="15.75">
    <Cell ss:StyleID="s16"><Data ss:Type="String">Dietary erucic acid (g)</Data></Cell>
    <Cell ss:StyleID="s16"><Data ss:Type="String">allvsGL</Data></Cell>
    <Cell ss:StyleID="s16"><Data ss:Type="String">NA</Data></Cell>
    <Cell ss:StyleID="s16"><Data ss:Type="Number">1.7264256336732101E-4</Data></Cell>
    <Cell ss:StyleID="s16"><Data ss:Type="String">Anova</Data></Cell>
   </Row>
   <Row ss:Height="15.75">
    <Cell ss:StyleID="s16"><Data ss:Type="String">Dietary Linoleic acid (g)</Data></Cell>
    <Cell ss:StyleID="s16"><Data ss:Type="String">ULvsGL</Data></Cell>
    <Cell ss:StyleID="s16"><Data ss:Type="Number">13.880765070695</Data></Cell>
    <Cell ss:StyleID="s23"><Data ss:Type="Number">3.4773253565489902E-7</Data></Cell>
    <Cell ss:StyleID="s24"><Data ss:Type="String">Tukey</Data></Cell>
   </Row>
   <Row ss:Height="15.75">
    <Cell ss:StyleID="s16"><Data ss:Type="String">Dietary Linoleic acid (g)</Data></Cell>
    <Cell ss:StyleID="s16"><Data ss:Type="String">UOvsGL</Data></Cell>
    <Cell ss:StyleID="s16"><Data ss:Type="Number">7.5618916993103404</Data></Cell>
    <Cell ss:StyleID="s16"><Data ss:Type="Number">2.68892147869848E-4</Data></Cell>
    <Cell ss:StyleID="s24"><Data ss:Type="String">Tukey</Data></Cell>
   </Row>
   <Row ss:Height="15.75">
    <Cell ss:StyleID="s16"><Data ss:Type="String">Dietary Linoleic acid (g)</Data></Cell>
    <Cell ss:StyleID="s16"><Data ss:Type="String">ULvsGO</Data></Cell>
    <Cell ss:StyleID="s16"><Data ss:Type="Number">11.321155541434599</Data></Cell>
    <Cell ss:StyleID="s16"><Data ss:Type="Number">1.1048038368499699E-4</Data></Cell>
    <Cell ss:StyleID="s24"><Data ss:Type="String">Tukey</Data></Cell>
   </Row>
   <Row ss:Height="15.75">
    <Cell ss:StyleID="s16"><Data ss:Type="String">Dietary Linoleic acid (g)</Data></Cell>
    <Cell ss:StyleID="s16"><Data ss:Type="String">Country</Data></Cell>
    <Cell ss:StyleID="s16"><Data ss:Type="String">NA</Data></Cell>
    <Cell ss:StyleID="s23"><Data ss:Type="Number">2.7853213692904602E-7</Data></Cell>
    <Cell ss:StyleID="s16"><Data ss:Type="String">Anova</Data></Cell>
   </Row>
   <Row ss:Height="15.75">
    <Cell ss:StyleID="s16"><Data ss:Type="String">Dietary Linoleic acid (g)</Data></Cell>
    <Cell ss:StyleID="s16"><Data ss:Type="String">allvsGL</Data></Cell>
    <Cell ss:StyleID="s16"><Data ss:Type="String">NA</Data></Cell>
    <Cell ss:StyleID="s23"><Data ss:Type="Number">4.5782467728091599E-5</Data></Cell>
    <Cell ss:StyleID="s16"><Data ss:Type="String">Anova</Data></Cell>
   </Row>
   <Row ss:Height="15.75">
    <Cell ss:StyleID="s16"><Data ss:Type="String">Dietary linolenic acid (g)</Data></Cell>
    <Cell ss:StyleID="s16"><Data ss:Type="String">ULvsGL</Data></Cell>
    <Cell ss:StyleID="s16"><Data ss:Type="Number">1.2333713249151199</Data></Cell>
    <Cell ss:StyleID="s23"><Data ss:Type="Number">1.9984237394354798E-5</Data></Cell>
    <Cell ss:StyleID="s24"><Data ss:Type="String">Tukey</Data></Cell>
   </Row>
   <Row ss:Height="15.75">
    <Cell ss:StyleID="s16"><Data ss:Type="String">Dietary linolenic acid (g)</Data></Cell>
    <Cell ss:StyleID="s16"><Data ss:Type="String">UOvsGL</Data></Cell>
    <Cell ss:StyleID="s16"><Data ss:Type="Number">0.87864827484039398</Data></Cell>
    <Cell ss:StyleID="s23"><Data ss:Type="Number">5.6770169108322201E-5</Data></Cell>
    <Cell ss:StyleID="s24"><Data ss:Type="String">Tukey</Data></Cell>
   </Row>
   <Row ss:Height="15.75">
    <Cell ss:StyleID="s16"><Data ss:Type="String">Dietary linolenic acid (g)</Data></Cell>
    <Cell ss:StyleID="s16"><Data ss:Type="String">ULvsGO</Data></Cell>
    <Cell ss:StyleID="s16"><Data ss:Type="Number">1.07739803644615</Data></Cell>
    <Cell ss:StyleID="s16"><Data ss:Type="Number">6.1551962378103597E-4</Data></Cell>
    <Cell ss:StyleID="s24"><Data ss:Type="String">Tukey</Data></Cell>
   </Row>
   <Row ss:Height="15.75">
    <Cell ss:StyleID="s16"><Data ss:Type="String">Dietary linolenic acid (g)</Data></Cell>
    <Cell ss:StyleID="s16"><Data ss:Type="String">UOvsGO</Data></Cell>
    <Cell ss:StyleID="s16"><Data ss:Type="Number">0.72267498637142902</Data></Cell>
    <Cell ss:StyleID="s16"><Data ss:Type="Number">4.6327313866242302E-3</Data></Cell>
    <Cell ss:StyleID="s24"><Data ss:Type="String">Tukey</Data></Cell>
   </Row>
   <Row ss:Height="15.75">
    <Cell ss:StyleID="s16"><Data ss:Type="String">Dietary linolenic acid (g)</Data></Cell>
    <Cell ss:StyleID="s16"><Data ss:Type="String">Country</Data></Cell>
    <Cell ss:StyleID="s16"><Data ss:Type="String">NA</Data></Cell>
    <Cell ss:StyleID="s23"><Data ss:Type="Number">4.4716745036838903E-8</Data></Cell>
    <Cell ss:StyleID="s16"><Data ss:Type="String">Anova</Data></Cell>
   </Row>
   <Row ss:Height="15.75">
    <Cell ss:StyleID="s16"><Data ss:Type="String">Dietary linolenic acid (g)</Data></Cell>
    <Cell ss:StyleID="s16"><Data ss:Type="String">allvsGL</Data></Cell>
    <Cell ss:StyleID="s16"><Data ss:Type="String">NA</Data></Cell>
    <Cell ss:StyleID="s23"><Data ss:Type="Number">9.5290917991072295E-5</Data></Cell>
    <Cell ss:StyleID="s16"><Data ss:Type="String">Anova</Data></Cell>
   </Row>
   <Row ss:Height="15.75">
    <Cell ss:StyleID="s16"><Data ss:Type="String">Dietary parinaric acid (g)</Data></Cell>
    <Cell ss:StyleID="s16"><Data ss:Type="String">UOvsGL</Data></Cell>
    <Cell ss:StyleID="s16"><Data ss:Type="Number">-5.4212315000985202E-2</Data></Cell>
    <Cell ss:StyleID="s16"><Data ss:Type="Number">4.3201824447033398E-3</Data></Cell>
    <Cell ss:StyleID="s24"><Data ss:Type="String">Tukey</Data></Cell>
   </Row>
   <Row ss:Height="15.75">
    <Cell ss:StyleID="s16"><Data ss:Type="String">Dietary parinaric acid (g)</Data></Cell>
    <Cell ss:StyleID="s16"><Data ss:Type="String">Country</Data></Cell>
    <Cell ss:StyleID="s16"><Data ss:Type="String">NA</Data></Cell>
    <Cell ss:StyleID="s16"><Data ss:Type="Number">4.5468609495773003E-3</Data></Cell>
    <Cell ss:StyleID="s16"><Data ss:Type="String">Anova</Data></Cell>
   </Row>
   <Row ss:Height="15.75">
    <Cell ss:StyleID="s16"><Data ss:Type="String">Dietary parinaric acid (g)</Data></Cell>
    <Cell ss:StyleID="s16"><Data ss:Type="String">allvsGL</Data></Cell>
    <Cell ss:StyleID="s16"><Data ss:Type="String">NA</Data></Cell>
    <Cell ss:StyleID="s16"><Data ss:Type="Number">3.3086438839108697E-4</Data></Cell>
    <Cell ss:StyleID="s16"><Data ss:Type="String">Anova</Data></Cell>
   </Row>
   <Row ss:Height="15.75">
    <Cell ss:StyleID="s16"><Data ss:Type="String">Dietary arachidonic acid (g)</Data></Cell>
    <Cell ss:StyleID="s16"><Data ss:Type="String">ULvsGL</Data></Cell>
    <Cell ss:StyleID="s16"><Data ss:Type="Number">0.195355438217507</Data></Cell>
    <Cell ss:StyleID="s23"><Data ss:Type="Number">3.3986448433331899E-8</Data></Cell>
    <Cell ss:StyleID="s24"><Data ss:Type="String">Tukey</Data></Cell>
   </Row>
   <Row ss:Height="15.75">
    <Cell ss:StyleID="s16"><Data ss:Type="String">Dietary arachidonic acid (g)</Data></Cell>
    <Cell ss:StyleID="s16"><Data ss:Type="String">UOvsGL</Data></Cell>
    <Cell ss:StyleID="s16"><Data ss:Type="Number">0.12504334764827599</Data></Cell>
    <Cell ss:StyleID="s23"><Data ss:Type="Number">2.2916898805291899E-6</Data></Cell>
    <Cell ss:StyleID="s24"><Data ss:Type="String">Tukey</Data></Cell>
   </Row>
   <Row ss:Height="15.75">
    <Cell ss:StyleID="s16"><Data ss:Type="String">Dietary arachidonic acid (g)</Data></Cell>
    <Cell ss:StyleID="s16"><Data ss:Type="String">ULvsGO</Data></Cell>
    <Cell ss:StyleID="s16"><Data ss:Type="Number">0.162094231919231</Data></Cell>
    <Cell ss:StyleID="s23"><Data ss:Type="Number">1.63097890080177E-5</Data></Cell>
    <Cell ss:StyleID="s24"><Data ss:Type="String">Tukey</Data></Cell>
   </Row>
   <Row ss:Height="15.75">
    <Cell ss:StyleID="s16"><Data ss:Type="String">Dietary arachidonic acid (g)</Data></Cell>
    <Cell ss:StyleID="s16"><Data ss:Type="String">UOvsGO</Data></Cell>
    <Cell ss:StyleID="s16"><Data ss:Type="Number">9.1782141349999999E-2</Data></Cell>
    <Cell ss:StyleID="s16"><Data ss:Type="Number">2.9026887470517998E-3</Data></Cell>
    <Cell ss:StyleID="s24"><Data ss:Type="String">Tukey</Data></Cell>
   </Row>
   <Row ss:Height="15.75">
    <Cell ss:StyleID="s16"><Data ss:Type="String">Dietary arachidonic acid (g)</Data></Cell>
    <Cell ss:StyleID="s16"><Data ss:Type="String">Country</Data></Cell>
    <Cell ss:StyleID="s16"><Data ss:Type="String">NA</Data></Cell>
    <Cell ss:StyleID="s23"><Data ss:Type="Number">7.7694568149514103E-10</Data></Cell>
    <Cell ss:StyleID="s16"><Data ss:Type="String">Anova</Data></Cell>
   </Row>
   <Row ss:Height="15.75">
    <Cell ss:StyleID="s16"><Data ss:Type="String">Dietary arachidonic acid (g)</Data></Cell>
    <Cell ss:StyleID="s16"><Data ss:Type="String">allvsGL</Data></Cell>
    <Cell ss:StyleID="s16"><Data ss:Type="String">NA</Data></Cell>
    <Cell ss:StyleID="s23"><Data ss:Type="Number">3.6548079785791902E-6</Data></Cell>
    <Cell ss:StyleID="s16"><Data ss:Type="String">Anova</Data></Cell>
   </Row>
   <Row ss:Height="15.75">
    <Cell ss:StyleID="s16"><Data ss:Type="String">Dietary eicosapentaenoic acid (EPA, g)</Data></Cell>
    <Cell ss:StyleID="s16"><Data ss:Type="String">UOvsGL</Data></Cell>
    <Cell ss:StyleID="s16"><Data ss:Type="Number">-0.24898276338325101</Data></Cell>
    <Cell ss:StyleID="s16"><Data ss:Type="Number">2.7031397313770399E-4</Data></Cell>
    <Cell ss:StyleID="s24"><Data ss:Type="String">Tukey</Data></Cell>
   </Row>
   <Row ss:Height="15.75">
    <Cell ss:StyleID="s16"><Data ss:Type="String">Dietary eicosapentaenoic acid (EPA, g)</Data></Cell>
    <Cell ss:StyleID="s16"><Data ss:Type="String">Country</Data></Cell>
    <Cell ss:StyleID="s16"><Data ss:Type="String">NA</Data></Cell>
    <Cell ss:StyleID="s23"><Data ss:Type="Number">4.7842957033210698E-6</Data></Cell>
    <Cell ss:StyleID="s16"><Data ss:Type="String">Anova</Data></Cell>
   </Row>
   <Row ss:Height="15.75">
    <Cell ss:StyleID="s16"><Data ss:Type="String">Dietary eicosapentaenoic acid (EPA, g)</Data></Cell>
    <Cell ss:StyleID="s16"><Data ss:Type="String">allvsGL</Data></Cell>
    <Cell ss:StyleID="s16"><Data ss:Type="String">NA</Data></Cell>
    <Cell ss:StyleID="s16"><Data ss:Type="Number">5.9496365968257495E-4</Data></Cell>
    <Cell ss:StyleID="s16"><Data ss:Type="String">Anova</Data></Cell>
   </Row>
   <Row ss:Height="15.75">
    <Cell ss:StyleID="s16"><Data ss:Type="String">Dietary docosapentaenoic acid (DPA, g)</Data></Cell>
    <Cell ss:StyleID="s16"><Data ss:Type="String">Country</Data></Cell>
    <Cell ss:StyleID="s16"><Data ss:Type="String">NA</Data></Cell>
    <Cell ss:StyleID="s16"><Data ss:Type="Number">5.53033433866867E-4</Data></Cell>
    <Cell ss:StyleID="s16"><Data ss:Type="String">Anova</Data></Cell>
   </Row>
   <Row ss:Height="15.75">
    <Cell ss:StyleID="s16"><Data ss:Type="String">Dietary docosahexaenoic acid (DHA, g)</Data></Cell>
    <Cell ss:StyleID="s16"><Data ss:Type="String">UOvsGL</Data></Cell>
    <Cell ss:StyleID="s16"><Data ss:Type="Number">-0.34707586463448198</Data></Cell>
    <Cell ss:StyleID="s16"><Data ss:Type="Number">2.0715687347304698E-3</Data></Cell>
    <Cell ss:StyleID="s24"><Data ss:Type="String">Tukey</Data></Cell>
   </Row>
   <Row ss:Height="15.75">
    <Cell ss:StyleID="s16"><Data ss:Type="String">Dietary docosahexaenoic acid (DHA, g)</Data></Cell>
    <Cell ss:StyleID="s16"><Data ss:Type="String">Country</Data></Cell>
    <Cell ss:StyleID="s16"><Data ss:Type="String">NA</Data></Cell>
    <Cell ss:StyleID="s23"><Data ss:Type="Number">2.1182640304681999E-5</Data></Cell>
    <Cell ss:StyleID="s16"><Data ss:Type="String">Anova</Data></Cell>
   </Row>
   <Row ss:Height="15.75">
    <Cell ss:StyleID="s16"><Data ss:Type="String">Caffeine (mg)</Data></Cell>
    <Cell ss:StyleID="s16"><Data ss:Type="String">ULvsGL</Data></Cell>
    <Cell ss:StyleID="s16"><Data ss:Type="Number">123.351181181369</Data></Cell>
    <Cell ss:StyleID="s23"><Data ss:Type="Number">7.6701578493043598E-6</Data></Cell>
    <Cell ss:StyleID="s24"><Data ss:Type="String">Tukey</Data></Cell>
   </Row>
   <Row ss:Height="15.75">
    <Cell ss:StyleID="s16"><Data ss:Type="String">Caffeine (mg)</Data></Cell>
    <Cell ss:StyleID="s16"><Data ss:Type="String">ULvsGO</Data></Cell>
    <Cell ss:StyleID="s16"><Data ss:Type="Number">118.88260797938101</Data></Cell>
    <Cell ss:StyleID="s23"><Data ss:Type="Number">5.8142595382948401E-5</Data></Cell>
    <Cell ss:StyleID="s24"><Data ss:Type="String">Tukey</Data></Cell>
   </Row>
   <Row ss:Height="15.75">
    <Cell ss:StyleID="s16"><Data ss:Type="String">Caffeine (mg)</Data></Cell>
    <Cell ss:StyleID="s16"><Data ss:Type="String">UOvsUL</Data></Cell>
    <Cell ss:StyleID="s16"><Data ss:Type="Number">-91.696704069031</Data></Cell>
    <Cell ss:StyleID="s16"><Data ss:Type="Number">8.4834756192986305E-4</Data></Cell>
    <Cell ss:StyleID="s24"><Data ss:Type="String">Tukey</Data></Cell>
   </Row>
   <Row ss:Height="15.75">
    <Cell ss:StyleID="s16"><Data ss:Type="String">Caffeine (mg)</Data></Cell>
    <Cell ss:StyleID="s16"><Data ss:Type="String">Country</Data></Cell>
    <Cell ss:StyleID="s16"><Data ss:Type="String">NA</Data></Cell>
    <Cell ss:StyleID="s16"><Data ss:Type="Number">4.9325012773442502E-4</Data></Cell>
    <Cell ss:StyleID="s16"><Data ss:Type="String">Anova</Data></Cell>
   </Row>
   <Row ss:Height="15.75">
    <Cell ss:StyleID="s16"><Data ss:Type="String">% Fat intake</Data></Cell>
    <Cell ss:StyleID="s16"><Data ss:Type="String">ULvsGL</Data></Cell>
    <Cell ss:StyleID="s16"><Data ss:Type="Number">16.705072095904502</Data></Cell>
    <Cell ss:StyleID="s23"><Data ss:Type="Number">2.6530592722728801E-8</Data></Cell>
    <Cell ss:StyleID="s24"><Data ss:Type="String">Tukey</Data></Cell>
   </Row>
   <Row ss:Height="15.75">
    <Cell ss:StyleID="s16"><Data ss:Type="String">% Fat intake</Data></Cell>
    <Cell ss:StyleID="s16"><Data ss:Type="String">UOvsGL</Data></Cell>
    <Cell ss:StyleID="s16"><Data ss:Type="Number">14.1149934039704</Data></Cell>
    <Cell ss:StyleID="s23"><Data ss:Type="Number">1.13023479464402E-9</Data></Cell>
    <Cell ss:StyleID="s24"><Data ss:Type="String">Tukey</Data></Cell>
   </Row>
   <Row ss:Height="15.75">
    <Cell ss:StyleID="s16"><Data ss:Type="String">% Fat intake</Data></Cell>
    <Cell ss:StyleID="s16"><Data ss:Type="String">ULvsGO</Data></Cell>
    <Cell ss:StyleID="s16"><Data ss:Type="Number">16.752467902076901</Data></Cell>
    <Cell ss:StyleID="s23"><Data ss:Type="Number">1.5283134491284E-7</Data></Cell>
    <Cell ss:StyleID="s24"><Data ss:Type="String">Tukey</Data></Cell>
   </Row>
   <Row ss:Height="15.75">
    <Cell ss:StyleID="s16"><Data ss:Type="String">% Fat intake</Data></Cell>
    <Cell ss:StyleID="s16"><Data ss:Type="String">UOvsGO</Data></Cell>
    <Cell ss:StyleID="s16"><Data ss:Type="Number">14.1623892101429</Data></Cell>
    <Cell ss:StyleID="s23"><Data ss:Type="Number">2.0144828472012899E-8</Data></Cell>
    <Cell ss:StyleID="s24"><Data ss:Type="String">Tukey</Data></Cell>
   </Row>
   <Row ss:Height="15.75">
    <Cell ss:StyleID="s16"><Data ss:Type="String">% Fat intake</Data></Cell>
    <Cell ss:StyleID="s16"><Data ss:Type="String">Country</Data></Cell>
    <Cell ss:StyleID="s16"><Data ss:Type="String">NA</Data></Cell>
    <Cell ss:StyleID="s23"><Data ss:Type="Number">2.3696186286183499E-15</Data></Cell>
    <Cell ss:StyleID="s16"><Data ss:Type="String">Anova</Data></Cell>
   </Row>
   <Row ss:Height="15.75">
    <Cell ss:StyleID="s16"><Data ss:Type="String">% Fat intake</Data></Cell>
    <Cell ss:StyleID="s16"><Data ss:Type="String">allvsGL</Data></Cell>
    <Cell ss:StyleID="s16"><Data ss:Type="String">NA</Data></Cell>
    <Cell ss:StyleID="s23"><Data ss:Type="Number">3.7516372381496902E-6</Data></Cell>
    <Cell ss:StyleID="s16"><Data ss:Type="String">Anova</Data></Cell>
   </Row>
   <Row ss:Height="15.75">
    <Cell ss:StyleID="s16"><Data ss:Type="String">% Carbohyrate intake</Data></Cell>
    <Cell ss:StyleID="s16"><Data ss:Type="String">ULvsGL</Data></Cell>
    <Cell ss:StyleID="s16"><Data ss:Type="Number">-23.397531794111401</Data></Cell>
    <Cell ss:StyleID="s23"><Data ss:Type="Number">6.6495786654741096E-10</Data></Cell>
    <Cell ss:StyleID="s24"><Data ss:Type="String">Tukey</Data></Cell>
   </Row>
   <Row ss:Height="15.75">
    <Cell ss:StyleID="s16"><Data ss:Type="String">% Carbohyrate intake</Data></Cell>
    <Cell ss:StyleID="s16"><Data ss:Type="String">UOvsGL</Data></Cell>
    <Cell ss:StyleID="s16"><Data ss:Type="Number">-19.460109780177302</Data></Cell>
    <Cell ss:StyleID="s23"><Data ss:Type="Number">4.9323334305739805E-10</Data></Cell>
    <Cell ss:StyleID="s24"><Data ss:Type="String">Tukey</Data></Cell>
   </Row>
   <Row ss:Height="15.75">
    <Cell ss:StyleID="s16"><Data ss:Type="String">% Carbohyrate intake</Data></Cell>
    <Cell ss:StyleID="s16"><Data ss:Type="String">ULvsGO</Data></Cell>
    <Cell ss:StyleID="s16"><Data ss:Type="Number">-20.6644570710769</Data></Cell>
    <Cell ss:StyleID="s23"><Data ss:Type="Number">7.4910357472646196E-8</Data></Cell>
    <Cell ss:StyleID="s24"><Data ss:Type="String">Tukey</Data></Cell>
   </Row>
   <Row ss:Height="15.75">
    <Cell ss:StyleID="s16"><Data ss:Type="String">% Carbohyrate intake</Data></Cell>
    <Cell ss:StyleID="s16"><Data ss:Type="String">UOvsGO</Data></Cell>
    <Cell ss:StyleID="s16"><Data ss:Type="Number">-16.7270350571428</Data></Cell>
    <Cell ss:StyleID="s23"><Data ss:Type="Number">3.3461298065695597E-8</Data></Cell>
    <Cell ss:StyleID="s24"><Data ss:Type="String">Tukey</Data></Cell>
   </Row>
   <Row ss:Height="15.75">
    <Cell ss:StyleID="s16"><Data ss:Type="String">% Carbohyrate intake</Data></Cell>
    <Cell ss:StyleID="s16"><Data ss:Type="String">Country</Data></Cell>
    <Cell ss:StyleID="s16"><Data ss:Type="String">NA</Data></Cell>
    <Cell ss:StyleID="s23"><Data ss:Type="Number">6.8819385473566404E-17</Data></Cell>
    <Cell ss:StyleID="s16"><Data ss:Type="String">Anova</Data></Cell>
   </Row>
   <Row ss:Height="15.75">
    <Cell ss:StyleID="s16"><Data ss:Type="String">% Carbohyrate intake</Data></Cell>
    <Cell ss:StyleID="s16"><Data ss:Type="String">allvsGL</Data></Cell>
    <Cell ss:StyleID="s16"><Data ss:Type="String">NA</Data></Cell>
    <Cell ss:StyleID="s23"><Data ss:Type="Number">3.9211445730862603E-8</Data></Cell>
    <Cell ss:StyleID="s16"><Data ss:Type="String">Anova</Data></Cell>
   </Row>
   <Row ss:Height="15.75">
    <Cell ss:StyleID="s16"><Data ss:Type="String">% Protein intake</Data></Cell>
    <Cell ss:StyleID="s16"><Data ss:Type="String">ULvsGL</Data></Cell>
    <Cell ss:StyleID="s16"><Data ss:Type="Number">5.7288623815358104</Data></Cell>
    <Cell ss:StyleID="s23"><Data ss:Type="Number">9.9197818421714601E-5</Data></Cell>
    <Cell ss:StyleID="s24"><Data ss:Type="String">Tukey</Data></Cell>
   </Row>
   <Row ss:Height="15.75">
    <Cell ss:StyleID="s16"><Data ss:Type="String">% Protein intake</Data></Cell>
    <Cell ss:StyleID="s16"><Data ss:Type="String">UOvsGL</Data></Cell>
    <Cell ss:StyleID="s16"><Data ss:Type="Number">5.0098764366039399</Data></Cell>
    <Cell ss:StyleID="s23"><Data ss:Type="Number">5.1307907680264702E-6</Data></Cell>
    <Cell ss:StyleID="s24"><Data ss:Type="String">Tukey</Data></Cell>
   </Row>
   <Row ss:Height="15.75">
    <Cell ss:StyleID="s16"><Data ss:Type="String">% Protein intake</Data></Cell>
    <Cell ss:StyleID="s16"><Data ss:Type="String">Country</Data></Cell>
    <Cell ss:StyleID="s16"><Data ss:Type="String">NA</Data></Cell>
    <Cell ss:StyleID="s23"><Data ss:Type="Number">8.4588884443720897E-7</Data></Cell>
    <Cell ss:StyleID="s16"><Data ss:Type="String">Anova</Data></Cell>
   </Row>
   <Row ss:Height="15.75">
    <Cell ss:StyleID="s16"><Data ss:Type="String">% Protein intake</Data></Cell>
    <Cell ss:StyleID="s16"><Data ss:Type="String">allvsGL</Data></Cell>
    <Cell ss:StyleID="s16"><Data ss:Type="String">NA</Data></Cell>
    <Cell ss:StyleID="s23"><Data ss:Type="Number">1.2372905351726701E-6</Data></Cell>
    <Cell ss:StyleID="s16"><Data ss:Type="String">Anova</Data></Cell>
   </Row>
   <Row ss:Height="15.75">
    <Cell ss:StyleID="s16"><Data ss:Type="String">% Saturated fat intake</Data></Cell>
    <Cell ss:StyleID="s16"><Data ss:Type="String">ULvsGL</Data></Cell>
    <Cell ss:StyleID="s16"><Data ss:Type="Number">5.0711085346392597</Data></Cell>
    <Cell ss:StyleID="s16"><Data ss:Type="Number">5.5892709681060204E-4</Data></Cell>
    <Cell ss:StyleID="s24"><Data ss:Type="String">Tukey</Data></Cell>
   </Row>
   <Row ss:Height="15.75">
    <Cell ss:StyleID="s16"><Data ss:Type="String">% Saturated fat intake</Data></Cell>
    <Cell ss:StyleID="s16"><Data ss:Type="String">UOvsGL</Data></Cell>
    <Cell ss:StyleID="s16"><Data ss:Type="Number">4.2865240963359597</Data></Cell>
    <Cell ss:StyleID="s23"><Data ss:Type="Number">8.5490868790061305E-5</Data></Cell>
    <Cell ss:StyleID="s24"><Data ss:Type="String">Tukey</Data></Cell>
   </Row>
   <Row ss:Height="15.75">
    <Cell ss:StyleID="s16"><Data ss:Type="String">% Saturated fat intake</Data></Cell>
    <Cell ss:StyleID="s16"><Data ss:Type="String">ULvsGO</Data></Cell>
    <Cell ss:StyleID="s16"><Data ss:Type="Number">6.7974843108961602</Data></Cell>
    <Cell ss:StyleID="s23"><Data ss:Type="Number">9.94765951767285E-6</Data></Cell>
    <Cell ss:StyleID="s24"><Data ss:Type="String">Tukey</Data></Cell>
   </Row>
   <Row ss:Height="15.75">
    <Cell ss:StyleID="s16"><Data ss:Type="String">% Saturated fat intake</Data></Cell>
    <Cell ss:StyleID="s16"><Data ss:Type="String">UOvsGO</Data></Cell>
    <Cell ss:StyleID="s16"><Data ss:Type="Number">6.0128998725928602</Data></Cell>
    <Cell ss:StyleID="s23"><Data ss:Type="Number">6.7321490138105802E-7</Data></Cell>
    <Cell ss:StyleID="s24"><Data ss:Type="String">Tukey</Data></Cell>
   </Row>
   <Row ss:Height="15.75">
    <Cell ss:StyleID="s16"><Data ss:Type="String">% Saturated fat intake</Data></Cell>
    <Cell ss:StyleID="s16"><Data ss:Type="String">Country</Data></Cell>
    <Cell ss:StyleID="s16"><Data ss:Type="String">NA</Data></Cell>
    <Cell ss:StyleID="s23"><Data ss:Type="Number">6.2181530471705998E-10</Data></Cell>
    <Cell ss:StyleID="s16"><Data ss:Type="String">Anova</Data></Cell>
   </Row>
   <Row ss:Height="15.75">
    <Cell ss:StyleID="s16"><Data ss:Type="String">% Monounsaturated fat intake</Data></Cell>
    <Cell ss:StyleID="s16"><Data ss:Type="String">ULvsGL</Data></Cell>
    <Cell ss:StyleID="s16"><Data ss:Type="Number">5.8160168776657803</Data></Cell>
    <Cell ss:StyleID="s23"><Data ss:Type="Number">3.4408866155244398E-6</Data></Cell>
    <Cell ss:StyleID="s24"><Data ss:Type="String">Tukey</Data></Cell>
   </Row>
   <Row ss:Height="15.75">
    <Cell ss:StyleID="s16"><Data ss:Type="String">% Monounsaturated fat intake</Data></Cell>
    <Cell ss:StyleID="s16"><Data ss:Type="String">UOvsGL</Data></Cell>
    <Cell ss:StyleID="s16"><Data ss:Type="Number">5.5833742597822704</Data></Cell>
    <Cell ss:StyleID="s23"><Data ss:Type="Number">5.1787644173018099E-9</Data></Cell>
    <Cell ss:StyleID="s24"><Data ss:Type="String">Tukey</Data></Cell>
   </Row>
   <Row ss:Height="15.75">
    <Cell ss:StyleID="s16"><Data ss:Type="String">% Monounsaturated fat intake</Data></Cell>
    <Cell ss:StyleID="s16"><Data ss:Type="String">ULvsGO</Data></Cell>
    <Cell ss:StyleID="s16"><Data ss:Type="Number">5.3747248493192297</Data></Cell>
    <Cell ss:StyleID="s23"><Data ss:Type="Number">6.4418890047490698E-5</Data></Cell>
    <Cell ss:StyleID="s24"><Data ss:Type="String">Tukey</Data></Cell>
   </Row>
   <Row ss:Height="15.75">
    <Cell ss:StyleID="s16"><Data ss:Type="String">% Monounsaturated fat intake</Data></Cell>
    <Cell ss:StyleID="s16"><Data ss:Type="String">UOvsGO</Data></Cell>
    <Cell ss:StyleID="s16"><Data ss:Type="Number">5.1420822314357197</Data></Cell>
    <Cell ss:StyleID="s23"><Data ss:Type="Number">1.0268082992759301E-6</Data></Cell>
    <Cell ss:StyleID="s24"><Data ss:Type="String">Tukey</Data></Cell>
   </Row>
   <Row ss:Height="15.75">
    <Cell ss:StyleID="s16"><Data ss:Type="String">% Monounsaturated fat intake</Data></Cell>
    <Cell ss:StyleID="s16"><Data ss:Type="String">Country</Data></Cell>
    <Cell ss:StyleID="s16"><Data ss:Type="String">NA</Data></Cell>
    <Cell ss:StyleID="s23"><Data ss:Type="Number">6.5289084298376705E-13</Data></Cell>
    <Cell ss:StyleID="s16"><Data ss:Type="String">Anova</Data></Cell>
   </Row>
   <Row ss:Height="15.75">
    <Cell ss:StyleID="s16"><Data ss:Type="String">% Monounsaturated fat intake</Data></Cell>
    <Cell ss:StyleID="s16"><Data ss:Type="String">allvsGL</Data></Cell>
    <Cell ss:StyleID="s16"><Data ss:Type="String">NA</Data></Cell>
    <Cell ss:StyleID="s23"><Data ss:Type="Number">3.9425459815405398E-6</Data></Cell>
    <Cell ss:StyleID="s16"><Data ss:Type="String">Anova</Data></Cell>
   </Row>
   <Row ss:Height="15.75">
    <Cell ss:StyleID="s16"><Data ss:Type="String">% Polyunsaturated fat intake</Data></Cell>
    <Cell ss:StyleID="s16"><Data ss:Type="String">ULvsGL</Data></Cell>
    <Cell ss:StyleID="s16"><Data ss:Type="Number">4.1590823997798401</Data></Cell>
    <Cell ss:StyleID="s23"><Data ss:Type="Number">5.4950126108899203E-5</Data></Cell>
    <Cell ss:StyleID="s24"><Data ss:Type="String">Tukey</Data></Cell>
   </Row>
   <Row ss:Height="15.75">
    <Cell ss:StyleID="s16"><Data ss:Type="String">% Polyunsaturated fat intake</Data></Cell>
    <Cell ss:StyleID="s16"><Data ss:Type="String">UOvsGL</Data></Cell>
    <Cell ss:StyleID="s16"><Data ss:Type="Number">2.9659920862128102</Data></Cell>
    <Cell ss:StyleID="s16"><Data ss:Type="Number">1.4108593170569799E-4</Data></Cell>
    <Cell ss:StyleID="s24"><Data ss:Type="String">Tukey</Data></Cell>
   </Row>
   <Row ss:Height="15.75">
    <Cell ss:StyleID="s16"><Data ss:Type="String">% Polyunsaturated fat intake</Data></Cell>
    <Cell ss:StyleID="s16"><Data ss:Type="String">Country</Data></Cell>
    <Cell ss:StyleID="s16"><Data ss:Type="String">NA</Data></Cell>
    <Cell ss:StyleID="s23"><Data ss:Type="Number">1.7926292751200199E-6</Data></Cell>
    <Cell ss:StyleID="s16"><Data ss:Type="String">Anova</Data></Cell>
   </Row>
   <Row ss:Height="15.75">
    <Cell ss:StyleID="s16"><Data ss:Type="String">% Polyunsaturated fat intake</Data></Cell>
    <Cell ss:StyleID="s16"><Data ss:Type="String">allvsGL</Data></Cell>
    <Cell ss:StyleID="s16"><Data ss:Type="String">NA</Data></Cell>
    <Cell ss:StyleID="s23"><Data ss:Type="Number">3.4524763356372603E-5</Data></Cell>
    <Cell ss:StyleID="s16"><Data ss:Type="String">Anova</Data></Cell>
   </Row>
   <Row ss:Height="15.75">
    <Cell ss:StyleID="s16"><Data ss:Type="String">Glycaemic Index</Data></Cell>
    <Cell ss:StyleID="s16"><Data ss:Type="String">ULvsGL</Data></Cell>
    <Cell ss:StyleID="s16"><Data ss:Type="Number">-11.9771681968435</Data></Cell>
    <Cell ss:StyleID="s23"><Data ss:Type="Number">3.46938044959444E-9</Data></Cell>
    <Cell ss:StyleID="s24"><Data ss:Type="String">Tukey</Data></Cell>
   </Row>
   <Row ss:Height="15.75">
    <Cell ss:StyleID="s16"><Data ss:Type="String">Glycaemic Index</Data></Cell>
    <Cell ss:StyleID="s16"><Data ss:Type="String">UOvsGL</Data></Cell>
    <Cell ss:StyleID="s16"><Data ss:Type="Number">-9.8136072909753604</Data></Cell>
    <Cell ss:StyleID="s23"><Data ss:Type="Number">6.5038063823408296E-10</Data></Cell>
    <Cell ss:StyleID="s24"><Data ss:Type="String">Tukey</Data></Cell>
   </Row>
   <Row ss:Height="15.75">
    <Cell ss:StyleID="s16"><Data ss:Type="String">Glycaemic Index</Data></Cell>
    <Cell ss:StyleID="s16"><Data ss:Type="String">ULvsGO</Data></Cell>
    <Cell ss:StyleID="s16"><Data ss:Type="Number">-11.6114865826538</Data></Cell>
    <Cell ss:StyleID="s23"><Data ss:Type="Number">5.6151693961226101E-8</Data></Cell>
    <Cell ss:StyleID="s24"><Data ss:Type="String">Tukey</Data></Cell>
   </Row>
   <Row ss:Height="15.75">
    <Cell ss:StyleID="s16"><Data ss:Type="String">Glycaemic Index</Data></Cell>
    <Cell ss:StyleID="s16"><Data ss:Type="String">UOvsGO</Data></Cell>
    <Cell ss:StyleID="s16"><Data ss:Type="Number">-9.4479256767857098</Data></Cell>
    <Cell ss:StyleID="s23"><Data ss:Type="Number">2.1384842341376501E-8</Data></Cell>
    <Cell ss:StyleID="s24"><Data ss:Type="String">Tukey</Data></Cell>
   </Row>
   <Row ss:Height="15.75">
    <Cell ss:StyleID="s16"><Data ss:Type="String">Glycaemic Index</Data></Cell>
    <Cell ss:StyleID="s16"><Data ss:Type="String">Country</Data></Cell>
    <Cell ss:StyleID="s16"><Data ss:Type="String">NA</Data></Cell>
    <Cell ss:StyleID="s23"><Data ss:Type="Number">5.9531695987293298E-16</Data></Cell>
    <Cell ss:StyleID="s16"><Data ss:Type="String">Anova</Data></Cell>
   </Row>
   <Row ss:Height="15.75">
    <Cell ss:StyleID="s16"><Data ss:Type="String">Glycaemic Index</Data></Cell>
    <Cell ss:StyleID="s16"><Data ss:Type="String">allvsGL</Data></Cell>
    <Cell ss:StyleID="s16"><Data ss:Type="String">NA</Data></Cell>
    <Cell ss:StyleID="s23"><Data ss:Type="Number">1.0913175258296399E-6</Data></Cell>
    <Cell ss:StyleID="s16"><Data ss:Type="String">Anova</Data></Cell>
   </Row>
   <Row ss:Height="15.75">
    <Cell ss:StyleID="s16"><Data ss:Type="String">Glucose load</Data></Cell>
    <Cell ss:StyleID="s16"><Data ss:Type="String">UOvsGL</Data></Cell>
    <Cell ss:StyleID="s16"><Data ss:Type="Number">-49.184766569999901</Data></Cell>
    <Cell ss:StyleID="s16"><Data ss:Type="Number">4.15765505477472E-3</Data></Cell>
    <Cell ss:StyleID="s24"><Data ss:Type="String">Tukey</Data></Cell>
   </Row>
   <Row ss:Height="15.75">
    <Cell ss:StyleID="s16"><Data ss:Type="String">Glucose load</Data></Cell>
    <Cell ss:StyleID="s16"><Data ss:Type="String">Country</Data></Cell>
    <Cell ss:StyleID="s16"><Data ss:Type="String">NA</Data></Cell>
    <Cell ss:StyleID="s23"><Data ss:Type="Number">8.2450589991927206E-5</Data></Cell>
    <Cell ss:StyleID="s16"><Data ss:Type="String">Anova</Data></Cell>
   </Row>
   <Row ss:Height="15.75">
    <Cell ss:StyleID="s16"><Data ss:Type="String">Obesity Food Index</Data></Cell>
    <Cell ss:StyleID="s16"><Data ss:Type="String">ULvsGL</Data></Cell>
    <Cell ss:StyleID="s16"><Data ss:Type="Number">89.430691814700296</Data></Cell>
    <Cell ss:StyleID="s23"><Data ss:Type="Number">5.2040849407575303E-10</Data></Cell>
    <Cell ss:StyleID="s24"><Data ss:Type="String">Tukey</Data></Cell>
   </Row>
   <Row ss:Height="15.75">
    <Cell ss:StyleID="s16"><Data ss:Type="String">Obesity Food Index</Data></Cell>
    <Cell ss:StyleID="s16"><Data ss:Type="String">UOvsGL</Data></Cell>
    <Cell ss:StyleID="s16"><Data ss:Type="Number">101.53698754424499</Data></Cell>
    <Cell ss:StyleID="s23"><Data ss:Type="Number">4.8937365271228797E-10</Data></Cell>
    <Cell ss:StyleID="s24"><Data ss:Type="String">Tukey</Data></Cell>
   </Row>
   <Row ss:Height="15.75">
    <Cell ss:StyleID="s16"><Data ss:Type="String">Obesity Food Index</Data></Cell>
    <Cell ss:StyleID="s16"><Data ss:Type="String">ULvsGO</Data></Cell>
    <Cell ss:StyleID="s16"><Data ss:Type="Number">88.4528735688193</Data></Cell>
    <Cell ss:StyleID="s23"><Data ss:Type="Number">9.8235952705749696E-10</Data></Cell>
    <Cell ss:StyleID="s24"><Data ss:Type="String">Tukey</Data></Cell>
   </Row>
   <Row ss:Height="15.75">
    <Cell ss:StyleID="s16"><Data ss:Type="String">Obesity Food Index</Data></Cell>
    <Cell ss:StyleID="s16"><Data ss:Type="String">UOvsGO</Data></Cell>
    <Cell ss:StyleID="s16"><Data ss:Type="Number">100.559169298364</Data></Cell>
    <Cell ss:StyleID="s23"><Data ss:Type="Number">4.8939563512817596E-10</Data></Cell>
    <Cell ss:StyleID="s24"><Data ss:Type="String">Tukey</Data></Cell>
   </Row>
   <Row ss:Height="15.75">
    <Cell ss:StyleID="s16"><Data ss:Type="String">Obesity Food Index</Data></Cell>
    <Cell ss:StyleID="s16"><Data ss:Type="String">Country</Data></Cell>
    <Cell ss:StyleID="s16"><Data ss:Type="String">NA</Data></Cell>
    <Cell ss:StyleID="s23"><Data ss:Type="Number">3.04709911792288E-25</Data></Cell>
    <Cell ss:StyleID="s16"><Data ss:Type="String">Anova</Data></Cell>
   </Row>
   <Row ss:Height="15.75">
    <Cell ss:StyleID="s25"><Data ss:Type="String">Obesity Food Index</Data></Cell>
    <Cell ss:StyleID="s25"><Data ss:Type="String">allvsGL</Data></Cell>
    <Cell ss:StyleID="s25"><Data ss:Type="String">NA</Data></Cell>
    <Cell ss:StyleID="s27"><Data ss:Type="Number">1.29000013051206E-8</Data></Cell>
    <Cell ss:StyleID="s25"><Data ss:Type="String">Anova</Data></Cell>
   </Row>
  </Table>
  <WorksheetOptions xmlns="urn:schemas-microsoft-com:office:excel">
   <PageSetup>
    <Header x:Margin="0.3"/>
    <Footer x:Margin="0.3"/>
    <PageMargins x:Bottom="0.75" x:Left="0.7" x:Right="0.7" x:Top="0.75"/>
   </PageSetup>
   <Selected/>
   <ProtectObjects>False</ProtectObjects>
   <ProtectScenarios>False</ProtectScenarios>
  </WorksheetOptions>
 </Worksheet>
</Workbook>
