# Supplementary material for: Decreased microbial co-occurrence network stability and SCFA receptor level correlates with obesity in African-origin women
Source: Sci Rep. 2018 Nov 20;8:17135. doi: 10.1038/s41598-018-35230-9 (PMC6244201; doi:10.1038/s41598-018-35230-9)
Supplement: Supplementary file 3 — Table S2 [file 41598_2018_35230_MOESM3_ESM.zip › SREP-18-15117-s03.xml]

<?xml version="1.0"?>
<?mso-application progid="Excel.Sheet"?>
<Workbook xmlns="urn:schemas-microsoft-com:office:spreadsheet"
 xmlns:o="urn:schemas-microsoft-com:office:office"
 xmlns:x="urn:schemas-microsoft-com:office:excel"
 xmlns:ss="urn:schemas-microsoft-com:office:spreadsheet"
 xmlns:html="http://www.w3.org/TR/REC-html40">
 <DocumentProperties xmlns="urn:schemas-microsoft-com:office:office">
  <Author>Dugas, Lara</Author>
  <LastAuthor>Dugas, Lara</LastAuthor>
  <LastPrinted>2018-04-25T15:45:46Z</LastPrinted>
  <Created>2018-03-16T21:34:18Z</Created>
  <LastSaved>2018-04-25T15:52:07Z</LastSaved>
  <Company>Loyola University Chicago</Company>
  <Version>15.00</Version>
 </DocumentProperties>
 <OfficeDocumentSettings xmlns="urn:schemas-microsoft-com:office:office">
  <AllowPNG/>
 </OfficeDocumentSettings>
 <ExcelWorkbook xmlns="urn:schemas-microsoft-com:office:excel">
  <WindowHeight>12570</WindowHeight>
  <WindowWidth>25200</WindowWidth>
  <WindowTopX>0</WindowTopX>
  <WindowTopY>0</WindowTopY>
  <ProtectStructure>False</ProtectStructure>
  <ProtectWindows>False</ProtectWindows>
 </ExcelWorkbook>
 <Styles>
  <Style ss:ID="Default" ss:Name="Normal">
   <Alignment ss:Vertical="Bottom"/>
   <Borders/>
   <Font ss:FontName="Calibri" x:Family="Swiss" ss:Size="11" ss:Color="#000000"/>
   <Interior/>
   <NumberFormat/>
   <Protection/>
  </Style>
  <Style ss:ID="m560760536">
   <Alignment ss:Horizontal="Left" ss:Vertical="Bottom"/>
   <Borders>
    <Border ss:Position="Right" ss:LineStyle="Continuous" ss:Weight="1"/>
   </Borders>
   <Font ss:FontName="Arial" x:Family="Swiss" ss:Size="9" ss:Color="#000000"/>
   <NumberFormat ss:Format="@"/>
  </Style>
  <Style ss:ID="s18">
   <Font ss:FontName="Calibri" x:Family="Swiss" ss:Size="8" ss:Color="#000000"/>
  </Style>
  <Style ss:ID="s255">
   <Borders>
    <Border ss:Position="Bottom" ss:LineStyle="Double" ss:Weight="3"/>
   </Borders>
   <Font ss:FontName="Arial" x:Family="Swiss" ss:Size="9" ss:Color="#000000"/>
   <NumberFormat ss:Format="@"/>
  </Style>
  <Style ss:ID="s256">
   <Alignment ss:Horizontal="Center" ss:Vertical="Bottom"/>
   <Borders>
    <Border ss:Position="Bottom" ss:LineStyle="Double" ss:Weight="3"/>
   </Borders>
   <Font ss:FontName="Arial" x:Family="Swiss" ss:Size="9" ss:Color="#000000"/>
   <NumberFormat ss:Format="@"/>
  </Style>
  <Style ss:ID="s257">
   <Borders>
    <Border ss:Position="Bottom" ss:LineStyle="Continuous" ss:Weight="2"/>
    <Border ss:Position="Right" ss:LineStyle="Continuous" ss:Weight="1"/>
   </Borders>
   <Font ss:FontName="Arial" x:Family="Swiss" ss:Size="9" ss:Color="#000000"/>
   <NumberFormat ss:Format="@"/>
  </Style>
  <Style ss:ID="s258">
   <Alignment ss:Horizontal="Center" ss:Vertical="Bottom"/>
   <Borders>
    <Border ss:Position="Bottom" ss:LineStyle="Continuous" ss:Weight="2"/>
   </Borders>
   <Font ss:FontName="Arial" x:Family="Swiss" ss:Size="9" ss:Color="#000000"/>
   <NumberFormat ss:Format="@"/>
  </Style>
  <Style ss:ID="s259">
   <Alignment ss:Horizontal="Center" ss:Vertical="Bottom"/>
   <Borders>
    <Border ss:Position="Bottom" ss:LineStyle="Continuous" ss:Weight="2"/>
   </Borders>
   <Font ss:FontName="Arial" x:Family="Swiss" ss:Size="9" ss:Color="#000000"/>
   <NumberFormat ss:Format="0.000"/>
  </Style>
  <Style ss:ID="s260">
   <Borders/>
   <Font ss:FontName="Arial" x:Family="Swiss" ss:Size="9" ss:Color="#000000"/>
   <NumberFormat ss:Format="@"/>
  </Style>
  <Style ss:ID="s261">
   <Alignment ss:Horizontal="Center" ss:Vertical="Bottom"/>
   <Borders/>
   <Font ss:FontName="Arial" x:Family="Swiss" ss:Size="9" ss:Color="#000000"/>
   <NumberFormat ss:Format="@"/>
  </Style>
  <Style ss:ID="s262">
   <Alignment ss:Horizontal="Center" ss:Vertical="Bottom"/>
   <Borders/>
   <Font ss:FontName="Arial" x:Family="Swiss" ss:Size="9" ss:Color="#000000"/>
   <NumberFormat ss:Format="0.000"/>
  </Style>
  <Style ss:ID="s263">
   <Borders>
    <Border ss:Position="Right" ss:LineStyle="Continuous" ss:Weight="1"/>
   </Borders>
   <Font ss:FontName="Arial" x:Family="Swiss" ss:Size="9" ss:Color="#000000"/>
   <NumberFormat ss:Format="@"/>
  </Style>
  <Style ss:ID="s264">
   <Alignment ss:Horizontal="Center" ss:Vertical="Bottom"/>
   <Font ss:FontName="Arial" x:Family="Swiss" ss:Size="9" ss:Color="#000000"/>
   <NumberFormat ss:Format="@"/>
  </Style>
  <Style ss:ID="s265">
   <Alignment ss:Horizontal="Center" ss:Vertical="Bottom"/>
   <Font ss:FontName="Arial" x:Family="Swiss" ss:Size="9" ss:Color="#000000"/>
   <NumberFormat ss:Format="0.000"/>
  </Style>
  <Style ss:ID="s266">
   <Borders>
    <Border ss:Position="Bottom" ss:LineStyle="Double" ss:Weight="3"/>
    <Border ss:Position="Right" ss:LineStyle="Continuous" ss:Weight="1"/>
   </Borders>
   <Font ss:FontName="Arial" x:Family="Swiss" ss:Size="9" ss:Color="#000000"/>
   <NumberFormat ss:Format="@"/>
  </Style>
  <Style ss:ID="s267">
   <Alignment ss:Horizontal="Center" ss:Vertical="Bottom"/>
   <Borders>
    <Border ss:Position="Bottom" ss:LineStyle="Double" ss:Weight="3"/>
   </Borders>
   <Font ss:FontName="Arial" x:Family="Swiss" ss:Size="9" ss:Color="#000000"/>
   <NumberFormat ss:Format="@"/>
  </Style>
  <Style ss:ID="s268">
   <Alignment ss:Horizontal="Center" ss:Vertical="Bottom"/>
   <Borders>
    <Border ss:Position="Bottom" ss:LineStyle="Double" ss:Weight="3"/>
   </Borders>
   <Font ss:FontName="Arial" x:Family="Swiss" ss:Size="9" ss:Color="#000000"/>
   <NumberFormat ss:Format="0.000"/>
  </Style>
  <Style ss:ID="s269">
   <Alignment ss:Horizontal="Center" ss:Vertical="Bottom"/>
   <Font ss:FontName="Arial" x:Family="Swiss" ss:Size="9" ss:Color="#000000"/>
  </Style>
 </Styles>
 <Worksheet ss:Name="Sheet1">
  <Table ss:ExpandedColumnCount="9" ss:ExpandedRowCount="51" x:FullColumns="1"
   x:FullRows="1" ss:StyleID="s18" ss:DefaultColumnWidth="98.25"
   ss:DefaultRowHeight="11.25">
   <Column ss:StyleID="s18" ss:AutoFitWidth="0" ss:Width="93.75"/>
   <Column ss:StyleID="s18" ss:AutoFitWidth="0" ss:Width="104.25"/>
   <Column ss:StyleID="s18" ss:AutoFitWidth="0" ss:Width="120.75"/>
   <Column ss:StyleID="s18" ss:AutoFitWidth="0" ss:Width="134.25"/>
   <Column ss:StyleID="s18" ss:AutoFitWidth="0" ss:Width="113.25"/>
   <Column ss:StyleID="s18" ss:AutoFitWidth="0" ss:Width="42.75"/>
   <Column ss:StyleID="s18" ss:AutoFitWidth="0" ss:Width="37.5"/>
   <Column ss:StyleID="s18" ss:AutoFitWidth="0" ss:Width="36"/>
   <Column ss:StyleID="s18" ss:AutoFitWidth="0" ss:Width="31.5"/>
   <Row ss:Height="12">
    <Cell ss:MergeAcross="8" ss:StyleID="m560760536"><Data ss:Type="String">Table S2: Multivariate regression for components of dietary intake by site, adjusting for age, BMI, and interaction between BMIxcountry. Components p&lt;0.05 are presented.</Data></Cell>
   </Row>
   <Row ss:Height="12.75">
    <Cell ss:StyleID="s255"/>
    <Cell ss:MergeAcross="3" ss:StyleID="s256"><Data ss:Type="String">Beta ± SE (95% CI)</Data></Cell>
    <Cell ss:MergeAcross="3" ss:StyleID="s256"><Data ss:Type="String">P-value</Data></Cell>
   </Row>
   <Row ss:Height="13.5">
    <Cell ss:StyleID="s257"><Data ss:Type="String">Dietary component</Data></Cell>
    <Cell ss:StyleID="s258"><Data ss:Type="String">US</Data></Cell>
    <Cell ss:StyleID="s258"><Data ss:Type="String">BMI</Data></Cell>
    <Cell ss:StyleID="s258"><Data ss:Type="String">Age</Data></Cell>
    <Cell ss:StyleID="s258"><Data ss:Type="String">BMIxUS</Data></Cell>
    <Cell ss:StyleID="s259"><Data ss:Type="String">US</Data></Cell>
    <Cell ss:StyleID="s259"><Data ss:Type="String">BMI</Data></Cell>
    <Cell ss:StyleID="s259"><Data ss:Type="String">Age</Data></Cell>
    <Cell ss:StyleID="s259"><Data ss:Type="String">BMIxUS</Data></Cell>
   </Row>
   <Row ss:Height="12">
    <Cell ss:StyleID="s260"><Data ss:Type="String">Total energy intake (kcal/d)</Data></Cell>
    <Cell ss:StyleID="s261"><Data ss:Type="String">1064.7 ± 420.6 (229.2 - 1900.1) </Data></Cell>
    <Cell ss:StyleID="s261"><Data ss:Type="String">1.3 ± 11.2 (-21.0 -23.5)</Data></Cell>
    <Cell ss:StyleID="s261"><Data ss:Type="String">2.8 ± 8.4 (-14.0 - 19.5)</Data></Cell>
    <Cell ss:StyleID="s261"><Data ss:Type="String">-19.9 ± 13.5 (-46.6 - 6.9)</Data></Cell>
    <Cell ss:StyleID="s262"><Data ss:Type="Number">1.2999999999999999E-2</Data></Cell>
    <Cell ss:StyleID="s262"><Data ss:Type="Number">0.91</Data></Cell>
    <Cell ss:StyleID="s262"><Data ss:Type="Number">0.74299999999999999</Data></Cell>
    <Cell ss:StyleID="s262"><Data ss:Type="Number">0.14399999999999999</Data></Cell>
   </Row>
   <Row ss:Height="12">
    <Cell ss:StyleID="s263"><Data ss:Type="String">% Carbohydrate</Data></Cell>
    <Cell ss:StyleID="s264"><Data ss:Type="String">-24.6 ± 7.2 (-39.0 - -10.2)</Data></Cell>
    <Cell ss:StyleID="s264"><Data ss:Type="String">-0.2 ± 0.2 (-0.6 - 0.2)</Data></Cell>
    <Cell ss:StyleID="s264"><Data ss:Type="String">0.3 ± 0.1 (0.05 - 0.6)</Data></Cell>
    <Cell ss:StyleID="s264"><Data ss:Type="String">0.2 ± 0.2 (-0.3 - 0.6)</Data></Cell>
    <Cell ss:StyleID="s265"><Data ss:Type="Number">1E-3</Data></Cell>
    <Cell ss:StyleID="s265"><Data ss:Type="Number">0.35699999999999998</Data></Cell>
    <Cell ss:StyleID="s265"><Data ss:Type="Number">2.4E-2</Data></Cell>
    <Cell ss:StyleID="s265"><Data ss:Type="Number">0.45700000000000002</Data></Cell>
   </Row>
   <Row ss:Height="12">
    <Cell ss:StyleID="s263"><Data ss:Type="String">% Fat</Data></Cell>
    <Cell ss:StyleID="s264"><Data ss:Type="String">14.6 ± 6.0 (2.60 - 26.6)</Data></Cell>
    <Cell ss:StyleID="s264"><Data ss:Type="String">0.03 ± 0.2 (-0.3 - 0.3)</Data></Cell>
    <Cell ss:StyleID="s264"><Data ss:Type="String">-0.2 ± 0.1 (-0.5 - 0.001)</Data></Cell>
    <Cell ss:StyleID="s264"><Data ss:Type="String">0.03 ± 0.2 (-0.4 - 0.4)</Data></Cell>
    <Cell ss:StyleID="s265"><Data ss:Type="Number">1.7999999999999999E-2</Data></Cell>
    <Cell ss:StyleID="s265"><Data ss:Type="Number">0.86699999999999999</Data></Cell>
    <Cell ss:StyleID="s265"><Data ss:Type="Number">5.0999999999999997E-2</Data></Cell>
    <Cell ss:StyleID="s265"><Data ss:Type="Number">0.89400000000000002</Data></Cell>
   </Row>
   <Row ss:Height="12">
    <Cell ss:StyleID="s263"><Data ss:Type="String">% Protein</Data></Cell>
    <Cell ss:StyleID="s264"><Data ss:Type="String">9.1 ± 3.0 (3.2 - 15.0)</Data></Cell>
    <Cell ss:StyleID="s264"><Data ss:Type="String">0.2 ± 0.1 (0.04 -0.4)</Data></Cell>
    <Cell ss:StyleID="s264"><Data ss:Type="String">-0.1 ± 0.06 (-0.2 - 0.03)</Data></Cell>
    <Cell ss:StyleID="s264"><Data ss:Type="String">-0.2 ± 0.1 (-0.4 - -0.003)</Data></Cell>
    <Cell ss:StyleID="s265"><Data ss:Type="Number">3.0000000000000001E-3</Data></Cell>
    <Cell ss:StyleID="s265"><Data ss:Type="Number">1.4E-2</Data></Cell>
    <Cell ss:StyleID="s265"><Data ss:Type="Number">0.16200000000000001</Data></Cell>
    <Cell ss:StyleID="s265"><Data ss:Type="Number">5.3999999999999999E-2</Data></Cell>
   </Row>
   <Row ss:Height="12">
    <Cell ss:StyleID="s263"><Data ss:Type="String">% Monounsaturated fat</Data></Cell>
    <Cell ss:StyleID="s264"><Data ss:Type="String">6.2 ± 2.5 (1.2 - 11.2)</Data></Cell>
    <Cell ss:StyleID="s264"><Data ss:Type="String">0.03 ± 0.07 (-0.1 -0.2)</Data></Cell>
    <Cell ss:StyleID="s264"><Data ss:Type="String">-0.1 ± 0.1 (-0.2 - 0.001)</Data></Cell>
    <Cell ss:StyleID="s264"><Data ss:Type="String">-0.02 ± 0.1 (-0.2 - 0.1)</Data></Cell>
    <Cell ss:StyleID="s265"><Data ss:Type="Number">1.6E-2</Data></Cell>
    <Cell ss:StyleID="s265"><Data ss:Type="Number">0.70299999999999996</Data></Cell>
    <Cell ss:StyleID="s265"><Data ss:Type="Number">5.1999999999999998E-2</Data></Cell>
    <Cell ss:StyleID="s265"><Data ss:Type="Number">0.78800000000000003</Data></Cell>
   </Row>
   <Row ss:Height="12">
    <Cell ss:StyleID="s263"><Data ss:Type="String">% Polyunsaturated fat</Data></Cell>
    <Cell ss:StyleID="s264"><Data ss:Type="String">7.0 ± 2.1 (2.8 - 11.1)</Data></Cell>
    <Cell ss:StyleID="s264"><Data ss:Type="String">0.1 ± 0.1 (-0.01 - 0.2)</Data></Cell>
    <Cell ss:StyleID="s264"><Data ss:Type="String">-0.1 ± 0.04 (-0.2 - 0.01)</Data></Cell>
    <Cell ss:StyleID="s264"><Data ss:Type="String">-0.1 ± 0.1 (-0.3 - 0.01)</Data></Cell>
    <Cell ss:StyleID="s265"><Data ss:Type="Number">1E-3</Data></Cell>
    <Cell ss:StyleID="s265"><Data ss:Type="Number">6.6000000000000003E-2</Data></Cell>
    <Cell ss:StyleID="s265"><Data ss:Type="Number">9.1999999999999998E-2</Data></Cell>
    <Cell ss:StyleID="s265"><Data ss:Type="Number">4.1000000000000002E-2</Data></Cell>
   </Row>
   <Row ss:Height="12">
    <Cell ss:StyleID="s263"><Data ss:Type="String">Glycaemic Index</Data></Cell>
    <Cell ss:StyleID="s264"><Data ss:Type="String">-14.6 ± 4.1 (-22.7 - -6.5)</Data></Cell>
    <Cell ss:StyleID="s264"><Data ss:Type="String">-0.1 ± 0.1 (-0.4 - 0.1)</Data></Cell>
    <Cell ss:StyleID="s264"><Data ss:Type="String">0.1 ± 0.1 (-0.1 - 0.2)</Data></Cell>
    <Cell ss:StyleID="s264"><Data ss:Type="String">0.2 ± 0.1 (-0.1 - 0.4)</Data></Cell>
    <Cell ss:StyleID="s265"><Data ss:Type="Number">1E-3</Data></Cell>
    <Cell ss:StyleID="s265"><Data ss:Type="Number">0.19700000000000001</Data></Cell>
    <Cell ss:StyleID="s265"><Data ss:Type="Number">0.51500000000000001</Data></Cell>
    <Cell ss:StyleID="s265"><Data ss:Type="Number">0.23899999999999999</Data></Cell>
   </Row>
   <Row ss:Height="12.75">
    <Cell ss:StyleID="s257"><Data ss:Type="String">Obesogenic Food Index</Data></Cell>
    <Cell ss:StyleID="s258"><Data ss:Type="String">84.7 ± 23.4 (38.6 - 130.8)</Data></Cell>
    <Cell ss:StyleID="s258"><Data ss:Type="String">0.01 ± 0.6 (-1.2 - 1.2)</Data></Cell>
    <Cell ss:StyleID="s258"><Data ss:Type="String">-1.3 ± 0.5 (-2.2 - 0.3)</Data></Cell>
    <Cell ss:StyleID="s258"><Data ss:Type="String">0.4 ± 0.7 (-1.1 - 1.9)</Data></Cell>
    <Cell ss:StyleID="s259"><Data ss:Type="Number">0</Data></Cell>
    <Cell ss:StyleID="s259"><Data ss:Type="Number">0.98499999999999999</Data></Cell>
    <Cell ss:StyleID="s259"><Data ss:Type="Number">8.0000000000000002E-3</Data></Cell>
    <Cell ss:StyleID="s259"><Data ss:Type="Number">0.58399999999999996</Data></Cell>
   </Row>
   <Row ss:Height="12.75">
    <Cell ss:StyleID="s266"><Data ss:Type="String">Macronutrients</Data></Cell>
    <Cell ss:StyleID="s267"/>
    <Cell ss:StyleID="s267"/>
    <Cell ss:StyleID="s267"/>
    <Cell ss:StyleID="s267"/>
    <Cell ss:StyleID="s268"/>
    <Cell ss:StyleID="s268"/>
    <Cell ss:StyleID="s268"/>
    <Cell ss:StyleID="s268"/>
   </Row>
   <Row ss:Height="12.75">
    <Cell ss:StyleID="s263"><Data ss:Type="String">Fat (g)</Data></Cell>
    <Cell ss:StyleID="s264"><Data ss:Type="String">70.7 ± 21.3 (28.4 - 113.0)</Data></Cell>
    <Cell ss:StyleID="s264"><Data ss:Type="String">-0.1 ± 0.7 (-1.2 - 1.0)</Data></Cell>
    <Cell ss:StyleID="s264"><Data ss:Type="String">-0.5 ± 0.4 (-1.3 - 0.4)</Data></Cell>
    <Cell ss:StyleID="s264"><Data ss:Type="String">-0.7 ± 0.7 (-2.1 - 0.6)</Data></Cell>
    <Cell ss:StyleID="s265"><Data ss:Type="Number">1E-3</Data></Cell>
    <Cell ss:StyleID="s269"><Data ss:Type="Number">0.85499999999999998</Data></Cell>
    <Cell ss:StyleID="s269"><Data ss:Type="Number">0.252</Data></Cell>
    <Cell ss:StyleID="s269"><Data ss:Type="Number">0.29899999999999999</Data></Cell>
   </Row>
   <Row ss:Height="12">
    <Cell ss:StyleID="s263"><Data ss:Type="String">Protein (g)</Data></Cell>
    <Cell ss:StyleID="s264"><Data ss:Type="String">79.8 ± 17.6 (44.8 - 111.7)</Data></Cell>
    <Cell ss:StyleID="s264"><Data ss:Type="String">0.9 ± 0.5 (-0.02 - 1.8)</Data></Cell>
    <Cell ss:StyleID="s264"><Data ss:Type="String">-0.4 ± 0.4 (-1.1 - 0.3)</Data></Cell>
    <Cell ss:StyleID="s264"><Data ss:Type="String">-1.7 ± 0.6 (-2.8 - -0.6)</Data></Cell>
    <Cell ss:StyleID="s265"><Data ss:Type="Number">0</Data></Cell>
    <Cell ss:StyleID="s269"><Data ss:Type="Number">5.6000000000000001E-2</Data></Cell>
    <Cell ss:StyleID="s269"><Data ss:Type="Number">0.253</Data></Cell>
    <Cell ss:StyleID="s269"><Data ss:Type="Number">4.0000000000000001E-3</Data></Cell>
   </Row>
   <Row ss:Height="12">
    <Cell ss:StyleID="s263"><Data ss:Type="String">Animal protein (g)</Data></Cell>
    <Cell ss:StyleID="s264"><Data ss:Type="String">67.1 ± 15.8 (35.7 - 98.6)</Data></Cell>
    <Cell ss:StyleID="s264"><Data ss:Type="String">0.5 ± 0.4 (-0.4 - 1.3)</Data></Cell>
    <Cell ss:StyleID="s264"><Data ss:Type="String">-0.5 ± 0.3 (-1.1 - 0.2)</Data></Cell>
    <Cell ss:StyleID="s264"><Data ss:Type="String">-1.1 ± 0.5 (-2.1 - -0.1)</Data></Cell>
    <Cell ss:StyleID="s265"><Data ss:Type="Number">0</Data></Cell>
    <Cell ss:StyleID="s269"><Data ss:Type="Number">0.251</Data></Cell>
    <Cell ss:StyleID="s269"><Data ss:Type="Number">0.13800000000000001</Data></Cell>
    <Cell ss:StyleID="s269"><Data ss:Type="Number">3.7999999999999999E-2</Data></Cell>
   </Row>
   <Row ss:Height="12">
    <Cell ss:StyleID="s263"><Data ss:Type="String">Cholesterol (mg)</Data></Cell>
    <Cell ss:StyleID="s264"><Data ss:Type="String">464.4 ± 93.9 (278.0 - 650.8)</Data></Cell>
    <Cell ss:StyleID="s264"><Data ss:Type="String">2.5 ± 2.5 (-2.5 - 7.5)</Data></Cell>
    <Cell ss:StyleID="s264"><Data ss:Type="String">-0.01 ± 1.9 (-3.8 - 2.7)</Data></Cell>
    <Cell ss:StyleID="s264"><Data ss:Type="String">-7.1 ± 3.0 (-13.1 - -1.2)</Data></Cell>
    <Cell ss:StyleID="s265"><Data ss:Type="Number">0</Data></Cell>
    <Cell ss:StyleID="s269"><Data ss:Type="Number">0.32100000000000001</Data></Cell>
    <Cell ss:StyleID="s269"><Data ss:Type="Number">0.99399999999999999</Data></Cell>
    <Cell ss:StyleID="s269"><Data ss:Type="Number">0.02</Data></Cell>
   </Row>
   <Row ss:Height="12">
    <Cell ss:StyleID="s263"><Data ss:Type="String">Monounsaturated fat (g)</Data></Cell>
    <Cell ss:StyleID="s264"><Data ss:Type="String">26.8 ± 8.5 (10.0 - 43.8)</Data></Cell>
    <Cell ss:StyleID="s264"><Data ss:Type="String">0.03 ± 0.2 (-0.4 - -0.5)</Data></Cell>
    <Cell ss:StyleID="s264"><Data ss:Type="String">-0.2 ± 0.2 (-0.6 - 0.1)</Data></Cell>
    <Cell ss:StyleID="s264"><Data ss:Type="String">-0.3 ± 0.3 (-0.9 - 0.2)</Data></Cell>
    <Cell ss:StyleID="s269"><Data ss:Type="Number">2E-3</Data></Cell>
    <Cell ss:StyleID="s269"><Data ss:Type="Number">0.90100000000000002</Data></Cell>
    <Cell ss:StyleID="s269"><Data ss:Type="Number">0.20300000000000001</Data></Cell>
    <Cell ss:StyleID="s269"><Data ss:Type="Number">0.26200000000000001</Data></Cell>
   </Row>
   <Row ss:Height="12">
    <Cell ss:StyleID="s263"><Data ss:Type="String">Polyunsaturated fat (g)</Data></Cell>
    <Cell ss:StyleID="s264"><Data ss:Type="String">24.3 ± 6.1 (12.2 - 36.5)</Data></Cell>
    <Cell ss:StyleID="s264"><Data ss:Type="String">0.2 ± 0.2 (-0.1 - 0.5)</Data></Cell>
    <Cell ss:StyleID="s264"><Data ss:Type="String">-0.1 ± 0.1 (-0.4 - 0.1)</Data></Cell>
    <Cell ss:StyleID="s264"><Data ss:Type="String">-0.5 ± 0.2 (-0.9 - -0.1)</Data></Cell>
    <Cell ss:StyleID="s265"><Data ss:Type="Number">0</Data></Cell>
    <Cell ss:StyleID="s265"><Data ss:Type="Number">0.186</Data></Cell>
    <Cell ss:StyleID="s265"><Data ss:Type="Number">0.28499999999999998</Data></Cell>
    <Cell ss:StyleID="s265"><Data ss:Type="Number">1.7000000000000001E-2</Data></Cell>
   </Row>
   <Row ss:Height="12">
    <Cell ss:StyleID="s263"><Data ss:Type="String">Glucose (g)</Data></Cell>
    <Cell ss:StyleID="s264"><Data ss:Type="String">26.8 ± 9.9 (7.2 - 46.4)</Data></Cell>
    <Cell ss:StyleID="s264"><Data ss:Type="String">-0.1 ± 0.3 (-0.2 - 0.6)</Data></Cell>
    <Cell ss:StyleID="s264"><Data ss:Type="String">0.2 ± 0.2 (-0.2 - 0.6)</Data></Cell>
    <Cell ss:StyleID="s264"><Data ss:Type="String">-0.3 ± 0.3 (-0.6 - 0.4) </Data></Cell>
    <Cell ss:StyleID="s265"><Data ss:Type="Number">8.0000000000000002E-3</Data></Cell>
    <Cell ss:StyleID="s265"><Data ss:Type="Number">0.71199999999999997</Data></Cell>
    <Cell ss:StyleID="s265"><Data ss:Type="Number">0.251</Data></Cell>
    <Cell ss:StyleID="s265"><Data ss:Type="Number">0.42499999999999999</Data></Cell>
   </Row>
   <Row ss:Height="12">
    <Cell ss:StyleID="s263"><Data ss:Type="String">Lactose (g)</Data></Cell>
    <Cell ss:StyleID="s264"><Data ss:Type="String">11.8 ± 5.2 (1.5 - 22.1)</Data></Cell>
    <Cell ss:StyleID="s264"><Data ss:Type="String">0.01 ± 1.7 (-0.5 - 0.2)</Data></Cell>
    <Cell ss:StyleID="s264"><Data ss:Type="String">-0.1 ± 0.1 (-0.3 - 0.1)</Data></Cell>
    <Cell ss:StyleID="s264"><Data ss:Type="String">-0.1 ± 0.2 (-0.5 - 0.2)</Data></Cell>
    <Cell ss:StyleID="s265"><Data ss:Type="Number">2.5000000000000001E-2</Data></Cell>
    <Cell ss:StyleID="s265"><Data ss:Type="Number">0.91400000000000003</Data></Cell>
    <Cell ss:StyleID="s265"><Data ss:Type="Number">0.24099999999999999</Data></Cell>
    <Cell ss:StyleID="s265"><Data ss:Type="Number">0.46700000000000003</Data></Cell>
   </Row>
   <Row ss:Height="12">
    <Cell ss:StyleID="s263"><Data ss:Type="String">Sucrose (g)</Data></Cell>
    <Cell ss:StyleID="s264"><Data ss:Type="String">45.8 ± 20.7 (4.7 - 87.0)</Data></Cell>
    <Cell ss:StyleID="s264"><Data ss:Type="String">-0.3 ± 0.4 (-0.5 - 1.2)</Data></Cell>
    <Cell ss:StyleID="s264"><Data ss:Type="String">0.3 ± 0.4 (-0.5 - 1.2)</Data></Cell>
    <Cell ss:StyleID="s264"><Data ss:Type="String">-0.4 ± 0.7 (-1.7 - 1.0)</Data></Cell>
    <Cell ss:StyleID="s265"><Data ss:Type="Number">2.9000000000000001E-2</Data></Cell>
    <Cell ss:StyleID="s265"><Data ss:Type="Number">0.63300000000000001</Data></Cell>
    <Cell ss:StyleID="s265"><Data ss:Type="Number">0.40600000000000003</Data></Cell>
    <Cell ss:StyleID="s265"><Data ss:Type="Number">0.53900000000000003</Data></Cell>
   </Row>
   <Row ss:Height="12">
    <Cell ss:StyleID="s263"><Data ss:Type="String">Caffeine (mg)</Data></Cell>
    <Cell ss:StyleID="s264"><Data ss:Type="String">191.4 ± 55.3 (81.5 ± 301.3)</Data></Cell>
    <Cell ss:StyleID="s264"><Data ss:Type="String">0.1 ± 1.5 (-2.8 - 3.0)</Data></Cell>
    <Cell ss:StyleID="s264"><Data ss:Type="String">2.4 ± 1.1 (0.2 - 4.6)</Data></Cell>
    <Cell ss:StyleID="s264"><Data ss:Type="String">-3.9 ± 1.8 (-7.4 - -0.4)</Data></Cell>
    <Cell ss:StyleID="s265"><Data ss:Type="Number">1E-3</Data></Cell>
    <Cell ss:StyleID="s265"><Data ss:Type="Number">0.93700000000000006</Data></Cell>
    <Cell ss:StyleID="s265"><Data ss:Type="Number">3.1E-2</Data></Cell>
    <Cell ss:StyleID="s265"><Data ss:Type="Number">0.03</Data></Cell>
   </Row>
   <Row ss:Height="12">
    <Cell ss:StyleID="s263"><Data ss:Type="String">Butyric acid (g)</Data></Cell>
    <Cell ss:StyleID="s264"><Data ss:Type="String">0.5 ± 0.2 (0.1 - 0.9)</Data></Cell>
    <Cell ss:StyleID="s264"><Data ss:Type="String">0.0001 ± 0.01 (-0.01 - 0.1)</Data></Cell>
    <Cell ss:StyleID="s264"><Data ss:Type="String">0.002 ± 0.004 (-0.01 - 0.01)</Data></Cell>
    <Cell ss:StyleID="s264"><Data ss:Type="String">-0.002 ± 0.01 (-0.01 - 0.01)</Data></Cell>
    <Cell ss:StyleID="s265"><Data ss:Type="Number">8.9999999999999993E-3</Data></Cell>
    <Cell ss:StyleID="s265"><Data ss:Type="Number">0.98099999999999998</Data></Cell>
    <Cell ss:StyleID="s265"><Data ss:Type="Number">0.629</Data></Cell>
    <Cell ss:StyleID="s265"><Data ss:Type="Number">0.79</Data></Cell>
   </Row>
   <Row ss:Height="12">
    <Cell ss:StyleID="s263"><Data ss:Type="String">Caproic acid (g)</Data></Cell>
    <Cell ss:StyleID="s264"><Data ss:Type="String">0.3 ± 0.1 (0.1 - 0.5)</Data></Cell>
    <Cell ss:StyleID="s264"><Data ss:Type="String">0.00001  ± 0.003 (-0.01 - 0.004)</Data></Cell>
    <Cell ss:StyleID="s264"><Data ss:Type="String">-0.000005 ± 0.002 (-0.004 - 0.004)</Data></Cell>
    <Cell ss:StyleID="s264"><Data ss:Type="String">-0.002 ± 0.003 (-0.01 - 0.004)</Data></Cell>
    <Cell ss:StyleID="s265"><Data ss:Type="Number">3.0000000000000001E-3</Data></Cell>
    <Cell ss:StyleID="s265"><Data ss:Type="Number">0.996</Data></Cell>
    <Cell ss:StyleID="s265"><Data ss:Type="Number">0.998</Data></Cell>
    <Cell ss:StyleID="s265"><Data ss:Type="Number">0.49</Data></Cell>
   </Row>
   <Row ss:Height="12">
    <Cell ss:StyleID="s263"><Data ss:Type="String">Caprylic acid (g)</Data></Cell>
    <Cell ss:StyleID="s264"><Data ss:Type="String">0.4 ± 0.1 (0.1 -0.6)</Data></Cell>
    <Cell ss:StyleID="s264"><Data ss:Type="String">-0.0002 ± 0.003 (-0.01 - 0.01)</Data></Cell>
    <Cell ss:StyleID="s264"><Data ss:Type="String">0.001 ± 0.002 (-0.004 - 0.01)</Data></Cell>
    <Cell ss:StyleID="s264"><Data ss:Type="String">0.003 ± 0.004 (-0.01 - 0.004)</Data></Cell>
    <Cell ss:StyleID="s265"><Data ss:Type="Number">3.0000000000000001E-3</Data></Cell>
    <Cell ss:StyleID="s265"><Data ss:Type="Number">0.96</Data></Cell>
    <Cell ss:StyleID="s265"><Data ss:Type="Number">0.78800000000000003</Data></Cell>
    <Cell ss:StyleID="s265"><Data ss:Type="Number">0.373</Data></Cell>
   </Row>
   <Row ss:Height="12">
    <Cell ss:StyleID="s263"><Data ss:Type="String">Capric acid (g)</Data></Cell>
    <Cell ss:StyleID="s264"><Data ss:Type="String">0.5 ± 0.2 (0.2 - 0.9)</Data></Cell>
    <Cell ss:StyleID="s264"><Data ss:Type="String">-0.00004 ± 0.004 (-0.001 - 0.001)</Data></Cell>
    <Cell ss:StyleID="s264"><Data ss:Type="String">0.001 ± 0.003 (-0.005 - 0.008)</Data></Cell>
    <Cell ss:StyleID="s264"><Data ss:Type="String">-0.003 ± 0.005 (-0.01 - 0.01)</Data></Cell>
    <Cell ss:StyleID="s265"><Data ss:Type="Number">2E-3</Data></Cell>
    <Cell ss:StyleID="s265"><Data ss:Type="Number">0.999</Data></Cell>
    <Cell ss:StyleID="s265"><Data ss:Type="Number">0.72699999999999998</Data></Cell>
    <Cell ss:StyleID="s265"><Data ss:Type="Number">0.52300000000000002</Data></Cell>
   </Row>
   <Row ss:Height="12">
    <Cell ss:StyleID="s263"><Data ss:Type="String">Myristic acid (g)</Data></Cell>
    <Cell ss:StyleID="s264"><Data ss:Type="String">1.6 ± 0.8 (0.02 - 3.1)</Data></Cell>
    <Cell ss:StyleID="s264"><Data ss:Type="String">-0.02 ± 0.02 (-0.06 - 0.02)</Data></Cell>
    <Cell ss:StyleID="s264"><Data ss:Type="String">0.004 ± 0.02 (-0.03 - 0.04)</Data></Cell>
    <Cell ss:StyleID="s264"><Data ss:Type="String">0.01 ± 0.03 (-0.04 - 0.06)</Data></Cell>
    <Cell ss:StyleID="s265"><Data ss:Type="Number">4.8000000000000001E-2</Data></Cell>
    <Cell ss:StyleID="s265"><Data ss:Type="Number">0.38300000000000001</Data></Cell>
    <Cell ss:StyleID="s265"><Data ss:Type="Number">0.76700000000000002</Data></Cell>
    <Cell ss:StyleID="s265"><Data ss:Type="Number">0.70499999999999996</Data></Cell>
   </Row>
   <Row ss:Height="12">
    <Cell ss:StyleID="s263"><Data ss:Type="String">Stearic acid (g)</Data></Cell>
    <Cell ss:StyleID="s264"><Data ss:Type="String">7.6 ± 1.9 (3.9 - 11.3)</Data></Cell>
    <Cell ss:StyleID="s264"><Data ss:Type="String">-0.006 ± 0.05 (-0.2 - 0.1)</Data></Cell>
    <Cell ss:StyleID="s264"><Data ss:Type="String">-0.02 ± 0.04 (-0.1 - 0.05)</Data></Cell>
    <Cell ss:StyleID="s264"><Data ss:Type="String">-0.04 ± 0.06 (-0.2 - 0.1)</Data></Cell>
    <Cell ss:StyleID="s265"><Data ss:Type="Number">0</Data></Cell>
    <Cell ss:StyleID="s265"><Data ss:Type="Number">0.90400000000000003</Data></Cell>
    <Cell ss:StyleID="s265"><Data ss:Type="Number">0.60399999999999998</Data></Cell>
    <Cell ss:StyleID="s265"><Data ss:Type="Number">0.48599999999999999</Data></Cell>
   </Row>
   <Row ss:Height="12">
    <Cell ss:StyleID="s263"><Data ss:Type="String">Arachidic acid (g)</Data></Cell>
    <Cell ss:StyleID="s264"><Data ss:Type="String">0.3 ± 0.06 (0.2 - 0.4)</Data></Cell>
    <Cell ss:StyleID="s264"><Data ss:Type="String">0.01 ± 0.002 (0.003 - 0.01)</Data></Cell>
    <Cell ss:StyleID="s264"><Data ss:Type="String">-0.001 ± 0.001 (-0.003 - 0.002)</Data></Cell>
    <Cell ss:StyleID="s264"><Data ss:Type="String">-0.01 ± 0.002 (-0.01 - -0.003)</Data></Cell>
    <Cell ss:StyleID="s265"><Data ss:Type="Number">0</Data></Cell>
    <Cell ss:StyleID="s265"><Data ss:Type="Number">0</Data></Cell>
    <Cell ss:StyleID="s265"><Data ss:Type="Number">0.44800000000000001</Data></Cell>
    <Cell ss:StyleID="s265"><Data ss:Type="Number">0</Data></Cell>
   </Row>
   <Row ss:Height="12">
    <Cell ss:StyleID="s263"><Data ss:Type="String">Behenic acid (g)</Data></Cell>
    <Cell ss:StyleID="s264"><Data ss:Type="String">0.4 ± 0.1 (0.2 - 0.6)</Data></Cell>
    <Cell ss:StyleID="s264"><Data ss:Type="String">0.01 ± 0.003 (0.01 - 0.02)</Data></Cell>
    <Cell ss:StyleID="s264"><Data ss:Type="String">-0.002 ± 0.002 (-0.01 - 0.002)</Data></Cell>
    <Cell ss:StyleID="s264"><Data ss:Type="String">-0.01 ± 0.003 (-0.02 - -0.01)</Data></Cell>
    <Cell ss:StyleID="s265"><Data ss:Type="Number">0</Data></Cell>
    <Cell ss:StyleID="s265"><Data ss:Type="Number">0</Data></Cell>
    <Cell ss:StyleID="s265"><Data ss:Type="Number">0.379</Data></Cell>
    <Cell ss:StyleID="s265"><Data ss:Type="Number">0</Data></Cell>
   </Row>
   <Row ss:Height="12">
    <Cell ss:StyleID="s263"><Data ss:Type="String">Palmitoleic acid (g)</Data></Cell>
    <Cell ss:StyleID="s264"><Data ss:Type="String">1.3 ± 0.6 (0.2 - 2.4)</Data></Cell>
    <Cell ss:StyleID="s264"><Data ss:Type="String">-0.01 ± 0.02 (-0.04 - 0.02)</Data></Cell>
    <Cell ss:StyleID="s264"><Data ss:Type="String">-0.02 ± 0.01 (-0.04 - 0.004)</Data></Cell>
    <Cell ss:StyleID="s264"><Data ss:Type="String">0.001 ± 0.02 (-0.04 - 0.04)</Data></Cell>
    <Cell ss:StyleID="s265"><Data ss:Type="Number">2.5000000000000001E-2</Data></Cell>
    <Cell ss:StyleID="s265"><Data ss:Type="Number">0.66700000000000004</Data></Cell>
    <Cell ss:StyleID="s265"><Data ss:Type="Number">0.10299999999999999</Data></Cell>
    <Cell ss:StyleID="s265"><Data ss:Type="Number">0.94899999999999995</Data></Cell>
   </Row>
   <Row ss:Height="12">
    <Cell ss:StyleID="s263"><Data ss:Type="String">Oleic acid (g)</Data></Cell>
    <Cell ss:StyleID="s264"><Data ss:Type="String">25.3 ± 8.0 (9.5 - 41.1)</Data></Cell>
    <Cell ss:StyleID="s264"><Data ss:Type="String">0.05 ± 0.2 ± -0.4 - 0.5)</Data></Cell>
    <Cell ss:StyleID="s264"><Data ss:Type="String">-0.2 ± 0.2 (-0.5 - 0.1)</Data></Cell>
    <Cell ss:StyleID="s264"><Data ss:Type="String">-0.3 ± 0.3 (-0.8 - 0.2)</Data></Cell>
    <Cell ss:StyleID="s265"><Data ss:Type="Number">2E-3</Data></Cell>
    <Cell ss:StyleID="s265"><Data ss:Type="Number">0.82099999999999995</Data></Cell>
    <Cell ss:StyleID="s265"><Data ss:Type="Number">0.193</Data></Cell>
    <Cell ss:StyleID="s265"><Data ss:Type="Number">0.22</Data></Cell>
   </Row>
   <Row ss:Height="12">
    <Cell ss:StyleID="s263"><Data ss:Type="String">Erucic acid (g)</Data></Cell>
    <Cell ss:StyleID="s264"><Data ss:Type="String">-0.6 ± 0.2 (-1.0 - -0.2)</Data></Cell>
    <Cell ss:StyleID="s264"><Data ss:Type="String">-0.02 ± 0.01 (0.001 - 0.03)</Data></Cell>
    <Cell ss:StyleID="s264"><Data ss:Type="String">0.01 ± 0.004 (-0.003 - 0.01)</Data></Cell>
    <Cell ss:StyleID="s264"><Data ss:Type="String">0.01 ± 0.01 (0.001 - 0.03)</Data></Cell>
    <Cell ss:StyleID="s265"><Data ss:Type="Number">6.0000000000000001E-3</Data></Cell>
    <Cell ss:StyleID="s265"><Data ss:Type="Number">8.9999999999999993E-3</Data></Cell>
    <Cell ss:StyleID="s265"><Data ss:Type="Number">0.17299999999999999</Data></Cell>
    <Cell ss:StyleID="s265"><Data ss:Type="Number">4.1000000000000002E-2</Data></Cell>
   </Row>
   <Row ss:Height="12">
    <Cell ss:StyleID="s263"><Data ss:Type="String">Linoleic acid (g)</Data></Cell>
    <Cell ss:StyleID="s264"><Data ss:Type="String">23.1 ± 5.6 (12.2 - 34.4)</Data></Cell>
    <Cell ss:StyleID="s264"><Data ss:Type="String">0.2 ± 0.1 (-0.8 - 0.5)</Data></Cell>
    <Cell ss:StyleID="s264"><Data ss:Type="String">-0.1 ± 0.1 (-0.3 - 0.1)</Data></Cell>
    <Cell ss:StyleID="s264"><Data ss:Type="String">-0.5 ± 0.2 (-0.8 - -0.1)</Data></Cell>
    <Cell ss:StyleID="s265"><Data ss:Type="Number">0</Data></Cell>
    <Cell ss:StyleID="s265"><Data ss:Type="Number">0.14399999999999999</Data></Cell>
    <Cell ss:StyleID="s265"><Data ss:Type="Number">0.28100000000000003</Data></Cell>
    <Cell ss:StyleID="s265"><Data ss:Type="Number">1.0999999999999999E-2</Data></Cell>
   </Row>
   <Row ss:Height="12">
    <Cell ss:StyleID="s263"><Data ss:Type="String">Linolenic acid (g)</Data></Cell>
    <Cell ss:StyleID="s264"><Data ss:Type="String">1.6 ± 0.6 (0.4 - 2.8)</Data></Cell>
    <Cell ss:StyleID="s264"><Data ss:Type="String">0.01 ± 0.02 (-0.02 - 0.04)</Data></Cell>
    <Cell ss:StyleID="s264"><Data ss:Type="String">-0.01 ± 0.01 (-0.04 - 0.004)</Data></Cell>
    <Cell ss:StyleID="s264"><Data ss:Type="String">-0.02 ± 0.02 (-0.06 - 0.02)</Data></Cell>
    <Cell ss:StyleID="s265"><Data ss:Type="Number">7.0000000000000001E-3</Data></Cell>
    <Cell ss:StyleID="s265"><Data ss:Type="Number">0.51</Data></Cell>
    <Cell ss:StyleID="s265"><Data ss:Type="Number">0.113</Data></Cell>
    <Cell ss:StyleID="s265"><Data ss:Type="Number">0.26400000000000001</Data></Cell>
   </Row>
   <Row ss:Height="12">
    <Cell ss:StyleID="s263"><Data ss:Type="String">Parinaric acid (g)</Data></Cell>
    <Cell ss:StyleID="s264"><Data ss:Type="String">-0.1 ± 0.05 (-0.2 - -0.1)</Data></Cell>
    <Cell ss:StyleID="s264"><Data ss:Type="String">-0.004 ± 0.001 (-0.01 - -0.002)</Data></Cell>
    <Cell ss:StyleID="s264"><Data ss:Type="String">0.001 ± 0.001 (-0.001 - 0.002)</Data></Cell>
    <Cell ss:StyleID="s264"><Data ss:Type="String">0.004 ± 0.002 (0.001 - 0.007)</Data></Cell>
    <Cell ss:StyleID="s265"><Data ss:Type="Number">3.0000000000000001E-3</Data></Cell>
    <Cell ss:StyleID="s265"><Data ss:Type="Number">2E-3</Data></Cell>
    <Cell ss:StyleID="s265"><Data ss:Type="Number">0.33900000000000002</Data></Cell>
    <Cell ss:StyleID="s265"><Data ss:Type="Number">0.01</Data></Cell>
   </Row>
   <Row ss:Height="12">
    <Cell ss:StyleID="s263"><Data ss:Type="String">Arichidonic acid (g)</Data></Cell>
    <Cell ss:StyleID="s264"><Data ss:Type="String">0.3 ± 0.07 (0.1 - 0.4)</Data></Cell>
    <Cell ss:StyleID="s264"><Data ss:Type="String">0.002 ± 0.002 (-0.002 - 0.01)</Data></Cell>
    <Cell ss:StyleID="s264"><Data ss:Type="String">-0.002 ± 0.001 (-0.005 - 0.001)</Data></Cell>
    <Cell ss:StyleID="s264"><Data ss:Type="String">-0.004 ± 0.002 (-0.01 - 0.001)</Data></Cell>
    <Cell ss:StyleID="s265"><Data ss:Type="Number">1E-3</Data></Cell>
    <Cell ss:StyleID="s265"><Data ss:Type="Number">0.38700000000000001</Data></Cell>
    <Cell ss:StyleID="s265"><Data ss:Type="Number">0.23899999999999999</Data></Cell>
    <Cell ss:StyleID="s265"><Data ss:Type="Number">0.10199999999999999</Data></Cell>
   </Row>
   <Row ss:Height="12.75">
    <Cell ss:StyleID="s257"><Data ss:Type="String">Eicosapentaenoic acid ( g)</Data></Cell>
    <Cell ss:StyleID="s258"><Data ss:Type="String">-0.4 ± 0.2 (-0.8 - -0.1)</Data></Cell>
    <Cell ss:StyleID="s258"><Data ss:Type="String">-0.001 ± 0.005 (-0.02 - 0.002)</Data></Cell>
    <Cell ss:StyleID="s258"><Data ss:Type="String">0.004 ± 0.004 (-0.002 - 0.01)</Data></Cell>
    <Cell ss:StyleID="s258"><Data ss:Type="String">0.01 ± 0.01 (-0.004 - 0.02)</Data></Cell>
    <Cell ss:StyleID="s259"><Data ss:Type="Number">0.02</Data></Cell>
    <Cell ss:StyleID="s259"><Data ss:Type="Number">0.16700000000000001</Data></Cell>
    <Cell ss:StyleID="s259"><Data ss:Type="Number">0.184</Data></Cell>
    <Cell ss:StyleID="s259"><Data ss:Type="Number">0.22600000000000001</Data></Cell>
   </Row>
   <Row ss:Height="12.75">
    <Cell ss:StyleID="s266"><Data ss:Type="String">Micronutrients</Data></Cell>
    <Cell ss:StyleID="s267"/>
    <Cell ss:StyleID="s267"/>
    <Cell ss:StyleID="s267"/>
    <Cell ss:StyleID="s267"/>
    <Cell ss:StyleID="s268"/>
    <Cell ss:StyleID="s267"/>
    <Cell ss:StyleID="s268"/>
    <Cell ss:StyleID="s268"/>
   </Row>
   <Row ss:Height="12.75">
    <Cell ss:StyleID="s263"><Data ss:Type="String">Retinol (mcg)</Data></Cell>
    <Cell ss:StyleID="s264"><Data ss:Type="String">453.4 ± 133.2 (188.9 - 717.9)</Data></Cell>
    <Cell ss:StyleID="s264"><Data ss:Type="String">2.8 ± 3.5 (-4.2 - 9.8)</Data></Cell>
    <Cell ss:StyleID="s264"><Data ss:Type="String">-2.3 ± 2.7 (-7.6 ± 3.0)</Data></Cell>
    <Cell ss:StyleID="s264"><Data ss:Type="String">-5.5 ± 4.3 (-14.0 - 3.0)</Data></Cell>
    <Cell ss:StyleID="s269"><Data ss:Type="Number">1E-3</Data></Cell>
    <Cell ss:StyleID="s269"><Data ss:Type="Number">0.433</Data></Cell>
    <Cell ss:StyleID="s265"><Data ss:Type="Number">0.38700000000000001</Data></Cell>
    <Cell ss:StyleID="s265"><Data ss:Type="Number">0.2</Data></Cell>
   </Row>
   <Row ss:Height="12">
    <Cell ss:StyleID="s263"><Data ss:Type="String">Betatocopherol (mg)</Data></Cell>
    <Cell ss:StyleID="s264"><Data ss:Type="String">1.4 ± 0.3 (0.81 - 1.9)</Data></Cell>
    <Cell ss:StyleID="s264"><Data ss:Type="String">0.03 ± 0.01 (0.02 - 0.04)</Data></Cell>
    <Cell ss:StyleID="s264"><Data ss:Type="String">0.0001 ± 0.01 (-0.01 - 0.1)</Data></Cell>
    <Cell ss:StyleID="s264"><Data ss:Type="String">-0.04 ± 0.01 (-0.1 - -0.02)</Data></Cell>
    <Cell ss:StyleID="s265"><Data ss:Type="Number">0</Data></Cell>
    <Cell ss:StyleID="s265"><Data ss:Type="Number">0</Data></Cell>
    <Cell ss:StyleID="s265"><Data ss:Type="Number">0.998</Data></Cell>
    <Cell ss:StyleID="s265"><Data ss:Type="Number">0</Data></Cell>
   </Row>
   <Row ss:Height="12">
    <Cell ss:StyleID="s263"><Data ss:Type="String">Deltatocopherol (mg)</Data></Cell>
    <Cell ss:StyleID="s264"><Data ss:Type="String">3.9 ± 1.6 (0.7 - 7.1)</Data></Cell>
    <Cell ss:StyleID="s264"><Data ss:Type="String">0.06 ± 0.04 (-0.03 - 0.1)</Data></Cell>
    <Cell ss:StyleID="s264"><Data ss:Type="String">-0.4 ± 0.03 (-0.1 - 0.2)</Data></Cell>
    <Cell ss:StyleID="s264"><Data ss:Type="String">-0.8 ± 0.05 (-0.2 - 0.03)</Data></Cell>
    <Cell ss:StyleID="s265"><Data ss:Type="Number">1.7999999999999999E-2</Data></Cell>
    <Cell ss:StyleID="s265"><Data ss:Type="Number">0.182</Data></Cell>
    <Cell ss:StyleID="s265"><Data ss:Type="Number">0.27100000000000002</Data></Cell>
    <Cell ss:StyleID="s265"><Data ss:Type="Number">0.14799999999999999</Data></Cell>
   </Row>
   <Row ss:Height="12">
    <Cell ss:StyleID="s263"><Data ss:Type="String">Thiamin (mg)</Data></Cell>
    <Cell ss:StyleID="s264"><Data ss:Type="String">1.2 ± 0.4 (0.3 - 2.1)</Data></Cell>
    <Cell ss:StyleID="s264"><Data ss:Type="String">0.01 ± 0.01 (-0.1 - 0.3)</Data></Cell>
    <Cell ss:StyleID="s264"><Data ss:Type="String">-0.001 ± 0.01 (-0.1 - -0.002)</Data></Cell>
    <Cell ss:StyleID="s264"><Data ss:Type="String">-0.03 ± 0.01 (-0.06 - -0.002)</Data></Cell>
    <Cell ss:StyleID="s264"><Data ss:Type="String">0.008</Data></Cell>
    <Cell ss:StyleID="s265"><Data ss:Type="Number">0.48</Data></Cell>
    <Cell ss:StyleID="s265"><Data ss:Type="Number">0.93400000000000005</Data></Cell>
    <Cell ss:StyleID="s265"><Data ss:Type="Number">3.4000000000000002E-2</Data></Cell>
   </Row>
   <Row ss:Height="12">
    <Cell ss:StyleID="s263"><Data ss:Type="String">Riboflavin (mg)</Data></Cell>
    <Cell ss:StyleID="s264"><Data ss:Type="String">3.0 ± 1.0 (1.0 - 4.9)</Data></Cell>
    <Cell ss:StyleID="s264"><Data ss:Type="String">-0.002 ± 0.03 (-0.1 - 0.05)</Data></Cell>
    <Cell ss:StyleID="s264"><Data ss:Type="String">0.01 ± 0.02 (-0.03 - 0.05)</Data></Cell>
    <Cell ss:StyleID="s264"><Data ss:Type="String">-0.05 ± 0.03 (-0.11 - 0.01)</Data></Cell>
    <Cell ss:StyleID="s265"><Data ss:Type="Number">4.0000000000000001E-3</Data></Cell>
    <Cell ss:StyleID="s265"><Data ss:Type="Number">0.93500000000000005</Data></Cell>
    <Cell ss:StyleID="s265"><Data ss:Type="Number">0.53600000000000003</Data></Cell>
    <Cell ss:StyleID="s265"><Data ss:Type="Number">9.5000000000000001E-2</Data></Cell>
   </Row>
   <Row ss:Height="12">
    <Cell ss:StyleID="s263"><Data ss:Type="String">Niacin (mg)</Data></Cell>
    <Cell ss:StyleID="s264"><Data ss:Type="String">37.9 ± 15.1 (7.9 - 67.9)</Data></Cell>
    <Cell ss:StyleID="s264"><Data ss:Type="String">0.2 ± 0.4 (-0.6 - 1.0)</Data></Cell>
    <Cell ss:StyleID="s264"><Data ss:Type="String">0.1 ± 0.3 (-0.5 - 0.7)</Data></Cell>
    <Cell ss:StyleID="s264"><Data ss:Type="String">-0.9 ± 0.5 (-1.9 - 0.03)</Data></Cell>
    <Cell ss:StyleID="s265"><Data ss:Type="Number">1.4E-2</Data></Cell>
    <Cell ss:StyleID="s265"><Data ss:Type="Number">0.57399999999999995</Data></Cell>
    <Cell ss:StyleID="s265"><Data ss:Type="Number">0.66600000000000004</Data></Cell>
    <Cell ss:StyleID="s265"><Data ss:Type="Number">5.7000000000000002E-2</Data></Cell>
   </Row>
   <Row ss:Height="12">
    <Cell ss:StyleID="s263"><Data ss:Type="String">Pantothenic acid (mg)</Data></Cell>
    <Cell ss:StyleID="s264"><Data ss:Type="String">7.6 ± 3.2 (1.1 - 14.0)</Data></Cell>
    <Cell ss:StyleID="s264"><Data ss:Type="String">0.04 ± 0.09 (-0.1 - 0.2)</Data></Cell>
    <Cell ss:StyleID="s264"><Data ss:Type="String">0.1 ± 0.1 (-0.1 - 0.2)</Data></Cell>
    <Cell ss:StyleID="s264"><Data ss:Type="String">-0.2 ± 0.1 (-0.4 - -0.001)</Data></Cell>
    <Cell ss:StyleID="s265"><Data ss:Type="Number">2.1999999999999999E-2</Data></Cell>
    <Cell ss:StyleID="s265"><Data ss:Type="Number">0.60799999999999998</Data></Cell>
    <Cell ss:StyleID="s265"><Data ss:Type="Number">0.34</Data></Cell>
    <Cell ss:StyleID="s265"><Data ss:Type="Number">4.9000000000000002E-2</Data></Cell>
   </Row>
   <Row ss:Height="12">
    <Cell ss:StyleID="s263"><Data ss:Type="String">Folate (mcg)</Data></Cell>
    <Cell ss:StyleID="s264"><Data ss:Type="String">262.8 ± 116.4 (31. 6 - 494.1)</Data></Cell>
    <Cell ss:StyleID="s264"><Data ss:Type="String">2.0 ± 3.1 (-4.1 - 8.2)</Data></Cell>
    <Cell ss:StyleID="s264"><Data ss:Type="String">-1.9 ± 2.3 (-6.5 - 2.7)</Data></Cell>
    <Cell ss:StyleID="s264"><Data ss:Type="String">-7.6 ± 3.7 (-15.0 - -0.2)</Data></Cell>
    <Cell ss:StyleID="s265"><Data ss:Type="Number">2.5999999999999999E-2</Data></Cell>
    <Cell ss:StyleID="s265"><Data ss:Type="Number">0.51</Data></Cell>
    <Cell ss:StyleID="s265"><Data ss:Type="Number">0.41799999999999998</Data></Cell>
    <Cell ss:StyleID="s265"><Data ss:Type="Number">4.3999999999999997E-2</Data></Cell>
   </Row>
   <Row ss:Height="12">
    <Cell ss:StyleID="s263"><Data ss:Type="String">Phosphate (mg)</Data></Cell>
    <Cell ss:StyleID="s264"><Data ss:Type="String">943.4 ± 231.4 (483.8 - 1403.0)</Data></Cell>
    <Cell ss:StyleID="s264"><Data ss:Type="String">9.9 ± 6.2 (-2.3- 22.1)</Data></Cell>
    <Cell ss:StyleID="s264"><Data ss:Type="String">-0.2 ± 4.6 (-9.4 - 9.1)</Data></Cell>
    <Cell ss:StyleID="s264"><Data ss:Type="String">-20.0 ± 7.4 (-34.8 - -5.3)</Data></Cell>
    <Cell ss:StyleID="s265"><Data ss:Type="Number">0</Data></Cell>
    <Cell ss:StyleID="s265"><Data ss:Type="Number">0.111</Data></Cell>
    <Cell ss:StyleID="s265"><Data ss:Type="Number">0.97299999999999998</Data></Cell>
    <Cell ss:StyleID="s265"><Data ss:Type="Number">8.0000000000000002E-3</Data></Cell>
   </Row>
   <Row ss:Height="12">
    <Cell ss:StyleID="s263"><Data ss:Type="String">Zinc (mg)</Data></Cell>
    <Cell ss:StyleID="s264"><Data ss:Type="String">11.3 ± 2.5 (6.4 - 16.2)</Data></Cell>
    <Cell ss:StyleID="s264"><Data ss:Type="String">0.1 ± 0.1 (-0.04 - 0.2)</Data></Cell>
    <Cell ss:StyleID="s264"><Data ss:Type="String">-0.1 ± 0.04 (-0.2 - 0.01)</Data></Cell>
    <Cell ss:StyleID="s264"><Data ss:Type="String">-0.2 ± 0.1 (-0.4 - -0.001)</Data></Cell>
    <Cell ss:StyleID="s265"><Data ss:Type="Number">0</Data></Cell>
    <Cell ss:StyleID="s265"><Data ss:Type="Number">0.21</Data></Cell>
    <Cell ss:StyleID="s265"><Data ss:Type="Number">7.2999999999999995E-2</Data></Cell>
    <Cell ss:StyleID="s265"><Data ss:Type="Number">6.0000000000000001E-3</Data></Cell>
   </Row>
   <Row ss:Height="12">
    <Cell ss:StyleID="s263"><Data ss:Type="String">Selenium (mcg)</Data></Cell>
    <Cell ss:StyleID="s264"><Data ss:Type="String">121.3 ± 27.6 (66.4 - 176.3)</Data></Cell>
    <Cell ss:StyleID="s264"><Data ss:Type="String">1.5. ± 0.7 (0.01 - 2.9)</Data></Cell>
    <Cell ss:StyleID="s264"><Data ss:Type="String">0.1 ± 0.6 (-1.0 - 1.2)</Data></Cell>
    <Cell ss:StyleID="s264"><Data ss:Type="String">-2.7 ± 0.9 (-4.5 - -1.0)</Data></Cell>
    <Cell ss:StyleID="s265"><Data ss:Type="Number">0</Data></Cell>
    <Cell ss:StyleID="s265"><Data ss:Type="Number">4.8000000000000001E-2</Data></Cell>
    <Cell ss:StyleID="s265"><Data ss:Type="Number">0.871</Data></Cell>
    <Cell ss:StyleID="s265"><Data ss:Type="Number">3.0000000000000001E-3</Data></Cell>
   </Row>
   <Row ss:Height="12.75">
    <Cell ss:StyleID="s257"><Data ss:Type="String">Sodium (mg)</Data></Cell>
    <Cell ss:StyleID="s258"><Data ss:Type="String">3186.3 ± 935.3 (1328.7 - 5044.0)</Data></Cell>
    <Cell ss:StyleID="s258"><Data ss:Type="String">25.9 ± 24.9 (-23.5 - 75.4)</Data></Cell>
    <Cell ss:StyleID="s258"><Data ss:Type="String">-8.7 ± 18.8 (-46.0 - 28.6)</Data></Cell>
    <Cell ss:StyleID="s258"><Data ss:Type="String">-58.5 ± 30.0 (-118.1 - 1.0)</Data></Cell>
    <Cell ss:StyleID="s259"><Data ss:Type="Number">1E-3</Data></Cell>
    <Cell ss:StyleID="s259"><Data ss:Type="Number">0.3</Data></Cell>
    <Cell ss:StyleID="s259"><Data ss:Type="Number">0.64600000000000002</Data></Cell>
    <Cell ss:StyleID="s259"><Data ss:Type="Number">5.3999999999999999E-2</Data></Cell>
   </Row>
  </Table>
  <WorksheetOptions xmlns="urn:schemas-microsoft-com:office:excel">
   <PageSetup>
    <Layout x:Orientation="Landscape"/>
    <Header x:Margin="0.3"/>
    <Footer x:Margin="0.3"/>
    <PageMargins x:Bottom="0.75" x:Left="0.7" x:Right="0.7" x:Top="0.75"/>
   </PageSetup>
   <Print>
    <ValidPrinterInfo/>
    <HorizontalResolution>600</HorizontalResolution>
    <VerticalResolution>600</VerticalResolution>
   </Print>
   <Selected/>
   <TopRowVisible>15</TopRowVisible>
   <Panes>
    <Pane>
     <Number>3</Number>
     <ActiveRow>16</ActiveRow>
     <ActiveCol>3</ActiveCol>
     <RangeSelection>R1C1:R51C9</RangeSelection>
    </Pane>
   </Panes>
   <ProtectObjects>False</ProtectObjects>
   <ProtectScenarios>False</ProtectScenarios>
  </WorksheetOptions>
 </Worksheet>
</Workbook>
