# Supplementary material for: Decreased microbial co-occurrence network stability and SCFA receptor level correlates with obesity in African-origin women
Source: Sci Rep. 2018 Nov 20;8:17135. doi: 10.1038/s41598-018-35230-9 (PMC6244201; doi:10.1038/s41598-018-35230-9)
Supplement: Supplementary file 4 — Table S3 [file 41598_2018_35230_MOESM4_ESM.zip › SREP-18-15117-s04.xml]

<?xml version="1.0"?>
<?mso-application progid="Excel.Sheet"?>
<Workbook xmlns="urn:schemas-microsoft-com:office:spreadsheet"
 xmlns:o="urn:schemas-microsoft-com:office:office"
 xmlns:x="urn:schemas-microsoft-com:office:excel"
 xmlns:ss="urn:schemas-microsoft-com:office:spreadsheet"
 xmlns:html="http://www.w3.org/TR/REC-html40">
 <DocumentProperties xmlns="urn:schemas-microsoft-com:office:office">
  <Author>Dugas, Lara</Author>
  <LastAuthor>Dugas, Lara</LastAuthor>
  <Created>2018-03-16T21:35:05Z</Created>
  <LastSaved>2018-03-16T21:35:27Z</LastSaved>
  <Company>Loyola University Chicago</Company>
  <Version>15.00</Version>
 </DocumentProperties>
 <OfficeDocumentSettings xmlns="urn:schemas-microsoft-com:office:office">
  <AllowPNG/>
 </OfficeDocumentSettings>
 <ExcelWorkbook xmlns="urn:schemas-microsoft-com:office:excel">
  <WindowHeight>12435</WindowHeight>
  <WindowWidth>28800</WindowWidth>
  <WindowTopX>0</WindowTopX>
  <WindowTopY>0</WindowTopY>
  <ProtectStructure>False</ProtectStructure>
  <ProtectWindows>False</ProtectWindows>
 </ExcelWorkbook>
 <Styles>
  <Style ss:ID="Default" ss:Name="Normal">
   <Alignment ss:Vertical="Bottom"/>
   <Borders/>
   <Font ss:FontName="Calibri" x:Family="Swiss" ss:Size="11" ss:Color="#000000"/>
   <Interior/>
   <NumberFormat/>
   <Protection/>
  </Style>
  <Style ss:ID="s17">
   <Borders>
    <Border ss:Position="Bottom" ss:LineStyle="Continuous" ss:Weight="2"/>
    <Border ss:Position="Top" ss:LineStyle="Continuous" ss:Weight="1"/>
   </Borders>
   <NumberFormat ss:Format="@"/>
  </Style>
  <Style ss:ID="s18">
   <NumberFormat ss:Format="@"/>
  </Style>
  <Style ss:ID="s19">
   <Borders/>
   <NumberFormat ss:Format="@"/>
  </Style>
  <Style ss:ID="s20">
   <Borders>
    <Border ss:Position="Bottom" ss:LineStyle="Continuous" ss:Weight="1"/>
   </Borders>
   <NumberFormat ss:Format="@"/>
  </Style>
  <Style ss:ID="s21">
   <Alignment ss:Horizontal="Left" ss:Vertical="Bottom"/>
   <NumberFormat ss:Format="@"/>
  </Style>
 </Styles>
 <Worksheet ss:Name="Sheet1">
  <Table ss:ExpandedColumnCount="11" ss:ExpandedRowCount="43" x:FullColumns="1"
   x:FullRows="1" ss:DefaultRowHeight="15">
   <Column ss:Width="109.5"/>
   <Column ss:Width="95.25"/>
   <Column ss:Width="76.5"/>
   <Column ss:Width="78"/>
   <Row>
    <Cell ss:MergeAcross="10" ss:StyleID="s21"><Data ss:Type="String">Table S3. Partial correlations (p-value) between fecal SCFA and fiber components of diet, adjusting for age and country of origin</Data></Cell>
   </Row>
   <Row ss:Height="15.75">
    <Cell ss:StyleID="s17"/>
    <Cell ss:StyleID="s17"><Data ss:Type="String">Fiber (g)</Data></Cell>
    <Cell ss:StyleID="s17"><Data ss:Type="String">Age (yr)</Data></Cell>
    <Cell ss:StyleID="s17"><Data ss:Type="String">US</Data></Cell>
    <Cell ss:StyleID="s18"/>
    <Cell ss:StyleID="s18"/>
    <Cell ss:StyleID="s18"/>
    <Cell ss:StyleID="s18"/>
    <Cell ss:StyleID="s18"/>
    <Cell ss:StyleID="s18"/>
    <Cell ss:StyleID="s18"/>
   </Row>
   <Row>
    <Cell ss:StyleID="s18"><Data ss:Type="String">Total SCFA (µg/ml) </Data></Cell>
    <Cell ss:StyleID="s18"><Data ss:Type="String">-0.0694 (0.5042)</Data></Cell>
    <Cell ss:StyleID="s18"><Data ss:Type="String">0.0694 (0.5042)</Data></Cell>
    <Cell ss:StyleID="s18"><Data ss:Type="String">-0.4014 (0.001)</Data></Cell>
    <Cell ss:StyleID="s18"/>
    <Cell ss:StyleID="s18"/>
    <Cell ss:StyleID="s18"/>
    <Cell ss:StyleID="s18"/>
    <Cell ss:StyleID="s18"/>
    <Cell ss:StyleID="s18"/>
    <Cell ss:StyleID="s18"/>
   </Row>
   <Row>
    <Cell ss:StyleID="s18"><Data ss:Type="String">Propionic acid (µg/ml)</Data></Cell>
    <Cell ss:StyleID="s18"><Data ss:Type="String">-0.0947 (0.3611)</Data></Cell>
    <Cell ss:StyleID="s18"><Data ss:Type="String">0.0728 (0.4831)</Data></Cell>
    <Cell ss:StyleID="s18"><Data ss:Type="String">-0.4368 (0.000)</Data></Cell>
    <Cell ss:StyleID="s18"/>
    <Cell ss:StyleID="s18"/>
    <Cell ss:StyleID="s18"/>
    <Cell ss:StyleID="s18"/>
    <Cell ss:StyleID="s18"/>
    <Cell ss:StyleID="s18"/>
    <Cell ss:StyleID="s18"/>
   </Row>
   <Row>
    <Cell ss:StyleID="s18"><Data ss:Type="String">Acetic acid (µg/ml)</Data></Cell>
    <Cell ss:StyleID="s18"><Data ss:Type="String">-0.1082 (0.2965)</Data></Cell>
    <Cell ss:StyleID="s18"><Data ss:Type="String">0.0750 (0.4698)</Data></Cell>
    <Cell ss:StyleID="s18"><Data ss:Type="String">-0.3853 (0.001)</Data></Cell>
    <Cell ss:StyleID="s18"/>
    <Cell ss:StyleID="s18"/>
    <Cell ss:StyleID="s18"/>
    <Cell ss:StyleID="s18"/>
    <Cell ss:StyleID="s18"/>
    <Cell ss:StyleID="s18"/>
    <Cell ss:StyleID="s18"/>
   </Row>
   <Row>
    <Cell ss:StyleID="s18"><Data ss:Type="String">Butyric acid (µg/ml)</Data></Cell>
    <Cell ss:StyleID="s18"><Data ss:Type="String">-0.0168 (0.8715)</Data></Cell>
    <Cell ss:StyleID="s18"><Data ss:Type="String">0.0315 (0.7620)</Data></Cell>
    <Cell ss:StyleID="s18"><Data ss:Type="String">-0.3084 (0.0024)</Data></Cell>
    <Cell ss:StyleID="s18"/>
    <Cell ss:StyleID="s18"/>
    <Cell ss:StyleID="s18"/>
    <Cell ss:StyleID="s18"/>
    <Cell ss:StyleID="s18"/>
    <Cell ss:StyleID="s18"/>
    <Cell ss:StyleID="s18"/>
   </Row>
   <Row>
    <Cell ss:StyleID="s18"><Data ss:Type="String">Formic acid (µg/ml)</Data></Cell>
    <Cell ss:StyleID="s18"><Data ss:Type="String">0.117 (0.2811)</Data></Cell>
    <Cell ss:StyleID="s18"><Data ss:Type="String">0.0863 (0.4054)</Data></Cell>
    <Cell ss:StyleID="s18"><Data ss:Type="String">0.0385 (0.7107)</Data></Cell>
    <Cell ss:StyleID="s18"/>
    <Cell ss:StyleID="s18"/>
    <Cell ss:StyleID="s18"/>
    <Cell ss:StyleID="s18"/>
    <Cell ss:StyleID="s18"/>
    <Cell ss:StyleID="s18"/>
    <Cell ss:StyleID="s18"/>
   </Row>
   <Row>
    <Cell ss:StyleID="s19"><Data ss:Type="String">Isovaleric acid (µg/ml)</Data></Cell>
    <Cell ss:StyleID="s19"><Data ss:Type="String">-0.1160 (0.2630)</Data></Cell>
    <Cell ss:StyleID="s19"><Data ss:Type="String">0.0486 (0.6403)</Data></Cell>
    <Cell ss:StyleID="s19"><Data ss:Type="String">-0.1238 (0.1996)</Data></Cell>
    <Cell ss:StyleID="s18"/>
    <Cell ss:StyleID="s18"/>
    <Cell ss:StyleID="s18"/>
    <Cell ss:StyleID="s18"/>
    <Cell ss:StyleID="s18"/>
    <Cell ss:StyleID="s18"/>
    <Cell ss:StyleID="s18"/>
   </Row>
   <Row ss:Height="15.75">
    <Cell ss:StyleID="s17"/>
    <Cell ss:StyleID="s17"><Data ss:Type="String">Soluble fiber (g)</Data></Cell>
    <Cell ss:StyleID="s17"><Data ss:Type="String">Age (yr)</Data></Cell>
    <Cell ss:StyleID="s17"><Data ss:Type="String">US</Data></Cell>
    <Cell ss:StyleID="s18"/>
    <Cell ss:StyleID="s18"/>
    <Cell ss:StyleID="s18"/>
    <Cell ss:StyleID="s18"/>
    <Cell ss:StyleID="s18"/>
    <Cell ss:StyleID="s18"/>
    <Cell ss:StyleID="s18"/>
   </Row>
   <Row>
    <Cell ss:StyleID="s18"><Data ss:Type="String">Total SCFA (µg/ml) </Data></Cell>
    <Cell ss:StyleID="s18"><Data ss:Type="String">-0.0729 (0.4826)</Data></Cell>
    <Cell ss:StyleID="s18"><Data ss:Type="String">0.0738 (0.4771)</Data></Cell>
    <Cell ss:StyleID="s18"><Data ss:Type="String">-0.4327 (0.000)</Data></Cell>
    <Cell ss:StyleID="s18"/>
    <Cell ss:StyleID="s18"/>
    <Cell ss:StyleID="s18"/>
    <Cell ss:StyleID="s18"/>
    <Cell ss:StyleID="s18"/>
    <Cell ss:StyleID="s18"/>
    <Cell ss:StyleID="s18"/>
   </Row>
   <Row ss:Height="15.75">
    <Cell ss:StyleID="s18"><Data ss:Type="String">Propionic acid (µg/ml)</Data></Cell>
    <Cell ss:StyleID="s18"><ss:Data ss:Type="String"
      xmlns="http://www.w3.org/TR/REC-html40"><Font html:Color="#000000">-0.1184 </Font><Font
       html:Size="12" html:Color="#008000">)</Font><Font html:Color="#000000">0.2532</Font><Font
       html:Size="12" html:Color="#9900CC">)</Font></ss:Data></Cell>
    <Cell ss:StyleID="s18"><Data ss:Type="String">0.0845 (0.4157)</Data></Cell>
    <Cell ss:StyleID="s18"><Data ss:Type="String">-0.4684 (0.000)</Data></Cell>
    <Cell ss:StyleID="s18"/>
    <Cell ss:StyleID="s18"/>
    <Cell ss:StyleID="s18"/>
    <Cell ss:StyleID="s18"/>
    <Cell ss:StyleID="s18"/>
    <Cell ss:StyleID="s18"/>
    <Cell ss:StyleID="s18"/>
   </Row>
   <Row>
    <Cell ss:StyleID="s18"><Data ss:Type="String">Acetic acid (µg/ml)</Data></Cell>
    <Cell ss:StyleID="s18"><Data ss:Type="String">-0.1072 (0.3013)</Data></Cell>
    <Cell ss:StyleID="s18"><Data ss:Type="String">0.0808 (0.4366)</Data></Cell>
    <Cell ss:StyleID="s18"><Data ss:Type="String">-0.4020 (0.001)</Data></Cell>
    <Cell ss:StyleID="s18"/>
    <Cell ss:StyleID="s18"/>
    <Cell ss:StyleID="s18"/>
    <Cell ss:StyleID="s18"/>
    <Cell ss:StyleID="s18"/>
    <Cell ss:StyleID="s18"/>
    <Cell ss:StyleID="s18"/>
   </Row>
   <Row>
    <Cell ss:StyleID="s18"><Data ss:Type="String">Butyric acid (µg/ml)</Data></Cell>
    <Cell ss:StyleID="s18"><Data ss:Type="String">-0.0113 (0.9136)</Data></Cell>
    <Cell ss:StyleID="s18"><Data ss:Type="String">0.0306 (0.7683)</Data></Cell>
    <Cell ss:StyleID="s18"><Data ss:Type="String">-0.3445 (0.006)</Data></Cell>
    <Cell ss:StyleID="s18"/>
    <Cell ss:StyleID="s18"/>
    <Cell ss:StyleID="s18"/>
    <Cell ss:StyleID="s18"/>
    <Cell ss:StyleID="s18"/>
    <Cell ss:StyleID="s18"/>
    <Cell ss:StyleID="s18"/>
   </Row>
   <Row>
    <Cell ss:StyleID="s18"><Data ss:Type="String">Formic acid (µg/ml)</Data></Cell>
    <Cell ss:StyleID="s18"><Data ss:Type="String">0.0872 (0.4005)</Data></Cell>
    <Cell ss:StyleID="s18"><Data ss:Type="String">0.0839 (0.4187)</Data></Cell>
    <Cell ss:StyleID="s18"><Data ss:Type="String">-0.0058 (0.9557)</Data></Cell>
    <Cell ss:StyleID="s18"/>
    <Cell ss:StyleID="s18"/>
    <Cell ss:StyleID="s18"/>
    <Cell ss:StyleID="s18"/>
    <Cell ss:StyleID="s18"/>
    <Cell ss:StyleID="s18"/>
    <Cell ss:StyleID="s18"/>
   </Row>
   <Row>
    <Cell ss:StyleID="s19"><Data ss:Type="String">Isovaleric acid (µg/ml)</Data></Cell>
    <Cell ss:StyleID="s19"><Data ss:Type="String">-0.0587 (0.5723)</Data></Cell>
    <Cell ss:StyleID="s19"><Data ss:Type="String">0.0399 (0.7009)</Data></Cell>
    <Cell ss:StyleID="s19"><Data ss:Type="String">-0.0945 (0.3623)</Data></Cell>
    <Cell ss:StyleID="s18"/>
    <Cell ss:StyleID="s18"/>
    <Cell ss:StyleID="s18"/>
    <Cell ss:StyleID="s18"/>
    <Cell ss:StyleID="s18"/>
    <Cell ss:StyleID="s18"/>
    <Cell ss:StyleID="s18"/>
   </Row>
   <Row ss:Height="15.75">
    <Cell ss:StyleID="s17"/>
    <Cell ss:StyleID="s17"><Data ss:Type="String">Insoluble fiber (g)</Data></Cell>
    <Cell ss:StyleID="s17"><Data ss:Type="String">Age (yr)</Data></Cell>
    <Cell ss:StyleID="s17"><Data ss:Type="String">US</Data></Cell>
    <Cell ss:StyleID="s18"/>
    <Cell ss:StyleID="s18"/>
    <Cell ss:StyleID="s18"/>
    <Cell ss:StyleID="s18"/>
    <Cell ss:StyleID="s18"/>
    <Cell ss:StyleID="s18"/>
    <Cell ss:StyleID="s18"/>
   </Row>
   <Row>
    <Cell ss:StyleID="s18"><Data ss:Type="String">Total SCFA (µg/ml) </Data></Cell>
    <Cell ss:StyleID="s18"><Data ss:Type="String">-0.0640 (0.5380)</Data></Cell>
    <Cell ss:StyleID="s18"><Data ss:Type="String">0.0653 (0.5296)</Data></Cell>
    <Cell ss:StyleID="s18"><Data ss:Type="String">-0.3853 (0.001)</Data></Cell>
    <Cell ss:StyleID="s18"/>
    <Cell ss:StyleID="s18"/>
    <Cell ss:StyleID="s18"/>
    <Cell ss:StyleID="s18"/>
    <Cell ss:StyleID="s18"/>
    <Cell ss:StyleID="s18"/>
    <Cell ss:StyleID="s18"/>
   </Row>
   <Row>
    <Cell ss:StyleID="s18"><Data ss:Type="String">Propionic acid (µg/ml)</Data></Cell>
    <Cell ss:StyleID="s18"><Data ss:Type="String">-0.0768 (0.4596)</Data></Cell>
    <Cell ss:StyleID="s18"><Data ss:Type="String">0.0654 (0.5290)</Data></Cell>
    <Cell ss:StyleID="s18"><Data ss:Type="String">-0.4153 (0.000)</Data></Cell>
    <Cell ss:StyleID="s18"/>
    <Cell ss:StyleID="s18"/>
    <Cell ss:StyleID="s18"/>
    <Cell ss:StyleID="s18"/>
    <Cell ss:StyleID="s18"/>
    <Cell ss:StyleID="s18"/>
    <Cell ss:StyleID="s18"/>
   </Row>
   <Row>
    <Cell ss:StyleID="s18"><Data ss:Type="String">Acetic acid (µg/ml)</Data></Cell>
    <Cell ss:StyleID="s18"><Data ss:Type="String">-0.1008 (0.3312)</Data></Cell>
    <Cell ss:StyleID="s18"><Data ss:Type="String">0.0685 (0.5097)</Data></Cell>
    <Cell ss:StyleID="s18"><Data ss:Type="String">-0.3716 (0.002)</Data></Cell>
    <Cell ss:StyleID="s18"/>
    <Cell ss:StyleID="s18"/>
    <Cell ss:StyleID="s18"/>
    <Cell ss:StyleID="s18"/>
    <Cell ss:StyleID="s18"/>
    <Cell ss:StyleID="s18"/>
    <Cell ss:StyleID="s18"/>
   </Row>
   <Row>
    <Cell ss:StyleID="s18"><Data ss:Type="String">Butyric acid (µg/ml)</Data></Cell>
    <Cell ss:StyleID="s18"><Data ss:Type="String">-0.0201 (0.8464)</Data></Cell>
    <Cell ss:StyleID="s18"><Data ss:Type="String">0.0313 (0.7630)</Data></Cell>
    <Cell ss:StyleID="s18"><Data ss:Type="String">-0.2962 (0.0036)</Data></Cell>
    <Cell ss:StyleID="s18"/>
    <Cell ss:StyleID="s18"/>
    <Cell ss:StyleID="s18"/>
    <Cell ss:StyleID="s18"/>
    <Cell ss:StyleID="s18"/>
    <Cell ss:StyleID="s18"/>
    <Cell ss:StyleID="s18"/>
   </Row>
   <Row>
    <Cell ss:StyleID="s18"><Data ss:Type="String">Formic acid (µg/ml)</Data></Cell>
    <Cell ss:StyleID="s18"><Data ss:Type="String">0.1102 (0.2879)</Data></Cell>
    <Cell ss:StyleID="s18"><Data ss:Type="String">0.0938 (0.3661)</Data></Cell>
    <Cell ss:StyleID="s18"><Data ss:Type="String">0.0462 (0.6565)</Data></Cell>
    <Cell ss:StyleID="s18"/>
    <Cell ss:StyleID="s18"/>
    <Cell ss:StyleID="s18"/>
    <Cell ss:StyleID="s18"/>
    <Cell ss:StyleID="s18"/>
    <Cell ss:StyleID="s18"/>
    <Cell ss:StyleID="s18"/>
   </Row>
   <Row>
    <Cell ss:StyleID="s18"><Data ss:Type="String">Isovaleric acid (µg/ml)</Data></Cell>
    <Cell ss:StyleID="s18"><Data ss:Type="String">-0.1372 (0.1849)</Data></Cell>
    <Cell ss:StyleID="s18"><Data ss:Type="String">0.0457 (0.6601)</Data></Cell>
    <Cell ss:StyleID="s18"><Data ss:Type="String">-0.1494 (0.1484</Data></Cell>
    <Cell ss:StyleID="s18"/>
    <Cell ss:StyleID="s18"/>
    <Cell ss:StyleID="s18"/>
    <Cell ss:StyleID="s18"/>
    <Cell ss:StyleID="s18"/>
    <Cell ss:StyleID="s18"/>
    <Cell ss:StyleID="s18"/>
   </Row>
   <Row ss:Height="15.75">
    <Cell ss:StyleID="s17"/>
    <Cell ss:StyleID="s17"><Data ss:Type="String">Pectin (g)</Data></Cell>
    <Cell ss:StyleID="s17"><Data ss:Type="String">Age (yr)</Data></Cell>
    <Cell ss:StyleID="s17"><Data ss:Type="String">US</Data></Cell>
    <Cell ss:StyleID="s18"/>
    <Cell ss:StyleID="s18"/>
    <Cell ss:StyleID="s18"/>
    <Cell ss:StyleID="s18"/>
    <Cell ss:StyleID="s18"/>
    <Cell ss:StyleID="s18"/>
    <Cell ss:StyleID="s18"/>
   </Row>
   <Row>
    <Cell ss:StyleID="s18"><Data ss:Type="String">Total SCFA (µg/ml) </Data></Cell>
    <Cell ss:StyleID="s18"><Data ss:Type="String">0.0393 (0.7052)</Data></Cell>
    <Cell ss:StyleID="s18"><Data ss:Type="String">0.0493 (0.6352)</Data></Cell>
    <Cell ss:StyleID="s18"><Data ss:Type="String">-0.3132 (0.0020)</Data></Cell>
    <Cell ss:StyleID="s18"/>
    <Cell ss:StyleID="s18"/>
    <Cell ss:StyleID="s18"/>
    <Cell ss:StyleID="s18"/>
    <Cell ss:StyleID="s18"/>
    <Cell ss:StyleID="s18"/>
    <Cell ss:StyleID="s18"/>
   </Row>
   <Row>
    <Cell ss:StyleID="s18"><Data ss:Type="String">Propionic acid (µg/ml)</Data></Cell>
    <Cell ss:StyleID="s18"><Data ss:Type="String">-0.0202 (0.8457)</Data></Cell>
    <Cell ss:StyleID="s18"><Data ss:Type="String">0.0569 (0.5837)</Data></Cell>
    <Cell ss:StyleID="s18"><Data ss:Type="String">-0.3697 (0.0002)</Data></Cell>
    <Cell ss:StyleID="s18"/>
    <Cell ss:StyleID="s18"/>
    <Cell ss:StyleID="s18"/>
    <Cell ss:StyleID="s18"/>
    <Cell ss:StyleID="s18"/>
    <Cell ss:StyleID="s18"/>
    <Cell ss:StyleID="s18"/>
   </Row>
   <Row>
    <Cell ss:StyleID="s18"><Data ss:Type="String">Acetic acid (µg/ml)</Data></Cell>
    <Cell ss:StyleID="s18"><Data ss:Type="String">-0.0049 (0.9623)</Data></Cell>
    <Cell ss:StyleID="s18"><Data ss:Type="String">0.0538 (0.6043)</Data></Cell>
    <Cell ss:StyleID="s18"><Data ss:Type="String">-0.3053 (0.0026)</Data></Cell>
    <Cell ss:StyleID="s18"/>
    <Cell ss:StyleID="s18"/>
    <Cell ss:StyleID="s18"/>
    <Cell ss:StyleID="s18"/>
    <Cell ss:StyleID="s18"/>
    <Cell ss:StyleID="s18"/>
    <Cell ss:StyleID="s18"/>
   </Row>
   <Row>
    <Cell ss:StyleID="s18"><Data ss:Type="String">Butyric acid (µg/ml)</Data></Cell>
    <Cell ss:StyleID="s18"><Data ss:Type="String">0.0737 (0.4779)</Data></Cell>
    <Cell ss:StyleID="s18"><Data ss:Type="String">0.0165 (0.8739)</Data></Cell>
    <Cell ss:StyleID="s18"><Data ss:Type="String">-0.2260 (0.0276)</Data></Cell>
    <Cell ss:StyleID="s18"/>
    <Cell ss:StyleID="s18"/>
    <Cell ss:StyleID="s18"/>
    <Cell ss:StyleID="s18"/>
    <Cell ss:StyleID="s18"/>
    <Cell ss:StyleID="s18"/>
    <Cell ss:StyleID="s18"/>
   </Row>
   <Row>
    <Cell ss:StyleID="s18"><Data ss:Type="String">Formic acid (µg/ml)</Data></Cell>
    <Cell ss:StyleID="s18"><Data ss:Type="String">0.2030 (0.0485)</Data></Cell>
    <Cell ss:StyleID="s18"><Data ss:Type="String">0.0787 (0.4485)</Data></Cell>
    <Cell ss:StyleID="s18"><Data ss:Type="String">0.1167 (0.2601)</Data></Cell>
    <Cell ss:StyleID="s18"/>
    <Cell ss:StyleID="s18"/>
    <Cell ss:StyleID="s18"/>
    <Cell ss:StyleID="s18"/>
    <Cell ss:StyleID="s18"/>
    <Cell ss:StyleID="s18"/>
    <Cell ss:StyleID="s18"/>
   </Row>
   <Row>
    <Cell ss:StyleID="s18"><Data ss:Type="String">Isovaleric acid (µg/ml)</Data></Cell>
    <Cell ss:StyleID="s18"><Data ss:Type="String">-0.0414 (0.6901)</Data></Cell>
    <Cell ss:StyleID="s18"><Data ss:Type="String">0.0314 (0.7623)</Data></Cell>
    <Cell ss:StyleID="s18"><Data ss:Type="String">-0.0900 (0.3859)</Data></Cell>
    <Cell ss:StyleID="s18"/>
    <Cell ss:StyleID="s18"/>
    <Cell ss:StyleID="s18"/>
    <Cell ss:StyleID="s18"/>
    <Cell ss:StyleID="s18"/>
    <Cell ss:StyleID="s18"/>
    <Cell ss:StyleID="s18"/>
   </Row>
   <Row ss:Height="15.75">
    <Cell ss:StyleID="s17"/>
    <Cell ss:StyleID="s17"><Data ss:Type="String">Glycemic Index</Data></Cell>
    <Cell ss:StyleID="s17"><Data ss:Type="String">Age (yr)</Data></Cell>
    <Cell ss:StyleID="s17"><Data ss:Type="String">US</Data></Cell>
    <Cell ss:StyleID="s18"/>
    <Cell ss:StyleID="s18"/>
    <Cell ss:StyleID="s18"/>
    <Cell ss:StyleID="s18"/>
    <Cell ss:StyleID="s18"/>
    <Cell ss:StyleID="s18"/>
    <Cell ss:StyleID="s18"/>
   </Row>
   <Row>
    <Cell ss:StyleID="s18"><Data ss:Type="String">Total SCFA (µg/ml) </Data></Cell>
    <Cell ss:StyleID="s18"><Data ss:Type="String">0.0248 (0.8116)</Data></Cell>
    <Cell ss:StyleID="s18"><Data ss:Type="String">0.0547 (0.5988)</Data></Cell>
    <Cell ss:StyleID="s18"><Data ss:Type="String">-0.3022 (0.0029)</Data></Cell>
    <Cell ss:StyleID="s18"/>
    <Cell ss:StyleID="s18"/>
    <Cell ss:StyleID="s18"/>
    <Cell ss:StyleID="s18"/>
    <Cell ss:StyleID="s18"/>
    <Cell ss:StyleID="s18"/>
    <Cell ss:StyleID="s18"/>
   </Row>
   <Row>
    <Cell ss:StyleID="s18"><Data ss:Type="String">Propionic acid (µg/ml)</Data></Cell>
    <Cell ss:StyleID="s18"><Data ss:Type="String">-0.109 (0.9164)</Data></Cell>
    <Cell ss:StyleID="s18"><Data ss:Type="String">0.0550 (0.5968)</Data></Cell>
    <Cell ss:StyleID="s18"><Data ss:Type="String">-0.3466 (0.0006)</Data></Cell>
    <Cell ss:StyleID="s18"/>
    <Cell ss:StyleID="s18"/>
    <Cell ss:StyleID="s18"/>
    <Cell ss:StyleID="s18"/>
    <Cell ss:StyleID="s18"/>
    <Cell ss:StyleID="s18"/>
    <Cell ss:StyleID="s18"/>
   </Row>
   <Row>
    <Cell ss:StyleID="s18"><Data ss:Type="String">Acetic acid (µg/ml)</Data></Cell>
    <Cell ss:StyleID="s18"><Data ss:Type="String">0.0450 (0.6648)</Data></Cell>
    <Cell ss:StyleID="s18"><Data ss:Type="String">0.0509 (0.6240)</Data></Cell>
    <Cell ss:StyleID="s18"><Data ss:Type="String">-0.2579 (0.0116)</Data></Cell>
    <Cell ss:StyleID="s18"/>
    <Cell ss:StyleID="s18"/>
    <Cell ss:StyleID="s18"/>
    <Cell ss:StyleID="s18"/>
    <Cell ss:StyleID="s18"/>
    <Cell ss:StyleID="s18"/>
    <Cell ss:StyleID="s18"/>
   </Row>
   <Row>
    <Cell ss:StyleID="s18"><Data ss:Type="String">Butyric acid (µg/ml)</Data></Cell>
    <Cell ss:StyleID="s18"><Data ss:Type="String">0.0187 (0.8572)</Data></Cell>
    <Cell ss:StyleID="s18"><Data ss:Type="String">0.0274 (0.7917)</Data></Cell>
    <Cell ss:StyleID="s18"><Data ss:Type="String">-0.2429 (0.0177)</Data></Cell>
    <Cell ss:StyleID="s18"/>
    <Cell ss:StyleID="s18"/>
    <Cell ss:StyleID="s18"/>
    <Cell ss:StyleID="s18"/>
    <Cell ss:StyleID="s18"/>
    <Cell ss:StyleID="s18"/>
    <Cell ss:StyleID="s18"/>
   </Row>
   <Row>
    <Cell ss:StyleID="s18"><Data ss:Type="String">Formic acid (µg/ml)</Data></Cell>
    <Cell ss:StyleID="s18"><Data ss:Type="String">0.0782 (0.4510)</Data></Cell>
    <Cell ss:StyleID="s18"><Data ss:Type="String">0.1060 (0.3066)</Data></Cell>
    <Cell ss:StyleID="s18"><Data ss:Type="String">0.0374 (0.7192)</Data></Cell>
    <Cell ss:StyleID="s18"/>
    <Cell ss:StyleID="s18"/>
    <Cell ss:StyleID="s18"/>
    <Cell ss:StyleID="s18"/>
    <Cell ss:StyleID="s18"/>
    <Cell ss:StyleID="s18"/>
    <Cell ss:StyleID="s18"/>
   </Row>
   <Row>
    <Cell ss:StyleID="s18"><Data ss:Type="String">Isovaleric acid (µg/ml)</Data></Cell>
    <Cell ss:StyleID="s18"><Data ss:Type="String">0.0725 (0.4853)</Data></Cell>
    <Cell ss:StyleID="s18"><Data ss:Type="String">0.0296 (0.7759)</Data></Cell>
    <Cell ss:StyleID="s18"><Data ss:Type="String">-0.1101 (0.2881)</Data></Cell>
    <Cell ss:StyleID="s18"/>
    <Cell ss:StyleID="s18"/>
    <Cell ss:StyleID="s18"/>
    <Cell ss:StyleID="s18"/>
    <Cell ss:StyleID="s18"/>
    <Cell ss:StyleID="s18"/>
    <Cell ss:StyleID="s18"/>
   </Row>
   <Row ss:Height="15.75">
    <Cell ss:StyleID="s17"/>
    <Cell ss:StyleID="s17"><Data ss:Type="String">Obesity food index</Data></Cell>
    <Cell ss:StyleID="s17"><Data ss:Type="String">Age (yr)</Data></Cell>
    <Cell ss:StyleID="s17"><Data ss:Type="String">US</Data></Cell>
    <Cell ss:StyleID="s18"/>
    <Cell ss:StyleID="s18"/>
    <Cell ss:StyleID="s18"/>
    <Cell ss:StyleID="s18"/>
    <Cell ss:StyleID="s18"/>
    <Cell ss:StyleID="s18"/>
    <Cell ss:StyleID="s18"/>
   </Row>
   <Row>
    <Cell ss:StyleID="s18"><Data ss:Type="String">Total SCFA (µg/ml) </Data></Cell>
    <Cell ss:StyleID="s18"><Data ss:Type="String">0.0213 (0.8417)</Data></Cell>
    <Cell ss:StyleID="s18"><Data ss:Type="String">0.0600 (0.5745)</Data></Cell>
    <Cell ss:StyleID="s18"><Data ss:Type="String">-0.2837 (0.0067)</Data></Cell>
    <Cell ss:StyleID="s18"/>
    <Cell ss:StyleID="s18"/>
    <Cell ss:StyleID="s18"/>
    <Cell ss:StyleID="s18"/>
    <Cell ss:StyleID="s18"/>
    <Cell ss:StyleID="s18"/>
    <Cell ss:StyleID="s18"/>
   </Row>
   <Row>
    <Cell ss:StyleID="s18"><Data ss:Type="String">Propionic acid (µg/ml)</Data></Cell>
    <Cell ss:StyleID="s18"><Data ss:Type="String">0.0780 (0.4649)</Data></Cell>
    <Cell ss:StyleID="s18"><Data ss:Type="String">0.0707 (0.5079)</Data></Cell>
    <Cell ss:StyleID="s18"><Data ss:Type="String">-0.3463 (0.008)</Data></Cell>
    <Cell ss:StyleID="s18"/>
    <Cell ss:StyleID="s18"/>
    <Cell ss:StyleID="s18"/>
    <Cell ss:StyleID="s18"/>
    <Cell ss:StyleID="s18"/>
    <Cell ss:StyleID="s18"/>
    <Cell ss:StyleID="s18"/>
   </Row>
   <Row>
    <Cell ss:StyleID="s18"><Data ss:Type="String">Acetic acid (µg/ml)</Data></Cell>
    <Cell ss:StyleID="s18"><Data ss:Type="String">0.0963 (0.3668)</Data></Cell>
    <Cell ss:StyleID="s18"><Data ss:Type="String">0.0699 (0.5128)</Data></Cell>
    <Cell ss:StyleID="s18"><Data ss:Type="String">-0.3151 (0.0025)</Data></Cell>
    <Cell ss:StyleID="s18"/>
    <Cell ss:StyleID="s18"/>
    <Cell ss:StyleID="s18"/>
    <Cell ss:StyleID="s18"/>
    <Cell ss:StyleID="s18"/>
    <Cell ss:StyleID="s18"/>
    <Cell ss:StyleID="s18"/>
   </Row>
   <Row>
    <Cell ss:StyleID="s18"><Data ss:Type="String">Butyric acid (µg/ml)</Data></Cell>
    <Cell ss:StyleID="s18"><Data ss:Type="String">-0.0606 (0.5707)</Data></Cell>
    <Cell ss:StyleID="s18"><Data ss:Type="String">0.0158 (0.8823)</Data></Cell>
    <Cell ss:StyleID="s18"><Data ss:Type="String">-0.1640 (0.1225)</Data></Cell>
    <Cell ss:StyleID="s18"/>
    <Cell ss:StyleID="s18"/>
    <Cell ss:StyleID="s18"/>
    <Cell ss:StyleID="s18"/>
    <Cell ss:StyleID="s18"/>
    <Cell ss:StyleID="s18"/>
    <Cell ss:StyleID="s18"/>
   </Row>
   <Row>
    <Cell ss:StyleID="s18"><Data ss:Type="String">Formic acid (µg/ml)</Data></Cell>
    <Cell ss:StyleID="s18"><Data ss:Type="String">-0.1563 (0.1413)</Data></Cell>
    <Cell ss:StyleID="s18"><Data ss:Type="String">0.0914 (0.3914)</Data></Cell>
    <Cell ss:StyleID="s18"><Data ss:Type="String">0.1076 (0.3126)</Data></Cell>
    <Cell ss:StyleID="s18"/>
    <Cell ss:StyleID="s18"/>
    <Cell ss:StyleID="s18"/>
    <Cell ss:StyleID="s18"/>
    <Cell ss:StyleID="s18"/>
    <Cell ss:StyleID="s18"/>
    <Cell ss:StyleID="s18"/>
   </Row>
   <Row>
    <Cell ss:StyleID="s20"><Data ss:Type="String">Isovaleric acid (µg/ml)</Data></Cell>
    <Cell ss:StyleID="s20"><Data ss:Type="String">0.1247 (0.2415)</Data></Cell>
    <Cell ss:StyleID="s20"><Data ss:Type="String">0.0549  (0.6072)</Data></Cell>
    <Cell ss:StyleID="s20"><Data ss:Type="String">-0.1476 (0.1651)</Data></Cell>
    <Cell ss:StyleID="s18"/>
    <Cell ss:StyleID="s18"/>
    <Cell ss:StyleID="s18"/>
    <Cell ss:StyleID="s18"/>
    <Cell ss:StyleID="s18"/>
    <Cell ss:StyleID="s18"/>
    <Cell ss:StyleID="s18"/>
   </Row>
  </Table>
  <WorksheetOptions xmlns="urn:schemas-microsoft-com:office:excel">
   <PageSetup>
    <Header x:Margin="0.3"/>
    <Footer x:Margin="0.3"/>
    <PageMargins x:Bottom="0.75" x:Left="0.7" x:Right="0.7" x:Top="0.75"/>
   </PageSetup>
   <Selected/>
   <Panes>
    <Pane>
     <Number>3</Number>
     <RangeSelection>R1C1:R43C11</RangeSelection>
    </Pane>
   </Panes>
   <ProtectObjects>False</ProtectObjects>
   <ProtectScenarios>False</ProtectScenarios>
  </WorksheetOptions>
 </Worksheet>
</Workbook>
