# Supplementary material for: Decreased microbial co-occurrence network stability and SCFA receptor level correlates with obesity in African-origin women
Source: Sci Rep. 2018 Nov 20;8:17135. doi: 10.1038/s41598-018-35230-9 (PMC6244201; doi:10.1038/s41598-018-35230-9)
Supplement: Supplementary file 5 — Table S4 [file 41598_2018_35230_MOESM5_ESM.zip › SREP-18-15117-s05.xml]

<?xml version="1.0"?>
<?mso-application progid="Excel.Sheet"?>
<Workbook xmlns="urn:schemas-microsoft-com:office:spreadsheet"
 xmlns:o="urn:schemas-microsoft-com:office:office"
 xmlns:x="urn:schemas-microsoft-com:office:excel"
 xmlns:ss="urn:schemas-microsoft-com:office:spreadsheet"
 xmlns:html="http://www.w3.org/TR/REC-html40">
 <DocumentProperties xmlns="urn:schemas-microsoft-com:office:office">
  <Author>Dugas, Lara</Author>
  <LastAuthor>Dugas, Lara</LastAuthor>
  <Created>2018-03-16T21:35:39Z</Created>
  <LastSaved>2018-03-16T21:35:50Z</LastSaved>
  <Company>Loyola University Chicago</Company>
  <Version>15.00</Version>
 </DocumentProperties>
 <OfficeDocumentSettings xmlns="urn:schemas-microsoft-com:office:office">
  <AllowPNG/>
 </OfficeDocumentSettings>
 <ExcelWorkbook xmlns="urn:schemas-microsoft-com:office:excel">
  <WindowHeight>12435</WindowHeight>
  <WindowWidth>28800</WindowWidth>
  <WindowTopX>0</WindowTopX>
  <WindowTopY>0</WindowTopY>
  <ProtectStructure>False</ProtectStructure>
  <ProtectWindows>False</ProtectWindows>
 </ExcelWorkbook>
 <Styles>
  <Style ss:ID="Default" ss:Name="Normal">
   <Alignment ss:Vertical="Bottom"/>
   <Borders/>
   <Font ss:FontName="Calibri" x:Family="Swiss" ss:Size="11" ss:Color="#000000"/>
   <Interior/>
   <NumberFormat/>
   <Protection/>
  </Style>
  <Style ss:ID="m559102120">
   <Alignment ss:Horizontal="Center" ss:Vertical="Bottom"/>
   <Borders>
    <Border ss:Position="Bottom" ss:LineStyle="Continuous" ss:Weight="1"/>
    <Border ss:Position="Left" ss:LineStyle="Continuous" ss:Weight="1"/>
    <Border ss:Position="Right" ss:LineStyle="Continuous" ss:Weight="1"/>
    <Border ss:Position="Top" ss:LineStyle="Continuous" ss:Weight="1"/>
   </Borders>
   <Font ss:FontName="Arial" x:Family="Swiss" ss:Size="12" ss:Color="#000000"
    ss:Bold="1"/>
   <Interior/>
  </Style>
  <Style ss:ID="m559102140">
   <Alignment ss:Horizontal="Center" ss:Vertical="Bottom"/>
   <Borders>
    <Border ss:Position="Bottom" ss:LineStyle="Continuous" ss:Weight="1"/>
    <Border ss:Position="Left" ss:LineStyle="Continuous" ss:Weight="1"/>
    <Border ss:Position="Right" ss:LineStyle="Continuous" ss:Weight="1"/>
   </Borders>
   <Font ss:FontName="Arial" x:Family="Swiss" ss:Size="12" ss:Color="#000000"
    ss:Bold="1"/>
   <Interior/>
  </Style>
  <Style ss:ID="m559102160">
   <Alignment ss:Horizontal="Center" ss:Vertical="Bottom"/>
   <Borders>
    <Border ss:Position="Bottom" ss:LineStyle="Continuous" ss:Weight="1"/>
    <Border ss:Position="Left" ss:LineStyle="Continuous" ss:Weight="1"/>
    <Border ss:Position="Right" ss:LineStyle="Continuous" ss:Weight="1"/>
   </Borders>
   <Font ss:FontName="Arial" x:Family="Swiss" ss:Size="12" ss:Color="#000000"
    ss:Bold="1"/>
   <Interior/>
   <NumberFormat ss:Format="0.00000000000000"/>
  </Style>
  <Style ss:ID="m559102180">
   <Alignment ss:Horizontal="Center" ss:Vertical="Bottom"/>
   <Borders>
    <Border ss:Position="Bottom" ss:LineStyle="Continuous" ss:Weight="1"/>
    <Border ss:Position="Left" ss:LineStyle="Continuous" ss:Weight="1"/>
    <Border ss:Position="Right" ss:LineStyle="Continuous" ss:Weight="1"/>
   </Borders>
   <Font ss:FontName="Arial" x:Family="Swiss" ss:Size="12" ss:Color="#000000"
    ss:Bold="1"/>
  </Style>
  <Style ss:ID="m559102200">
   <Alignment ss:Horizontal="Center" ss:Vertical="Bottom"/>
   <Borders>
    <Border ss:Position="Bottom" ss:LineStyle="Continuous" ss:Weight="1"/>
    <Border ss:Position="Left" ss:LineStyle="Continuous" ss:Weight="1"/>
    <Border ss:Position="Right" ss:LineStyle="Continuous" ss:Weight="1"/>
   </Borders>
   <Font ss:FontName="Arial" x:Family="Swiss" ss:Size="12" ss:Color="#000000"
    ss:Bold="1"/>
  </Style>
  <Style ss:ID="s16">
   <Alignment ss:Vertical="Center"/>
   <Font ss:FontName="Arial" x:Family="Swiss" ss:Size="12" ss:Color="#000000"/>
  </Style>
  <Style ss:ID="s17">
   <Font ss:FontName="Arial" x:Family="Swiss" ss:Size="12" ss:Color="#000000"/>
  </Style>
  <Style ss:ID="s18">
   <Borders>
    <Border ss:Position="Right" ss:LineStyle="Continuous" ss:Weight="1"/>
   </Borders>
   <Font ss:FontName="Arial" x:Family="Swiss" ss:Size="12" ss:Color="#000000"/>
  </Style>
  <Style ss:ID="s31">
   <Alignment ss:Horizontal="Center" ss:Vertical="Bottom"/>
   <Borders>
    <Border ss:Position="Bottom" ss:LineStyle="Continuous" ss:Weight="1"/>
    <Border ss:Position="Left" ss:LineStyle="Continuous" ss:Weight="1"/>
    <Border ss:Position="Right" ss:LineStyle="Continuous" ss:Weight="1"/>
   </Borders>
   <Font ss:FontName="Arial" x:Family="Swiss" ss:Size="12" ss:Color="#000000"
    ss:Bold="1"/>
   <Interior/>
   <NumberFormat ss:Format="0.00000000000000"/>
  </Style>
  <Style ss:ID="s32">
   <Alignment ss:Horizontal="Center" ss:Vertical="Bottom"/>
   <Borders>
    <Border ss:Position="Bottom" ss:LineStyle="Continuous" ss:Weight="1"/>
    <Border ss:Position="Right" ss:LineStyle="Continuous" ss:Weight="1"/>
   </Borders>
   <Font ss:FontName="Arial" x:Family="Swiss" ss:Size="12" ss:Color="#000000"
    ss:Bold="1"/>
   <Interior/>
   <NumberFormat ss:Format="0.00000000000000"/>
  </Style>
  <Style ss:ID="s33">
   <Borders>
    <Border ss:Position="Bottom" ss:LineStyle="Continuous" ss:Weight="1"/>
   </Borders>
   <Font ss:FontName="Arial" x:Family="Swiss" ss:Size="12" ss:Color="#000000"
    ss:Bold="1"/>
  </Style>
  <Style ss:ID="s34">
   <Borders>
    <Border ss:Position="Bottom" ss:LineStyle="Double" ss:Weight="3"/>
    <Border ss:Position="Right" ss:LineStyle="Continuous" ss:Weight="1"/>
   </Borders>
   <Font ss:FontName="Arial" x:Family="Swiss" ss:Size="12" ss:Color="#000000"/>
  </Style>
  <Style ss:ID="s35">
   <Borders>
    <Border ss:Position="Bottom" ss:LineStyle="Double" ss:Weight="3"/>
    <Border ss:Position="Left" ss:LineStyle="Continuous" ss:Weight="1"/>
   </Borders>
   <Font ss:FontName="Arial" x:Family="Swiss" ss:Size="12" ss:Color="#000000"/>
  </Style>
  <Style ss:ID="s36">
   <Borders>
    <Border ss:Position="Bottom" ss:LineStyle="Double" ss:Weight="3"/>
   </Borders>
   <Font ss:FontName="Arial" x:Family="Swiss" ss:Size="12" ss:Color="#000000"/>
  </Style>
  <Style ss:ID="s37">
   <Borders>
    <Border ss:Position="Bottom" ss:LineStyle="Double" ss:Weight="3"/>
   </Borders>
   <Font ss:FontName="Arial" x:Family="Swiss" ss:Size="12" ss:Color="#000000"/>
   <Interior/>
  </Style>
  <Style ss:ID="s38">
   <Borders>
    <Border ss:Position="Bottom" ss:LineStyle="Double" ss:Weight="3"/>
    <Border ss:Position="Right" ss:LineStyle="Continuous" ss:Weight="1"/>
   </Borders>
   <Font ss:FontName="Arial" x:Family="Swiss" ss:Size="12" ss:Color="#000000"/>
   <Interior/>
  </Style>
  <Style ss:ID="s39">
   <Borders>
    <Border ss:Position="Bottom" ss:LineStyle="Double" ss:Weight="3"/>
    <Border ss:Position="Left" ss:LineStyle="Continuous" ss:Weight="1"/>
   </Borders>
   <Font ss:FontName="Arial" x:Family="Swiss" ss:Size="12" ss:Color="#000000"/>
   <Interior/>
  </Style>
  <Style ss:ID="s42">
   <Font ss:FontName="Arial" x:Family="Swiss" ss:Size="12" ss:Color="#000000"/>
   <Interior/>
  </Style>
  <Style ss:ID="s43">
   <Borders>
    <Border ss:Position="Left" ss:LineStyle="Continuous" ss:Weight="1"/>
   </Borders>
   <Font ss:FontName="Arial" x:Family="Swiss" ss:Size="12" ss:Color="#000000"/>
   <NumberFormat ss:Format="Fixed"/>
  </Style>
  <Style ss:ID="s44">
   <Borders/>
   <Font ss:FontName="Arial" x:Family="Swiss" ss:Size="12" ss:Color="#000000"/>
   <NumberFormat ss:Format="Fixed"/>
  </Style>
  <Style ss:ID="s45">
   <Borders>
    <Border ss:Position="Right" ss:LineStyle="Continuous" ss:Weight="1"/>
   </Borders>
   <Font ss:FontName="Arial" x:Family="Swiss" ss:Size="12" ss:Color="#000000"/>
   <NumberFormat ss:Format="Fixed"/>
  </Style>
  <Style ss:ID="s46">
   <Borders/>
   <Font ss:FontName="Arial" x:Family="Swiss" ss:Size="12" ss:Color="#000000"/>
   <Interior/>
   <NumberFormat ss:Format="Fixed"/>
  </Style>
  <Style ss:ID="s47">
   <Borders>
    <Border ss:Position="Right" ss:LineStyle="Continuous" ss:Weight="1"/>
   </Borders>
   <Font ss:FontName="Arial" x:Family="Swiss" ss:Size="12" ss:Color="#000000"/>
   <Interior/>
   <NumberFormat ss:Format="Fixed"/>
  </Style>
  <Style ss:ID="s48">
   <Borders>
    <Border ss:Position="Left" ss:LineStyle="Continuous" ss:Weight="1"/>
   </Borders>
   <Font ss:FontName="Arial" x:Family="Swiss" ss:Size="12" ss:Color="#000000"/>
   <Interior/>
  </Style>
  <Style ss:ID="s49">
   <Borders/>
   <Font ss:FontName="Arial" x:Family="Swiss" ss:Size="12" ss:Color="#000000"/>
   <Interior/>
  </Style>
  <Style ss:ID="s50">
   <Borders>
    <Border ss:Position="Right" ss:LineStyle="Continuous" ss:Weight="1"/>
   </Borders>
   <Font ss:FontName="Arial" x:Family="Swiss" ss:Size="12" ss:Color="#000000"/>
   <Interior/>
  </Style>
  <Style ss:ID="s51">
   <Borders>
    <Border ss:Position="Left" ss:LineStyle="Continuous" ss:Weight="1"/>
   </Borders>
   <Font ss:FontName="Arial" x:Family="Swiss" ss:Size="12" ss:Color="#000000"/>
  </Style>
  <Style ss:ID="s52">
   <Borders/>
   <Font ss:FontName="Arial" x:Family="Swiss" ss:Size="12" ss:Color="#000000"/>
  </Style>
  <Style ss:ID="s53">
   <Borders>
    <Border ss:Position="Left" ss:LineStyle="Continuous" ss:Weight="1"/>
    <Border ss:Position="Right" ss:LineStyle="Continuous" ss:Weight="1"/>
   </Borders>
   <Font ss:FontName="Arial" x:Family="Swiss" ss:Size="12" ss:Color="#000000"/>
  </Style>
  <Style ss:ID="s54">
   <Borders>
    <Border ss:Position="Bottom" ss:LineStyle="Continuous" ss:Weight="1"/>
    <Border ss:Position="Right" ss:LineStyle="Continuous" ss:Weight="1"/>
   </Borders>
   <Font ss:FontName="Arial" x:Family="Swiss" ss:Size="12" ss:Color="#000000"/>
  </Style>
  <Style ss:ID="s55">
   <Borders>
    <Border ss:Position="Bottom" ss:LineStyle="Continuous" ss:Weight="1"/>
    <Border ss:Position="Left" ss:LineStyle="Continuous" ss:Weight="1"/>
   </Borders>
   <Font ss:FontName="Arial" x:Family="Swiss" ss:Size="12" ss:Color="#000000"/>
   <NumberFormat ss:Format="Fixed"/>
  </Style>
  <Style ss:ID="s56">
   <Borders>
    <Border ss:Position="Bottom" ss:LineStyle="Continuous" ss:Weight="1"/>
   </Borders>
   <Font ss:FontName="Arial" x:Family="Swiss" ss:Size="12" ss:Color="#000000"/>
   <NumberFormat ss:Format="Fixed"/>
  </Style>
  <Style ss:ID="s57">
   <Borders>
    <Border ss:Position="Bottom" ss:LineStyle="Continuous" ss:Weight="1"/>
    <Border ss:Position="Right" ss:LineStyle="Continuous" ss:Weight="1"/>
   </Borders>
   <Font ss:FontName="Arial" x:Family="Swiss" ss:Size="12" ss:Color="#000000"/>
   <NumberFormat ss:Format="Fixed"/>
  </Style>
  <Style ss:ID="s58">
   <Borders>
    <Border ss:Position="Bottom" ss:LineStyle="Continuous" ss:Weight="1"/>
   </Borders>
   <Font ss:FontName="Arial" x:Family="Swiss" ss:Size="12" ss:Color="#000000"/>
   <Interior/>
   <NumberFormat ss:Format="Fixed"/>
  </Style>
  <Style ss:ID="s59">
   <Borders>
    <Border ss:Position="Bottom" ss:LineStyle="Continuous" ss:Weight="1"/>
    <Border ss:Position="Right" ss:LineStyle="Continuous" ss:Weight="1"/>
   </Borders>
   <Font ss:FontName="Arial" x:Family="Swiss" ss:Size="12" ss:Color="#000000"/>
   <Interior/>
   <NumberFormat ss:Format="Fixed"/>
  </Style>
  <Style ss:ID="s60">
   <Borders>
    <Border ss:Position="Bottom" ss:LineStyle="Continuous" ss:Weight="1"/>
    <Border ss:Position="Left" ss:LineStyle="Continuous" ss:Weight="1"/>
   </Borders>
   <Font ss:FontName="Arial" x:Family="Swiss" ss:Size="12" ss:Color="#000000"/>
   <Interior/>
  </Style>
  <Style ss:ID="s61">
   <Borders>
    <Border ss:Position="Bottom" ss:LineStyle="Continuous" ss:Weight="1"/>
   </Borders>
   <Font ss:FontName="Arial" x:Family="Swiss" ss:Size="12" ss:Color="#000000"/>
   <Interior/>
  </Style>
  <Style ss:ID="s62">
   <Borders>
    <Border ss:Position="Bottom" ss:LineStyle="Continuous" ss:Weight="1"/>
    <Border ss:Position="Right" ss:LineStyle="Continuous" ss:Weight="1"/>
   </Borders>
   <Font ss:FontName="Arial" x:Family="Swiss" ss:Size="12" ss:Color="#000000"/>
   <Interior/>
  </Style>
  <Style ss:ID="s63">
   <Borders>
    <Border ss:Position="Bottom" ss:LineStyle="Continuous" ss:Weight="1"/>
    <Border ss:Position="Left" ss:LineStyle="Continuous" ss:Weight="1"/>
   </Borders>
   <Font ss:FontName="Arial" x:Family="Swiss" ss:Size="12" ss:Color="#000000"/>
  </Style>
  <Style ss:ID="s64">
   <Borders>
    <Border ss:Position="Bottom" ss:LineStyle="Continuous" ss:Weight="1"/>
   </Borders>
   <Font ss:FontName="Arial" x:Family="Swiss" ss:Size="12" ss:Color="#000000"/>
  </Style>
  <Style ss:ID="s65">
   <Borders>
    <Border ss:Position="Bottom" ss:LineStyle="Continuous" ss:Weight="1"/>
    <Border ss:Position="Left" ss:LineStyle="Continuous" ss:Weight="1"/>
    <Border ss:Position="Right" ss:LineStyle="Continuous" ss:Weight="1"/>
   </Borders>
   <Font ss:FontName="Arial" x:Family="Swiss" ss:Size="12" ss:Color="#000000"/>
  </Style>
  <Style ss:ID="s66">
   <Font ss:FontName="Arial" x:Family="Swiss" ss:Size="12" ss:Color="#000000"/>
   <NumberFormat ss:Format="Scientific"/>
  </Style>
  <Style ss:ID="s67">
   <Font ss:FontName="Arial" x:Family="Swiss" ss:Size="12" ss:Color="#000000"/>
   <Interior ss:Color="#FFFF00" ss:Pattern="Solid"/>
  </Style>
  <Style ss:ID="s68">
   <Font ss:FontName="Arial" x:Family="Swiss" ss:Size="12" ss:Color="#000000"/>
   <Interior ss:Color="#FFFF00" ss:Pattern="Solid"/>
   <NumberFormat ss:Format="Scientific"/>
  </Style>
  <Style ss:ID="s81">
   <Alignment ss:Horizontal="Center" ss:Vertical="Bottom"/>
   <Borders>
    <Border ss:Position="Bottom" ss:LineStyle="Double" ss:Weight="3"/>
    <Border ss:Position="Left" ss:LineStyle="Continuous" ss:Weight="1"/>
    <Border ss:Position="Top" ss:LineStyle="Continuous" ss:Weight="1"/>
   </Borders>
   <Font ss:FontName="Arial" x:Family="Swiss" ss:Size="12" ss:Color="#000000"/>
  </Style>
 </Styles>
 <Worksheet ss:Name="Sheet1">
  <Table ss:ExpandedColumnCount="40" ss:ExpandedRowCount="400" x:FullColumns="1"
   x:FullRows="1" ss:StyleID="s17" ss:DefaultColumnWidth="66"
   ss:DefaultRowHeight="15">
   <Column ss:StyleID="s17" ss:Width="54.75"/>
   <Column ss:StyleID="s17" ss:AutoFitWidth="0" ss:Width="60.75"/>
   <Column ss:StyleID="s17" ss:AutoFitWidth="0" ss:Width="54.75"/>
   <Column ss:StyleID="s17" ss:AutoFitWidth="0" ss:Width="47.25"/>
   <Column ss:StyleID="s17" ss:AutoFitWidth="0" ss:Width="51.75"/>
   <Column ss:StyleID="s17" ss:Width="102.75"/>
   <Column ss:StyleID="s17" ss:Width="90.75"/>
   <Column ss:StyleID="s17" ss:Width="80.25"/>
   <Column ss:StyleID="s17" ss:Width="90.75"/>
   <Column ss:StyleID="s17" ss:Width="209.25" ss:Span="1"/>
   <Column ss:Index="12" ss:StyleID="s17" ss:Width="210.75"/>
   <Column ss:StyleID="s17" ss:Width="102.75"/>
   <Column ss:StyleID="s17" ss:Width="90.75"/>
   <Column ss:StyleID="s17" ss:Width="84.75"/>
   <Column ss:StyleID="s17" ss:Width="90.75"/>
   <Column ss:StyleID="s17" ss:Width="209.25" ss:Span="1"/>
   <Column ss:Index="19" ss:StyleID="s17" ss:Width="194.25"/>
   <Column ss:StyleID="s17" ss:Width="69.75"/>
   <Column ss:StyleID="s17" ss:Width="114"/>
   <Column ss:StyleID="s17" ss:Width="144.75"/>
   <Column ss:StyleID="s17" ss:Width="129"/>
   <Column ss:StyleID="s17" ss:Width="141"/>
   <Column ss:StyleID="s17" ss:Width="149.25"/>
   <Column ss:StyleID="s17" ss:Width="87.75"/>
   <Column ss:StyleID="s17" ss:Width="59.25"/>
   <Column ss:StyleID="s17" ss:Width="51.75"/>
   <Column ss:StyleID="s17" ss:Width="39.75"/>
   <Column ss:StyleID="s17" ss:Width="44.25"/>
   <Column ss:StyleID="s17" ss:Width="47.25"/>
   <Column ss:StyleID="s17" ss:Width="45.75"/>
   <Column ss:StyleID="s17" ss:Width="48.75"/>
   <Column ss:StyleID="s17" ss:Width="1535.25"/>
   <Column ss:StyleID="s17" ss:AutoFitWidth="0" ss:Width="290.25"/>
   <Row>
    <Cell ss:StyleID="s16"><Data ss:Type="String">Table S4. Sequence level GL, Ghana Lean; GO, Ghana Obese; UL USA Lean; UO, USA Obese </Data></Cell>
   </Row>
   <Row>
    <Cell ss:StyleID="s16"/>
   </Row>
   <Row ss:Height="15.75">
    <Cell ss:StyleID="s18"/>
    <Cell ss:MergeAcross="3" ss:StyleID="m559102120"><Data ss:Type="String">Average normalized abundance</Data></Cell>
    <Cell ss:MergeAcross="6" ss:StyleID="m559102140"><Data ss:Type="String">Fold change</Data></Cell>
    <Cell ss:MergeAcross="6" ss:StyleID="m559102160"><Data ss:Type="String">p-values (fdr corrected)</Data></Cell>
    <Cell ss:MergeAcross="6" ss:StyleID="m559102180"><Data ss:Type="String">Assigned Taxonomy</Data></Cell>
    <Cell ss:MergeAcross="6" ss:StyleID="m559102200"><Data ss:Type="String">Assigned Taxonomy Confidence</Data></Cell>
    <Cell ss:StyleID="s31"/>
    <Cell ss:StyleID="s32"/>
    <Cell ss:StyleID="s33"/>
    <Cell ss:StyleID="s33"/>
    <Cell ss:StyleID="s33"/>
    <Cell ss:StyleID="s33"/>
    <Cell ss:StyleID="s33"/>
   </Row>
   <Row ss:Height="15.75" ss:StyleID="s42">
    <Cell ss:StyleID="s34"><Data ss:Type="String">SeqID</Data></Cell>
    <Cell ss:StyleID="s35"><Data ss:Type="String">Ghana0</Data></Cell>
    <Cell ss:StyleID="s36"><Data ss:Type="String">Ghana1</Data></Cell>
    <Cell ss:StyleID="s36"><Data ss:Type="String">USA0</Data></Cell>
    <Cell ss:StyleID="s34"><Data ss:Type="String">USA1</Data></Cell>
    <Cell ss:StyleID="s35"><Data ss:Type="String">Ghana1 - Ghana0</Data></Cell>
    <Cell ss:StyleID="s36"><Data ss:Type="String">USA1 - Ghana1</Data></Cell>
    <Cell ss:StyleID="s36"><Data ss:Type="String">USA1 - USA0</Data></Cell>
    <Cell ss:StyleID="s37"><Data ss:Type="String">USA0 - Ghana0</Data></Cell>
    <Cell ss:StyleID="s37"><Data ss:Type="String">(USA1 + USA0) - (Ghana1 + Ghana0)</Data></Cell>
    <Cell ss:StyleID="s37"><Data ss:Type="String">(USA1 + Ghana1) - (USA0 + Ghana0)</Data></Cell>
    <Cell ss:StyleID="s38"><Data ss:Type="String">(USA1 + USA0 + Ghana1)/3 - Ghana0</Data></Cell>
    <Cell ss:StyleID="s39"><Data ss:Type="String">Ghana1 - Ghana0</Data></Cell>
    <Cell ss:StyleID="s37"><Data ss:Type="String">USA1 - Ghana1</Data></Cell>
    <Cell ss:StyleID="s37"><Data ss:Type="String">USA1 - USA0</Data></Cell>
    <Cell ss:StyleID="s37"><Data ss:Type="String">USA0 - Ghana0</Data></Cell>
    <Cell ss:StyleID="s37"><Data ss:Type="String">(USA1 + USA0) - (Ghana1 + Ghana0)</Data></Cell>
    <Cell ss:StyleID="s37"><Data ss:Type="String">(USA1 + Ghana1) - (USA0 + Ghana0)</Data></Cell>
    <Cell ss:StyleID="s38"><Data ss:Type="String">(USA1 + USA0 + Ghana1)/3 - Ghana0</Data></Cell>
    <Cell ss:StyleID="s35"><Data ss:Type="String">Kingdom</Data></Cell>
    <Cell ss:StyleID="s36"><Data ss:Type="String">Phylum</Data></Cell>
    <Cell ss:StyleID="s36"><Data ss:Type="String">Class</Data></Cell>
    <Cell ss:StyleID="s36"><Data ss:Type="String">Order</Data></Cell>
    <Cell ss:StyleID="s36"><Data ss:Type="String">Family</Data></Cell>
    <Cell ss:StyleID="s36"><Data ss:Type="String">Genus</Data></Cell>
    <Cell ss:StyleID="s34"><Data ss:Type="String">Species</Data></Cell>
    <Cell ss:StyleID="s35"><Data ss:Type="String">Kingdom</Data></Cell>
    <Cell ss:StyleID="s36"><Data ss:Type="String">Phylum</Data></Cell>
    <Cell ss:StyleID="s36"><Data ss:Type="String">Class</Data></Cell>
    <Cell ss:StyleID="s36"><Data ss:Type="String">Order</Data></Cell>
    <Cell ss:StyleID="s36"><Data ss:Type="String">Family</Data></Cell>
    <Cell ss:StyleID="s36"><Data ss:Type="String">Genus</Data></Cell>
    <Cell ss:StyleID="s34"><Data ss:Type="String">Species</Data></Cell>
    <Cell ss:MergeAcross="6" ss:StyleID="s81"><Data ss:Type="String">Sequences </Data></Cell>
   </Row>
   <Row ss:Height="15.75" ss:StyleID="s42">
    <Cell ss:StyleID="s18"><Data ss:Type="String">Seq_232</Data></Cell>
    <Cell ss:StyleID="s43"><Data ss:Type="Number">0.16698107507287099</Data></Cell>
    <Cell ss:StyleID="s44"><Data ss:Type="Number">0.207541059311388</Data></Cell>
    <Cell ss:StyleID="s44"><Data ss:Type="Number">-1.9973931662911499</Data></Cell>
    <Cell ss:StyleID="s45"><Data ss:Type="Number">1.4009521132460301</Data></Cell>
    <Cell ss:StyleID="s43"><Data ss:Type="Number">4.0559984238516603E-2</Data></Cell>
    <Cell ss:StyleID="s44"><Data ss:Type="Number">1.1934110539346501</Data></Cell>
    <Cell ss:StyleID="s44"><Data ss:Type="Number">3.39834527953718</Data></Cell>
    <Cell ss:StyleID="s46"><Data ss:Type="Number">-2.1643742413640199</Data></Cell>
    <Cell ss:StyleID="s46"><Data ss:Type="Number">-0.97096318742937204</Data></Cell>
    <Cell ss:StyleID="s46"><Data ss:Type="Number">3.4389052637757</Data></Cell>
    <Cell ss:StyleID="s47"><Data ss:Type="Number">-0.29661440631744601</Data></Cell>
    <Cell ss:StyleID="s48"><Data ss:Type="Number">0.97413122944289399</Data></Cell>
    <Cell ss:StyleID="s49"><Data ss:Type="Number">2.9553242492014801E-2</Data></Cell>
    <Cell ss:StyleID="s49"><Data ss:Type="Number">3.2071128606724803E-5</Data></Cell>
    <Cell ss:StyleID="s49"><Data ss:Type="Number">1.6599310362781E-3</Data></Cell>
    <Cell ss:StyleID="s49"><Data ss:Type="Number">0.26125389226969498</Data></Cell>
    <Cell ss:StyleID="s49"><Data ss:Type="Number">1.0284059622315E-3</Data></Cell>
    <Cell ss:StyleID="s50"><Data ss:Type="Number">0.53684094938757998</Data></Cell>
    <Cell ss:StyleID="s51"><Data ss:Type="String">k__Bacteria</Data></Cell>
    <Cell ss:StyleID="s52"><Data ss:Type="String">p__Firmicutes</Data></Cell>
    <Cell ss:StyleID="s52"><Data ss:Type="String">c__Clostridia</Data></Cell>
    <Cell ss:StyleID="s52"><Data ss:Type="String">o__Clostridiales</Data></Cell>
    <Cell ss:StyleID="s52"><Data ss:Type="String">f__Ruminococcaceae</Data></Cell>
    <Cell ss:StyleID="s52"/>
    <Cell ss:StyleID="s18"/>
    <Cell ss:StyleID="s51"><Data ss:Type="Number">100</Data></Cell>
    <Cell ss:StyleID="s52"><Data ss:Type="Number">100</Data></Cell>
    <Cell ss:StyleID="s52"><Data ss:Type="Number">100</Data></Cell>
    <Cell ss:StyleID="s52"><Data ss:Type="Number">100</Data></Cell>
    <Cell ss:StyleID="s52"><Data ss:Type="Number">100</Data></Cell>
    <Cell ss:StyleID="s52"><Data ss:Type="Number">65</Data></Cell>
    <Cell ss:StyleID="s18"><Data ss:Type="Number">65</Data></Cell>
    <Cell ss:StyleID="s53"><Data ss:Type="String">TACGTAGGGAGCAAGCGTTATCCGGATTTACTGGGTGTAAAGGGCGCGCAGGCGGGCCGGCAAGTTGGAAGTGAAATCCGGGGGCTTAACCCCCGAACTGCTTTCAAAACTGCTGGTCTTGAGTGATGGAGAGGCAGGCGGAATTCCGTGTGTAGCGGTGAAATGCGTAGATATACGGAGGAACACCAGTGGCGAAGGCGGCCTGCTGGACATTAACTGACGCTGAGGCGCGAAAGCGTGGGGAGCAAACAGG</Data></Cell>
   </Row>
   <Row ss:StyleID="s42">
    <Cell ss:StyleID="s18"><Data ss:Type="String">Seq_260</Data></Cell>
    <Cell ss:StyleID="s43"><Data ss:Type="Number">3.2389919061309098</Data></Cell>
    <Cell ss:StyleID="s44"><Data ss:Type="Number">1.36838721150658</Data></Cell>
    <Cell ss:StyleID="s44"><Data ss:Type="Number">2.3680863234224998</Data></Cell>
    <Cell ss:StyleID="s45"><Data ss:Type="Number">-0.37242986224230101</Data></Cell>
    <Cell ss:StyleID="s43"><Data ss:Type="Number">-1.87060469462432</Data></Cell>
    <Cell ss:StyleID="s44"><Data ss:Type="Number">-1.74081707374888</Data></Cell>
    <Cell ss:StyleID="s44"><Data ss:Type="Number">-2.7405161856647999</Data></Cell>
    <Cell ss:StyleID="s46"><Data ss:Type="Number">-0.87090558270840601</Data></Cell>
    <Cell ss:StyleID="s46"><Data ss:Type="Number">-2.6117226564572902</Data></Cell>
    <Cell ss:StyleID="s46"><Data ss:Type="Number">-4.6111208802891301</Data></Cell>
    <Cell ss:StyleID="s47"><Data ss:Type="Number">-2.1176440152353102</Data></Cell>
    <Cell ss:StyleID="s48"><Data ss:Type="Number">4.2494008968552502E-2</Data></Cell>
    <Cell ss:StyleID="s49"><Data ss:Type="Number">1.09477945457013E-2</Data></Cell>
    <Cell ss:StyleID="s49"><Data ss:Type="Number">1.2111061997660899E-2</Data></Cell>
    <Cell ss:StyleID="s49"><Data ss:Type="Number">0.36620888311786698</Data></Cell>
    <Cell ss:StyleID="s49"><Data ss:Type="Number">1.9608637197201899E-2</Data></Cell>
    <Cell ss:StyleID="s49"><Data ss:Type="Number">7.9563156604333101E-4</Data></Cell>
    <Cell ss:StyleID="s50"><Data ss:Type="Number">3.64148803777199E-4</Data></Cell>
    <Cell ss:StyleID="s51"><Data ss:Type="String">k__Bacteria</Data></Cell>
    <Cell ss:StyleID="s52"><Data ss:Type="String">p__Firmicutes</Data></Cell>
    <Cell ss:StyleID="s52"><Data ss:Type="String">c__Clostridia</Data></Cell>
    <Cell ss:StyleID="s52"><Data ss:Type="String">o__Clostridiales</Data></Cell>
    <Cell ss:StyleID="s52"><Data ss:Type="String">f__Ruminococcaceae</Data></Cell>
    <Cell ss:StyleID="s52"/>
    <Cell ss:StyleID="s18"/>
    <Cell ss:StyleID="s51"><Data ss:Type="Number">100</Data></Cell>
    <Cell ss:StyleID="s52"><Data ss:Type="Number">100</Data></Cell>
    <Cell ss:StyleID="s52"><Data ss:Type="Number">100</Data></Cell>
    <Cell ss:StyleID="s52"><Data ss:Type="Number">100</Data></Cell>
    <Cell ss:StyleID="s52"><Data ss:Type="Number">100</Data></Cell>
    <Cell ss:StyleID="s52"><Data ss:Type="Number">81</Data></Cell>
    <Cell ss:StyleID="s18"><Data ss:Type="Number">81</Data></Cell>
    <Cell ss:StyleID="s53"><Data ss:Type="String">TACGTAGGTGGCAAGCGTTGTCCGGATTTACTGGGTGTAAAGGGCGCGTAGGCGGGATGGCAAGTCAGATGTGAAATCCATGGGCTCAACCCATGAACTGCATTTGAAACTGTCGTTCTTGAGTATCGGAGAGGCAAGCGGAATTCCTAGTGTAGCGGTGAAATGCGTAGATATTAGGAGGAACACCAGTGGCGAAGGCGGCTTGCTGGACGACAACTGACGCTGAGGCGCGAAAGCGTGGGGAGCAAACAGG</Data></Cell>
   </Row>
   <Row ss:StyleID="s42">
    <Cell ss:StyleID="s18"><Data ss:Type="String">Seq_88</Data></Cell>
    <Cell ss:StyleID="s43"><Data ss:Type="Number">5.3679784174116199</Data></Cell>
    <Cell ss:StyleID="s44"><Data ss:Type="Number">-5.4475708805828603E-2</Data></Cell>
    <Cell ss:StyleID="s44"><Data ss:Type="Number">4.62993484455634</Data></Cell>
    <Cell ss:StyleID="s45"><Data ss:Type="Number">5.2168952616521702</Data></Cell>
    <Cell ss:StyleID="s43"><Data ss:Type="Number">-5.4224541262174499</Data></Cell>
    <Cell ss:StyleID="s44"><Data ss:Type="Number">5.2713709704580003</Data></Cell>
    <Cell ss:StyleID="s44"><Data ss:Type="Number">0.58696041709583502</Data></Cell>
    <Cell ss:StyleID="s46"><Data ss:Type="Number">-0.73804357285528799</Data></Cell>
    <Cell ss:StyleID="s46"><Data ss:Type="Number">4.5333273976027098</Data></Cell>
    <Cell ss:StyleID="s46"><Data ss:Type="Number">-4.8354937091216197</Data></Cell>
    <Cell ss:StyleID="s47"><Data ss:Type="Number">-2.10386028494406</Data></Cell>
    <Cell ss:StyleID="s48"><Data ss:Type="Number">5.4806747444027404E-10</Data></Cell>
    <Cell ss:StyleID="s49"><Data ss:Type="Number">4.2757736108021498E-11</Data></Cell>
    <Cell ss:StyleID="s49"><Data ss:Type="Number">0.66716087391499002</Data></Cell>
    <Cell ss:StyleID="s49"><Data ss:Type="Number">0.38295646412456602</Data></Cell>
    <Cell ss:StyleID="s49"><Data ss:Type="Number">1.86454545553362E-5</Data></Cell>
    <Cell ss:StyleID="s49"><Data ss:Type="Number">1.0287997059187499E-4</Data></Cell>
    <Cell ss:StyleID="s50"><Data ss:Type="Number">1.08802343194004E-4</Data></Cell>
    <Cell ss:StyleID="s51"><Data ss:Type="String">k__Bacteria</Data></Cell>
    <Cell ss:StyleID="s52"><Data ss:Type="String">p__Bacteroidetes</Data></Cell>
    <Cell ss:StyleID="s52"><Data ss:Type="String">c__Bacteroidia</Data></Cell>
    <Cell ss:StyleID="s52"><Data ss:Type="String">o__Bacteroidales</Data></Cell>
    <Cell ss:StyleID="s52"><Data ss:Type="String">f__Bacteroidaceae</Data></Cell>
    <Cell ss:StyleID="s52"><Data ss:Type="String">g__Bacteroides</Data></Cell>
    <Cell ss:StyleID="s18"/>
    <Cell ss:StyleID="s51"><Data ss:Type="Number">100</Data></Cell>
    <Cell ss:StyleID="s52"><Data ss:Type="Number">100</Data></Cell>
    <Cell ss:StyleID="s52"><Data ss:Type="Number">100</Data></Cell>
    <Cell ss:StyleID="s52"><Data ss:Type="Number">100</Data></Cell>
    <Cell ss:StyleID="s52"><Data ss:Type="Number">100</Data></Cell>
    <Cell ss:StyleID="s52"><Data ss:Type="Number">100</Data></Cell>
    <Cell ss:StyleID="s18"><Data ss:Type="Number">75</Data></Cell>
    <Cell ss:StyleID="s53"><Data ss:Type="String">TACGGAGGATCCGAGCGTTATCCGGATTTATTGGGTTTAAAGGGAGCGTAGGTGGACAGTTAAGTCAGTTGTGAAAGTTTGCGGCTCAACCGTAAAATTGCAGTTGATACTGGCTGTCTTGAGTACAGTAGAGGTGGGCGGAATTCGTGGTGTAGCGGTGAAATGCTTAGATATCACGAAGAACTCCGATTGCGAAGGCAGCTCACTGGACTGCAACTGACACTGATGCTCGAAAGTGTGGGTATCAAACAGG</Data></Cell>
   </Row>
   <Row ss:StyleID="s42">
    <Cell ss:StyleID="s18"><Data ss:Type="String">Seq_22</Data></Cell>
    <Cell ss:StyleID="s43"><Data ss:Type="Number">6.5129885985309901</Data></Cell>
    <Cell ss:StyleID="s44"><Data ss:Type="Number">6.8658023741537404</Data></Cell>
    <Cell ss:StyleID="s44"><Data ss:Type="Number">0.418693568099819</Data></Cell>
    <Cell ss:StyleID="s45"><Data ss:Type="Number">9.7525281711045295</Data></Cell>
    <Cell ss:StyleID="s43"><Data ss:Type="Number">0.35281377562275801</Data></Cell>
    <Cell ss:StyleID="s44"><Data ss:Type="Number">2.88672579695079</Data></Cell>
    <Cell ss:StyleID="s44"><Data ss:Type="Number">9.3338346030047106</Data></Cell>
    <Cell ss:StyleID="s46"><Data ss:Type="Number">-6.0942950304311703</Data></Cell>
    <Cell ss:StyleID="s46"><Data ss:Type="Number">-3.2075692334803798</Data></Cell>
    <Cell ss:StyleID="s46"><Data ss:Type="Number">9.6866483786274706</Data></Cell>
    <Cell ss:StyleID="s47"><Data ss:Type="Number">-0.83398056074495597</Data></Cell>
    <Cell ss:StyleID="s48"><Data ss:Type="Number">0.80094817647028704</Data></Cell>
    <Cell ss:StyleID="s49"><Data ss:Type="Number">2.62063880495056E-5</Data></Cell>
    <Cell ss:StyleID="s49"><Data ss:Type="Number">5.77297581954422E-15</Data></Cell>
    <Cell ss:StyleID="s49"><Data ss:Type="Number">8.2256782872589002E-10</Data></Cell>
    <Cell ss:StyleID="s49"><Data ss:Type="Number">1.7161302718509801E-3</Data></Cell>
    <Cell ss:StyleID="s49"><Data ss:Type="Number">1.61186349733303E-11</Data></Cell>
    <Cell ss:StyleID="s50"><Data ss:Type="Number">0.12854154067029699</Data></Cell>
    <Cell ss:StyleID="s51"><Data ss:Type="String">k__Bacteria</Data></Cell>
    <Cell ss:StyleID="s52"><Data ss:Type="String">p__Firmicutes</Data></Cell>
    <Cell ss:StyleID="s52"><Data ss:Type="String">c__Clostridia</Data></Cell>
    <Cell ss:StyleID="s52"><Data ss:Type="String">o__Clostridiales</Data></Cell>
    <Cell ss:StyleID="s52"><Data ss:Type="String">f__Ruminococcaceae</Data></Cell>
    <Cell ss:StyleID="s52"/>
    <Cell ss:StyleID="s18"/>
    <Cell ss:StyleID="s51"><Data ss:Type="Number">100</Data></Cell>
    <Cell ss:StyleID="s52"><Data ss:Type="Number">100</Data></Cell>
    <Cell ss:StyleID="s52"><Data ss:Type="Number">100</Data></Cell>
    <Cell ss:StyleID="s52"><Data ss:Type="Number">100</Data></Cell>
    <Cell ss:StyleID="s52"><Data ss:Type="Number">100</Data></Cell>
    <Cell ss:StyleID="s52"><Data ss:Type="Number">84</Data></Cell>
    <Cell ss:StyleID="s18"><Data ss:Type="Number">84</Data></Cell>
    <Cell ss:StyleID="s53"><Data ss:Type="String">TACGTAGGATGCAAGCGTTATCCGGATTTACTGGGTGTAAAGGGAGCGCAGGCGGGACTGCAAGTTGGATGTGAAATACCGTGGCTTAACCACGGAACTGCATCCAAAACTGTAGTTCTTGAGTGAAGTAGAGGCAAGCGGAATTCCGAGTGTAGCGGTGAAATGCGTAGATATTCGGAGGAACACCAGTGGCGAAGGCGGCTTGCTGGGCTTTAACTGACGCTGAGGCTCGAAAGTGTGGGGAGCAAACAGG</Data></Cell>
   </Row>
   <Row ss:StyleID="s42">
    <Cell ss:StyleID="s18"><Data ss:Type="String">Seq_8</Data></Cell>
    <Cell ss:StyleID="s43"><Data ss:Type="Number">6.56344411781276</Data></Cell>
    <Cell ss:StyleID="s44"><Data ss:Type="Number">6.0084351951584303</Data></Cell>
    <Cell ss:StyleID="s44"><Data ss:Type="Number">2.0393208600822699</Data></Cell>
    <Cell ss:StyleID="s45"><Data ss:Type="Number">5.8570415053565803</Data></Cell>
    <Cell ss:StyleID="s43"><Data ss:Type="Number">-0.55500892265433299</Data></Cell>
    <Cell ss:StyleID="s44"><Data ss:Type="Number">-0.15139368980184301</Data></Cell>
    <Cell ss:StyleID="s44"><Data ss:Type="Number">3.81772064527431</Data></Cell>
    <Cell ss:StyleID="s46"><Data ss:Type="Number">-4.5241232577304897</Data></Cell>
    <Cell ss:StyleID="s46"><Data ss:Type="Number">-4.6755169475323299</Data></Cell>
    <Cell ss:StyleID="s46"><Data ss:Type="Number">3.2627117226199802</Data></Cell>
    <Cell ss:StyleID="s47"><Data ss:Type="Number">-1.92851159761367</Data></Cell>
    <Cell ss:StyleID="s48"><Data ss:Type="Number">0.70055859136309195</Data></Cell>
    <Cell ss:StyleID="s49"><Data ss:Type="Number">0.85126026905547802</Data></Cell>
    <Cell ss:StyleID="s49"><Data ss:Type="Number">9.19675259687622E-4</Data></Cell>
    <Cell ss:StyleID="s49"><Data ss:Type="Number">1.1186982845540799E-5</Data></Cell>
    <Cell ss:StyleID="s49"><Data ss:Type="Number">1.3783778672173401E-4</Data></Cell>
    <Cell ss:StyleID="s49"><Data ss:Type="Number">3.3899833847609397E-2</Data></Cell>
    <Cell ss:StyleID="s50"><Data ss:Type="Number">1.7747989436528199E-3</Data></Cell>
    <Cell ss:StyleID="s51"><Data ss:Type="String">k__Bacteria</Data></Cell>
    <Cell ss:StyleID="s52"><Data ss:Type="String">p__Bacteroidetes</Data></Cell>
    <Cell ss:StyleID="s52"><Data ss:Type="String">c__Bacteroidia</Data></Cell>
    <Cell ss:StyleID="s52"><Data ss:Type="String">o__Bacteroidales</Data></Cell>
    <Cell ss:StyleID="s52"><Data ss:Type="String">f__Prevotellaceae</Data></Cell>
    <Cell ss:StyleID="s52"><Data ss:Type="String">g__Prevotella</Data></Cell>
    <Cell ss:StyleID="s18"><Data ss:Type="String">s__copri</Data></Cell>
    <Cell ss:StyleID="s51"><Data ss:Type="Number">100</Data></Cell>
    <Cell ss:StyleID="s52"><Data ss:Type="Number">100</Data></Cell>
    <Cell ss:StyleID="s52"><Data ss:Type="Number">100</Data></Cell>
    <Cell ss:StyleID="s52"><Data ss:Type="Number">100</Data></Cell>
    <Cell ss:StyleID="s52"><Data ss:Type="Number">100</Data></Cell>
    <Cell ss:StyleID="s52"><Data ss:Type="Number">100</Data></Cell>
    <Cell ss:StyleID="s18"><Data ss:Type="Number">100</Data></Cell>
    <Cell ss:StyleID="s53"><Data ss:Type="String">TACGGAAGGTCCGGGCGTTATCCGGATTTATTGGGTTTAAAGGGAGCGTAGGCCGGAGATTAAGCGTGTTGTGAAATGTAGACGCTCAACGTCTGCACTGCAGCGCGAACTGGTTTCCTTGAGTACGCACAAAGTGGGCGGAATTCGTGGTGTAGCGGTGAAATGCTTAGATATCACGAAGAACTCCGATTGCGAAGGCAGCTCACTGGAGCGCAACTGACGCTGAAGCTCGAAAGTGCGGGTATCGAACAGG</Data></Cell>
   </Row>
   <Row ss:StyleID="s42">
    <Cell ss:StyleID="s18"><Data ss:Type="String">Seq_32</Data></Cell>
    <Cell ss:StyleID="s43"><Data ss:Type="Number">-0.47253062131893703</Data></Cell>
    <Cell ss:StyleID="s44"><Data ss:Type="Number">-3.86369244966758</Data></Cell>
    <Cell ss:StyleID="s44"><Data ss:Type="Number">3.4827343398123198</Data></Cell>
    <Cell ss:StyleID="s45"><Data ss:Type="Number">1.3338903368511099</Data></Cell>
    <Cell ss:StyleID="s43"><Data ss:Type="Number">-3.3911618283486402</Data></Cell>
    <Cell ss:StyleID="s44"><Data ss:Type="Number">5.1975827865186899</Data></Cell>
    <Cell ss:StyleID="s44"><Data ss:Type="Number">-2.1488440029612099</Data></Cell>
    <Cell ss:StyleID="s46"><Data ss:Type="Number">3.9552649611312498</Data></Cell>
    <Cell ss:StyleID="s46"><Data ss:Type="Number">9.1528477476499397</Data></Cell>
    <Cell ss:StyleID="s46"><Data ss:Type="Number">-5.5400058313098404</Data></Cell>
    <Cell ss:StyleID="s47"><Data ss:Type="Number">0.79017469698422105</Data></Cell>
    <Cell ss:StyleID="s48"><Data ss:Type="Number">1.77846769598202E-3</Data></Cell>
    <Cell ss:StyleID="s49"><Data ss:Type="Number">2.5050980989845499E-8</Data></Cell>
    <Cell ss:StyleID="s49"><Data ss:Type="Number">0.112729806602812</Data></Cell>
    <Cell ss:StyleID="s49"><Data ss:Type="Number">1.63953210193437E-4</Data></Cell>
    <Cell ss:StyleID="s49"><Data ss:Type="Number">1.30313136086666E-9</Data></Cell>
    <Cell ss:StyleID="s49"><Data ss:Type="Number">5.1415148617230599E-4</Data></Cell>
    <Cell ss:StyleID="s50"><Data ss:Type="Number">0.25285384208156803</Data></Cell>
    <Cell ss:StyleID="s51"><Data ss:Type="String">k__Bacteria</Data></Cell>
    <Cell ss:StyleID="s52"><Data ss:Type="String">p__Bacteroidetes</Data></Cell>
    <Cell ss:StyleID="s52"><Data ss:Type="String">c__Bacteroidia</Data></Cell>
    <Cell ss:StyleID="s52"><Data ss:Type="String">o__Bacteroidales</Data></Cell>
    <Cell ss:StyleID="s52"><Data ss:Type="String">f__Bacteroidaceae</Data></Cell>
    <Cell ss:StyleID="s52"><Data ss:Type="String">g__Bacteroides</Data></Cell>
    <Cell ss:StyleID="s18"><Data ss:Type="String">s__uniformis</Data></Cell>
    <Cell ss:StyleID="s51"><Data ss:Type="Number">100</Data></Cell>
    <Cell ss:StyleID="s52"><Data ss:Type="Number">100</Data></Cell>
    <Cell ss:StyleID="s52"><Data ss:Type="Number">100</Data></Cell>
    <Cell ss:StyleID="s52"><Data ss:Type="Number">100</Data></Cell>
    <Cell ss:StyleID="s52"><Data ss:Type="Number">100</Data></Cell>
    <Cell ss:StyleID="s52"><Data ss:Type="Number">100</Data></Cell>
    <Cell ss:StyleID="s18"><Data ss:Type="Number">100</Data></Cell>
    <Cell ss:StyleID="s53"><Data ss:Type="String">TACGGAGGATCCGAGCGTTATCCGGATTTATTGGGTTTAAAGGGAGCGTAGGCGGACGCTTAAGTCAGTTGTGAAAGTTTGCGGCTCAACCGTAAAATTGCAGTTGATACTGGGTGTCTTGAGTACAGTAGAGGCAGGCGGAATTCGTGGTGTAGCGGTGAAATGCTTAGATATCACGAAGAACTCCGATTGCGAAGGCAGCCTGCTGGACTGTAACTGACGCTGATGCTCGAAAGTGTGGGTATCAAACAGG</Data></Cell>
   </Row>
   <Row ss:StyleID="s42">
    <Cell ss:StyleID="s18"><Data ss:Type="String">Seq_1</Data></Cell>
    <Cell ss:StyleID="s43"><Data ss:Type="Number">11.8367416364874</Data></Cell>
    <Cell ss:StyleID="s44"><Data ss:Type="Number">11.719020401765301</Data></Cell>
    <Cell ss:StyleID="s44"><Data ss:Type="Number">6.95720092171514</Data></Cell>
    <Cell ss:StyleID="s45"><Data ss:Type="Number">8.6038769941279103</Data></Cell>
    <Cell ss:StyleID="s43"><Data ss:Type="Number">-0.117721234722122</Data></Cell>
    <Cell ss:StyleID="s44"><Data ss:Type="Number">-3.1151434076373801</Data></Cell>
    <Cell ss:StyleID="s44"><Data ss:Type="Number">1.64667607241277</Data></Cell>
    <Cell ss:StyleID="s46"><Data ss:Type="Number">-4.8795407147722702</Data></Cell>
    <Cell ss:StyleID="s46"><Data ss:Type="Number">-7.9946841224096401</Data></Cell>
    <Cell ss:StyleID="s46"><Data ss:Type="Number">1.5289548376906399</Data></Cell>
    <Cell ss:StyleID="s47"><Data ss:Type="Number">-2.7433755306179601</Data></Cell>
    <Cell ss:StyleID="s48"><Data ss:Type="Number">0.92779970906437303</Data></Cell>
    <Cell ss:StyleID="s49"><Data ss:Type="Number">1.8358278095886501E-5</Data></Cell>
    <Cell ss:StyleID="s49"><Data ss:Type="Number">0.20176227061541199</Data></Cell>
    <Cell ss:StyleID="s49"><Data ss:Type="Number">6.0229802682788902E-7</Data></Cell>
    <Cell ss:StyleID="s49"><Data ss:Type="Number">2.9417080171937098E-10</Data></Cell>
    <Cell ss:StyleID="s49"><Data ss:Type="Number">0.33492729774603103</Data></Cell>
    <Cell ss:StyleID="s50"><Data ss:Type="Number">6.3825487623569201E-6</Data></Cell>
    <Cell ss:StyleID="s51"><Data ss:Type="String">k__Bacteria</Data></Cell>
    <Cell ss:StyleID="s52"><Data ss:Type="String">p__Proteobacteria</Data></Cell>
    <Cell ss:StyleID="s52"><Data ss:Type="String">c__Gammaproteobacteria</Data></Cell>
    <Cell ss:StyleID="s52"><Data ss:Type="String">o__Enterobacteriales</Data></Cell>
    <Cell ss:StyleID="s52"><Data ss:Type="String">f__Enterobacteriaceae</Data></Cell>
    <Cell ss:StyleID="s52"><Data ss:Type="String">g__Escherichia</Data></Cell>
    <Cell ss:StyleID="s18"><Data ss:Type="String">s__coli</Data></Cell>
    <Cell ss:StyleID="s51"><Data ss:Type="Number">100</Data></Cell>
    <Cell ss:StyleID="s52"><Data ss:Type="Number">100</Data></Cell>
    <Cell ss:StyleID="s52"><Data ss:Type="Number">100</Data></Cell>
    <Cell ss:StyleID="s52"><Data ss:Type="Number">100</Data></Cell>
    <Cell ss:StyleID="s52"><Data ss:Type="Number">100</Data></Cell>
    <Cell ss:StyleID="s52"><Data ss:Type="Number">90</Data></Cell>
    <Cell ss:StyleID="s18"><Data ss:Type="Number">90</Data></Cell>
    <Cell ss:StyleID="s53"><Data ss:Type="String">TACGGAGGGTGCAAGCGTTAATCGGAATTACTGGGCGTAAAGCGCACGCAGGCGGTTTGTTAAGTCAGATGTGAAATCCCCGGGCTCAACCTGGGAACTGCATCTGATACTGGCAAGCTTGAGTCTCGTAGAGGGGGGTAGAATTCCAGGTGTAGCGGTGAAATGCGTAGAGATCTGGAGGAATACCGGTGGCGAAGGCGGCCCCCTGGACGAAGACTGACGCTCAGGTGCGAAAGCGTGGGGAGCAAACAGG</Data></Cell>
   </Row>
   <Row ss:StyleID="s42">
    <Cell ss:StyleID="s18"><Data ss:Type="String">Seq_10</Data></Cell>
    <Cell ss:StyleID="s43"><Data ss:Type="Number">4.1906721133290299</Data></Cell>
    <Cell ss:StyleID="s44"><Data ss:Type="Number">3.08437930661397</Data></Cell>
    <Cell ss:StyleID="s44"><Data ss:Type="Number">9.1573190559999293</Data></Cell>
    <Cell ss:StyleID="s45"><Data ss:Type="Number">8.0972203483018994</Data></Cell>
    <Cell ss:StyleID="s43"><Data ss:Type="Number">-1.1062928067150599</Data></Cell>
    <Cell ss:StyleID="s44"><Data ss:Type="Number">5.0128410416879303</Data></Cell>
    <Cell ss:StyleID="s44"><Data ss:Type="Number">-1.0600987076980299</Data></Cell>
    <Cell ss:StyleID="s46"><Data ss:Type="Number">4.9666469426709101</Data></Cell>
    <Cell ss:StyleID="s46"><Data ss:Type="Number">9.9794879843588404</Data></Cell>
    <Cell ss:StyleID="s46"><Data ss:Type="Number">-2.1663915144130899</Data></Cell>
    <Cell ss:StyleID="s47"><Data ss:Type="Number">2.5889674569762402</Data></Cell>
    <Cell ss:StyleID="s48"><Data ss:Type="Number">0.43765449925458599</Data></Cell>
    <Cell ss:StyleID="s49"><Data ss:Type="Number">7.3678562550272195E-8</Data></Cell>
    <Cell ss:StyleID="s49"><Data ss:Type="Number">0.52227864636702703</Data></Cell>
    <Cell ss:StyleID="s49"><Data ss:Type="Number">9.0687940415252606E-6</Data></Cell>
    <Cell ss:StyleID="s49"><Data ss:Type="Number">2.1369609130626599E-10</Data></Cell>
    <Cell ss:StyleID="s49"><Data ss:Type="Number">0.224081973732048</Data></Cell>
    <Cell ss:StyleID="s50"><Data ss:Type="Number">3.4233632951453398E-4</Data></Cell>
    <Cell ss:StyleID="s51"><Data ss:Type="String">k__Bacteria</Data></Cell>
    <Cell ss:StyleID="s52"><Data ss:Type="String">p__Bacteroidetes</Data></Cell>
    <Cell ss:StyleID="s52"><Data ss:Type="String">c__Bacteroidia</Data></Cell>
    <Cell ss:StyleID="s52"><Data ss:Type="String">o__Bacteroidales</Data></Cell>
    <Cell ss:StyleID="s52"><Data ss:Type="String">f__Bacteroidaceae</Data></Cell>
    <Cell ss:StyleID="s52"><Data ss:Type="String">g__Bacteroides</Data></Cell>
    <Cell ss:StyleID="s18"><Data ss:Type="String">s__caccae</Data></Cell>
    <Cell ss:StyleID="s51"><Data ss:Type="Number">100</Data></Cell>
    <Cell ss:StyleID="s52"><Data ss:Type="Number">100</Data></Cell>
    <Cell ss:StyleID="s52"><Data ss:Type="Number">100</Data></Cell>
    <Cell ss:StyleID="s52"><Data ss:Type="Number">100</Data></Cell>
    <Cell ss:StyleID="s52"><Data ss:Type="Number">100</Data></Cell>
    <Cell ss:StyleID="s52"><Data ss:Type="Number">100</Data></Cell>
    <Cell ss:StyleID="s18"><Data ss:Type="Number">100</Data></Cell>
    <Cell ss:StyleID="s53"><Data ss:Type="String">TACGGAGGATCCGAGCGTTATCCGGATTTATTGGGTTTAAAGGGAGCGTAGGCGGATTGTTAAGTCAGTTGTGAAAGTTTGCGGCTCAACCGTAAAATTGCAGTTGATACTGGCAGTCTTGAGTGCAGTAGAGGTGGGCGGAATTCGTGGTGTAGCGGTGAAATGCTTAGATATCACGAAGAACTCCGATTGCGAAGGCAGCTCACTGGAGTGTAACTGACGCTGATGCTCGAAAGTGTGGGTATCAAACAGG</Data></Cell>
   </Row>
   <Row ss:StyleID="s42">
    <Cell ss:StyleID="s18"><Data ss:Type="String">Seq_100</Data></Cell>
    <Cell ss:StyleID="s43"><Data ss:Type="Number">-2.2850908915506398</Data></Cell>
    <Cell ss:StyleID="s44"><Data ss:Type="Number">-2.2800088574720898</Data></Cell>
    <Cell ss:StyleID="s44"><Data ss:Type="Number">3.7793205488656998</Data></Cell>
    <Cell ss:StyleID="s45"><Data ss:Type="Number">3.3860409565535599</Data></Cell>
    <Cell ss:StyleID="s43"><Data ss:Type="Number">5.0820340785486797E-3</Data></Cell>
    <Cell ss:StyleID="s44"><Data ss:Type="Number">5.6660498140256497</Data></Cell>
    <Cell ss:StyleID="s44"><Data ss:Type="Number">-0.39327959231214599</Data></Cell>
    <Cell ss:StyleID="s46"><Data ss:Type="Number">6.0644114404163503</Data></Cell>
    <Cell ss:StyleID="s46"><Data ss:Type="Number">11.730461254442</Data></Cell>
    <Cell ss:StyleID="s46"><Data ss:Type="Number">-0.38819755823359697</Data></Cell>
    <Cell ss:StyleID="s47"><Data ss:Type="Number">3.9135417741996998</Data></Cell>
    <Cell ss:StyleID="s48"><Data ss:Type="Number">0.99600226921928003</Data></Cell>
    <Cell ss:StyleID="s49"><Data ss:Type="Number">1.6305154561167199E-15</Data></Cell>
    <Cell ss:StyleID="s49"><Data ss:Type="Number">0.69047218748661299</Data></Cell>
    <Cell ss:StyleID="s49"><Data ss:Type="Number">1.13328248411193E-13</Data></Cell>
    <Cell ss:StyleID="s49"><Data ss:Type="Number">5.7717922666125501E-20</Data></Cell>
    <Cell ss:StyleID="s49"><Data ss:Type="Number">0.66912238983606098</Data></Cell>
    <Cell ss:StyleID="s50"><Data ss:Type="Number">2.9000015041105602E-13</Data></Cell>
    <Cell ss:StyleID="s51"><Data ss:Type="String">k__Bacteria</Data></Cell>
    <Cell ss:StyleID="s52"><Data ss:Type="String">p__Firmicutes</Data></Cell>
    <Cell ss:StyleID="s52"><Data ss:Type="String">c__Clostridia</Data></Cell>
    <Cell ss:StyleID="s52"><Data ss:Type="String">o__Clostridiales</Data></Cell>
    <Cell ss:StyleID="s52"><Data ss:Type="String">f__Ruminococcaceae</Data></Cell>
    <Cell ss:StyleID="s52"><Data ss:Type="String">g__Oscillospira</Data></Cell>
    <Cell ss:StyleID="s18"><Data ss:Type="String">s__</Data></Cell>
    <Cell ss:StyleID="s51"><Data ss:Type="Number">100</Data></Cell>
    <Cell ss:StyleID="s52"><Data ss:Type="Number">100</Data></Cell>
    <Cell ss:StyleID="s52"><Data ss:Type="Number">100</Data></Cell>
    <Cell ss:StyleID="s52"><Data ss:Type="Number">100</Data></Cell>
    <Cell ss:StyleID="s52"><Data ss:Type="Number">100</Data></Cell>
    <Cell ss:StyleID="s52"><Data ss:Type="Number">100</Data></Cell>
    <Cell ss:StyleID="s18"><Data ss:Type="Number">100</Data></Cell>
    <Cell ss:StyleID="s53"><Data ss:Type="String">TACGTAGGTGGCAAGCGTTATCCGGATTTACTGGGTGTAAAGGGCGTGTAGGCGGGATTGCAAGTCAGATGTGAAAACTGGGGGCTCAACCTCCAGCCTGCATTTGAAACTGTAGTTCTTGAGTGCTGGAGAGGCAATCGGAATTCCGTGTGTAGCGGTGAAATGCGTAGATATACGGAGGAACACCAGTGGCGAAGGCGGATTGCTGGACAGTAACTGACGCTGAGGCGCGAAAGCGTGGGGAGCAAACAGG</Data></Cell>
   </Row>
   <Row ss:StyleID="s42">
    <Cell ss:StyleID="s18"><Data ss:Type="String">Seq_104</Data></Cell>
    <Cell ss:StyleID="s43"><Data ss:Type="Number">7.6914191709158004</Data></Cell>
    <Cell ss:StyleID="s44"><Data ss:Type="Number">8.5144649310620508</Data></Cell>
    <Cell ss:StyleID="s44"><Data ss:Type="Number">3.6175635642336998</Data></Cell>
    <Cell ss:StyleID="s45"><Data ss:Type="Number">4.0875280097359497</Data></Cell>
    <Cell ss:StyleID="s43"><Data ss:Type="Number">0.82304576014624997</Data></Cell>
    <Cell ss:StyleID="s44"><Data ss:Type="Number">-4.4269369213261101</Data></Cell>
    <Cell ss:StyleID="s44"><Data ss:Type="Number">0.46996444550224498</Data></Cell>
    <Cell ss:StyleID="s46"><Data ss:Type="Number">-4.0738556066821001</Data></Cell>
    <Cell ss:StyleID="s46"><Data ss:Type="Number">-8.5007925280082102</Data></Cell>
    <Cell ss:StyleID="s46"><Data ss:Type="Number">1.29301020564849</Data></Cell>
    <Cell ss:StyleID="s47"><Data ss:Type="Number">-2.28490033590524</Data></Cell>
    <Cell ss:StyleID="s48"><Data ss:Type="Number">0.48952807805565801</Data></Cell>
    <Cell ss:StyleID="s49"><Data ss:Type="Number">4.2003187457457103E-8</Data></Cell>
    <Cell ss:StyleID="s49"><Data ss:Type="Number">0.76332670122347501</Data></Cell>
    <Cell ss:StyleID="s49"><Data ss:Type="Number">1.15957944027359E-5</Data></Cell>
    <Cell ss:StyleID="s49"><Data ss:Type="Number">2.1369609130626599E-10</Data></Cell>
    <Cell ss:StyleID="s49"><Data ss:Type="Number">0.40332762920353998</Data></Cell>
    <Cell ss:StyleID="s50"><Data ss:Type="Number">1.28822398944113E-4</Data></Cell>
    <Cell ss:StyleID="s51"><Data ss:Type="String">k__Bacteria</Data></Cell>
    <Cell ss:StyleID="s52"><Data ss:Type="String">p__Firmicutes</Data></Cell>
    <Cell ss:StyleID="s52"><Data ss:Type="String">c__Clostridia</Data></Cell>
    <Cell ss:StyleID="s52"><Data ss:Type="String">o__Clostridiales</Data></Cell>
    <Cell ss:StyleID="s52"><Data ss:Type="String">f__Clostridiaceae</Data></Cell>
    <Cell ss:StyleID="s52"><Data ss:Type="String">g__</Data></Cell>
    <Cell ss:StyleID="s18"><Data ss:Type="String">s__</Data></Cell>
    <Cell ss:StyleID="s51"><Data ss:Type="Number">100</Data></Cell>
    <Cell ss:StyleID="s52"><Data ss:Type="Number">100</Data></Cell>
    <Cell ss:StyleID="s52"><Data ss:Type="Number">100</Data></Cell>
    <Cell ss:StyleID="s52"><Data ss:Type="Number">100</Data></Cell>
    <Cell ss:StyleID="s52"><Data ss:Type="Number">100</Data></Cell>
    <Cell ss:StyleID="s52"><Data ss:Type="Number">98</Data></Cell>
    <Cell ss:StyleID="s18"><Data ss:Type="Number">98</Data></Cell>
    <Cell ss:StyleID="s53"><Data ss:Type="String">TACGTAGGTGGCGAGCGTTGTCCGGATTTACTGGGCGTAAAGGGAGCGTAGGCGGATTTTTAAGTGAGATGTGAAATACTCGGGCTTAACCTGAGTGCTGCATTTCAAACTGGAAGTCTAGAGTGCAGGAGAGGAGAAGGGAATTCCTAGTGTAGCGGTGAAATGCGTAGAGATTAGGAAGAACACCAGTGGCGAAGGCGCTTCTCTGGACTGTAACTGACGCTGAGGCTCGAAAGCGTGGGGAGCAAACAGG</Data></Cell>
   </Row>
   <Row ss:StyleID="s42">
    <Cell ss:StyleID="s18"><Data ss:Type="String">Seq_107</Data></Cell>
    <Cell ss:StyleID="s43"><Data ss:Type="Number">-1.4121257950049499</Data></Cell>
    <Cell ss:StyleID="s44"><Data ss:Type="Number">-3.6538640645922502</Data></Cell>
    <Cell ss:StyleID="s44"><Data ss:Type="Number">0.66887298085302604</Data></Cell>
    <Cell ss:StyleID="s45"><Data ss:Type="Number">1.1767176851833201</Data></Cell>
    <Cell ss:StyleID="s43"><Data ss:Type="Number">-2.2417382695872998</Data></Cell>
    <Cell ss:StyleID="s44"><Data ss:Type="Number">4.8305817497755701</Data></Cell>
    <Cell ss:StyleID="s44"><Data ss:Type="Number">0.50784470433029805</Data></Cell>
    <Cell ss:StyleID="s46"><Data ss:Type="Number">2.08099877585797</Data></Cell>
    <Cell ss:StyleID="s46"><Data ss:Type="Number">6.9115805256335499</Data></Cell>
    <Cell ss:StyleID="s46"><Data ss:Type="Number">-1.733893565257</Data></Cell>
    <Cell ss:StyleID="s47"><Data ss:Type="Number">0.80936799548631599</Data></Cell>
    <Cell ss:StyleID="s48"><Data ss:Type="Number">3.2396903018392403E-2</Data></Cell>
    <Cell ss:StyleID="s49"><Data ss:Type="Number">6.2201625316723704E-8</Data></Cell>
    <Cell ss:StyleID="s49"><Data ss:Type="Number">0.76683410441715805</Data></Cell>
    <Cell ss:StyleID="s49"><Data ss:Type="Number">3.4299047110906297E-2</Data></Cell>
    <Cell ss:StyleID="s49"><Data ss:Type="Number">4.2722918344426798E-7</Data></Cell>
    <Cell ss:StyleID="s49"><Data ss:Type="Number">0.28914268298345602</Data></Cell>
    <Cell ss:StyleID="s50"><Data ss:Type="Number">0.23122832098468801</Data></Cell>
    <Cell ss:StyleID="s51"><Data ss:Type="String">k__Bacteria</Data></Cell>
    <Cell ss:StyleID="s52"><Data ss:Type="String">p__Bacteroidetes</Data></Cell>
    <Cell ss:StyleID="s52"><Data ss:Type="String">c__Bacteroidia</Data></Cell>
    <Cell ss:StyleID="s52"><Data ss:Type="String">o__Bacteroidales</Data></Cell>
    <Cell ss:StyleID="s52"><Data ss:Type="String">f__Bacteroidaceae</Data></Cell>
    <Cell ss:StyleID="s52"><Data ss:Type="String">g__Bacteroides</Data></Cell>
    <Cell ss:StyleID="s18"><Data ss:Type="String">s__ovatus</Data></Cell>
    <Cell ss:StyleID="s51"><Data ss:Type="Number">100</Data></Cell>
    <Cell ss:StyleID="s52"><Data ss:Type="Number">100</Data></Cell>
    <Cell ss:StyleID="s52"><Data ss:Type="Number">100</Data></Cell>
    <Cell ss:StyleID="s52"><Data ss:Type="Number">100</Data></Cell>
    <Cell ss:StyleID="s52"><Data ss:Type="Number">100</Data></Cell>
    <Cell ss:StyleID="s52"><Data ss:Type="Number">100</Data></Cell>
    <Cell ss:StyleID="s18"><Data ss:Type="Number">97</Data></Cell>
    <Cell ss:StyleID="s53"><Data ss:Type="String">TACGGAGGATCCGAGCGTTATCCGGATTTATTGGGTTTAAAGGGAGCGTAGGTGGATTGTTAAGTCAGTTGTGAAAGTTTGCGGCTCAACCGTAAAATTGCAGTTGAAACTGGCAGTCTTGAGTACAGTAGAGGTGGGCGGAATTCGTGGTGTAGCGGTGAAATGCTTAGATATCACGAAGAACTCCGATTGCGAAGGCAGCTCACTAGACTGCAACTGACACTGATGCTCGAAAGTGTGGGTATCAAACAGG</Data></Cell>
   </Row>
   <Row ss:StyleID="s42">
    <Cell ss:StyleID="s18"><Data ss:Type="String">Seq_111</Data></Cell>
    <Cell ss:StyleID="s43"><Data ss:Type="Number">2.2936381896014599</Data></Cell>
    <Cell ss:StyleID="s44"><Data ss:Type="Number">1.95831430115025</Data></Cell>
    <Cell ss:StyleID="s44"><Data ss:Type="Number">-2.3236853649176301</Data></Cell>
    <Cell ss:StyleID="s45"><Data ss:Type="Number">-2.2237992637899802</Data></Cell>
    <Cell ss:StyleID="s43"><Data ss:Type="Number">-0.33532388845120797</Data></Cell>
    <Cell ss:StyleID="s44"><Data ss:Type="Number">-4.1821135649402397</Data></Cell>
    <Cell ss:StyleID="s44"><Data ss:Type="Number">9.9886101127649493E-2</Data></Cell>
    <Cell ss:StyleID="s46"><Data ss:Type="Number">-4.61732355451909</Data></Cell>
    <Cell ss:StyleID="s46"><Data ss:Type="Number">-8.7994371194593306</Data></Cell>
    <Cell ss:StyleID="s46"><Data ss:Type="Number">-0.23543778732355899</Data></Cell>
    <Cell ss:StyleID="s47"><Data ss:Type="Number">-3.15669496545391</Data></Cell>
    <Cell ss:StyleID="s48"><Data ss:Type="Number">0.81691556624842498</Data></Cell>
    <Cell ss:StyleID="s49"><Data ss:Type="Number">1.1027185888056E-7</Data></Cell>
    <Cell ss:StyleID="s49"><Data ss:Type="Number">0.97331215690266604</Data></Cell>
    <Cell ss:StyleID="s49"><Data ss:Type="Number">3.1090180724055798E-6</Data></Cell>
    <Cell ss:StyleID="s49"><Data ss:Type="Number">2.45981940763493E-10</Data></Cell>
    <Cell ss:StyleID="s49"><Data ss:Type="Number">0.86099895454200304</Data></Cell>
    <Cell ss:StyleID="s50"><Data ss:Type="Number">6.9718263043629096E-7</Data></Cell>
    <Cell ss:StyleID="s51"><Data ss:Type="String">k__Bacteria</Data></Cell>
    <Cell ss:StyleID="s52"><Data ss:Type="String">p__Firmicutes</Data></Cell>
    <Cell ss:StyleID="s52"><Data ss:Type="String">c__Clostridia</Data></Cell>
    <Cell ss:StyleID="s52"><Data ss:Type="String">o__Clostridiales</Data></Cell>
    <Cell ss:StyleID="s52"><Data ss:Type="String">f__Ruminococcaceae</Data></Cell>
    <Cell ss:StyleID="s52"><Data ss:Type="String">g__Oscillospira</Data></Cell>
    <Cell ss:StyleID="s18"><Data ss:Type="String">s__</Data></Cell>
    <Cell ss:StyleID="s51"><Data ss:Type="Number">100</Data></Cell>
    <Cell ss:StyleID="s52"><Data ss:Type="Number">100</Data></Cell>
    <Cell ss:StyleID="s52"><Data ss:Type="Number">100</Data></Cell>
    <Cell ss:StyleID="s52"><Data ss:Type="Number">100</Data></Cell>
    <Cell ss:StyleID="s52"><Data ss:Type="Number">100</Data></Cell>
    <Cell ss:StyleID="s52"><Data ss:Type="Number">100</Data></Cell>
    <Cell ss:StyleID="s18"><Data ss:Type="Number">99</Data></Cell>
    <Cell ss:StyleID="s53"><Data ss:Type="String">TACGTAGGTGGCAAGCGTTGTCCGGATTTACTGGGTGTAAAGGGCGTGTAGCCGGGAGGGCAAGTCAGATGTGAAATCCACGGGCTTAACTCGTGAACTGCATTTGAAACTGTTCTTCTTGAGTATCGGAGAGGCAATCGGAATTCCTAGTGTAGCGGTGAAATGCGTAGATATTAGGAGGAACACCAGTGGCGAAGGCGGATTGCTGGACGACAACTGACGGTGAGGCGCGAAAGCGTGGGGAGCAAACAGG</Data></Cell>
   </Row>
   <Row ss:StyleID="s42">
    <Cell ss:StyleID="s18"><Data ss:Type="String">Seq_12</Data></Cell>
    <Cell ss:StyleID="s43"><Data ss:Type="Number">7.5382337889639004</Data></Cell>
    <Cell ss:StyleID="s44"><Data ss:Type="Number">7.3583317171733</Data></Cell>
    <Cell ss:StyleID="s44"><Data ss:Type="Number">2.18731396626952</Data></Cell>
    <Cell ss:StyleID="s45"><Data ss:Type="Number">3.04465886981294</Data></Cell>
    <Cell ss:StyleID="s43"><Data ss:Type="Number">-0.179902071790597</Data></Cell>
    <Cell ss:StyleID="s44"><Data ss:Type="Number">-4.3136728473603601</Data></Cell>
    <Cell ss:StyleID="s44"><Data ss:Type="Number">0.85734490354341897</Data></Cell>
    <Cell ss:StyleID="s46"><Data ss:Type="Number">-5.3509198226943804</Data></Cell>
    <Cell ss:StyleID="s46"><Data ss:Type="Number">-9.6645926700547395</Data></Cell>
    <Cell ss:StyleID="s46"><Data ss:Type="Number">0.67744283175282205</Data></Cell>
    <Cell ss:StyleID="s47"><Data ss:Type="Number">-3.3414656045453102</Data></Cell>
    <Cell ss:StyleID="s48"><Data ss:Type="Number">0.899179138411765</Data></Cell>
    <Cell ss:StyleID="s49"><Data ss:Type="Number">1.30846176568805E-7</Data></Cell>
    <Cell ss:StyleID="s49"><Data ss:Type="Number">0.629960709520199</Data></Cell>
    <Cell ss:StyleID="s49"><Data ss:Type="Number">9.4344605981097798E-7</Data></Cell>
    <Cell ss:StyleID="s49"><Data ss:Type="Number">4.0669398368119899E-11</Data></Cell>
    <Cell ss:StyleID="s49"><Data ss:Type="Number">0.66912238983606098</Data></Cell>
    <Cell ss:StyleID="s50"><Data ss:Type="Number">8.3474819691448298E-7</Data></Cell>
    <Cell ss:StyleID="s51"><Data ss:Type="String">k__Bacteria</Data></Cell>
    <Cell ss:StyleID="s52"><Data ss:Type="String">p__Proteobacteria</Data></Cell>
    <Cell ss:StyleID="s52"><Data ss:Type="String">c__Gammaproteobacteria</Data></Cell>
    <Cell ss:StyleID="s52"><Data ss:Type="String">o__Enterobacteriales</Data></Cell>
    <Cell ss:StyleID="s52"><Data ss:Type="String">f__Enterobacteriaceae</Data></Cell>
    <Cell ss:StyleID="s52"/>
    <Cell ss:StyleID="s18"/>
    <Cell ss:StyleID="s51"><Data ss:Type="Number">100</Data></Cell>
    <Cell ss:StyleID="s52"><Data ss:Type="Number">100</Data></Cell>
    <Cell ss:StyleID="s52"><Data ss:Type="Number">100</Data></Cell>
    <Cell ss:StyleID="s52"><Data ss:Type="Number">100</Data></Cell>
    <Cell ss:StyleID="s52"><Data ss:Type="Number">100</Data></Cell>
    <Cell ss:StyleID="s52"><Data ss:Type="Number">58</Data></Cell>
    <Cell ss:StyleID="s18"><Data ss:Type="Number">58</Data></Cell>
    <Cell ss:StyleID="s53"><Data ss:Type="String">TACGGAGGGTGCAAGCGTTAATCGGAATTACTGGGCGTAAAGCGCACGCAGGCGGTCTGTCAAGTCGGATGTGAAATCCCCGGGCTCAACCTGGGAACTGCATTCGAAACTGGCAGGCTAGAGTCTTGTAGAGGGGGGTAGAATTCCAGGTGTAGCGGTGAAATGCGTAGAGATCTGGAGGAATACCGGTGGCGAAGGCGGCCCCCTGGACAAAGACTGACGCTCAGGTGCGAAAGCGTGGGGAGCAAACAGG</Data></Cell>
   </Row>
   <Row ss:StyleID="s42">
    <Cell ss:StyleID="s18"><Data ss:Type="String">Seq_125</Data></Cell>
    <Cell ss:StyleID="s43"><Data ss:Type="Number">-2.3868126491809201</Data></Cell>
    <Cell ss:StyleID="s44"><Data ss:Type="Number">-2.07486336278191</Data></Cell>
    <Cell ss:StyleID="s44"><Data ss:Type="Number">0.22385592371488</Data></Cell>
    <Cell ss:StyleID="s45"><Data ss:Type="Number">1.3802309076496799</Data></Cell>
    <Cell ss:StyleID="s43"><Data ss:Type="Number">0.31194928639900799</Data></Cell>
    <Cell ss:StyleID="s44"><Data ss:Type="Number">3.4550942704315899</Data></Cell>
    <Cell ss:StyleID="s44"><Data ss:Type="Number">1.1563749839348001</Data></Cell>
    <Cell ss:StyleID="s46"><Data ss:Type="Number">2.6106685728958001</Data></Cell>
    <Cell ss:StyleID="s46"><Data ss:Type="Number">6.0657628433273896</Data></Cell>
    <Cell ss:StyleID="s46"><Data ss:Type="Number">1.4683242703338</Data></Cell>
    <Cell ss:StyleID="s47"><Data ss:Type="Number">2.2298871387084702</Data></Cell>
    <Cell ss:StyleID="s48"><Data ss:Type="Number">0.83159353523046398</Data></Cell>
    <Cell ss:StyleID="s49"><Data ss:Type="Number">1.1851949694469299E-5</Data></Cell>
    <Cell ss:StyleID="s49"><Data ss:Type="Number">0.43049231201210197</Data></Cell>
    <Cell ss:StyleID="s49"><Data ss:Type="Number">5.1655299622076697E-3</Data></Cell>
    <Cell ss:StyleID="s49"><Data ss:Type="Number">1.93056434655454E-6</Data></Cell>
    <Cell ss:StyleID="s49"><Data ss:Type="Number">0.35604439673959698</Data></Cell>
    <Cell ss:StyleID="s50"><Data ss:Type="Number">3.64148803777199E-4</Data></Cell>
    <Cell ss:StyleID="s51"><Data ss:Type="String">k__Bacteria</Data></Cell>
    <Cell ss:StyleID="s52"><Data ss:Type="String">p__Proteobacteria</Data></Cell>
    <Cell ss:StyleID="s52"><Data ss:Type="String">c__Betaproteobacteria</Data></Cell>
    <Cell ss:StyleID="s52"><Data ss:Type="String">o__Burkholderiales</Data></Cell>
    <Cell ss:StyleID="s52"><Data ss:Type="String">f__Alcaligenaceae</Data></Cell>
    <Cell ss:StyleID="s52"><Data ss:Type="String">g__Sutterella</Data></Cell>
    <Cell ss:StyleID="s18"><Data ss:Type="String">s__</Data></Cell>
    <Cell ss:StyleID="s51"><Data ss:Type="Number">100</Data></Cell>
    <Cell ss:StyleID="s52"><Data ss:Type="Number">100</Data></Cell>
    <Cell ss:StyleID="s52"><Data ss:Type="Number">100</Data></Cell>
    <Cell ss:StyleID="s52"><Data ss:Type="Number">100</Data></Cell>
    <Cell ss:StyleID="s52"><Data ss:Type="Number">100</Data></Cell>
    <Cell ss:StyleID="s52"><Data ss:Type="Number">100</Data></Cell>
    <Cell ss:StyleID="s18"><Data ss:Type="Number">100</Data></Cell>
    <Cell ss:StyleID="s53"><Data ss:Type="String">TACGTAGGGTGCGAGCGTTAATCGGAATTACTGGGCGTAAAGGGTGCGCAGGCGGTTGAGTAAGACAGATGTGAAATCCCCGAGCTTAACTCGGGAATGGCATATGTGACTGCTCGACTAGAGTGTGTCAGAGGGAGGTGGAATTCCACGTGTAGCAGTGAAATGCGTAGATATGTGGAAGAACACCGATGGCGAAGGCAGCCTCCTGGGACATAACTGACGCTCAGGCACGAAAGCGTGGGGAGCAAACAGG</Data></Cell>
   </Row>
   <Row ss:StyleID="s42">
    <Cell ss:StyleID="s18"><Data ss:Type="String">Seq_128</Data></Cell>
    <Cell ss:StyleID="s43"><Data ss:Type="Number">1.13704925314203</Data></Cell>
    <Cell ss:StyleID="s44"><Data ss:Type="Number">1.59773284208898</Data></Cell>
    <Cell ss:StyleID="s44"><Data ss:Type="Number">-0.47793408491424599</Data></Cell>
    <Cell ss:StyleID="s45"><Data ss:Type="Number">-1.77147295639673</Data></Cell>
    <Cell ss:StyleID="s43"><Data ss:Type="Number">0.460683588946944</Data></Cell>
    <Cell ss:StyleID="s44"><Data ss:Type="Number">-3.36920579848571</Data></Cell>
    <Cell ss:StyleID="s44"><Data ss:Type="Number">-1.29353887148249</Data></Cell>
    <Cell ss:StyleID="s46"><Data ss:Type="Number">-1.6149833380562799</Data></Cell>
    <Cell ss:StyleID="s46"><Data ss:Type="Number">-4.9841891365419899</Data></Cell>
    <Cell ss:StyleID="s46"><Data ss:Type="Number">-0.83285528253554397</Data></Cell>
    <Cell ss:StyleID="s47"><Data ss:Type="Number">-1.35427398621603</Data></Cell>
    <Cell ss:StyleID="s48"><Data ss:Type="Number">0.74126374063878997</Data></Cell>
    <Cell ss:StyleID="s49"><Data ss:Type="Number">7.0599609709824301E-6</Data></Cell>
    <Cell ss:StyleID="s49"><Data ss:Type="Number">0.359321425464107</Data></Cell>
    <Cell ss:StyleID="s49"><Data ss:Type="Number">8.35786557862159E-2</Data></Cell>
    <Cell ss:StyleID="s49"><Data ss:Type="Number">3.2303570203960097E-5</Data></Cell>
    <Cell ss:StyleID="s49"><Data ss:Type="Number">0.56093087940270903</Data></Cell>
    <Cell ss:StyleID="s50"><Data ss:Type="Number">2.31496844661419E-2</Data></Cell>
    <Cell ss:StyleID="s51"><Data ss:Type="String">k__Bacteria</Data></Cell>
    <Cell ss:StyleID="s52"><Data ss:Type="String">p__Firmicutes</Data></Cell>
    <Cell ss:StyleID="s52"><Data ss:Type="String">c__Clostridia</Data></Cell>
    <Cell ss:StyleID="s52"><Data ss:Type="String">o__Clostridiales</Data></Cell>
    <Cell ss:StyleID="s52"><Data ss:Type="String">f__Ruminococcaceae</Data></Cell>
    <Cell ss:StyleID="s52"><Data ss:Type="String">g__</Data></Cell>
    <Cell ss:StyleID="s18"><Data ss:Type="String">s__</Data></Cell>
    <Cell ss:StyleID="s51"><Data ss:Type="Number">100</Data></Cell>
    <Cell ss:StyleID="s52"><Data ss:Type="Number">100</Data></Cell>
    <Cell ss:StyleID="s52"><Data ss:Type="Number">100</Data></Cell>
    <Cell ss:StyleID="s52"><Data ss:Type="Number">100</Data></Cell>
    <Cell ss:StyleID="s52"><Data ss:Type="Number">99</Data></Cell>
    <Cell ss:StyleID="s52"><Data ss:Type="Number">99</Data></Cell>
    <Cell ss:StyleID="s18"><Data ss:Type="Number">99</Data></Cell>
    <Cell ss:StyleID="s53"><Data ss:Type="String">TACGTAGGTTGCAAGCGTTGTCCGGATTTACTGGGTGTAAAGGGCGTGTAGGCGGAGATGCAAGTTGGGAGTGAAATCCATGGGCTCAACCCATGAACTGCTCTCAAAACTGTATCCCTTGAGTATCGGAGAGGCAAGCGGAATTCCTAGTGTAGCGGTGAAATGCGTAGATATTAGGAGGAACACCAGTGGCGAAGGCGGCTTGCTGGACGACAACTGACGCTGAGGCGCGAAAGCGTGGGGAGCAAACAGG</Data></Cell>
   </Row>
   <Row ss:StyleID="s42">
    <Cell ss:StyleID="s18"><Data ss:Type="String">Seq_129</Data></Cell>
    <Cell ss:StyleID="s43"><Data ss:Type="Number">1.25732407374051</Data></Cell>
    <Cell ss:StyleID="s44"><Data ss:Type="Number">1.08611560600794</Data></Cell>
    <Cell ss:StyleID="s44"><Data ss:Type="Number">-2.4737357657877599</Data></Cell>
    <Cell ss:StyleID="s45"><Data ss:Type="Number">-4.0554959855944004</Data></Cell>
    <Cell ss:StyleID="s43"><Data ss:Type="Number">-0.17120846773257201</Data></Cell>
    <Cell ss:StyleID="s44"><Data ss:Type="Number">-5.1416115916023299</Data></Cell>
    <Cell ss:StyleID="s44"><Data ss:Type="Number">-1.5817602198066401</Data></Cell>
    <Cell ss:StyleID="s46"><Data ss:Type="Number">-3.7310598395282599</Data></Cell>
    <Cell ss:StyleID="s46"><Data ss:Type="Number">-8.8726714311306001</Data></Cell>
    <Cell ss:StyleID="s46"><Data ss:Type="Number">-1.7529686875392101</Data></Cell>
    <Cell ss:StyleID="s47"><Data ss:Type="Number">-3.0716961221985799</Data></Cell>
    <Cell ss:StyleID="s48"><Data ss:Type="Number">0.87646802324180895</Data></Cell>
    <Cell ss:StyleID="s49"><Data ss:Type="Number">7.7007196639305094E-11</Data></Cell>
    <Cell ss:StyleID="s49"><Data ss:Type="Number">0.12911489282465199</Data></Cell>
    <Cell ss:StyleID="s49"><Data ss:Type="Number">1.43037610352027E-5</Data></Cell>
    <Cell ss:StyleID="s49"><Data ss:Type="Number">8.4233219057780892E-12</Data></Cell>
    <Cell ss:StyleID="s49"><Data ss:Type="Number">0.20927649110563101</Data></Cell>
    <Cell ss:StyleID="s50"><Data ss:Type="Number">3.5091068902992998E-7</Data></Cell>
    <Cell ss:StyleID="s51"><Data ss:Type="String">k__Bacteria</Data></Cell>
    <Cell ss:StyleID="s52"><Data ss:Type="String">p__Firmicutes</Data></Cell>
    <Cell ss:StyleID="s52"><Data ss:Type="String">c__Clostridia</Data></Cell>
    <Cell ss:StyleID="s52"><Data ss:Type="String">o__Clostridiales</Data></Cell>
    <Cell ss:StyleID="s52"/>
    <Cell ss:StyleID="s52"/>
    <Cell ss:StyleID="s18"/>
    <Cell ss:StyleID="s51"><Data ss:Type="Number">100</Data></Cell>
    <Cell ss:StyleID="s52"><Data ss:Type="Number">99</Data></Cell>
    <Cell ss:StyleID="s52"><Data ss:Type="Number">92</Data></Cell>
    <Cell ss:StyleID="s52"><Data ss:Type="Number">92</Data></Cell>
    <Cell ss:StyleID="s52"><Data ss:Type="Number">78</Data></Cell>
    <Cell ss:StyleID="s52"><Data ss:Type="Number">78</Data></Cell>
    <Cell ss:StyleID="s18"><Data ss:Type="Number">78</Data></Cell>
    <Cell ss:StyleID="s53"><Data ss:Type="String">TACGTAGGGGGCGAGCGTTGTCCGGAATGATTGGGCGTAAAGGGCGCGTAGGCGGCCTGCTAAGTCTGGAGTGAAAGTCCTGCTTTCAAGGTGGGAAGTGCTTTGGATACTGGTGGGCTGGAGTGCAGGAGAGGAAAGCGGAATTACCGGTGTAGCGGTGAAATGCGTAGAGATCGGTAGGAACACCAGTGGCGAAGGCGGCTTTCTGGACTGAAACTGACGCTGAGGCGCGAAAGCGTGGGGAGCAAACAGG</Data></Cell>
   </Row>
   <Row ss:StyleID="s42">
    <Cell ss:StyleID="s18"><Data ss:Type="String">Seq_13</Data></Cell>
    <Cell ss:StyleID="s43"><Data ss:Type="Number">7.6238963425124</Data></Cell>
    <Cell ss:StyleID="s44"><Data ss:Type="Number">7.2024780706642799</Data></Cell>
    <Cell ss:StyleID="s44"><Data ss:Type="Number">1.9111326723922299</Data></Cell>
    <Cell ss:StyleID="s45"><Data ss:Type="Number">2.5278623906256201</Data></Cell>
    <Cell ss:StyleID="s43"><Data ss:Type="Number">-0.42141827184811498</Data></Cell>
    <Cell ss:StyleID="s44"><Data ss:Type="Number">-4.6746156800386602</Data></Cell>
    <Cell ss:StyleID="s44"><Data ss:Type="Number">0.61672971823339295</Data></Cell>
    <Cell ss:StyleID="s46"><Data ss:Type="Number">-5.7127636701201698</Data></Cell>
    <Cell ss:StyleID="s46"><Data ss:Type="Number">-10.387379350158801</Data></Cell>
    <Cell ss:StyleID="s46"><Data ss:Type="Number">0.195311446385279</Data></Cell>
    <Cell ss:StyleID="s47"><Data ss:Type="Number">-3.7434052979516901</Data></Cell>
    <Cell ss:StyleID="s48"><Data ss:Type="Number">0.81691556624842498</Data></Cell>
    <Cell ss:StyleID="s49"><Data ss:Type="Number">3.22905690903385E-7</Data></Cell>
    <Cell ss:StyleID="s49"><Data ss:Type="Number">0.76332670122347501</Data></Cell>
    <Cell ss:StyleID="s49"><Data ss:Type="Number">2.9665837850938301E-6</Data></Cell>
    <Cell ss:StyleID="s49"><Data ss:Type="Number">2.1369609130626599E-10</Data></Cell>
    <Cell ss:StyleID="s49"><Data ss:Type="Number">0.91262192280088505</Data></Cell>
    <Cell ss:StyleID="s50"><Data ss:Type="Number">8.3474819691448298E-7</Data></Cell>
    <Cell ss:StyleID="s51"><Data ss:Type="String">k__Bacteria</Data></Cell>
    <Cell ss:StyleID="s52"><Data ss:Type="String">p__Bacteroidetes</Data></Cell>
    <Cell ss:StyleID="s52"><Data ss:Type="String">c__Bacteroidia</Data></Cell>
    <Cell ss:StyleID="s52"><Data ss:Type="String">o__Bacteroidales</Data></Cell>
    <Cell ss:StyleID="s52"><Data ss:Type="String">f__Prevotellaceae</Data></Cell>
    <Cell ss:StyleID="s52"><Data ss:Type="String">g__Prevotella</Data></Cell>
    <Cell ss:StyleID="s18"><Data ss:Type="String">s__copri</Data></Cell>
    <Cell ss:StyleID="s51"><Data ss:Type="Number">100</Data></Cell>
    <Cell ss:StyleID="s52"><Data ss:Type="Number">100</Data></Cell>
    <Cell ss:StyleID="s52"><Data ss:Type="Number">100</Data></Cell>
    <Cell ss:StyleID="s52"><Data ss:Type="Number">100</Data></Cell>
    <Cell ss:StyleID="s52"><Data ss:Type="Number">100</Data></Cell>
    <Cell ss:StyleID="s52"><Data ss:Type="Number">100</Data></Cell>
    <Cell ss:StyleID="s18"><Data ss:Type="Number">100</Data></Cell>
    <Cell ss:StyleID="s53"><Data ss:Type="String">TACGGAAGGTCCGGGCGTTATCCGGATTTATTGGGTTTAAAGGGAGCGTAGGCCGGAGATTAAGCGTGTTGTGAAATGTAGATGCTCAACATCTGCACTGCAGCGCGAACTGGTTTCCTTGAGTACGCACAAAGTGGGCGGAATTCGTGGTGTAGCGGTGAAATGCTTAGATATCACGAAGAACTCCGATTGCGAAGGCAGCTCACTGGAGCGCAACTGACGCTGAAGCTCGAAAGTGCGGGTATCGAACAGG</Data></Cell>
   </Row>
   <Row ss:StyleID="s42">
    <Cell ss:StyleID="s18"><Data ss:Type="String">Seq_130</Data></Cell>
    <Cell ss:StyleID="s43"><Data ss:Type="Number">1.2641082759923801</Data></Cell>
    <Cell ss:StyleID="s44"><Data ss:Type="Number">2.1081841214619699</Data></Cell>
    <Cell ss:StyleID="s44"><Data ss:Type="Number">6.0142354185754598</Data></Cell>
    <Cell ss:StyleID="s45"><Data ss:Type="Number">7.2476560558063499</Data></Cell>
    <Cell ss:StyleID="s43"><Data ss:Type="Number">0.84407584546958303</Data></Cell>
    <Cell ss:StyleID="s44"><Data ss:Type="Number">5.1394719343443898</Data></Cell>
    <Cell ss:StyleID="s44"><Data ss:Type="Number">1.23342063723089</Data></Cell>
    <Cell ss:StyleID="s46"><Data ss:Type="Number">4.7501271425830804</Data></Cell>
    <Cell ss:StyleID="s46"><Data ss:Type="Number">9.8895990769274604</Data></Cell>
    <Cell ss:StyleID="s46"><Data ss:Type="Number">2.0774964827004698</Data></Cell>
    <Cell ss:StyleID="s47"><Data ss:Type="Number">3.8592502559555402</Data></Cell>
    <Cell ss:StyleID="s48"><Data ss:Type="Number">0.28647966423793197</Data></Cell>
    <Cell ss:StyleID="s49"><Data ss:Type="Number">2.5659929540463E-13</Data></Cell>
    <Cell ss:StyleID="s49"><Data ss:Type="Number">0.12917690549053701</Data></Cell>
    <Cell ss:StyleID="s49"><Data ss:Type="Number">6.6718804786635404E-10</Data></Cell>
    <Cell ss:StyleID="s49"><Data ss:Type="Number">2.42751637161265E-16</Data></Cell>
    <Cell ss:StyleID="s49"><Data ss:Type="Number">4.75445974423939E-2</Data></Cell>
    <Cell ss:StyleID="s50"><Data ss:Type="Number">4.9205155987509997E-12</Data></Cell>
    <Cell ss:StyleID="s51"><Data ss:Type="String">k__Bacteria</Data></Cell>
    <Cell ss:StyleID="s52"><Data ss:Type="String">p__Firmicutes</Data></Cell>
    <Cell ss:StyleID="s52"><Data ss:Type="String">c__Clostridia</Data></Cell>
    <Cell ss:StyleID="s52"><Data ss:Type="String">o__Clostridiales</Data></Cell>
    <Cell ss:StyleID="s52"><Data ss:Type="String">f__Lachnospiraceae</Data></Cell>
    <Cell ss:StyleID="s52"><Data ss:Type="String">g__[Ruminococcus]</Data></Cell>
    <Cell ss:StyleID="s18"><Data ss:Type="String">s__torques</Data></Cell>
    <Cell ss:StyleID="s51"><Data ss:Type="Number">100</Data></Cell>
    <Cell ss:StyleID="s52"><Data ss:Type="Number">100</Data></Cell>
    <Cell ss:StyleID="s52"><Data ss:Type="Number">100</Data></Cell>
    <Cell ss:StyleID="s52"><Data ss:Type="Number">100</Data></Cell>
    <Cell ss:StyleID="s52"><Data ss:Type="Number">100</Data></Cell>
    <Cell ss:StyleID="s52"><Data ss:Type="Number">100</Data></Cell>
    <Cell ss:StyleID="s18"><Data ss:Type="Number">94</Data></Cell>
    <Cell ss:StyleID="s53"><Data ss:Type="String">TACGTATGGTGCAAGCGTTATCCGGATTTACTGGGTGTAAAGGGAGCGTAGACGGATGGGCAAGTCTGATGTGAAAACCCGGGGCTCAACCCCGGGACTGCATTGGAAACTGTTCATCTAGAGTGCTGGAGAGGTAAGTGGAATTCCTAGTGTAGCGGTGAAATGCGTAGATATTAGGAGGAACACCAGTGGCGAAGGCGGCTTACTGGACAGTAACTGACGTTGAGGCTCGAAAGCGTGGGGAGCAAACAGG</Data></Cell>
   </Row>
   <Row ss:StyleID="s42">
    <Cell ss:StyleID="s18"><Data ss:Type="String">Seq_14</Data></Cell>
    <Cell ss:StyleID="s43"><Data ss:Type="Number">5.3563368129025797</Data></Cell>
    <Cell ss:StyleID="s44"><Data ss:Type="Number">4.5093107762680997</Data></Cell>
    <Cell ss:StyleID="s44"><Data ss:Type="Number">2.5192284804801099</Data></Cell>
    <Cell ss:StyleID="s45"><Data ss:Type="Number">-0.70402673235669</Data></Cell>
    <Cell ss:StyleID="s43"><Data ss:Type="Number">-0.84702603663448806</Data></Cell>
    <Cell ss:StyleID="s44"><Data ss:Type="Number">-5.2133375086247904</Data></Cell>
    <Cell ss:StyleID="s44"><Data ss:Type="Number">-3.2232552128368002</Data></Cell>
    <Cell ss:StyleID="s46"><Data ss:Type="Number">-2.83710833242248</Data></Cell>
    <Cell ss:StyleID="s46"><Data ss:Type="Number">-8.0504458410472601</Data></Cell>
    <Cell ss:StyleID="s46"><Data ss:Type="Number">-4.0702812494712797</Data></Cell>
    <Cell ss:StyleID="s47"><Data ss:Type="Number">-3.2481659714387501</Data></Cell>
    <Cell ss:StyleID="s48"><Data ss:Type="Number">0.48786220275943198</Data></Cell>
    <Cell ss:StyleID="s49"><Data ss:Type="Number">2.5564851690044502E-10</Data></Cell>
    <Cell ss:StyleID="s49"><Data ss:Type="Number">4.4374126537404098E-3</Data></Cell>
    <Cell ss:StyleID="s49"><Data ss:Type="Number">3.1228586900217E-3</Data></Cell>
    <Cell ss:StyleID="s49"><Data ss:Type="Number">1.4405945447141499E-9</Data></Cell>
    <Cell ss:StyleID="s49"><Data ss:Type="Number">4.6353150302004499E-3</Data></Cell>
    <Cell ss:StyleID="s50"><Data ss:Type="Number">4.8065483032926103E-7</Data></Cell>
    <Cell ss:StyleID="s51"><Data ss:Type="String">k__Bacteria</Data></Cell>
    <Cell ss:StyleID="s52"><Data ss:Type="String">p__Firmicutes</Data></Cell>
    <Cell ss:StyleID="s52"><Data ss:Type="String">c__Clostridia</Data></Cell>
    <Cell ss:StyleID="s52"><Data ss:Type="String">o__Clostridiales</Data></Cell>
    <Cell ss:StyleID="s52"><Data ss:Type="String">f__Ruminococcaceae</Data></Cell>
    <Cell ss:StyleID="s52"><Data ss:Type="String">g__Oscillospira</Data></Cell>
    <Cell ss:StyleID="s18"><Data ss:Type="String">s__</Data></Cell>
    <Cell ss:StyleID="s51"><Data ss:Type="Number">100</Data></Cell>
    <Cell ss:StyleID="s52"><Data ss:Type="Number">100</Data></Cell>
    <Cell ss:StyleID="s52"><Data ss:Type="Number">100</Data></Cell>
    <Cell ss:StyleID="s52"><Data ss:Type="Number">100</Data></Cell>
    <Cell ss:StyleID="s52"><Data ss:Type="Number">100</Data></Cell>
    <Cell ss:StyleID="s52"><Data ss:Type="Number">98</Data></Cell>
    <Cell ss:StyleID="s18"><Data ss:Type="Number">94</Data></Cell>
    <Cell ss:StyleID="s53"><Data ss:Type="String">TACGTAGGTGGCAAGCGTTGTCCGGATTTACTGGGTGTAAAGGGCGTGTAGCCGGGAGGGCAAGTCAGATGTGAAATCCACGGGCTCAACTCGTGAACTGCATTTGAAACTACTCTTCTTGAGTATCGGAGAGGCAATCGGAATTCCTAGTGTAGCGGTGAAATGCGTAGATATTAGGAGGAACACCAGTGGCGAAGGCGGATTGCTGGACGACAACTGACGGTGAGGCGCGAAAGCGTGGGGAGCAAACAGG</Data></Cell>
   </Row>
   <Row ss:StyleID="s42">
    <Cell ss:StyleID="s18"><Data ss:Type="String">Seq_144</Data></Cell>
    <Cell ss:StyleID="s43"><Data ss:Type="Number">-0.882098528369198</Data></Cell>
    <Cell ss:StyleID="s44"><Data ss:Type="Number">-1.11535114969716</Data></Cell>
    <Cell ss:StyleID="s44"><Data ss:Type="Number">3.6723705923649499</Data></Cell>
    <Cell ss:StyleID="s45"><Data ss:Type="Number">4.0070097635691999</Data></Cell>
    <Cell ss:StyleID="s43"><Data ss:Type="Number">-0.23325262132796301</Data></Cell>
    <Cell ss:StyleID="s44"><Data ss:Type="Number">5.1223609132663599</Data></Cell>
    <Cell ss:StyleID="s44"><Data ss:Type="Number">0.33463917120424602</Data></Cell>
    <Cell ss:StyleID="s46"><Data ss:Type="Number">4.5544691207341499</Data></Cell>
    <Cell ss:StyleID="s46"><Data ss:Type="Number">9.6768300340005098</Data></Cell>
    <Cell ss:StyleID="s46"><Data ss:Type="Number">0.101386549876283</Data></Cell>
    <Cell ss:StyleID="s47"><Data ss:Type="Number">3.0701082637815298</Data></Cell>
    <Cell ss:StyleID="s48"><Data ss:Type="Number">0.82360306412496698</Data></Cell>
    <Cell ss:StyleID="s49"><Data ss:Type="Number">2.1677560171067599E-13</Data></Cell>
    <Cell ss:StyleID="s49"><Data ss:Type="Number">0.76332670122347501</Data></Cell>
    <Cell ss:StyleID="s49"><Data ss:Type="Number">8.3255959167658695E-10</Data></Cell>
    <Cell ss:StyleID="s49"><Data ss:Type="Number">1.8469191543022499E-16</Data></Cell>
    <Cell ss:StyleID="s49"><Data ss:Type="Number">0.91432994308072102</Data></Cell>
    <Cell ss:StyleID="s50"><Data ss:Type="Number">8.0295027755191597E-10</Data></Cell>
    <Cell ss:StyleID="s51"><Data ss:Type="String">k__Bacteria</Data></Cell>
    <Cell ss:StyleID="s52"><Data ss:Type="String">p__Proteobacteria</Data></Cell>
    <Cell ss:StyleID="s52"><Data ss:Type="String">c__Deltaproteobacteria</Data></Cell>
    <Cell ss:StyleID="s52"><Data ss:Type="String">o__Desulfovibrionales</Data></Cell>
    <Cell ss:StyleID="s52"><Data ss:Type="String">f__Desulfovibrionaceae</Data></Cell>
    <Cell ss:StyleID="s52"><Data ss:Type="String">g__Bilophila</Data></Cell>
    <Cell ss:StyleID="s18"><Data ss:Type="String">s__</Data></Cell>
    <Cell ss:StyleID="s51"><Data ss:Type="Number">100</Data></Cell>
    <Cell ss:StyleID="s52"><Data ss:Type="Number">100</Data></Cell>
    <Cell ss:StyleID="s52"><Data ss:Type="Number">100</Data></Cell>
    <Cell ss:StyleID="s52"><Data ss:Type="Number">100</Data></Cell>
    <Cell ss:StyleID="s52"><Data ss:Type="Number">100</Data></Cell>
    <Cell ss:StyleID="s52"><Data ss:Type="Number">100</Data></Cell>
    <Cell ss:StyleID="s18"><Data ss:Type="Number">100</Data></Cell>
    <Cell ss:StyleID="s53"><Data ss:Type="String">TACGGAGGGTGCAAGCGTTAATCGGAATCACTGGGCGTAAAGCGCACGTAGGCGGCTTGGTAAGTCAGGGGTGAAATCCCACAGCCCAACTGTGGAACTGCCTTTGATACTGCCAGGCTTGAGTACCGGAGAGGGTGGCGGAATTCCAGGTGTAGGAGTGAAATCCGTAGATATCTGGAGGAACACCGGTGGCGAAGGCGGCCACCTGGACGGTAACTGACGCTGAGGTGCGAAAGCGTGGGTAGCAAACAGG</Data></Cell>
   </Row>
   <Row ss:StyleID="s42">
    <Cell ss:StyleID="s18"><Data ss:Type="String">Seq_16</Data></Cell>
    <Cell ss:StyleID="s43"><Data ss:Type="Number">4.4650499135212298</Data></Cell>
    <Cell ss:StyleID="s44"><Data ss:Type="Number">3.15306694419511</Data></Cell>
    <Cell ss:StyleID="s44"><Data ss:Type="Number">9.5103513007788791</Data></Cell>
    <Cell ss:StyleID="s45"><Data ss:Type="Number">9.5605867261529909</Data></Cell>
    <Cell ss:StyleID="s43"><Data ss:Type="Number">-1.31198296932613</Data></Cell>
    <Cell ss:StyleID="s44"><Data ss:Type="Number">6.4075197819578804</Data></Cell>
    <Cell ss:StyleID="s44"><Data ss:Type="Number">5.0235425374104602E-2</Data></Cell>
    <Cell ss:StyleID="s46"><Data ss:Type="Number">5.0453013872576502</Data></Cell>
    <Cell ss:StyleID="s46"><Data ss:Type="Number">11.4528211692155</Data></Cell>
    <Cell ss:StyleID="s46"><Data ss:Type="Number">-1.26174754395202</Data></Cell>
    <Cell ss:StyleID="s47"><Data ss:Type="Number">2.9429517435210899</Data></Cell>
    <Cell ss:StyleID="s48"><Data ss:Type="Number">0.20317232966899601</Data></Cell>
    <Cell ss:StyleID="s49"><Data ss:Type="Number">2.5659929540463E-13</Data></Cell>
    <Cell ss:StyleID="s49"><Data ss:Type="Number">0.99432582945369996</Data></Cell>
    <Cell ss:StyleID="s49"><Data ss:Type="Number">1.00420108431516E-7</Data></Cell>
    <Cell ss:StyleID="s49"><Data ss:Type="Number">2.5718613001454901E-15</Data></Cell>
    <Cell ss:StyleID="s49"><Data ss:Type="Number">0.40332762920353998</Data></Cell>
    <Cell ss:StyleID="s50"><Data ss:Type="Number">1.0556627242133401E-6</Data></Cell>
    <Cell ss:StyleID="s51"><Data ss:Type="String">k__Bacteria</Data></Cell>
    <Cell ss:StyleID="s52"><Data ss:Type="String">p__Firmicutes</Data></Cell>
    <Cell ss:StyleID="s52"><Data ss:Type="String">c__Clostridia</Data></Cell>
    <Cell ss:StyleID="s52"><Data ss:Type="String">o__Clostridiales</Data></Cell>
    <Cell ss:StyleID="s52"><Data ss:Type="String">f__Lachnospiraceae</Data></Cell>
    <Cell ss:StyleID="s52"><Data ss:Type="String">g__</Data></Cell>
    <Cell ss:StyleID="s18"><Data ss:Type="String">s__</Data></Cell>
    <Cell ss:StyleID="s51"><Data ss:Type="Number">100</Data></Cell>
    <Cell ss:StyleID="s52"><Data ss:Type="Number">100</Data></Cell>
    <Cell ss:StyleID="s52"><Data ss:Type="Number">100</Data></Cell>
    <Cell ss:StyleID="s52"><Data ss:Type="Number">100</Data></Cell>
    <Cell ss:StyleID="s52"><Data ss:Type="Number">97</Data></Cell>
    <Cell ss:StyleID="s52"><Data ss:Type="Number">69</Data></Cell>
    <Cell ss:StyleID="s18"><Data ss:Type="Number">69</Data></Cell>
    <Cell ss:StyleID="s53"><Data ss:Type="String">TACGTAGGGGGCAAGCGTTATCCGGATTTACTGGGTGTAAAGGGAGCGTAGACGGCAAGGCAAGTCTGAAGTGAAAGCCCGGTGCTTAACGCCGGGACTGCTTTGGAAACTGTTTAGCTGGAGTGCCGGAGAGGTAAGCGGAATTCCTAGTGTAGCGGTGAAATGCGTAGATATTAGGAAGAACACCAGTGGCGAAGGCGGCTTACTGGACGGTAACTGACGTTGAGGCTCGAAAGCGTGGGGAGCAAACAGG</Data></Cell>
   </Row>
   <Row ss:StyleID="s42">
    <Cell ss:StyleID="s18"><Data ss:Type="String">Seq_163</Data></Cell>
    <Cell ss:StyleID="s43"><Data ss:Type="Number">3.1358571473222998</Data></Cell>
    <Cell ss:StyleID="s44"><Data ss:Type="Number">1.3866831860775499</Data></Cell>
    <Cell ss:StyleID="s44"><Data ss:Type="Number">-1.1809528780185801</Data></Cell>
    <Cell ss:StyleID="s45"><Data ss:Type="Number">-1.19411276019518</Data></Cell>
    <Cell ss:StyleID="s43"><Data ss:Type="Number">-1.7491739612447399</Data></Cell>
    <Cell ss:StyleID="s44"><Data ss:Type="Number">-2.5807959462727399</Data></Cell>
    <Cell ss:StyleID="s44"><Data ss:Type="Number">-1.3159882176603001E-2</Data></Cell>
    <Cell ss:StyleID="s46"><Data ss:Type="Number">-4.3168100253408799</Data></Cell>
    <Cell ss:StyleID="s46"><Data ss:Type="Number">-6.8976059716136104</Data></Cell>
    <Cell ss:StyleID="s46"><Data ss:Type="Number">-1.76233384342135</Data></Cell>
    <Cell ss:StyleID="s47"><Data ss:Type="Number">-3.4653179647010299</Data></Cell>
    <Cell ss:StyleID="s48"><Data ss:Type="Number">5.3075241515565003E-2</Data></Cell>
    <Cell ss:StyleID="s49"><Data ss:Type="Number">2.35741311491764E-4</Data></Cell>
    <Cell ss:StyleID="s49"><Data ss:Type="Number">0.99675427449569798</Data></Cell>
    <Cell ss:StyleID="s49"><Data ss:Type="Number">5.3313923148291599E-6</Data></Cell>
    <Cell ss:StyleID="s49"><Data ss:Type="Number">3.5811389052101E-8</Data></Cell>
    <Cell ss:StyleID="s49"><Data ss:Type="Number">0.224081973732048</Data></Cell>
    <Cell ss:StyleID="s50"><Data ss:Type="Number">1.05597063157297E-7</Data></Cell>
    <Cell ss:StyleID="s51"><Data ss:Type="String">k__Bacteria</Data></Cell>
    <Cell ss:StyleID="s52"><Data ss:Type="String">p__Firmicutes</Data></Cell>
    <Cell ss:StyleID="s52"><Data ss:Type="String">c__Clostridia</Data></Cell>
    <Cell ss:StyleID="s52"><Data ss:Type="String">o__Clostridiales</Data></Cell>
    <Cell ss:StyleID="s52"><Data ss:Type="String">f__Ruminococcaceae</Data></Cell>
    <Cell ss:StyleID="s52"/>
    <Cell ss:StyleID="s18"/>
    <Cell ss:StyleID="s51"><Data ss:Type="Number">100</Data></Cell>
    <Cell ss:StyleID="s52"><Data ss:Type="Number">100</Data></Cell>
    <Cell ss:StyleID="s52"><Data ss:Type="Number">100</Data></Cell>
    <Cell ss:StyleID="s52"><Data ss:Type="Number">100</Data></Cell>
    <Cell ss:StyleID="s52"><Data ss:Type="Number">100</Data></Cell>
    <Cell ss:StyleID="s52"><Data ss:Type="Number">83</Data></Cell>
    <Cell ss:StyleID="s18"><Data ss:Type="Number">80</Data></Cell>
    <Cell ss:StyleID="s53"><Data ss:Type="String">AACGTAGGGTGCAAGCGTTGTCCGGAATTACTGGGTGTAAAGGGAGCGCAGGCGGACCGGCAAGTTGGAAGTGAAATCCATGGGCTCAACCCGTGAATTGCTTTCAAAACTGCTGGCCTTGAGTAGTGCAGAGGTAGGTGGAATTCCCGGTGTAGCGGTGGAATGCGTAGATATCGGGAGGAACACCAGTGGCGAAGGCGACCTACTGGGCACCAACTGACGCTGAGGCTCGAAAGCATGGGTAGCAAACAGG</Data></Cell>
   </Row>
   <Row ss:StyleID="s42">
    <Cell ss:StyleID="s18"><Data ss:Type="String">Seq_165</Data></Cell>
    <Cell ss:StyleID="s43"><Data ss:Type="Number">-1.73285320854098</Data></Cell>
    <Cell ss:StyleID="s44"><Data ss:Type="Number">-2.73266164793093</Data></Cell>
    <Cell ss:StyleID="s44"><Data ss:Type="Number">2.42742763630562</Data></Cell>
    <Cell ss:StyleID="s45"><Data ss:Type="Number">2.25272008840148</Data></Cell>
    <Cell ss:StyleID="s43"><Data ss:Type="Number">-0.99980843938995601</Data></Cell>
    <Cell ss:StyleID="s44"><Data ss:Type="Number">4.9853817363324104</Data></Cell>
    <Cell ss:StyleID="s44"><Data ss:Type="Number">-0.174707547904142</Data></Cell>
    <Cell ss:StyleID="s46"><Data ss:Type="Number">4.1602808448466</Data></Cell>
    <Cell ss:StyleID="s46"><Data ss:Type="Number">9.1456625811790104</Data></Cell>
    <Cell ss:StyleID="s46"><Data ss:Type="Number">-1.1745159872941</Data></Cell>
    <Cell ss:StyleID="s47"><Data ss:Type="Number">2.3820152341330298</Data></Cell>
    <Cell ss:StyleID="s48"><Data ss:Type="Number">0.182279154917484</Data></Cell>
    <Cell ss:StyleID="s49"><Data ss:Type="Number">2.1677560171067599E-13</Data></Cell>
    <Cell ss:StyleID="s49"><Data ss:Type="Number">0.86956001459465504</Data></Cell>
    <Cell ss:StyleID="s49"><Data ss:Type="Number">8.9029614942631795E-9</Data></Cell>
    <Cell ss:StyleID="s49"><Data ss:Type="Number">6.2482122687796399E-16</Data></Cell>
    <Cell ss:StyleID="s49"><Data ss:Type="Number">0.27338849835894302</Data></Cell>
    <Cell ss:StyleID="s50"><Data ss:Type="Number">2.7114297790312901E-7</Data></Cell>
    <Cell ss:StyleID="s51"><Data ss:Type="String">k__Bacteria</Data></Cell>
    <Cell ss:StyleID="s52"><Data ss:Type="String">p__Firmicutes</Data></Cell>
    <Cell ss:StyleID="s52"><Data ss:Type="String">c__Clostridia</Data></Cell>
    <Cell ss:StyleID="s52"><Data ss:Type="String">o__Clostridiales</Data></Cell>
    <Cell ss:StyleID="s52"><Data ss:Type="String">f__Lachnospiraceae</Data></Cell>
    <Cell ss:StyleID="s52"><Data ss:Type="String">g__</Data></Cell>
    <Cell ss:StyleID="s18"><Data ss:Type="String">s__</Data></Cell>
    <Cell ss:StyleID="s51"><Data ss:Type="Number">100</Data></Cell>
    <Cell ss:StyleID="s52"><Data ss:Type="Number">100</Data></Cell>
    <Cell ss:StyleID="s52"><Data ss:Type="Number">100</Data></Cell>
    <Cell ss:StyleID="s52"><Data ss:Type="Number">100</Data></Cell>
    <Cell ss:StyleID="s52"><Data ss:Type="Number">100</Data></Cell>
    <Cell ss:StyleID="s52"><Data ss:Type="Number">84</Data></Cell>
    <Cell ss:StyleID="s18"><Data ss:Type="Number">84</Data></Cell>
    <Cell ss:StyleID="s53"><Data ss:Type="String">TACGTAGGGGGCAAGCGTTATCCGGATTTACTGGGTGTAAAGGGAGCGTAGACGGCAAGGCAAGTCTGATGTGAAAACCCAGGGCTTAACCCTGGGACTGCATTGGAAACTGTCTGGCTCGAGTGCCGGAGAGGTAAGCGGAATTCCTAGTGTAGCGGTGAAATGCGTAGATATTAGGAAGAACACCAGTGGCGAAGGCGGCTTACTGGACGGTAACTGACGTTGAGGCTCGAAAGCGTGGGGAGCAAACAGG</Data></Cell>
   </Row>
   <Row ss:StyleID="s42">
    <Cell ss:StyleID="s18"><Data ss:Type="String">Seq_173</Data></Cell>
    <Cell ss:StyleID="s43"><Data ss:Type="Number">3.5201350312003998</Data></Cell>
    <Cell ss:StyleID="s44"><Data ss:Type="Number">3.5227605010349499</Data></Cell>
    <Cell ss:StyleID="s44"><Data ss:Type="Number">-1.5857468644300401</Data></Cell>
    <Cell ss:StyleID="s45"><Data ss:Type="Number">-0.72628836482544601</Data></Cell>
    <Cell ss:StyleID="s43"><Data ss:Type="Number">2.6254698345455898E-3</Data></Cell>
    <Cell ss:StyleID="s44"><Data ss:Type="Number">-4.2490488658604004</Data></Cell>
    <Cell ss:StyleID="s44"><Data ss:Type="Number">0.85945849960459397</Data></Cell>
    <Cell ss:StyleID="s46"><Data ss:Type="Number">-5.1058818956304401</Data></Cell>
    <Cell ss:StyleID="s46"><Data ss:Type="Number">-9.3549307614908397</Data></Cell>
    <Cell ss:StyleID="s46"><Data ss:Type="Number">0.86208396943913901</Data></Cell>
    <Cell ss:StyleID="s47"><Data ss:Type="Number">-3.1165599406072499</Data></Cell>
    <Cell ss:StyleID="s48"><Data ss:Type="Number">0.99600226921928003</Data></Cell>
    <Cell ss:StyleID="s49"><Data ss:Type="Number">2.9020047600229701E-10</Data></Cell>
    <Cell ss:StyleID="s49"><Data ss:Type="Number">0.462704084979143</Data></Cell>
    <Cell ss:StyleID="s49"><Data ss:Type="Number">3.1037385796087202E-9</Data></Cell>
    <Cell ss:StyleID="s49"><Data ss:Type="Number">3.8465968597099597E-14</Data></Cell>
    <Cell ss:StyleID="s49"><Data ss:Type="Number">0.46532309414373901</Data></Cell>
    <Cell ss:StyleID="s50"><Data ss:Type="Number">9.6962148792373699E-9</Data></Cell>
    <Cell ss:StyleID="s51"><Data ss:Type="String">k__Bacteria</Data></Cell>
    <Cell ss:StyleID="s52"><Data ss:Type="String">p__Firmicutes</Data></Cell>
    <Cell ss:StyleID="s52"><Data ss:Type="String">c__Clostridia</Data></Cell>
    <Cell ss:StyleID="s52"><Data ss:Type="String">o__Clostridiales</Data></Cell>
    <Cell ss:StyleID="s52"><Data ss:Type="String">f__Ruminococcaceae</Data></Cell>
    <Cell ss:StyleID="s52"/>
    <Cell ss:StyleID="s18"><Data ss:Type="String">s__</Data></Cell>
    <Cell ss:StyleID="s51"><Data ss:Type="Number">100</Data></Cell>
    <Cell ss:StyleID="s52"><Data ss:Type="Number">95</Data></Cell>
    <Cell ss:StyleID="s52"><Data ss:Type="Number">94</Data></Cell>
    <Cell ss:StyleID="s52"><Data ss:Type="Number">94</Data></Cell>
    <Cell ss:StyleID="s52"><Data ss:Type="Number">93</Data></Cell>
    <Cell ss:StyleID="s52"><Data ss:Type="Number">53</Data></Cell>
    <Cell ss:StyleID="s18"><Data ss:Type="Number">53</Data></Cell>
    <Cell ss:StyleID="s53"><Data ss:Type="String">AACGTAGGGTGCTAGCGTTGTCCGGAATTACTGGGTGTAAAGGGAGCGCAGGTGGCAGTGCAAGTTGGATGTAAAATCTACGGGCTCAACCCGTATAAGCATTCAAAACTGTGCAGCTTGAGTGAAGTAGAGGTAGGTGGAATTTCCGGTGTAGCGGTGGAATGCGTAGATATCGGAAGGAACATCAGTGGCGAAGGCGACCTACTGGGCTTTAACTGACGCTGAGGCTCGAAAGCATGGGTAGCAAACAGG</Data></Cell>
   </Row>
   <Row ss:StyleID="s42">
    <Cell ss:StyleID="s18"><Data ss:Type="String">Seq_194</Data></Cell>
    <Cell ss:StyleID="s43"><Data ss:Type="Number">2.27939707198699</Data></Cell>
    <Cell ss:StyleID="s44"><Data ss:Type="Number">1.65851544047809</Data></Cell>
    <Cell ss:StyleID="s44"><Data ss:Type="Number">-0.61054359358975097</Data></Cell>
    <Cell ss:StyleID="s45"><Data ss:Type="Number">-1.7937068522531801</Data></Cell>
    <Cell ss:StyleID="s43"><Data ss:Type="Number">-0.62088163150890396</Data></Cell>
    <Cell ss:StyleID="s44"><Data ss:Type="Number">-3.4522222927312698</Data></Cell>
    <Cell ss:StyleID="s44"><Data ss:Type="Number">-1.18316325866343</Data></Cell>
    <Cell ss:StyleID="s46"><Data ss:Type="Number">-2.8899406655767401</Data></Cell>
    <Cell ss:StyleID="s46"><Data ss:Type="Number">-6.3421629583080099</Data></Cell>
    <Cell ss:StyleID="s46"><Data ss:Type="Number">-1.80404489017234</Data></Cell>
    <Cell ss:StyleID="s47"><Data ss:Type="Number">-2.52797540710861</Data></Cell>
    <Cell ss:StyleID="s48"><Data ss:Type="Number">0.49555297753018002</Data></Cell>
    <Cell ss:StyleID="s49"><Data ss:Type="Number">3.1913490281746299E-8</Data></Cell>
    <Cell ss:StyleID="s49"><Data ss:Type="Number">0.243041196443126</Data></Cell>
    <Cell ss:StyleID="s49"><Data ss:Type="Number">1.00561140463913E-4</Data></Cell>
    <Cell ss:StyleID="s49"><Data ss:Type="Number">1.21073197150027E-9</Data></Cell>
    <Cell ss:StyleID="s49"><Data ss:Type="Number">0.132209379419788</Data></Cell>
    <Cell ss:StyleID="s50"><Data ss:Type="Number">5.9055452014505703E-7</Data></Cell>
    <Cell ss:StyleID="s51"><Data ss:Type="String">k__Bacteria</Data></Cell>
    <Cell ss:StyleID="s52"><Data ss:Type="String">p__Firmicutes</Data></Cell>
    <Cell ss:StyleID="s52"><Data ss:Type="String">c__Clostridia</Data></Cell>
    <Cell ss:StyleID="s52"><Data ss:Type="String">o__Clostridiales</Data></Cell>
    <Cell ss:StyleID="s52"><Data ss:Type="String">f__Ruminococcaceae</Data></Cell>
    <Cell ss:StyleID="s52"><Data ss:Type="String">g__</Data></Cell>
    <Cell ss:StyleID="s18"><Data ss:Type="String">s__</Data></Cell>
    <Cell ss:StyleID="s51"><Data ss:Type="Number">100</Data></Cell>
    <Cell ss:StyleID="s52"><Data ss:Type="Number">100</Data></Cell>
    <Cell ss:StyleID="s52"><Data ss:Type="Number">100</Data></Cell>
    <Cell ss:StyleID="s52"><Data ss:Type="Number">100</Data></Cell>
    <Cell ss:StyleID="s52"><Data ss:Type="Number">100</Data></Cell>
    <Cell ss:StyleID="s52"><Data ss:Type="Number">60</Data></Cell>
    <Cell ss:StyleID="s18"><Data ss:Type="Number">60</Data></Cell>
    <Cell ss:StyleID="s53"><Data ss:Type="String">TACGTAGGTGGCAAGCGTTGTCCGGAATTACTGGGTGTAAAGGGTGCGCAGGCGGGATTGCAAGTTGGATGTGAAATACCGGGGCTTAACCCCGGAGCTGCATCCAAAACTGTAGTTCTTGAGTGGAGTAGAGGTAAGCGGAATTCCGAGTGTAGCGGTGAAATGCGTAGATATTCGGAGGAACACCAGTGGCGAAGGCGGCTTACTGGGCTCTAACTGACGCTGAGGCACGAAAGCATGGGTAGCAAACAGG</Data></Cell>
   </Row>
   <Row ss:StyleID="s42">
    <Cell ss:StyleID="s18"><Data ss:Type="String">Seq_2</Data></Cell>
    <Cell ss:StyleID="s43"><Data ss:Type="Number">0.86683150364382899</Data></Cell>
    <Cell ss:StyleID="s44"><Data ss:Type="Number">0.321726101897505</Data></Cell>
    <Cell ss:StyleID="s44"><Data ss:Type="Number">11.0932372945199</Data></Cell>
    <Cell ss:StyleID="s45"><Data ss:Type="Number">9.7108926513986606</Data></Cell>
    <Cell ss:StyleID="s43"><Data ss:Type="Number">-0.54510540174632505</Data></Cell>
    <Cell ss:StyleID="s44"><Data ss:Type="Number">9.3891665495011498</Data></Cell>
    <Cell ss:StyleID="s44"><Data ss:Type="Number">-1.38234464312128</Data></Cell>
    <Cell ss:StyleID="s46"><Data ss:Type="Number">10.2264057908761</Data></Cell>
    <Cell ss:StyleID="s46"><Data ss:Type="Number">19.615572340377302</Data></Cell>
    <Cell ss:StyleID="s46"><Data ss:Type="Number">-1.9274500448676</Data></Cell>
    <Cell ss:StyleID="s47"><Data ss:Type="Number">6.1751205122948702</Data></Cell>
    <Cell ss:StyleID="s48"><Data ss:Type="Number">0.71445659447121401</Data></Cell>
    <Cell ss:StyleID="s49"><Data ss:Type="Number">4.9232335996098498E-16</Data></Cell>
    <Cell ss:StyleID="s49"><Data ss:Type="Number">0.30326221605065501</Data></Cell>
    <Cell ss:StyleID="s49"><Data ss:Type="Number">9.2635338913137794E-15</Data></Cell>
    <Cell ss:StyleID="s49"><Data ss:Type="Number">4.35516743098242E-21</Data></Cell>
    <Cell ss:StyleID="s49"><Data ss:Type="Number">0.224081973732048</Data></Cell>
    <Cell ss:StyleID="s50"><Data ss:Type="Number">2.9000015041105602E-13</Data></Cell>
    <Cell ss:StyleID="s51"><Data ss:Type="String">k__Bacteria</Data></Cell>
    <Cell ss:StyleID="s52"><Data ss:Type="String">p__Firmicutes</Data></Cell>
    <Cell ss:StyleID="s52"><Data ss:Type="String">c__Clostridia</Data></Cell>
    <Cell ss:StyleID="s52"><Data ss:Type="String">o__Clostridiales</Data></Cell>
    <Cell ss:StyleID="s52"><Data ss:Type="String">f__Veillonellaceae</Data></Cell>
    <Cell ss:StyleID="s52"><Data ss:Type="String">g__Dialister</Data></Cell>
    <Cell ss:StyleID="s18"><Data ss:Type="String">s__</Data></Cell>
    <Cell ss:StyleID="s51"><Data ss:Type="Number">100</Data></Cell>
    <Cell ss:StyleID="s52"><Data ss:Type="Number">100</Data></Cell>
    <Cell ss:StyleID="s52"><Data ss:Type="Number">100</Data></Cell>
    <Cell ss:StyleID="s52"><Data ss:Type="Number">100</Data></Cell>
    <Cell ss:StyleID="s52"><Data ss:Type="Number">100</Data></Cell>
    <Cell ss:StyleID="s52"><Data ss:Type="Number">100</Data></Cell>
    <Cell ss:StyleID="s18"><Data ss:Type="Number">100</Data></Cell>
    <Cell ss:StyleID="s53"><Data ss:Type="String">TACGTAGGTGGCAAGCGTTGTCCGGAATTATTGGGCGTAAAGCGCGCGCAGGCGGCTTCCCAAGTCCCTCTTAAAAGTGCGGGGCTTAACCCCGTGATGGGAAGGAAACTGGGAAGCTGGAGTATCGGAGAGGAAAGTGGAATTCCTAGTGTAGCGGTGAAATGCGTAGAGATTAGGAAGAACACCGGTGGCGAAGGCGACTTTCTGGACGAAAACTGACGCTGAGGCGCGAAAGCGTGGGGAGCAAACAGG</Data></Cell>
   </Row>
   <Row ss:StyleID="s42">
    <Cell ss:StyleID="s18"><Data ss:Type="String">Seq_205</Data></Cell>
    <Cell ss:StyleID="s43"><Data ss:Type="Number">0.365144835767578</Data></Cell>
    <Cell ss:StyleID="s44"><Data ss:Type="Number">1.4380685609683499</Data></Cell>
    <Cell ss:StyleID="s44"><Data ss:Type="Number">3.6086967855183598</Data></Cell>
    <Cell ss:StyleID="s45"><Data ss:Type="Number">3.5921724527440499</Data></Cell>
    <Cell ss:StyleID="s43"><Data ss:Type="Number">1.07292372520077</Data></Cell>
    <Cell ss:StyleID="s44"><Data ss:Type="Number">2.1541038917757001</Data></Cell>
    <Cell ss:StyleID="s44"><Data ss:Type="Number">-1.6524332774313401E-2</Data></Cell>
    <Cell ss:StyleID="s46"><Data ss:Type="Number">3.2435519497507799</Data></Cell>
    <Cell ss:StyleID="s46"><Data ss:Type="Number">5.3976558415264799</Data></Cell>
    <Cell ss:StyleID="s46"><Data ss:Type="Number">1.0563993924264601</Data></Cell>
    <Cell ss:StyleID="s47"><Data ss:Type="Number">2.5145010973093398</Data></Cell>
    <Cell ss:StyleID="s48"><Data ss:Type="Number">0.25522209584483302</Data></Cell>
    <Cell ss:StyleID="s49"><Data ss:Type="Number">6.1401526798231395E-4</Data></Cell>
    <Cell ss:StyleID="s49"><Data ss:Type="Number">0.99675427449569798</Data></Cell>
    <Cell ss:StyleID="s49"><Data ss:Type="Number">5.22570555643116E-5</Data></Cell>
    <Cell ss:StyleID="s49"><Data ss:Type="Number">4.1265879902064E-7</Data></Cell>
    <Cell ss:StyleID="s49"><Data ss:Type="Number">0.41924889199215598</Data></Cell>
    <Cell ss:StyleID="s50"><Data ss:Type="Number">3.63232242767043E-6</Data></Cell>
    <Cell ss:StyleID="s51"><Data ss:Type="String">k__Bacteria</Data></Cell>
    <Cell ss:StyleID="s52"><Data ss:Type="String">p__Firmicutes</Data></Cell>
    <Cell ss:StyleID="s52"><Data ss:Type="String">c__Clostridia</Data></Cell>
    <Cell ss:StyleID="s52"><Data ss:Type="String">o__Clostridiales</Data></Cell>
    <Cell ss:StyleID="s52"><Data ss:Type="String">f__Lachnospiraceae</Data></Cell>
    <Cell ss:StyleID="s52"><Data ss:Type="String">g__</Data></Cell>
    <Cell ss:StyleID="s18"><Data ss:Type="String">s__</Data></Cell>
    <Cell ss:StyleID="s51"><Data ss:Type="Number">100</Data></Cell>
    <Cell ss:StyleID="s52"><Data ss:Type="Number">100</Data></Cell>
    <Cell ss:StyleID="s52"><Data ss:Type="Number">100</Data></Cell>
    <Cell ss:StyleID="s52"><Data ss:Type="Number">100</Data></Cell>
    <Cell ss:StyleID="s52"><Data ss:Type="Number">100</Data></Cell>
    <Cell ss:StyleID="s52"><Data ss:Type="Number">90</Data></Cell>
    <Cell ss:StyleID="s18"><Data ss:Type="Number">90</Data></Cell>
    <Cell ss:StyleID="s53"><Data ss:Type="String">TACGTAGGGGGCAAGCGTTATCCGGATTTACTGGGTGTAAAGGGAGCGCAGACGGCGATGCAAGTCTGGAGTGAAAGCCCGGGGCTCAACCCCGGGACTGCTTTGGAAACTGTATGGCTAGAGTGCTGGAGAGGCAAGCGGAATTCCTAGTGTAGCGGTGAAATGCGTAGATATTAGGAAGAACACCAGTGGCGAAGGCGGCTTGCTGGACAGTAACTGACGTTCAGGCTCGAAAGCGTGGGGAGCAAACAGG</Data></Cell>
   </Row>
   <Row ss:StyleID="s42">
    <Cell ss:StyleID="s18"><Data ss:Type="String">Seq_208</Data></Cell>
    <Cell ss:StyleID="s43"><Data ss:Type="Number">-2.3558062730727101</Data></Cell>
    <Cell ss:StyleID="s44"><Data ss:Type="Number">-2.3110140461723399</Data></Cell>
    <Cell ss:StyleID="s44"><Data ss:Type="Number">3.0781144584362101</Data></Cell>
    <Cell ss:StyleID="s45"><Data ss:Type="Number">2.4073139911721899</Data></Cell>
    <Cell ss:StyleID="s43"><Data ss:Type="Number">4.4792226900376E-2</Data></Cell>
    <Cell ss:StyleID="s44"><Data ss:Type="Number">4.71832803734452</Data></Cell>
    <Cell ss:StyleID="s44"><Data ss:Type="Number">-0.67080046726402198</Data></Cell>
    <Cell ss:StyleID="s46"><Data ss:Type="Number">5.4339207315089197</Data></Cell>
    <Cell ss:StyleID="s46"><Data ss:Type="Number">10.152248768853401</Data></Cell>
    <Cell ss:StyleID="s46"><Data ss:Type="Number">-0.626008240363646</Data></Cell>
    <Cell ss:StyleID="s47"><Data ss:Type="Number">3.4139444075514001</Data></Cell>
    <Cell ss:StyleID="s48"><Data ss:Type="Number">0.96782732322730602</Data></Cell>
    <Cell ss:StyleID="s49"><Data ss:Type="Number">2.1958551148245901E-13</Data></Cell>
    <Cell ss:StyleID="s49"><Data ss:Type="Number">0.49062677259265303</Data></Cell>
    <Cell ss:StyleID="s49"><Data ss:Type="Number">1.4750946995110899E-11</Data></Cell>
    <Cell ss:StyleID="s49"><Data ss:Type="Number">1.4416169459288902E-17</Data></Cell>
    <Cell ss:StyleID="s49"><Data ss:Type="Number">0.52007099140854196</Data></Cell>
    <Cell ss:StyleID="s50"><Data ss:Type="Number">1.3491481720625501E-11</Data></Cell>
    <Cell ss:StyleID="s51"><Data ss:Type="String">k__Bacteria</Data></Cell>
    <Cell ss:StyleID="s52"><Data ss:Type="String">p__Firmicutes</Data></Cell>
    <Cell ss:StyleID="s52"><Data ss:Type="String">c__Clostridia</Data></Cell>
    <Cell ss:StyleID="s52"><Data ss:Type="String">o__Clostridiales</Data></Cell>
    <Cell ss:StyleID="s52"><Data ss:Type="String">f__Ruminococcaceae</Data></Cell>
    <Cell ss:StyleID="s52"><Data ss:Type="String">g__Oscillospira</Data></Cell>
    <Cell ss:StyleID="s18"><Data ss:Type="String">s__</Data></Cell>
    <Cell ss:StyleID="s51"><Data ss:Type="Number">100</Data></Cell>
    <Cell ss:StyleID="s52"><Data ss:Type="Number">100</Data></Cell>
    <Cell ss:StyleID="s52"><Data ss:Type="Number">100</Data></Cell>
    <Cell ss:StyleID="s52"><Data ss:Type="Number">100</Data></Cell>
    <Cell ss:StyleID="s52"><Data ss:Type="Number">100</Data></Cell>
    <Cell ss:StyleID="s52"><Data ss:Type="Number">100</Data></Cell>
    <Cell ss:StyleID="s18"><Data ss:Type="Number">100</Data></Cell>
    <Cell ss:StyleID="s53"><Data ss:Type="String">TACGTAGGTGGCAAGCGTTGTCCGGATTTACTGGGTGTAAAGGGCGTGCAGCCGGGCCGGCAAGTCAGATGTGAAATCTGGAGGCTTAACCTCCAAACTGCATTTGAAACTGTAGGTCTTGAGTACCGGAGAGGTTATCGGAATTCCTTGTGTAGCGGTGAAATGCGTAGATATAAGGAAGAACACCAGTGGCGAAGGCGGATAACTGGACGGCAACTGACGGTGAGGCGCGAAAGCGTGGGGAGCAAACAGG</Data></Cell>
   </Row>
   <Row ss:StyleID="s42">
    <Cell ss:StyleID="s18"><Data ss:Type="String">Seq_210</Data></Cell>
    <Cell ss:StyleID="s43"><Data ss:Type="Number">1.12900545958148</Data></Cell>
    <Cell ss:StyleID="s44"><Data ss:Type="Number">-0.284162827449713</Data></Cell>
    <Cell ss:StyleID="s44"><Data ss:Type="Number">4.2161275025600498</Data></Cell>
    <Cell ss:StyleID="s45"><Data ss:Type="Number">4.4531019828512504</Data></Cell>
    <Cell ss:StyleID="s43"><Data ss:Type="Number">-1.4131682870311999</Data></Cell>
    <Cell ss:StyleID="s44"><Data ss:Type="Number">4.7372648103009602</Data></Cell>
    <Cell ss:StyleID="s44"><Data ss:Type="Number">0.23697448029120199</Data></Cell>
    <Cell ss:StyleID="s46"><Data ss:Type="Number">3.0871220429785602</Data></Cell>
    <Cell ss:StyleID="s46"><Data ss:Type="Number">7.8243868532795302</Data></Cell>
    <Cell ss:StyleID="s46"><Data ss:Type="Number">-1.17619380673999</Data></Cell>
    <Cell ss:StyleID="s47"><Data ss:Type="Number">1.6660167597390401</Data></Cell>
    <Cell ss:StyleID="s48"><Data ss:Type="Number">6.4369322476660495E-2</Data></Cell>
    <Cell ss:StyleID="s49"><Data ss:Type="Number">5.50267576206087E-11</Data></Cell>
    <Cell ss:StyleID="s49"><Data ss:Type="Number">0.85960565689172297</Data></Cell>
    <Cell ss:StyleID="s49"><Data ss:Type="Number">7.9693141656409704E-5</Data></Cell>
    <Cell ss:StyleID="s49"><Data ss:Type="Number">3.7384079036850502E-11</Data></Cell>
    <Cell ss:StyleID="s49"><Data ss:Type="Number">0.34625074020887497</Data></Cell>
    <Cell ss:StyleID="s50"><Data ss:Type="Number">7.2898592028303503E-4</Data></Cell>
    <Cell ss:StyleID="s51"><Data ss:Type="String">k__Bacteria</Data></Cell>
    <Cell ss:StyleID="s52"><Data ss:Type="String">p__Firmicutes</Data></Cell>
    <Cell ss:StyleID="s52"><Data ss:Type="String">c__Clostridia</Data></Cell>
    <Cell ss:StyleID="s52"><Data ss:Type="String">o__Clostridiales</Data></Cell>
    <Cell ss:StyleID="s52"><Data ss:Type="String">f__Ruminococcaceae</Data></Cell>
    <Cell ss:StyleID="s52"><Data ss:Type="String">g__Ruminococcus</Data></Cell>
    <Cell ss:StyleID="s18"><Data ss:Type="String">s__</Data></Cell>
    <Cell ss:StyleID="s51"><Data ss:Type="Number">100</Data></Cell>
    <Cell ss:StyleID="s52"><Data ss:Type="Number">100</Data></Cell>
    <Cell ss:StyleID="s52"><Data ss:Type="Number">100</Data></Cell>
    <Cell ss:StyleID="s52"><Data ss:Type="Number">100</Data></Cell>
    <Cell ss:StyleID="s52"><Data ss:Type="Number">100</Data></Cell>
    <Cell ss:StyleID="s52"><Data ss:Type="Number">100</Data></Cell>
    <Cell ss:StyleID="s18"><Data ss:Type="Number">100</Data></Cell>
    <Cell ss:StyleID="s53"><Data ss:Type="String">TACGTAGGGAGCAAGCGTTGTCCGGATTTACTGGGTGTAAAGGGTGCGTAGGCGGATTGGCAAGTCAGAAGTGAAATCCATGGGCTTAACCCATGAACTGCTTTTGAAACTGTTAGTCTTGAGTGAAGTAGAGGTAGGCGGAATTCCCGGTGTAGCGGTGAAATGCGTAGAGATCGGGAGGAACACCAGTGGCGAAGGCGGCCTACTGGGCTTTAACTGACGCTGAGGCACGAAAGTGTGGGTAGCAAACAGG</Data></Cell>
   </Row>
   <Row ss:StyleID="s42">
    <Cell ss:StyleID="s18"><Data ss:Type="String">Seq_23</Data></Cell>
    <Cell ss:StyleID="s43"><Data ss:Type="Number">-5.7013400284113098</Data></Cell>
    <Cell ss:StyleID="s44"><Data ss:Type="Number">-4.9914089590439303</Data></Cell>
    <Cell ss:StyleID="s44"><Data ss:Type="Number">-4.0624368901327097E-2</Data></Cell>
    <Cell ss:StyleID="s45"><Data ss:Type="Number">-4.45851311956161E-2</Data></Cell>
    <Cell ss:StyleID="s43"><Data ss:Type="Number">0.70993106936738204</Data></Cell>
    <Cell ss:StyleID="s44"><Data ss:Type="Number">4.9468238278483199</Data></Cell>
    <Cell ss:StyleID="s44"><Data ss:Type="Number">-3.96076229428898E-3</Data></Cell>
    <Cell ss:StyleID="s46"><Data ss:Type="Number">5.6607156595099903</Data></Cell>
    <Cell ss:StyleID="s46"><Data ss:Type="Number">10.6075394873583</Data></Cell>
    <Cell ss:StyleID="s46"><Data ss:Type="Number">0.70597030707309305</Data></Cell>
    <Cell ss:StyleID="s47"><Data ss:Type="Number">4.0091338753643502</Data></Cell>
    <Cell ss:StyleID="s48"><Data ss:Type="Number">0.669632333699133</Data></Cell>
    <Cell ss:StyleID="s49"><Data ss:Type="Number">3.4191161377419102E-7</Data></Cell>
    <Cell ss:StyleID="s49"><Data ss:Type="Number">0.99675427449569798</Data></Cell>
    <Cell ss:StyleID="s49"><Data ss:Type="Number">5.3313923148291599E-6</Data></Cell>
    <Cell ss:StyleID="s49"><Data ss:Type="Number">5.7514606305882297E-10</Data></Cell>
    <Cell ss:StyleID="s49"><Data ss:Type="Number">0.68410308390874597</Data></Cell>
    <Cell ss:StyleID="s50"><Data ss:Type="Number">8.3474819691448298E-7</Data></Cell>
    <Cell ss:StyleID="s51"><Data ss:Type="String">k__Bacteria</Data></Cell>
    <Cell ss:StyleID="s52"><Data ss:Type="String">p__Bacteroidetes</Data></Cell>
    <Cell ss:StyleID="s52"><Data ss:Type="String">c__Bacteroidia</Data></Cell>
    <Cell ss:StyleID="s52"><Data ss:Type="String">o__Bacteroidales</Data></Cell>
    <Cell ss:StyleID="s52"><Data ss:Type="String">f__Bacteroidaceae</Data></Cell>
    <Cell ss:StyleID="s52"><Data ss:Type="String">g__Bacteroides</Data></Cell>
    <Cell ss:StyleID="s18"/>
    <Cell ss:StyleID="s51"><Data ss:Type="Number">100</Data></Cell>
    <Cell ss:StyleID="s52"><Data ss:Type="Number">100</Data></Cell>
    <Cell ss:StyleID="s52"><Data ss:Type="Number">100</Data></Cell>
    <Cell ss:StyleID="s52"><Data ss:Type="Number">100</Data></Cell>
    <Cell ss:StyleID="s52"><Data ss:Type="Number">100</Data></Cell>
    <Cell ss:StyleID="s52"><Data ss:Type="Number">100</Data></Cell>
    <Cell ss:StyleID="s18"><Data ss:Type="Number">57</Data></Cell>
    <Cell ss:StyleID="s53"><Data ss:Type="String">TACGGAGGATCCGAGCGTTATCCGGATTTATTGGGTTTAAAGGGAGCGTAGGCGGGTTGTTAAGTCAGTTGTGAAAGTTTGCGGCTCAACCGTAAAATTGCAGTTGATACTGGCGACCTTGAGTGCAACAGAGGTAGGCGGAATTCGTGGTGTAGCGGTGAAATGCTTAGATATCACGAAGAACTCCGATTGCGAAGGCAGCTTACTGGATTGTAACTGACGCTGATGCTCGAAAGTGTGGGTATCAAACAGG</Data></Cell>
   </Row>
   <Row ss:StyleID="s42">
    <Cell ss:StyleID="s18"><Data ss:Type="String">Seq_234</Data></Cell>
    <Cell ss:StyleID="s43"><Data ss:Type="Number">4.3858122614739798</Data></Cell>
    <Cell ss:StyleID="s44"><Data ss:Type="Number">2.5359862699134901</Data></Cell>
    <Cell ss:StyleID="s44"><Data ss:Type="Number">-0.69511227103874995</Data></Cell>
    <Cell ss:StyleID="s45"><Data ss:Type="Number">-0.242656026028922</Data></Cell>
    <Cell ss:StyleID="s43"><Data ss:Type="Number">-1.84982599156049</Data></Cell>
    <Cell ss:StyleID="s44"><Data ss:Type="Number">-2.7786422959424102</Data></Cell>
    <Cell ss:StyleID="s44"><Data ss:Type="Number">0.45245624500982701</Data></Cell>
    <Cell ss:StyleID="s46"><Data ss:Type="Number">-5.0809245325127304</Data></Cell>
    <Cell ss:StyleID="s46"><Data ss:Type="Number">-7.8595668284551401</Data></Cell>
    <Cell ss:StyleID="s46"><Data ss:Type="Number">-1.39736974655067</Data></Cell>
    <Cell ss:StyleID="s47"><Data ss:Type="Number">-3.85307293719204</Data></Cell>
    <Cell ss:StyleID="s48"><Data ss:Type="Number">5.3574952171328702E-3</Data></Cell>
    <Cell ss:StyleID="s49"><Data ss:Type="Number">3.5052531040023401E-7</Data></Cell>
    <Cell ss:StyleID="s49"><Data ss:Type="Number">0.68569537981595297</Data></Cell>
    <Cell ss:StyleID="s49"><Data ss:Type="Number">2.9372800728791802E-10</Data></Cell>
    <Cell ss:StyleID="s49"><Data ss:Type="Number">3.3201644867545998E-13</Data></Cell>
    <Cell ss:StyleID="s49"><Data ss:Type="Number">0.20927649110563101</Data></Cell>
    <Cell ss:StyleID="s50"><Data ss:Type="Number">1.6763050473145201E-12</Data></Cell>
    <Cell ss:StyleID="s51"><Data ss:Type="String">k__Bacteria</Data></Cell>
    <Cell ss:StyleID="s52"><Data ss:Type="String">p__Firmicutes</Data></Cell>
    <Cell ss:StyleID="s52"/>
    <Cell ss:StyleID="s52"/>
    <Cell ss:StyleID="s52"/>
    <Cell ss:StyleID="s52"/>
    <Cell ss:StyleID="s18"/>
    <Cell ss:StyleID="s51"><Data ss:Type="Number">100</Data></Cell>
    <Cell ss:StyleID="s52"><Data ss:Type="Number">100</Data></Cell>
    <Cell ss:StyleID="s52"><Data ss:Type="Number">89</Data></Cell>
    <Cell ss:StyleID="s52"><Data ss:Type="Number">89</Data></Cell>
    <Cell ss:StyleID="s52"><Data ss:Type="Number">87</Data></Cell>
    <Cell ss:StyleID="s52"><Data ss:Type="Number">87</Data></Cell>
    <Cell ss:StyleID="s18"><Data ss:Type="Number">87</Data></Cell>
    <Cell ss:StyleID="s53"><Data ss:Type="String">TACGTAGGGGGCAAGCGTTGTCCGGAATGATTGGGCGTAAAGGGCGCGTAGGCGGCCAACTAAGTCTGGAGTGAAAGTCCTGCTTTTAAGGTGGGAATTGCTTTGGAAACTGGATGGCTTGAGTGCAGGAGAGGTAAGCGGAATTCCCGGTGTAGCGGTGAAATGCGTAGAGATCGGGAGGAACACCAGTGGCGAAGGCGGCTTACTGGACTGTAACTGACGCTGAGGCGCGAAAGTGTGGGGAGCAAACAGG</Data></Cell>
   </Row>
   <Row ss:StyleID="s42">
    <Cell ss:StyleID="s18"><Data ss:Type="String">Seq_239</Data></Cell>
    <Cell ss:StyleID="s43"><Data ss:Type="Number">2.9284543083801902</Data></Cell>
    <Cell ss:StyleID="s44"><Data ss:Type="Number">2.1996585538818501</Data></Cell>
    <Cell ss:StyleID="s44"><Data ss:Type="Number">4.4740127430663401</Data></Cell>
    <Cell ss:StyleID="s45"><Data ss:Type="Number">4.44367982519399</Data></Cell>
    <Cell ss:StyleID="s43"><Data ss:Type="Number">-0.728795754498342</Data></Cell>
    <Cell ss:StyleID="s44"><Data ss:Type="Number">2.2440212713121399</Data></Cell>
    <Cell ss:StyleID="s44"><Data ss:Type="Number">-3.0332917872348399E-2</Data></Cell>
    <Cell ss:StyleID="s46"><Data ss:Type="Number">1.54555843468615</Data></Cell>
    <Cell ss:StyleID="s46"><Data ss:Type="Number">3.7895797059982899</Data></Cell>
    <Cell ss:StyleID="s46"><Data ss:Type="Number">-0.75912867237069104</Data></Cell>
    <Cell ss:StyleID="s47"><Data ss:Type="Number">0.77732939900053599</Data></Cell>
    <Cell ss:StyleID="s48"><Data ss:Type="Number">0.45738752016866302</Data></Cell>
    <Cell ss:StyleID="s49"><Data ss:Type="Number">1.2337840747110801E-4</Data></Cell>
    <Cell ss:StyleID="s49"><Data ss:Type="Number">0.99675427449569798</Data></Cell>
    <Cell ss:StyleID="s49"><Data ss:Type="Number">3.6293631757483402E-2</Data></Cell>
    <Cell ss:StyleID="s49"><Data ss:Type="Number">5.9657415321775901E-5</Data></Cell>
    <Cell ss:StyleID="s49"><Data ss:Type="Number">0.52007099140854196</Data></Cell>
    <Cell ss:StyleID="s50"><Data ss:Type="Number">0.12693429291684399</Data></Cell>
    <Cell ss:StyleID="s51"><Data ss:Type="String">k__Bacteria</Data></Cell>
    <Cell ss:StyleID="s52"><Data ss:Type="String">p__Firmicutes</Data></Cell>
    <Cell ss:StyleID="s52"><Data ss:Type="String">c__Clostridia</Data></Cell>
    <Cell ss:StyleID="s52"><Data ss:Type="String">o__Clostridiales</Data></Cell>
    <Cell ss:StyleID="s52"><Data ss:Type="String">f__Clostridiaceae</Data></Cell>
    <Cell ss:StyleID="s52"><Data ss:Type="String">g__Clostridium</Data></Cell>
    <Cell ss:StyleID="s18"><Data ss:Type="String">s__</Data></Cell>
    <Cell ss:StyleID="s51"><Data ss:Type="Number">100</Data></Cell>
    <Cell ss:StyleID="s52"><Data ss:Type="Number">100</Data></Cell>
    <Cell ss:StyleID="s52"><Data ss:Type="Number">100</Data></Cell>
    <Cell ss:StyleID="s52"><Data ss:Type="Number">100</Data></Cell>
    <Cell ss:StyleID="s52"><Data ss:Type="Number">96</Data></Cell>
    <Cell ss:StyleID="s52"><Data ss:Type="Number">96</Data></Cell>
    <Cell ss:StyleID="s18"><Data ss:Type="Number">96</Data></Cell>
    <Cell ss:StyleID="s53"><Data ss:Type="String">TACGTAGGTGACAAGCGTTGTCCGGATTTACTGGGTGTAAAGGGCGCGTAGGCGGACTGTCAAGTCAGTCGTGAAATACCGGGGCTTAACCCCGGGGCTGCGATTGAAACTGACAGCCTTGAGTATCGGAGAGGAAAGCGGAATTCCTAGTGTAGCGGTGAAATGCGTAGATATTAGGAGGAACACCAGTGGCGAAGGCGGCTTTCTGGACGACAACTGACGCTGAGGCGCGAAAGTGTGGGGAGCAAACAGG</Data></Cell>
   </Row>
   <Row ss:StyleID="s42">
    <Cell ss:StyleID="s18"><Data ss:Type="String">Seq_24</Data></Cell>
    <Cell ss:StyleID="s43"><Data ss:Type="Number">8.5777239893887902</Data></Cell>
    <Cell ss:StyleID="s44"><Data ss:Type="Number">9.3893095175972192</Data></Cell>
    <Cell ss:StyleID="s44"><Data ss:Type="Number">2.2130371879409001</Data></Cell>
    <Cell ss:StyleID="s45"><Data ss:Type="Number">3.3138834241328001</Data></Cell>
    <Cell ss:StyleID="s43"><Data ss:Type="Number">0.81158552820843399</Data></Cell>
    <Cell ss:StyleID="s44"><Data ss:Type="Number">-6.0754260934644204</Data></Cell>
    <Cell ss:StyleID="s44"><Data ss:Type="Number">1.1008462361919</Data></Cell>
    <Cell ss:StyleID="s46"><Data ss:Type="Number">-6.3646868014478901</Data></Cell>
    <Cell ss:StyleID="s46"><Data ss:Type="Number">-12.4401128949123</Data></Cell>
    <Cell ss:StyleID="s46"><Data ss:Type="Number">1.9124317644003399</Data></Cell>
    <Cell ss:StyleID="s47"><Data ss:Type="Number">-3.6056472794984802</Data></Cell>
    <Cell ss:StyleID="s48"><Data ss:Type="Number">0.57208170180812601</Data></Cell>
    <Cell ss:StyleID="s49"><Data ss:Type="Number">3.9615403157633502E-10</Data></Cell>
    <Cell ss:StyleID="s49"><Data ss:Type="Number">0.51908826905808203</Data></Cell>
    <Cell ss:StyleID="s49"><Data ss:Type="Number">9.2990035470258699E-8</Data></Cell>
    <Cell ss:StyleID="s49"><Data ss:Type="Number">4.6681031379406801E-13</Data></Cell>
    <Cell ss:StyleID="s49"><Data ss:Type="Number">0.27338849835894302</Data></Cell>
    <Cell ss:StyleID="s50"><Data ss:Type="Number">8.3474819691448298E-7</Data></Cell>
    <Cell ss:StyleID="s51"><Data ss:Type="String">k__Bacteria</Data></Cell>
    <Cell ss:StyleID="s52"><Data ss:Type="String">p__Firmicutes</Data></Cell>
    <Cell ss:StyleID="s52"><Data ss:Type="String">c__Clostridia</Data></Cell>
    <Cell ss:StyleID="s52"><Data ss:Type="String">o__Clostridiales</Data></Cell>
    <Cell ss:StyleID="s52"><Data ss:Type="String">f__Veillonellaceae</Data></Cell>
    <Cell ss:StyleID="s52"><Data ss:Type="String">g__Dialister</Data></Cell>
    <Cell ss:StyleID="s18"><Data ss:Type="String">s__</Data></Cell>
    <Cell ss:StyleID="s51"><Data ss:Type="Number">100</Data></Cell>
    <Cell ss:StyleID="s52"><Data ss:Type="Number">100</Data></Cell>
    <Cell ss:StyleID="s52"><Data ss:Type="Number">100</Data></Cell>
    <Cell ss:StyleID="s52"><Data ss:Type="Number">100</Data></Cell>
    <Cell ss:StyleID="s52"><Data ss:Type="Number">100</Data></Cell>
    <Cell ss:StyleID="s52"><Data ss:Type="Number">100</Data></Cell>
    <Cell ss:StyleID="s18"><Data ss:Type="Number">100</Data></Cell>
    <Cell ss:StyleID="s53"><Data ss:Type="String">TACGTAGGTGGCAAGCGTTGTCCGGAATTATTGGGCGTAAAGCGCGCGCAGGCGGCTTCTTAAGTCCATCTTAAAAGTGCGGGGCTTAACCCCGTGATGGGATGGAAACTGAGAGGCTGGAGTATCGGAGAGGAAAGTGGAATTCCTAGTGTAGCGGTGAAATGCGTAGAGATTAGGAAGAACACCGGTGGCGAAGGCGACTTTCTGGACGACAACTGACGCTGAGGCGCGAAAGCGTGGGGAGCAAACAGG</Data></Cell>
   </Row>
   <Row ss:StyleID="s42">
    <Cell ss:StyleID="s18"><Data ss:Type="String">Seq_25</Data></Cell>
    <Cell ss:StyleID="s43"><Data ss:Type="Number">7.3060333046520398</Data></Cell>
    <Cell ss:StyleID="s44"><Data ss:Type="Number">7.06934833070751</Data></Cell>
    <Cell ss:StyleID="s44"><Data ss:Type="Number">0.36930786365931201</Data></Cell>
    <Cell ss:StyleID="s45"><Data ss:Type="Number">0.35760459386679799</Data></Cell>
    <Cell ss:StyleID="s43"><Data ss:Type="Number">-0.236684973944533</Data></Cell>
    <Cell ss:StyleID="s44"><Data ss:Type="Number">-6.7117437368407096</Data></Cell>
    <Cell ss:StyleID="s44"><Data ss:Type="Number">-1.1703269792514299E-2</Data></Cell>
    <Cell ss:StyleID="s46"><Data ss:Type="Number">-6.9367254409927304</Data></Cell>
    <Cell ss:StyleID="s46"><Data ss:Type="Number">-13.6484691778334</Data></Cell>
    <Cell ss:StyleID="s46"><Data ss:Type="Number">-0.24838824373704799</Data></Cell>
    <Cell ss:StyleID="s47"><Data ss:Type="Number">-4.7072797085741698</Data></Cell>
    <Cell ss:StyleID="s48"><Data ss:Type="Number">0.84871180890045606</Data></Cell>
    <Cell ss:StyleID="s49"><Data ss:Type="Number">2.1677560171067599E-13</Data></Cell>
    <Cell ss:StyleID="s49"><Data ss:Type="Number">0.99675427449569798</Data></Cell>
    <Cell ss:StyleID="s49"><Data ss:Type="Number">2.9372800728791802E-10</Data></Cell>
    <Cell ss:StyleID="s49"><Data ss:Type="Number">1.3959208590906E-16</Data></Cell>
    <Cell ss:StyleID="s49"><Data ss:Type="Number">0.85904579648258395</Data></Cell>
    <Cell ss:StyleID="s50"><Data ss:Type="Number">4.7595275158159998E-11</Data></Cell>
    <Cell ss:StyleID="s51"><Data ss:Type="String">k__Bacteria</Data></Cell>
    <Cell ss:StyleID="s52"><Data ss:Type="String">p__Firmicutes</Data></Cell>
    <Cell ss:StyleID="s52"><Data ss:Type="String">c__Clostridia</Data></Cell>
    <Cell ss:StyleID="s52"><Data ss:Type="String">o__Clostridiales</Data></Cell>
    <Cell ss:StyleID="s52"><Data ss:Type="String">f__Ruminococcaceae</Data></Cell>
    <Cell ss:StyleID="s52"><Data ss:Type="String">g__Ruminococcus</Data></Cell>
    <Cell ss:StyleID="s18"><Data ss:Type="String">s__</Data></Cell>
    <Cell ss:StyleID="s51"><Data ss:Type="Number">100</Data></Cell>
    <Cell ss:StyleID="s52"><Data ss:Type="Number">100</Data></Cell>
    <Cell ss:StyleID="s52"><Data ss:Type="Number">100</Data></Cell>
    <Cell ss:StyleID="s52"><Data ss:Type="Number">100</Data></Cell>
    <Cell ss:StyleID="s52"><Data ss:Type="Number">100</Data></Cell>
    <Cell ss:StyleID="s52"><Data ss:Type="Number">100</Data></Cell>
    <Cell ss:StyleID="s18"><Data ss:Type="Number">100</Data></Cell>
    <Cell ss:StyleID="s53"><Data ss:Type="String">TACGTAGGGAGCAAGCGTTATCCGGATTTACTGGGTGTAAAGGGTGCGTAGGCGGCTTGGTAAGTCAGATGTGAAATGTATGGGCTCAACCCATGCACTGCATTTGAAACTATTGAGCTTGAGTGAAGTAGAGGTAGGCGGAATTCCCTGTGTAGCGGTGAAATGCGTAGAGATAGGGAGGAACACCAGTGGCGAAGGCGGCCTACTGGGCTTTAACTGACGCTGAGGCACGAAAGCGTGGGTAGCAAACAGG</Data></Cell>
   </Row>
   <Row ss:StyleID="s42">
    <Cell ss:StyleID="s18"><Data ss:Type="String">Seq_30</Data></Cell>
    <Cell ss:StyleID="s43"><Data ss:Type="Number">5.8517800805896298</Data></Cell>
    <Cell ss:StyleID="s44"><Data ss:Type="Number">6.4061637808368204</Data></Cell>
    <Cell ss:StyleID="s44"><Data ss:Type="Number">3.4935926332450502</Data></Cell>
    <Cell ss:StyleID="s45"><Data ss:Type="Number">3.7968356585929199</Data></Cell>
    <Cell ss:StyleID="s43"><Data ss:Type="Number">0.55438370024718997</Data></Cell>
    <Cell ss:StyleID="s44"><Data ss:Type="Number">-2.6093281222439</Data></Cell>
    <Cell ss:StyleID="s44"><Data ss:Type="Number">0.30324302534787401</Data></Cell>
    <Cell ss:StyleID="s46"><Data ss:Type="Number">-2.3581874473445801</Data></Cell>
    <Cell ss:StyleID="s46"><Data ss:Type="Number">-4.9675155695884898</Data></Cell>
    <Cell ss:StyleID="s46"><Data ss:Type="Number">0.85762672559506403</Data></Cell>
    <Cell ss:StyleID="s47"><Data ss:Type="Number">-1.28624938969804</Data></Cell>
    <Cell ss:StyleID="s48"><Data ss:Type="Number">0.71445659447121401</Data></Cell>
    <Cell ss:StyleID="s49"><Data ss:Type="Number">6.0186217960869098E-4</Data></Cell>
    <Cell ss:StyleID="s49"><Data ss:Type="Number">0.85960565689172297</Data></Cell>
    <Cell ss:StyleID="s49"><Data ss:Type="Number">1.4543827360235099E-2</Data></Cell>
    <Cell ss:StyleID="s49"><Data ss:Type="Number">5.4147777444459201E-5</Data></Cell>
    <Cell ss:StyleID="s49"><Data ss:Type="Number">0.57670369577101499</Data></Cell>
    <Cell ss:StyleID="s50"><Data ss:Type="Number">4.7895932235892801E-2</Data></Cell>
    <Cell ss:StyleID="s51"><Data ss:Type="String">k__Bacteria</Data></Cell>
    <Cell ss:StyleID="s52"><Data ss:Type="String">p__Firmicutes</Data></Cell>
    <Cell ss:StyleID="s52"><Data ss:Type="String">c__Clostridia</Data></Cell>
    <Cell ss:StyleID="s52"><Data ss:Type="String">o__Clostridiales</Data></Cell>
    <Cell ss:StyleID="s52"/>
    <Cell ss:StyleID="s52"/>
    <Cell ss:StyleID="s18"><Data ss:Type="String">s__</Data></Cell>
    <Cell ss:StyleID="s51"><Data ss:Type="Number">100</Data></Cell>
    <Cell ss:StyleID="s52"><Data ss:Type="Number">100</Data></Cell>
    <Cell ss:StyleID="s52"><Data ss:Type="Number">100</Data></Cell>
    <Cell ss:StyleID="s52"><Data ss:Type="Number">100</Data></Cell>
    <Cell ss:StyleID="s52"><Data ss:Type="Number">89</Data></Cell>
    <Cell ss:StyleID="s52"><Data ss:Type="Number">89</Data></Cell>
    <Cell ss:StyleID="s18"><Data ss:Type="Number">89</Data></Cell>
    <Cell ss:StyleID="s53"><Data ss:Type="String">TACGTAGGGGGCTAGCGTTATCCGGAATTACTGGGCGTAAAGGGTGCGTAGGTGGTTTCTTAAGTCAGAGGTGAAAGGCTACGGCTCAACCGTAGTAAGCCTTTGAAACTGGGAAACTTGAGTGCAGGAGAGGAGAGTGGAATTCCTAGTGTAGCGGTGAAATGCGTAGATATTAGGAGGAACACCAGTTGCGAAGGCGGCTCTCTGGACTGTAACTGACACTGAGGCACGAAAGCGTGGGGAGCAAACAGG</Data></Cell>
   </Row>
   <Row ss:StyleID="s42">
    <Cell ss:StyleID="s18"><Data ss:Type="String">Seq_302</Data></Cell>
    <Cell ss:StyleID="s43"><Data ss:Type="Number">4.4603137330139297</Data></Cell>
    <Cell ss:StyleID="s44"><Data ss:Type="Number">2.7286788256903098</Data></Cell>
    <Cell ss:StyleID="s44"><Data ss:Type="Number">1.4151809694689199</Data></Cell>
    <Cell ss:StyleID="s45"><Data ss:Type="Number">0.259015054325342</Data></Cell>
    <Cell ss:StyleID="s43"><Data ss:Type="Number">-1.7316349073236099</Data></Cell>
    <Cell ss:StyleID="s44"><Data ss:Type="Number">-2.4696637713649698</Data></Cell>
    <Cell ss:StyleID="s44"><Data ss:Type="Number">-1.1561659151435799</Data></Cell>
    <Cell ss:StyleID="s46"><Data ss:Type="Number">-3.0451327635450101</Data></Cell>
    <Cell ss:StyleID="s46"><Data ss:Type="Number">-5.5147965349099799</Data></Cell>
    <Cell ss:StyleID="s46"><Data ss:Type="Number">-2.8878008224671898</Data></Cell>
    <Cell ss:StyleID="s47"><Data ss:Type="Number">-2.9926887831857401</Data></Cell>
    <Cell ss:StyleID="s48"><Data ss:Type="Number">1.7891480655761901E-2</Data></Cell>
    <Cell ss:StyleID="s49"><Data ss:Type="Number">1.1098490241175699E-5</Data></Cell>
    <Cell ss:StyleID="s49"><Data ss:Type="Number">0.23083988221004501</Data></Cell>
    <Cell ss:StyleID="s49"><Data ss:Type="Number">2.7228963609255602E-5</Data></Cell>
    <Cell ss:StyleID="s49"><Data ss:Type="Number">1.6853416948337901E-8</Data></Cell>
    <Cell ss:StyleID="s49"><Data ss:Type="Number">6.2178018317800201E-3</Data></Cell>
    <Cell ss:StyleID="s50"><Data ss:Type="Number">8.6643551046657004E-9</Data></Cell>
    <Cell ss:StyleID="s51"><Data ss:Type="String">k__Bacteria</Data></Cell>
    <Cell ss:StyleID="s52"/>
    <Cell ss:StyleID="s52"/>
    <Cell ss:StyleID="s52"/>
    <Cell ss:StyleID="s52"/>
    <Cell ss:StyleID="s52"/>
    <Cell ss:StyleID="s18"/>
    <Cell ss:StyleID="s51"><Data ss:Type="Number">100</Data></Cell>
    <Cell ss:StyleID="s52"><Data ss:Type="Number">89</Data></Cell>
    <Cell ss:StyleID="s52"><Data ss:Type="Number">67</Data></Cell>
    <Cell ss:StyleID="s52"><Data ss:Type="Number">54</Data></Cell>
    <Cell ss:StyleID="s52"><Data ss:Type="Number">42</Data></Cell>
    <Cell ss:StyleID="s52"><Data ss:Type="Number">42</Data></Cell>
    <Cell ss:StyleID="s18"><Data ss:Type="Number">42</Data></Cell>
    <Cell ss:StyleID="s53"><Data ss:Type="String">TACGTAGGGGGCGAGCGTTGTCCGGAATGACTGGGCGTAAAGGGCGTGTAGGCGGCCGACTAAGTCTGATGTGAAATACCCGCTTTTAAGGTGGGTCGTGCATTGGAAACTGGATGGCTAGAGTGCGGAAGAGGTAAGTGGAATTCCCAGTGTAGCGGTGAAATGCGTAGAGATTGGGAGGAACACCAGTGGCGAAGGCGACTTACTGGGCCGCAACTGACGCTGAGGCGCGAAAGCGTGGGGAGCAAACAGG</Data></Cell>
   </Row>
   <Row ss:StyleID="s42">
    <Cell ss:StyleID="s18"><Data ss:Type="String">Seq_328</Data></Cell>
    <Cell ss:StyleID="s43"><Data ss:Type="Number">1.2876671268262301</Data></Cell>
    <Cell ss:StyleID="s44"><Data ss:Type="Number">0.98120165362678402</Data></Cell>
    <Cell ss:StyleID="s44"><Data ss:Type="Number">-2.7569167575100599</Data></Cell>
    <Cell ss:StyleID="s45"><Data ss:Type="Number">-2.9432894080818</Data></Cell>
    <Cell ss:StyleID="s43"><Data ss:Type="Number">-0.30646547319944201</Data></Cell>
    <Cell ss:StyleID="s44"><Data ss:Type="Number">-3.92449106170859</Data></Cell>
    <Cell ss:StyleID="s44"><Data ss:Type="Number">-0.18637265057174299</Data></Cell>
    <Cell ss:StyleID="s46"><Data ss:Type="Number">-4.0445838843362898</Data></Cell>
    <Cell ss:StyleID="s46"><Data ss:Type="Number">-7.96907494604487</Data></Cell>
    <Cell ss:StyleID="s46"><Data ss:Type="Number">-0.49283812377118502</Data></Cell>
    <Cell ss:StyleID="s47"><Data ss:Type="Number">-2.8606686308145899</Data></Cell>
    <Cell ss:StyleID="s48"><Data ss:Type="Number">0.64035268675054202</Data></Cell>
    <Cell ss:StyleID="s49"><Data ss:Type="Number">5.8292201082266703E-15</Data></Cell>
    <Cell ss:StyleID="s49"><Data ss:Type="Number">0.82243675279142203</Data></Cell>
    <Cell ss:StyleID="s49"><Data ss:Type="Number">3.6272052513948398E-11</Data></Cell>
    <Cell ss:StyleID="s49"><Data ss:Type="Number">4.0770191714752704E-18</Data></Cell>
    <Cell ss:StyleID="s49"><Data ss:Type="Number">0.52007099140854196</Data></Cell>
    <Cell ss:StyleID="s50"><Data ss:Type="Number">6.5989618100148601E-13</Data></Cell>
    <Cell ss:StyleID="s51"><Data ss:Type="String">k__Bacteria</Data></Cell>
    <Cell ss:StyleID="s52"><Data ss:Type="String">p__Firmicutes</Data></Cell>
    <Cell ss:StyleID="s52"><Data ss:Type="String">c__Clostridia</Data></Cell>
    <Cell ss:StyleID="s52"><Data ss:Type="String">o__Clostridiales</Data></Cell>
    <Cell ss:StyleID="s52"><Data ss:Type="String">f__</Data></Cell>
    <Cell ss:StyleID="s52"><Data ss:Type="String">g__</Data></Cell>
    <Cell ss:StyleID="s18"><Data ss:Type="String">s__</Data></Cell>
    <Cell ss:StyleID="s51"><Data ss:Type="Number">100</Data></Cell>
    <Cell ss:StyleID="s52"><Data ss:Type="Number">100</Data></Cell>
    <Cell ss:StyleID="s52"><Data ss:Type="Number">99</Data></Cell>
    <Cell ss:StyleID="s52"><Data ss:Type="Number">99</Data></Cell>
    <Cell ss:StyleID="s52"><Data ss:Type="Number">96</Data></Cell>
    <Cell ss:StyleID="s52"><Data ss:Type="Number">96</Data></Cell>
    <Cell ss:StyleID="s18"><Data ss:Type="Number">96</Data></Cell>
    <Cell ss:StyleID="s53"><Data ss:Type="String">TACGTAGGGGGCAAGCGTTGTCCGGAATGATTGGGCGTAAAGGGCGTGTAGGCGGCTAAGTAAGTCTGGAGTGAAAGTCCTGCTTTTAAGGTGGGAATTGCTTTGGATACTGCATAGCTAGAGTGCAGGAGAGGTAAGTGGAATTCCCAGTGTAGCGGTGAAATGCGTAGAGATTGGGAGGAACACCAGTGGCGAAGGCGACTTACTGGACTGTAACTGACGCTGAGGCGCGAAAGTGTGGGGAGCAAACAGG</Data></Cell>
   </Row>
   <Row ss:StyleID="s42">
    <Cell ss:StyleID="s18"><Data ss:Type="String">Seq_33</Data></Cell>
    <Cell ss:StyleID="s43"><Data ss:Type="Number">4.1906658831946801</Data></Cell>
    <Cell ss:StyleID="s44"><Data ss:Type="Number">3.6983502667715</Data></Cell>
    <Cell ss:StyleID="s44"><Data ss:Type="Number">9.1673788398027902</Data></Cell>
    <Cell ss:StyleID="s45"><Data ss:Type="Number">7.9248992872393602</Data></Cell>
    <Cell ss:StyleID="s43"><Data ss:Type="Number">-0.49231561642317301</Data></Cell>
    <Cell ss:StyleID="s44"><Data ss:Type="Number">4.2265490204678597</Data></Cell>
    <Cell ss:StyleID="s44"><Data ss:Type="Number">-1.24247955256343</Data></Cell>
    <Cell ss:StyleID="s46"><Data ss:Type="Number">4.9767129566081199</Data></Cell>
    <Cell ss:StyleID="s46"><Data ss:Type="Number">9.2032619770759805</Data></Cell>
    <Cell ss:StyleID="s46"><Data ss:Type="Number">-1.7347951689865999</Data></Cell>
    <Cell ss:StyleID="s47"><Data ss:Type="Number">2.7395435814098801</Data></Cell>
    <Cell ss:StyleID="s48"><Data ss:Type="Number">0.68278343169891498</Data></Cell>
    <Cell ss:StyleID="s49"><Data ss:Type="Number">1.0188997609435501E-9</Data></Cell>
    <Cell ss:StyleID="s49"><Data ss:Type="Number">0.29162517010634598</Data></Cell>
    <Cell ss:StyleID="s49"><Data ss:Type="Number">2.1600818762198701E-8</Data></Cell>
    <Cell ss:StyleID="s49"><Data ss:Type="Number">9.1472969245605105E-14</Data></Cell>
    <Cell ss:StyleID="s49"><Data ss:Type="Number">0.20927649110563101</Data></Cell>
    <Cell ss:StyleID="s50"><Data ss:Type="Number">7.7579075181150305E-7</Data></Cell>
    <Cell ss:StyleID="s51"><Data ss:Type="String">k__Bacteria</Data></Cell>
    <Cell ss:StyleID="s52"><Data ss:Type="String">p__Bacteroidetes</Data></Cell>
    <Cell ss:StyleID="s52"><Data ss:Type="String">c__Bacteroidia</Data></Cell>
    <Cell ss:StyleID="s52"><Data ss:Type="String">o__Bacteroidales</Data></Cell>
    <Cell ss:StyleID="s52"><Data ss:Type="String">f__Porphyromonadaceae</Data></Cell>
    <Cell ss:StyleID="s52"><Data ss:Type="String">g__Parabacteroides</Data></Cell>
    <Cell ss:StyleID="s18"><Data ss:Type="String">s__</Data></Cell>
    <Cell ss:StyleID="s51"><Data ss:Type="Number">100</Data></Cell>
    <Cell ss:StyleID="s52"><Data ss:Type="Number">100</Data></Cell>
    <Cell ss:StyleID="s52"><Data ss:Type="Number">100</Data></Cell>
    <Cell ss:StyleID="s52"><Data ss:Type="Number">100</Data></Cell>
    <Cell ss:StyleID="s52"><Data ss:Type="Number">100</Data></Cell>
    <Cell ss:StyleID="s52"><Data ss:Type="Number">100</Data></Cell>
    <Cell ss:StyleID="s18"><Data ss:Type="Number">100</Data></Cell>
    <Cell ss:StyleID="s53"><Data ss:Type="String">TACGGAGGATGCGAGCGTTATCCGGATTTATTGGGTTTAAAGGGTGCGTAGGTGGTGATTTAAGTCAGCGGTGAAAGTTTGTGGCTCAACCATAAAATTGCCGTTGAAACTGGGTTACTTGAGTGTGTTTGAGGTAGGCGGAATGCGTGGTGTAGCGGTGAAATGCATAGATATCACGCAGAACTCCGATTGCGAAGGCAGCTTACTAAACCATAACTGACACTGAAGCACGAAAGCGTGGGGATCAAACAGG</Data></Cell>
   </Row>
   <Row ss:StyleID="s42">
    <Cell ss:StyleID="s18"><Data ss:Type="String">Seq_338</Data></Cell>
    <Cell ss:StyleID="s43"><Data ss:Type="Number">3.3591525882255402</Data></Cell>
    <Cell ss:StyleID="s44"><Data ss:Type="Number">3.3649243794196102</Data></Cell>
    <Cell ss:StyleID="s44"><Data ss:Type="Number">-0.65776101845931001</Data></Cell>
    <Cell ss:StyleID="s45"><Data ss:Type="Number">0.64132817753232596</Data></Cell>
    <Cell ss:StyleID="s43"><Data ss:Type="Number">5.7717911940735602E-3</Data></Cell>
    <Cell ss:StyleID="s44"><Data ss:Type="Number">-2.7235962018872799</Data></Cell>
    <Cell ss:StyleID="s44"><Data ss:Type="Number">1.29908919599164</Data></Cell>
    <Cell ss:StyleID="s46"><Data ss:Type="Number">-4.0169136066848496</Data></Cell>
    <Cell ss:StyleID="s46"><Data ss:Type="Number">-6.7405098085721296</Data></Cell>
    <Cell ss:StyleID="s46"><Data ss:Type="Number">1.30486098718571</Data></Cell>
    <Cell ss:StyleID="s47"><Data ss:Type="Number">-2.2429887420613301</Data></Cell>
    <Cell ss:StyleID="s48"><Data ss:Type="Number">0.99600226921928003</Data></Cell>
    <Cell ss:StyleID="s49"><Data ss:Type="Number">7.9566333413293001E-7</Data></Cell>
    <Cell ss:StyleID="s49"><Data ss:Type="Number">0.12917690549053701</Data></Cell>
    <Cell ss:StyleID="s49"><Data ss:Type="Number">6.2792870285441398E-8</Data></Cell>
    <Cell ss:StyleID="s49"><Data ss:Type="Number">3.8453102424057199E-11</Data></Cell>
    <Cell ss:StyleID="s49"><Data ss:Type="Number">0.22466153153237001</Data></Cell>
    <Cell ss:StyleID="s50"><Data ss:Type="Number">7.7579075181150305E-7</Data></Cell>
    <Cell ss:StyleID="s51"><Data ss:Type="String">k__Bacteria</Data></Cell>
    <Cell ss:StyleID="s52"><Data ss:Type="String">p__Actinobacteria</Data></Cell>
    <Cell ss:StyleID="s52"><Data ss:Type="String">c__Coriobacteriia</Data></Cell>
    <Cell ss:StyleID="s52"><Data ss:Type="String">o__Coriobacteriales</Data></Cell>
    <Cell ss:StyleID="s52"><Data ss:Type="String">f__Coriobacteriaceae</Data></Cell>
    <Cell ss:StyleID="s52"><Data ss:Type="String">g__</Data></Cell>
    <Cell ss:StyleID="s18"><Data ss:Type="String">s__</Data></Cell>
    <Cell ss:StyleID="s51"><Data ss:Type="Number">100</Data></Cell>
    <Cell ss:StyleID="s52"><Data ss:Type="Number">100</Data></Cell>
    <Cell ss:StyleID="s52"><Data ss:Type="Number">100</Data></Cell>
    <Cell ss:StyleID="s52"><Data ss:Type="Number">100</Data></Cell>
    <Cell ss:StyleID="s52"><Data ss:Type="Number">100</Data></Cell>
    <Cell ss:StyleID="s52"><Data ss:Type="Number">88</Data></Cell>
    <Cell ss:StyleID="s18"><Data ss:Type="Number">88</Data></Cell>
    <Cell ss:StyleID="s53"><Data ss:Type="String">TACGTATGGGGCGAGCGTTATCCGGATTCATTGGGCGTAAAGCGCGCGTAGGCGGAGCGCTAAGCGGGACCTCTAACCCGAGGGCTCAACCCCCGGCCGGGTCCCGAACTGGCGCTCTCGAGTGCGGTAGGGGAGAGCGGAATTCCCGGTGTAGCGGTGGAATGCGCAGATATCGGGAAGAACACCGACGGCGAAGGCAGCTCTCTGGGCCGAAACTGACGCTGAGGCGCGAAAGCTGGGGGAGCGAACAGG</Data></Cell>
   </Row>
   <Row ss:StyleID="s42">
    <Cell ss:StyleID="s18"><Data ss:Type="String">Seq_342</Data></Cell>
    <Cell ss:StyleID="s43"><Data ss:Type="Number">4.5632584436153998</Data></Cell>
    <Cell ss:StyleID="s44"><Data ss:Type="Number">4.2772285138098498</Data></Cell>
    <Cell ss:StyleID="s44"><Data ss:Type="Number">2.2016910352512302</Data></Cell>
    <Cell ss:StyleID="s45"><Data ss:Type="Number">1.5738060680221999</Data></Cell>
    <Cell ss:StyleID="s43"><Data ss:Type="Number">-0.28602992980555297</Data></Cell>
    <Cell ss:StyleID="s44"><Data ss:Type="Number">-2.7034224457876501</Data></Cell>
    <Cell ss:StyleID="s44"><Data ss:Type="Number">-0.62788496722903098</Data></Cell>
    <Cell ss:StyleID="s46"><Data ss:Type="Number">-2.36156740836417</Data></Cell>
    <Cell ss:StyleID="s46"><Data ss:Type="Number">-5.0649898541518201</Data></Cell>
    <Cell ss:StyleID="s46"><Data ss:Type="Number">-0.91391489703458295</Data></Cell>
    <Cell ss:StyleID="s47"><Data ss:Type="Number">-1.8790165712543101</Data></Cell>
    <Cell ss:StyleID="s48"><Data ss:Type="Number">0.82182459779370798</Data></Cell>
    <Cell ss:StyleID="s49"><Data ss:Type="Number">2.6727067137671301E-5</Data></Cell>
    <Cell ss:StyleID="s49"><Data ss:Type="Number">0.629960709520199</Data></Cell>
    <Cell ss:StyleID="s49"><Data ss:Type="Number">2.8563969428788E-3</Data></Cell>
    <Cell ss:StyleID="s49"><Data ss:Type="Number">1.5869969414691701E-6</Data></Cell>
    <Cell ss:StyleID="s49"><Data ss:Type="Number">0.46532309414373901</Data></Cell>
    <Cell ss:StyleID="s50"><Data ss:Type="Number">4.3885685500144399E-4</Data></Cell>
    <Cell ss:StyleID="s51"><Data ss:Type="String">k__Bacteria</Data></Cell>
    <Cell ss:StyleID="s52"><Data ss:Type="String">p__Firmicutes</Data></Cell>
    <Cell ss:StyleID="s52"><Data ss:Type="String">c__Bacilli</Data></Cell>
    <Cell ss:StyleID="s52"><Data ss:Type="String">o__Turicibacterales</Data></Cell>
    <Cell ss:StyleID="s52"><Data ss:Type="String">f__Turicibacteraceae</Data></Cell>
    <Cell ss:StyleID="s52"><Data ss:Type="String">g__Turicibacter</Data></Cell>
    <Cell ss:StyleID="s18"><Data ss:Type="String">s__</Data></Cell>
    <Cell ss:StyleID="s51"><Data ss:Type="Number">100</Data></Cell>
    <Cell ss:StyleID="s52"><Data ss:Type="Number">100</Data></Cell>
    <Cell ss:StyleID="s52"><Data ss:Type="Number">100</Data></Cell>
    <Cell ss:StyleID="s52"><Data ss:Type="Number">100</Data></Cell>
    <Cell ss:StyleID="s52"><Data ss:Type="Number">100</Data></Cell>
    <Cell ss:StyleID="s52"><Data ss:Type="Number">100</Data></Cell>
    <Cell ss:StyleID="s18"><Data ss:Type="Number">100</Data></Cell>
    <Cell ss:StyleID="s53"><Data ss:Type="String">TACGTAGGTGGCGAGCGTTATCCGGAATTATTGGGCGTAAAGAGCGCGCAGGTGGTTGATTAAGTCTGATGTGAAAGCCCACGGCTTAACCGTGGAGGGTCATTGGAAACTGGTCGACTTGAGTGCAGAAGAGGGAAGTGGAATTCCATGTGTAGCGGTGAAATGCGTAGAGATATGGAGGAACACCAGTGGCGAAGGCGGCTTCCTGGTCTGTAACTGACACTGAGGCGCGAAAGCGTGGGGAGCAAACAGG</Data></Cell>
   </Row>
   <Row ss:StyleID="s42">
    <Cell ss:StyleID="s18"><Data ss:Type="String">Seq_36</Data></Cell>
    <Cell ss:StyleID="s43"><Data ss:Type="Number">2.4187979587969699</Data></Cell>
    <Cell ss:StyleID="s44"><Data ss:Type="Number">3.0733594244387401</Data></Cell>
    <Cell ss:StyleID="s44"><Data ss:Type="Number">-1.9856196440618501</Data></Cell>
    <Cell ss:StyleID="s45"><Data ss:Type="Number">-1.85132985476177</Data></Cell>
    <Cell ss:StyleID="s43"><Data ss:Type="Number">0.65456146564176998</Data></Cell>
    <Cell ss:StyleID="s44"><Data ss:Type="Number">-4.9246892792005097</Data></Cell>
    <Cell ss:StyleID="s44"><Data ss:Type="Number">0.13428978930007501</Data></Cell>
    <Cell ss:StyleID="s46"><Data ss:Type="Number">-4.4044176028588096</Data></Cell>
    <Cell ss:StyleID="s46"><Data ss:Type="Number">-9.3291068820593193</Data></Cell>
    <Cell ss:StyleID="s46"><Data ss:Type="Number">0.78885125494184405</Data></Cell>
    <Cell ss:StyleID="s47"><Data ss:Type="Number">-2.6733279835919301</Data></Cell>
    <Cell ss:StyleID="s48"><Data ss:Type="Number">0.64035268675054202</Data></Cell>
    <Cell ss:StyleID="s49"><Data ss:Type="Number">1.53504744079505E-8</Data></Cell>
    <Cell ss:StyleID="s49"><Data ss:Type="Number">0.95861535771657702</Data></Cell>
    <Cell ss:StyleID="s49"><Data ss:Type="Number">2.06059594946989E-5</Data></Cell>
    <Cell ss:StyleID="s49"><Data ss:Type="Number">2.1369609130626599E-10</Data></Cell>
    <Cell ss:StyleID="s49"><Data ss:Type="Number">0.61191706336242202</Data></Cell>
    <Cell ss:StyleID="s50"><Data ss:Type="Number">4.6427210651115903E-5</Data></Cell>
    <Cell ss:StyleID="s51"><Data ss:Type="String">k__Bacteria</Data></Cell>
    <Cell ss:StyleID="s52"><Data ss:Type="String">p__Firmicutes</Data></Cell>
    <Cell ss:StyleID="s52"><Data ss:Type="String">c__Clostridia</Data></Cell>
    <Cell ss:StyleID="s52"><Data ss:Type="String">o__Clostridiales</Data></Cell>
    <Cell ss:StyleID="s52"><Data ss:Type="String">f__Clostridiaceae</Data></Cell>
    <Cell ss:StyleID="s52"><Data ss:Type="String">g__Clostridium</Data></Cell>
    <Cell ss:StyleID="s18"/>
    <Cell ss:StyleID="s51"><Data ss:Type="Number">100</Data></Cell>
    <Cell ss:StyleID="s52"><Data ss:Type="Number">100</Data></Cell>
    <Cell ss:StyleID="s52"><Data ss:Type="Number">100</Data></Cell>
    <Cell ss:StyleID="s52"><Data ss:Type="Number">100</Data></Cell>
    <Cell ss:StyleID="s52"><Data ss:Type="Number">100</Data></Cell>
    <Cell ss:StyleID="s52"><Data ss:Type="Number">95</Data></Cell>
    <Cell ss:StyleID="s18"><Data ss:Type="Number">53</Data></Cell>
    <Cell ss:StyleID="s53"><Data ss:Type="String">TACGTAGGTGGCGAGCGTTGTCCGGATTTACTGGGCGTAAAGGGAGCGTAGGCGGACTTTTAAGTGAGATGTGAAATACCCGGGCTCAACTTGGGTGCTGCATTTCAAACTGGAAGTCTAGAGTGCAGGAGAGGAGAATGGAATTCCTAGTGTAGCGGTGAAATGCGTAGAGATTAGGAAGAACACCAGTGGCGAAGGCGATTCTCTGGACTGTAACTGACGCTGAGGCTCGAAAGCGTGGGGAGCAAACAGG</Data></Cell>
   </Row>
   <Row ss:StyleID="s42">
    <Cell ss:StyleID="s18"><Data ss:Type="String">Seq_401</Data></Cell>
    <Cell ss:StyleID="s43"><Data ss:Type="Number">1.0638165852333099</Data></Cell>
    <Cell ss:StyleID="s44"><Data ss:Type="Number">1.6699880718009099</Data></Cell>
    <Cell ss:StyleID="s44"><Data ss:Type="Number">5.3710522772616098</Data></Cell>
    <Cell ss:StyleID="s45"><Data ss:Type="Number">4.9122423935420398</Data></Cell>
    <Cell ss:StyleID="s43"><Data ss:Type="Number">0.60617148656759201</Data></Cell>
    <Cell ss:StyleID="s44"><Data ss:Type="Number">3.2422543217411302</Data></Cell>
    <Cell ss:StyleID="s44"><Data ss:Type="Number">-0.45880988371957399</Data></Cell>
    <Cell ss:StyleID="s46"><Data ss:Type="Number">4.3072356920282999</Data></Cell>
    <Cell ss:StyleID="s46"><Data ss:Type="Number">7.5494900137694296</Data></Cell>
    <Cell ss:StyleID="s46"><Data ss:Type="Number">0.147361602848018</Data></Cell>
    <Cell ss:StyleID="s47"><Data ss:Type="Number">2.92061099563487</Data></Cell>
    <Cell ss:StyleID="s48"><Data ss:Type="Number">0.43765449925458599</Data></Cell>
    <Cell ss:StyleID="s49"><Data ss:Type="Number">2.67403053481275E-9</Data></Cell>
    <Cell ss:StyleID="s49"><Data ss:Type="Number">0.629960709520199</Data></Cell>
    <Cell ss:StyleID="s49"><Data ss:Type="Number">6.6718804786635404E-10</Data></Cell>
    <Cell ss:StyleID="s49"><Data ss:Type="Number">4.0170015168000802E-14</Data></Cell>
    <Cell ss:StyleID="s49"><Data ss:Type="Number">0.86099895454200304</Data></Cell>
    <Cell ss:StyleID="s50"><Data ss:Type="Number">5.6241592993649101E-10</Data></Cell>
    <Cell ss:StyleID="s51"><Data ss:Type="String">k__Bacteria</Data></Cell>
    <Cell ss:StyleID="s52"><Data ss:Type="String">p__Firmicutes</Data></Cell>
    <Cell ss:StyleID="s52"><Data ss:Type="String">c__Erysipelotrichi</Data></Cell>
    <Cell ss:StyleID="s52"><Data ss:Type="String">o__Erysipelotrichales</Data></Cell>
    <Cell ss:StyleID="s52"><Data ss:Type="String">f__Erysipelotrichaceae</Data></Cell>
    <Cell ss:StyleID="s52"><Data ss:Type="String">g__Holdemania</Data></Cell>
    <Cell ss:StyleID="s18"><Data ss:Type="String">s__</Data></Cell>
    <Cell ss:StyleID="s51"><Data ss:Type="Number">100</Data></Cell>
    <Cell ss:StyleID="s52"><Data ss:Type="Number">100</Data></Cell>
    <Cell ss:StyleID="s52"><Data ss:Type="Number">100</Data></Cell>
    <Cell ss:StyleID="s52"><Data ss:Type="Number">100</Data></Cell>
    <Cell ss:StyleID="s52"><Data ss:Type="Number">100</Data></Cell>
    <Cell ss:StyleID="s52"><Data ss:Type="Number">100</Data></Cell>
    <Cell ss:StyleID="s18"><Data ss:Type="Number">100</Data></Cell>
    <Cell ss:StyleID="s53"><Data ss:Type="String">TACGTAGGTGGCGAGCGTTATCCGGAATTATTGGGCGTAAAGGGTGCGCAGGCGGTTTGTTAAGTTTAAGGTGAAAGCGTGGGGCTTAACCCCATATAGCCTTAGAAACTGACAGACTAGAGTACAGGAGAGGGCAATGGAATTCCATGTGTAGCGGTAAAATGCGTAGATATATGGAGGAACACCAGTGGCGAAGGCGGTTGCCTGGCCTGTAACTGACGCTCATGCACGAAAGCGTGGGGAGCAAATAGG</Data></Cell>
   </Row>
   <Row ss:StyleID="s42">
    <Cell ss:StyleID="s18"><Data ss:Type="String">Seq_42</Data></Cell>
    <Cell ss:StyleID="s43"><Data ss:Type="Number">6.5395715159223604</Data></Cell>
    <Cell ss:StyleID="s44"><Data ss:Type="Number">6.1808222785664801</Data></Cell>
    <Cell ss:StyleID="s44"><Data ss:Type="Number">0.49132984029526999</Data></Cell>
    <Cell ss:StyleID="s45"><Data ss:Type="Number">2.89906040772239</Data></Cell>
    <Cell ss:StyleID="s43"><Data ss:Type="Number">-0.35874923735588499</Data></Cell>
    <Cell ss:StyleID="s44"><Data ss:Type="Number">-3.2817618708440901</Data></Cell>
    <Cell ss:StyleID="s44"><Data ss:Type="Number">2.4077305674271199</Data></Cell>
    <Cell ss:StyleID="s46"><Data ss:Type="Number">-6.0482416756270903</Data></Cell>
    <Cell ss:StyleID="s46"><Data ss:Type="Number">-9.3300035464711808</Data></Cell>
    <Cell ss:StyleID="s46"><Data ss:Type="Number">2.0489813300712401</Data></Cell>
    <Cell ss:StyleID="s47"><Data ss:Type="Number">-3.3491673403943198</Data></Cell>
    <Cell ss:StyleID="s48"><Data ss:Type="Number">0.81283541953058802</Data></Cell>
    <Cell ss:StyleID="s49"><Data ss:Type="Number">6.3500436928815096E-6</Data></Cell>
    <Cell ss:StyleID="s49"><Data ss:Type="Number">3.0379205400045801E-2</Data></Cell>
    <Cell ss:StyleID="s49"><Data ss:Type="Number">1.10715857222541E-8</Data></Cell>
    <Cell ss:StyleID="s49"><Data ss:Type="Number">2.4718385858338401E-11</Data></Cell>
    <Cell ss:StyleID="s49"><Data ss:Type="Number">0.20059355163315701</Data></Cell>
    <Cell ss:StyleID="s50"><Data ss:Type="Number">1.71594120968909E-7</Data></Cell>
    <Cell ss:StyleID="s51"><Data ss:Type="String">k__Bacteria</Data></Cell>
    <Cell ss:StyleID="s52"><Data ss:Type="String">p__Firmicutes</Data></Cell>
    <Cell ss:StyleID="s52"><Data ss:Type="String">c__Clostridia</Data></Cell>
    <Cell ss:StyleID="s52"><Data ss:Type="String">o__Clostridiales</Data></Cell>
    <Cell ss:StyleID="s52"><Data ss:Type="String">f__</Data></Cell>
    <Cell ss:StyleID="s52"><Data ss:Type="String">g__</Data></Cell>
    <Cell ss:StyleID="s18"><Data ss:Type="String">s__</Data></Cell>
    <Cell ss:StyleID="s51"><Data ss:Type="Number">100</Data></Cell>
    <Cell ss:StyleID="s52"><Data ss:Type="Number">99</Data></Cell>
    <Cell ss:StyleID="s52"><Data ss:Type="Number">99</Data></Cell>
    <Cell ss:StyleID="s52"><Data ss:Type="Number">99</Data></Cell>
    <Cell ss:StyleID="s52"><Data ss:Type="Number">93</Data></Cell>
    <Cell ss:StyleID="s52"><Data ss:Type="Number">93</Data></Cell>
    <Cell ss:StyleID="s18"><Data ss:Type="Number">93</Data></Cell>
    <Cell ss:StyleID="s53"><Data ss:Type="String">TACGTAGGGGGCAAGCGTTGTCCGGAATAATTGGGCGTAAAGGGCGCGTAGGCGGCTCGGTAAGTCTGGAGTGAAAGTCCTGCTTTTAAGGTGGGAATTGCTTTGGATACTGTCGGGCTTGAGTGCAGGAGAGGTTAGTGGAATTCCCAGTGTAGCGGTGAAATGCGTAGAGATTGGGAGGAACACCAGTGGCGAAGGCGACTAACTGGACTGTAACTGACGCTGAGGCGCGAAAGTGTGGGGAGCAAACAGG</Data></Cell>
   </Row>
   <Row ss:StyleID="s42">
    <Cell ss:StyleID="s18"><Data ss:Type="String">Seq_43</Data></Cell>
    <Cell ss:StyleID="s43"><Data ss:Type="Number">1.44714399379241</Data></Cell>
    <Cell ss:StyleID="s44"><Data ss:Type="Number">1.2663905944453999</Data></Cell>
    <Cell ss:StyleID="s44"><Data ss:Type="Number">6.5119042034974397</Data></Cell>
    <Cell ss:StyleID="s45"><Data ss:Type="Number">5.9202201353843602</Data></Cell>
    <Cell ss:StyleID="s43"><Data ss:Type="Number">-0.18075339934701601</Data></Cell>
    <Cell ss:StyleID="s44"><Data ss:Type="Number">4.6538295409389701</Data></Cell>
    <Cell ss:StyleID="s44"><Data ss:Type="Number">-0.59168406811307195</Data></Cell>
    <Cell ss:StyleID="s46"><Data ss:Type="Number">5.0647602097050299</Data></Cell>
    <Cell ss:StyleID="s46"><Data ss:Type="Number">9.7185897506439893</Data></Cell>
    <Cell ss:StyleID="s46"><Data ss:Type="Number">-0.77243746746008801</Data></Cell>
    <Cell ss:StyleID="s47"><Data ss:Type="Number">3.1190276506499899</Data></Cell>
    <Cell ss:StyleID="s48"><Data ss:Type="Number">0.84871180890045606</Data></Cell>
    <Cell ss:StyleID="s49"><Data ss:Type="Number">2.5659929540463E-13</Data></Cell>
    <Cell ss:StyleID="s49"><Data ss:Type="Number">0.58171142025081501</Data></Cell>
    <Cell ss:StyleID="s49"><Data ss:Type="Number">9.5474490847679894E-11</Data></Cell>
    <Cell ss:StyleID="s49"><Data ss:Type="Number">2.0550521594163901E-17</Data></Cell>
    <Cell ss:StyleID="s49"><Data ss:Type="Number">0.46532309414373901</Data></Cell>
    <Cell ss:StyleID="s50"><Data ss:Type="Number">1.98278764719796E-10</Data></Cell>
    <Cell ss:StyleID="s51"><Data ss:Type="String">k__Bacteria</Data></Cell>
    <Cell ss:StyleID="s52"><Data ss:Type="String">p__Firmicutes</Data></Cell>
    <Cell ss:StyleID="s52"><Data ss:Type="String">c__Clostridia</Data></Cell>
    <Cell ss:StyleID="s52"><Data ss:Type="String">o__Clostridiales</Data></Cell>
    <Cell ss:StyleID="s52"><Data ss:Type="String">f__Ruminococcaceae</Data></Cell>
    <Cell ss:StyleID="s52"><Data ss:Type="String">g__</Data></Cell>
    <Cell ss:StyleID="s18"><Data ss:Type="String">s__</Data></Cell>
    <Cell ss:StyleID="s51"><Data ss:Type="Number">100</Data></Cell>
    <Cell ss:StyleID="s52"><Data ss:Type="Number">100</Data></Cell>
    <Cell ss:StyleID="s52"><Data ss:Type="Number">100</Data></Cell>
    <Cell ss:StyleID="s52"><Data ss:Type="Number">100</Data></Cell>
    <Cell ss:StyleID="s52"><Data ss:Type="Number">100</Data></Cell>
    <Cell ss:StyleID="s52"><Data ss:Type="Number">40</Data></Cell>
    <Cell ss:StyleID="s18"><Data ss:Type="Number">40</Data></Cell>
    <Cell ss:StyleID="s53"><Data ss:Type="String">AACGTAGGGTGCAAGCGTTGTCCGGAATTACTGGGTGTAAAGGGAGCGCAGGCGGATTGGCAAGTTGGGAGTGAAATCTATGGGCTCAACCCATAAATTGCTTTCAAAACTGTCAGTCTTGAGTGGTGTAGAGGTAGGCGGAATTCCCGGTGTAGCGGTGGAATGCGTAGATATCGGGAGGAACACCAGTGGCGAAGGCGGCCTACTGGGCACTAACTGACGCTGAGGCTCGAAAGCATGGGTAGCAAACAGG</Data></Cell>
   </Row>
   <Row ss:StyleID="s42">
    <Cell ss:StyleID="s18"><Data ss:Type="String">Seq_47</Data></Cell>
    <Cell ss:StyleID="s43"><Data ss:Type="Number">-0.68887886384591501</Data></Cell>
    <Cell ss:StyleID="s44"><Data ss:Type="Number">-0.68439384894753297</Data></Cell>
    <Cell ss:StyleID="s44"><Data ss:Type="Number">5.10511680204971</Data></Cell>
    <Cell ss:StyleID="s45"><Data ss:Type="Number">5.8049951196491403</Data></Cell>
    <Cell ss:StyleID="s43"><Data ss:Type="Number">4.4850148983820396E-3</Data></Cell>
    <Cell ss:StyleID="s44"><Data ss:Type="Number">6.4893889685966801</Data></Cell>
    <Cell ss:StyleID="s44"><Data ss:Type="Number">0.69987831759943397</Data></Cell>
    <Cell ss:StyleID="s46"><Data ss:Type="Number">5.7939956658956202</Data></Cell>
    <Cell ss:StyleID="s46"><Data ss:Type="Number">12.2833846344923</Data></Cell>
    <Cell ss:StyleID="s46"><Data ss:Type="Number">0.70436333249781602</Data></Cell>
    <Cell ss:StyleID="s47"><Data ss:Type="Number">4.0974515547630199</Data></Cell>
    <Cell ss:StyleID="s48"><Data ss:Type="Number">0.99600226921928003</Data></Cell>
    <Cell ss:StyleID="s49"><Data ss:Type="Number">3.0174107301936E-15</Data></Cell>
    <Cell ss:StyleID="s49"><Data ss:Type="Number">0.55048418169312197</Data></Cell>
    <Cell ss:StyleID="s49"><Data ss:Type="Number">1.4862952964330799E-10</Data></Cell>
    <Cell ss:StyleID="s49"><Data ss:Type="Number">4.0770191714752704E-18</Data></Cell>
    <Cell ss:StyleID="s49"><Data ss:Type="Number">0.55448204225248698</Data></Cell>
    <Cell ss:StyleID="s50"><Data ss:Type="Number">1.14480207986858E-11</Data></Cell>
    <Cell ss:StyleID="s51"><Data ss:Type="String">k__Bacteria</Data></Cell>
    <Cell ss:StyleID="s52"><Data ss:Type="String">p__Firmicutes</Data></Cell>
    <Cell ss:StyleID="s52"><Data ss:Type="String">c__Clostridia</Data></Cell>
    <Cell ss:StyleID="s52"><Data ss:Type="String">o__Clostridiales</Data></Cell>
    <Cell ss:StyleID="s52"><Data ss:Type="String">f__Ruminococcaceae</Data></Cell>
    <Cell ss:StyleID="s52"><Data ss:Type="String">g__Ruminococcus</Data></Cell>
    <Cell ss:StyleID="s18"><Data ss:Type="String">s__</Data></Cell>
    <Cell ss:StyleID="s51"><Data ss:Type="Number">100</Data></Cell>
    <Cell ss:StyleID="s52"><Data ss:Type="Number">100</Data></Cell>
    <Cell ss:StyleID="s52"><Data ss:Type="Number">100</Data></Cell>
    <Cell ss:StyleID="s52"><Data ss:Type="Number">100</Data></Cell>
    <Cell ss:StyleID="s52"><Data ss:Type="Number">100</Data></Cell>
    <Cell ss:StyleID="s52"><Data ss:Type="Number">100</Data></Cell>
    <Cell ss:StyleID="s18"><Data ss:Type="Number">100</Data></Cell>
    <Cell ss:StyleID="s53"><Data ss:Type="String">TACGTAGGGAGCGAGCGTTGTCCGGATTTACTGGGTGTAAAGGGTGCGTAGGCGGCGAGGCAAGTCAGGCGTGAAATCTATGGGCTTAACCCATAAACTGCGCTTGAAACTGTCTTGCTTGAGTGAAGTAGAGGTAGGCGGAATTCCCGGTGTAGCGGTGAAATGCGTAGAGATCGGGAGGAACACCAGTGGCGAAGGCGGCCTACTGGGCTTTAACTGACGCTGAAGCACGAAAGCATGGGTAGCAAACAGG</Data></Cell>
   </Row>
   <Row ss:StyleID="s42">
    <Cell ss:StyleID="s18"><Data ss:Type="String">Seq_48</Data></Cell>
    <Cell ss:StyleID="s43"><Data ss:Type="Number">0.26089997609677201</Data></Cell>
    <Cell ss:StyleID="s44"><Data ss:Type="Number">-2.21440929258624</Data></Cell>
    <Cell ss:StyleID="s44"><Data ss:Type="Number">3.8203928886231902</Data></Cell>
    <Cell ss:StyleID="s45"><Data ss:Type="Number">3.1826632549306901</Data></Cell>
    <Cell ss:StyleID="s43"><Data ss:Type="Number">-2.4753092686830098</Data></Cell>
    <Cell ss:StyleID="s44"><Data ss:Type="Number">5.3970725475169301</Data></Cell>
    <Cell ss:StyleID="s44"><Data ss:Type="Number">-0.63772963369250202</Data></Cell>
    <Cell ss:StyleID="s46"><Data ss:Type="Number">3.5594929125264199</Data></Cell>
    <Cell ss:StyleID="s46"><Data ss:Type="Number">8.9565654600433504</Data></Cell>
    <Cell ss:StyleID="s46"><Data ss:Type="Number">-3.1130389023755098</Data></Cell>
    <Cell ss:StyleID="s47"><Data ss:Type="Number">1.33531564089244</Data></Cell>
    <Cell ss:StyleID="s48"><Data ss:Type="Number">3.2396903018392403E-2</Data></Cell>
    <Cell ss:StyleID="s49"><Data ss:Type="Number">2.8634314153933701E-8</Data></Cell>
    <Cell ss:StyleID="s49"><Data ss:Type="Number">0.71819764790201801</Data></Cell>
    <Cell ss:StyleID="s49"><Data ss:Type="Number">9.9188466502582104E-4</Data></Cell>
    <Cell ss:StyleID="s49"><Data ss:Type="Number">7.4685091233833599E-9</Data></Cell>
    <Cell ss:StyleID="s49"><Data ss:Type="Number">6.6502116854564697E-2</Data></Cell>
    <Cell ss:StyleID="s50"><Data ss:Type="Number">6.7443571075915407E-2</Data></Cell>
    <Cell ss:StyleID="s51"><Data ss:Type="String">k__Bacteria</Data></Cell>
    <Cell ss:StyleID="s52"><Data ss:Type="String">p__Bacteroidetes</Data></Cell>
    <Cell ss:StyleID="s52"><Data ss:Type="String">c__Bacteroidia</Data></Cell>
    <Cell ss:StyleID="s52"><Data ss:Type="String">o__Bacteroidales</Data></Cell>
    <Cell ss:StyleID="s52"><Data ss:Type="String">f__Bacteroidaceae</Data></Cell>
    <Cell ss:StyleID="s52"><Data ss:Type="String">g__Bacteroides</Data></Cell>
    <Cell ss:StyleID="s18"><Data ss:Type="String">s__uniformis</Data></Cell>
    <Cell ss:StyleID="s51"><Data ss:Type="Number">100</Data></Cell>
    <Cell ss:StyleID="s52"><Data ss:Type="Number">100</Data></Cell>
    <Cell ss:StyleID="s52"><Data ss:Type="Number">100</Data></Cell>
    <Cell ss:StyleID="s52"><Data ss:Type="Number">100</Data></Cell>
    <Cell ss:StyleID="s52"><Data ss:Type="Number">100</Data></Cell>
    <Cell ss:StyleID="s52"><Data ss:Type="Number">100</Data></Cell>
    <Cell ss:StyleID="s18"><Data ss:Type="Number">99</Data></Cell>
    <Cell ss:StyleID="s53"><Data ss:Type="String">TACGGAGGATCCGAGCGTTATCCGGATTTATTGGGTTTAAAGGGAGCGTAGGCGGACGCTTAAGTCAGTTGTGAAAGTTTGCGGCTCAACCGTAAAATTGCAGTTGATACTGGGTGTCTTGAGTACAGTAGAGGCAGGCGGAATTCGTGGTGTAGCGGTGAAATGCTTAGATATCACGAAGAACTCCGATTGCGAAGGCAGCTTGCTGGACTGTAACTGACGCTGATGCTCGAAAGTGTGGGTATCAAACAGG</Data></Cell>
   </Row>
   <Row ss:StyleID="s42">
    <Cell ss:StyleID="s18"><Data ss:Type="String">Seq_54</Data></Cell>
    <Cell ss:StyleID="s43"><Data ss:Type="Number">5.0292539980432798</Data></Cell>
    <Cell ss:StyleID="s44"><Data ss:Type="Number">4.8966423820773102</Data></Cell>
    <Cell ss:StyleID="s44"><Data ss:Type="Number">3.8869418959895699</Data></Cell>
    <Cell ss:StyleID="s45"><Data ss:Type="Number">1.3419841640786601</Data></Cell>
    <Cell ss:StyleID="s43"><Data ss:Type="Number">-0.13261161596597101</Data></Cell>
    <Cell ss:StyleID="s44"><Data ss:Type="Number">-3.5546582179986501</Data></Cell>
    <Cell ss:StyleID="s44"><Data ss:Type="Number">-2.5449577319109098</Data></Cell>
    <Cell ss:StyleID="s46"><Data ss:Type="Number">-1.1423121020537099</Data></Cell>
    <Cell ss:StyleID="s46"><Data ss:Type="Number">-4.69697032005236</Data></Cell>
    <Cell ss:StyleID="s46"><Data ss:Type="Number">-2.67756934787689</Data></Cell>
    <Cell ss:StyleID="s47"><Data ss:Type="Number">-1.6540645173280999</Data></Cell>
    <Cell ss:StyleID="s48"><Data ss:Type="Number">0.91856003503181705</Data></Cell>
    <Cell ss:StyleID="s49"><Data ss:Type="Number">3.9554603676471499E-7</Data></Cell>
    <Cell ss:StyleID="s49"><Data ss:Type="Number">1.3039366137142299E-2</Data></Cell>
    <Cell ss:StyleID="s49"><Data ss:Type="Number">0.20201860857551401</Data></Cell>
    <Cell ss:StyleID="s49"><Data ss:Type="Number">2.3221046226622899E-5</Data></Cell>
    <Cell ss:StyleID="s49"><Data ss:Type="Number">4.75445974423939E-2</Data></Cell>
    <Cell ss:StyleID="s50"><Data ss:Type="Number">2.6042620479410899E-3</Data></Cell>
    <Cell ss:StyleID="s51"><Data ss:Type="String">k__Bacteria</Data></Cell>
    <Cell ss:StyleID="s52"><Data ss:Type="String">p__Firmicutes</Data></Cell>
    <Cell ss:StyleID="s52"><Data ss:Type="String">c__Clostridia</Data></Cell>
    <Cell ss:StyleID="s52"><Data ss:Type="String">o__Clostridiales</Data></Cell>
    <Cell ss:StyleID="s52"><Data ss:Type="String">f__Ruminococcaceae</Data></Cell>
    <Cell ss:StyleID="s52"><Data ss:Type="String">g__Oscillospira</Data></Cell>
    <Cell ss:StyleID="s18"><Data ss:Type="String">s__</Data></Cell>
    <Cell ss:StyleID="s51"><Data ss:Type="Number">100</Data></Cell>
    <Cell ss:StyleID="s52"><Data ss:Type="Number">100</Data></Cell>
    <Cell ss:StyleID="s52"><Data ss:Type="Number">100</Data></Cell>
    <Cell ss:StyleID="s52"><Data ss:Type="Number">100</Data></Cell>
    <Cell ss:StyleID="s52"><Data ss:Type="Number">100</Data></Cell>
    <Cell ss:StyleID="s52"><Data ss:Type="Number">93</Data></Cell>
    <Cell ss:StyleID="s18"><Data ss:Type="Number">93</Data></Cell>
    <Cell ss:StyleID="s53"><Data ss:Type="String">TACGTAGGTGGCAAGCGTTGTCCGGATTTACTGGGTGTAAAGGGCGTGCAGCCGGGAATGCAAGTCAGATGTGAAATCCATGGGCTTAACCCATGAACTGCATTTGAAACTGTATTTCTTGAGTACTGGAGAGGCAATCGGAATTCCTAGTGTAGCGGTGAAATGCGTAGATATTAGGAGGAACACCAGTGGCGAAGGCGGATTGCTGGACAGCAACTGACGGTGAGGCGCGAAAGTGTGGGGAGCAAACAGG</Data></Cell>
   </Row>
   <Row ss:StyleID="s42">
    <Cell ss:StyleID="s18"><Data ss:Type="String">Seq_58</Data></Cell>
    <Cell ss:StyleID="s43"><Data ss:Type="Number">4.6758093246754102</Data></Cell>
    <Cell ss:StyleID="s44"><Data ss:Type="Number">2.1235913836570699</Data></Cell>
    <Cell ss:StyleID="s44"><Data ss:Type="Number">7.0322611473989198</Data></Cell>
    <Cell ss:StyleID="s45"><Data ss:Type="Number">7.4427220790139001</Data></Cell>
    <Cell ss:StyleID="s43"><Data ss:Type="Number">-2.5522179410183501</Data></Cell>
    <Cell ss:StyleID="s44"><Data ss:Type="Number">5.3191306953568303</Data></Cell>
    <Cell ss:StyleID="s44"><Data ss:Type="Number">0.41046093161498098</Data></Cell>
    <Cell ss:StyleID="s46"><Data ss:Type="Number">2.3564518227235101</Data></Cell>
    <Cell ss:StyleID="s46"><Data ss:Type="Number">7.6755825180803399</Data></Cell>
    <Cell ss:StyleID="s46"><Data ss:Type="Number">-2.1417570094033702</Data></Cell>
    <Cell ss:StyleID="s47"><Data ss:Type="Number">0.85704887868121704</Data></Cell>
    <Cell ss:StyleID="s48"><Data ss:Type="Number">3.2396903018392403E-2</Data></Cell>
    <Cell ss:StyleID="s49"><Data ss:Type="Number">5.44256268872651E-8</Data></Cell>
    <Cell ss:StyleID="s49"><Data ss:Type="Number">0.82243675279142203</Data></Cell>
    <Cell ss:StyleID="s49"><Data ss:Type="Number">3.1883690198836002E-2</Data></Cell>
    <Cell ss:StyleID="s49"><Data ss:Type="Number">4.24466753338346E-7</Data></Cell>
    <Cell ss:StyleID="s49"><Data ss:Type="Number">0.23176146805807499</Data></Cell>
    <Cell ss:StyleID="s50"><Data ss:Type="Number">0.25154710166965999</Data></Cell>
    <Cell ss:StyleID="s51"><Data ss:Type="String">k__Bacteria</Data></Cell>
    <Cell ss:StyleID="s52"><Data ss:Type="String">p__Bacteroidetes</Data></Cell>
    <Cell ss:StyleID="s52"><Data ss:Type="String">c__Bacteroidia</Data></Cell>
    <Cell ss:StyleID="s52"><Data ss:Type="String">o__Bacteroidales</Data></Cell>
    <Cell ss:StyleID="s52"><Data ss:Type="String">f__Rikenellaceae</Data></Cell>
    <Cell ss:StyleID="s52"><Data ss:Type="String">g__</Data></Cell>
    <Cell ss:StyleID="s18"><Data ss:Type="String">s__</Data></Cell>
    <Cell ss:StyleID="s51"><Data ss:Type="Number">100</Data></Cell>
    <Cell ss:StyleID="s52"><Data ss:Type="Number">100</Data></Cell>
    <Cell ss:StyleID="s52"><Data ss:Type="Number">100</Data></Cell>
    <Cell ss:StyleID="s52"><Data ss:Type="Number">100</Data></Cell>
    <Cell ss:StyleID="s52"><Data ss:Type="Number">100</Data></Cell>
    <Cell ss:StyleID="s52"><Data ss:Type="Number">100</Data></Cell>
    <Cell ss:StyleID="s18"><Data ss:Type="Number">100</Data></Cell>
    <Cell ss:StyleID="s53"><Data ss:Type="String">TACGGAGGATTCAAGCGTTATCCGGATTTATTGGGTTTAAAGGGTGCGTAGGCGGTTTGATAAGTTAGAGGTGAAATTTCGGGGCTCAACCCTGAACGTGCCTCTAATACTGTTGAGCTAGAGAGTAGTTGCGGTAGGCGGAATGTATGGTGTAGCGGTGAAATGCTTAGAGATCATACAGAACACCGATTGCGAAGGCAGCTTACCAAACTATATCTGACGTTGAGGCACGAAAGCGTGGGGAGCAAACAGG</Data></Cell>
   </Row>
   <Row ss:StyleID="s42">
    <Cell ss:StyleID="s18"><Data ss:Type="String">Seq_59</Data></Cell>
    <Cell ss:StyleID="s43"><Data ss:Type="Number">1.5773741447365299</Data></Cell>
    <Cell ss:StyleID="s44"><Data ss:Type="Number">2.20505529631229</Data></Cell>
    <Cell ss:StyleID="s44"><Data ss:Type="Number">-0.12004762730891901</Data></Cell>
    <Cell ss:StyleID="s45"><Data ss:Type="Number">-1.2686216515920801</Data></Cell>
    <Cell ss:StyleID="s43"><Data ss:Type="Number">0.62768115157575999</Data></Cell>
    <Cell ss:StyleID="s44"><Data ss:Type="Number">-3.4736769479043801</Data></Cell>
    <Cell ss:StyleID="s44"><Data ss:Type="Number">-1.1485740242831599</Data></Cell>
    <Cell ss:StyleID="s46"><Data ss:Type="Number">-1.6974217720454501</Data></Cell>
    <Cell ss:StyleID="s46"><Data ss:Type="Number">-5.1710987199498302</Data></Cell>
    <Cell ss:StyleID="s46"><Data ss:Type="Number">-0.52089287270740403</Data></Cell>
    <Cell ss:StyleID="s47"><Data ss:Type="Number">-1.3052454722661</Data></Cell>
    <Cell ss:StyleID="s48"><Data ss:Type="Number">0.669632333699133</Data></Cell>
    <Cell ss:StyleID="s49"><Data ss:Type="Number">1.1851949694469299E-5</Data></Cell>
    <Cell ss:StyleID="s49"><Data ss:Type="Number">0.462704084979143</Data></Cell>
    <Cell ss:StyleID="s49"><Data ss:Type="Number">8.91996811193074E-2</Data></Cell>
    <Cell ss:StyleID="s49"><Data ss:Type="Number">4.2586181368928497E-5</Data></Cell>
    <Cell ss:StyleID="s49"><Data ss:Type="Number">0.728599109920685</Data></Cell>
    <Cell ss:StyleID="s50"><Data ss:Type="Number">4.8341141329535403E-2</Data></Cell>
    <Cell ss:StyleID="s51"><Data ss:Type="String">k__Bacteria</Data></Cell>
    <Cell ss:StyleID="s52"><Data ss:Type="String">p__Firmicutes</Data></Cell>
    <Cell ss:StyleID="s52"><Data ss:Type="String">c__Clostridia</Data></Cell>
    <Cell ss:StyleID="s52"><Data ss:Type="String">o__Clostridiales</Data></Cell>
    <Cell ss:StyleID="s52"><Data ss:Type="String">f__Lachnospiraceae</Data></Cell>
    <Cell ss:StyleID="s52"><Data ss:Type="String">g__Lachnospira</Data></Cell>
    <Cell ss:StyleID="s18"><Data ss:Type="String">s__</Data></Cell>
    <Cell ss:StyleID="s51"><Data ss:Type="Number">100</Data></Cell>
    <Cell ss:StyleID="s52"><Data ss:Type="Number">100</Data></Cell>
    <Cell ss:StyleID="s52"><Data ss:Type="Number">100</Data></Cell>
    <Cell ss:StyleID="s52"><Data ss:Type="Number">100</Data></Cell>
    <Cell ss:StyleID="s52"><Data ss:Type="Number">100</Data></Cell>
    <Cell ss:StyleID="s52"><Data ss:Type="Number">100</Data></Cell>
    <Cell ss:StyleID="s18"><Data ss:Type="Number">100</Data></Cell>
    <Cell ss:StyleID="s53"><Data ss:Type="String">TACGTATGGAGCAAGCGTTATCCGGATTTACTGGGTGTAAAGGGAGTGTAGGTGGCCATGCAAGTCAGAAGTGAAAATCCGGGGCTCAACCCCGGAACTGCTTTTGAAACTGTAAGGCTGGAGTGCAGGAGGGGTGAGTGGAATTCCTAGTGTAGCGGTGAAATGCGTAGATATTAGGAGGAACACCAGTGGCGAAGGCGGCTCACTGGACTGTAACTGACACTGAGGCTCGAAAGCGTGGGGAGCAAACAGG</Data></Cell>
   </Row>
   <Row ss:StyleID="s42">
    <Cell ss:StyleID="s18"><Data ss:Type="String">Seq_68</Data></Cell>
    <Cell ss:StyleID="s43"><Data ss:Type="Number">0.99083862790672905</Data></Cell>
    <Cell ss:StyleID="s44"><Data ss:Type="Number">-0.13384496428228501</Data></Cell>
    <Cell ss:StyleID="s44"><Data ss:Type="Number">2.30612820498171</Data></Cell>
    <Cell ss:StyleID="s45"><Data ss:Type="Number">5.4048452066132198</Data></Cell>
    <Cell ss:StyleID="s43"><Data ss:Type="Number">-1.1246835921890099</Data></Cell>
    <Cell ss:StyleID="s44"><Data ss:Type="Number">5.5386901708955003</Data></Cell>
    <Cell ss:StyleID="s44"><Data ss:Type="Number">3.0987170016315</Data></Cell>
    <Cell ss:StyleID="s46"><Data ss:Type="Number">1.3152895770749899</Data></Cell>
    <Cell ss:StyleID="s46"><Data ss:Type="Number">6.8539797479704898</Data></Cell>
    <Cell ss:StyleID="s46"><Data ss:Type="Number">1.9740334094424901</Data></Cell>
    <Cell ss:StyleID="s47"><Data ss:Type="Number">1.5348708545308201</Data></Cell>
    <Cell ss:StyleID="s48"><Data ss:Type="Number">0.31293623908704499</Data></Cell>
    <Cell ss:StyleID="s49"><Data ss:Type="Number">2.9020047600229701E-10</Data></Cell>
    <Cell ss:StyleID="s49"><Data ss:Type="Number">4.9071181192626399E-3</Data></Cell>
    <Cell ss:StyleID="s49"><Data ss:Type="Number">0.17865852939723101</Data></Cell>
    <Cell ss:StyleID="s49"><Data ss:Type="Number">1.65694554751927E-7</Data></Cell>
    <Cell ss:StyleID="s49"><Data ss:Type="Number">0.21635984367150601</Data></Cell>
    <Cell ss:StyleID="s50"><Data ss:Type="Number">1.30052405441711E-2</Data></Cell>
    <Cell ss:StyleID="s51"><Data ss:Type="String">k__Bacteria</Data></Cell>
    <Cell ss:StyleID="s52"><Data ss:Type="String">p__Bacteroidetes</Data></Cell>
    <Cell ss:StyleID="s52"><Data ss:Type="String">c__Bacteroidia</Data></Cell>
    <Cell ss:StyleID="s52"><Data ss:Type="String">o__Bacteroidales</Data></Cell>
    <Cell ss:StyleID="s52"><Data ss:Type="String">f__Bacteroidaceae</Data></Cell>
    <Cell ss:StyleID="s52"><Data ss:Type="String">g__Bacteroides</Data></Cell>
    <Cell ss:StyleID="s18"><Data ss:Type="String">s__</Data></Cell>
    <Cell ss:StyleID="s51"><Data ss:Type="Number">100</Data></Cell>
    <Cell ss:StyleID="s52"><Data ss:Type="Number">100</Data></Cell>
    <Cell ss:StyleID="s52"><Data ss:Type="Number">100</Data></Cell>
    <Cell ss:StyleID="s52"><Data ss:Type="Number">100</Data></Cell>
    <Cell ss:StyleID="s52"><Data ss:Type="Number">100</Data></Cell>
    <Cell ss:StyleID="s52"><Data ss:Type="Number">100</Data></Cell>
    <Cell ss:StyleID="s18"><Data ss:Type="Number">99</Data></Cell>
    <Cell ss:StyleID="s53"><Data ss:Type="String">TACGGAGGATCCGAGCGTTATCCGGATTTATTGGGTTTAAAGGGAGCGTAGATGGGTTGTTAAGTCAGTTGTGAAAGTTTGCGGCTCAACCGTAAAATTGCAATTGATACTGGCAGTCTTGAGTACAGTTGAGGTAGGCGGAATTCGTGGTGTAGCGGTGAAATGCTTAGATATCACGAAGAACTCCGATTGCGAAGGCAGCTTACTAACCTGTAACTGACATTGATGCTCGAAAGTGTGGGTATCAAACAGG</Data></Cell>
   </Row>
   <Row ss:StyleID="s42">
    <Cell ss:StyleID="s18"><Data ss:Type="String">Seq_69</Data></Cell>
    <Cell ss:StyleID="s43"><Data ss:Type="Number">5.5892637268648198</Data></Cell>
    <Cell ss:StyleID="s44"><Data ss:Type="Number">6.6891714246832903</Data></Cell>
    <Cell ss:StyleID="s44"><Data ss:Type="Number">2.8540799579376701</Data></Cell>
    <Cell ss:StyleID="s45"><Data ss:Type="Number">4.1194643505165498</Data></Cell>
    <Cell ss:StyleID="s43"><Data ss:Type="Number">1.0999076978184601</Data></Cell>
    <Cell ss:StyleID="s44"><Data ss:Type="Number">-2.56970707416674</Data></Cell>
    <Cell ss:StyleID="s44"><Data ss:Type="Number">1.2653843925788799</Data></Cell>
    <Cell ss:StyleID="s46"><Data ss:Type="Number">-2.7351837689271501</Data></Cell>
    <Cell ss:StyleID="s46"><Data ss:Type="Number">-5.3048908430938901</Data></Cell>
    <Cell ss:StyleID="s46"><Data ss:Type="Number">2.36529209039734</Data></Cell>
    <Cell ss:StyleID="s47"><Data ss:Type="Number">-1.0350251491523199</Data></Cell>
    <Cell ss:StyleID="s48"><Data ss:Type="Number">0.31293623908704499</Data></Cell>
    <Cell ss:StyleID="s49"><Data ss:Type="Number">5.27532276505306E-4</Data></Cell>
    <Cell ss:StyleID="s49"><Data ss:Type="Number">0.359321425464107</Data></Cell>
    <Cell ss:StyleID="s49"><Data ss:Type="Number">2.5868795652407E-3</Data></Cell>
    <Cell ss:StyleID="s49"><Data ss:Type="Number">7.9956905753318503E-6</Data></Cell>
    <Cell ss:StyleID="s49"><Data ss:Type="Number">0.126092964299552</Data></Cell>
    <Cell ss:StyleID="s50"><Data ss:Type="Number">9.5707260543532999E-2</Data></Cell>
    <Cell ss:StyleID="s51"><Data ss:Type="String">k__Bacteria</Data></Cell>
    <Cell ss:StyleID="s52"><Data ss:Type="String">p__Proteobacteria</Data></Cell>
    <Cell ss:StyleID="s52"><Data ss:Type="String">c__Gammaproteobacteria</Data></Cell>
    <Cell ss:StyleID="s52"><Data ss:Type="String">o__Pasteurellales</Data></Cell>
    <Cell ss:StyleID="s52"><Data ss:Type="String">f__Pasteurellaceae</Data></Cell>
    <Cell ss:StyleID="s52"/>
    <Cell ss:StyleID="s18"/>
    <Cell ss:StyleID="s51"><Data ss:Type="Number">100</Data></Cell>
    <Cell ss:StyleID="s52"><Data ss:Type="Number">100</Data></Cell>
    <Cell ss:StyleID="s52"><Data ss:Type="Number">100</Data></Cell>
    <Cell ss:StyleID="s52"><Data ss:Type="Number">100</Data></Cell>
    <Cell ss:StyleID="s52"><Data ss:Type="Number">100</Data></Cell>
    <Cell ss:StyleID="s52"><Data ss:Type="Number">84</Data></Cell>
    <Cell ss:StyleID="s18"><Data ss:Type="Number">81</Data></Cell>
    <Cell ss:StyleID="s53"><Data ss:Type="String">TACGGAGGGTGCGAGCGTTAATCGGAATAACTGGGCGTAAAGGGCACGCAGGCGGTGACTTAAGTGAGGTGTGAAAGCCCCGGGCTTAACCTGGGAATTGCATTTCATACTGGGTCGCTAGAGTACTTTAGGGAGGGGTAGAATTCCACGTGTAGCGGTGAAATGCGTAGAGATGTGGAGGAATACCGAAGGCGAAGGCAGCCCCTTGGGAATGTACTGACGCTCATGTGCGAAAGCGTGGGGAGCAAACAGG</Data></Cell>
   </Row>
   <Row ss:StyleID="s42">
    <Cell ss:StyleID="s18"><Data ss:Type="String">Seq_7</Data></Cell>
    <Cell ss:StyleID="s43"><Data ss:Type="Number">5.1510107077265497</Data></Cell>
    <Cell ss:StyleID="s44"><Data ss:Type="Number">3.5452091314735901</Data></Cell>
    <Cell ss:StyleID="s44"><Data ss:Type="Number">7.2726709677407904</Data></Cell>
    <Cell ss:StyleID="s45"><Data ss:Type="Number">7.8147195625965704</Data></Cell>
    <Cell ss:StyleID="s43"><Data ss:Type="Number">-1.6058015762529601</Data></Cell>
    <Cell ss:StyleID="s44"><Data ss:Type="Number">4.2695104311229803</Data></Cell>
    <Cell ss:StyleID="s44"><Data ss:Type="Number">0.54204859485578305</Data></Cell>
    <Cell ss:StyleID="s46"><Data ss:Type="Number">2.1216602600142398</Data></Cell>
    <Cell ss:StyleID="s46"><Data ss:Type="Number">6.3911706911372104</Data></Cell>
    <Cell ss:StyleID="s46"><Data ss:Type="Number">-1.06375298139718</Data></Cell>
    <Cell ss:StyleID="s47"><Data ss:Type="Number">1.0598558462104299</Data></Cell>
    <Cell ss:StyleID="s48"><Data ss:Type="Number">6.6048785417254993E-2</Data></Cell>
    <Cell ss:StyleID="s49"><Data ss:Type="Number">5.1246538879578204E-9</Data></Cell>
    <Cell ss:StyleID="s49"><Data ss:Type="Number">0.71819764790201801</Data></Cell>
    <Cell ss:StyleID="s49"><Data ss:Type="Number">1.45731986063672E-2</Data></Cell>
    <Cell ss:StyleID="s49"><Data ss:Type="Number">3.6066242467440503E-8</Data></Cell>
    <Cell ss:StyleID="s49"><Data ss:Type="Number">0.46532309414373901</Data></Cell>
    <Cell ss:StyleID="s50"><Data ss:Type="Number">6.54254582354276E-2</Data></Cell>
    <Cell ss:StyleID="s51"><Data ss:Type="String">k__Bacteria</Data></Cell>
    <Cell ss:StyleID="s52"><Data ss:Type="String">p__Bacteroidetes</Data></Cell>
    <Cell ss:StyleID="s52"><Data ss:Type="String">c__Bacteroidia</Data></Cell>
    <Cell ss:StyleID="s52"><Data ss:Type="String">o__Bacteroidales</Data></Cell>
    <Cell ss:StyleID="s52"><Data ss:Type="String">f__Bacteroidaceae</Data></Cell>
    <Cell ss:StyleID="s52"/>
    <Cell ss:StyleID="s18"/>
    <Cell ss:StyleID="s51"><Data ss:Type="Number">100</Data></Cell>
    <Cell ss:StyleID="s52"><Data ss:Type="Number">100</Data></Cell>
    <Cell ss:StyleID="s52"><Data ss:Type="Number">100</Data></Cell>
    <Cell ss:StyleID="s52"><Data ss:Type="Number">100</Data></Cell>
    <Cell ss:StyleID="s52"><Data ss:Type="Number">100</Data></Cell>
    <Cell ss:StyleID="s52"><Data ss:Type="Number">100</Data></Cell>
    <Cell ss:StyleID="s18"><Data ss:Type="Number">100</Data></Cell>
    <Cell ss:StyleID="s53"><Data ss:Type="String">TACGGAGGATCCGAGCGTTATCCGGATTTATTGGGTTTAAAGGGAGCGTAGATGGATGTTTAAGTCAGTTGTGAAAGTTTGCGGCTCAACCGTAAAATTGCAGTTGATACTGGATATCTTGAGTGCAGTTGAGGCAGGCGGAATTCGTGGTGTAGCGGTGAAATGCTTAGATATCACGAAGAACTCCGATTGCGAAGGCAGCCTGCTAAGCTGCAACTGACATTGAGGCTCGAAAGTGTGGGTATCAAACAGG</Data></Cell>
   </Row>
   <Row ss:StyleID="s42">
    <Cell ss:StyleID="s18"><Data ss:Type="String">Seq_75</Data></Cell>
    <Cell ss:StyleID="s43"><Data ss:Type="Number">-2.3292291829669201</Data></Cell>
    <Cell ss:StyleID="s44"><Data ss:Type="Number">-2.1143964126765602</Data></Cell>
    <Cell ss:StyleID="s44"><Data ss:Type="Number">1.6602499425922801</Data></Cell>
    <Cell ss:StyleID="s45"><Data ss:Type="Number">1.49618807390028</Data></Cell>
    <Cell ss:StyleID="s43"><Data ss:Type="Number">0.21483277029036099</Data></Cell>
    <Cell ss:StyleID="s44"><Data ss:Type="Number">3.6105844865768399</Data></Cell>
    <Cell ss:StyleID="s44"><Data ss:Type="Number">-0.16406186869200101</Data></Cell>
    <Cell ss:StyleID="s46"><Data ss:Type="Number">3.9894791255592001</Data></Cell>
    <Cell ss:StyleID="s46"><Data ss:Type="Number">7.6000636121360401</Data></Cell>
    <Cell ss:StyleID="s46"><Data ss:Type="Number">5.0770901598360202E-2</Data></Cell>
    <Cell ss:StyleID="s47"><Data ss:Type="Number">2.6765763842389201</Data></Cell>
    <Cell ss:StyleID="s48"><Data ss:Type="Number">0.87646802324180895</Data></Cell>
    <Cell ss:StyleID="s49"><Data ss:Type="Number">1.1844502248701999E-5</Data></Cell>
    <Cell ss:StyleID="s49"><Data ss:Type="Number">0.92945328478971601</Data></Cell>
    <Cell ss:StyleID="s49"><Data ss:Type="Number">6.4859130497214404E-5</Data></Cell>
    <Cell ss:StyleID="s49"><Data ss:Type="Number">3.97395680069666E-8</Data></Cell>
    <Cell ss:StyleID="s49"><Data ss:Type="Number">0.97216706356649296</Data></Cell>
    <Cell ss:StyleID="s50"><Data ss:Type="Number">5.5390115872073299E-5</Data></Cell>
    <Cell ss:StyleID="s51"><Data ss:Type="String">k__Bacteria</Data></Cell>
    <Cell ss:StyleID="s52"><Data ss:Type="String">p__Firmicutes</Data></Cell>
    <Cell ss:StyleID="s52"><Data ss:Type="String">c__Clostridia</Data></Cell>
    <Cell ss:StyleID="s52"><Data ss:Type="String">o__Clostridiales</Data></Cell>
    <Cell ss:StyleID="s52"><Data ss:Type="String">f__Ruminococcaceae</Data></Cell>
    <Cell ss:StyleID="s52"/>
    <Cell ss:StyleID="s18"/>
    <Cell ss:StyleID="s51"><Data ss:Type="Number">100</Data></Cell>
    <Cell ss:StyleID="s52"><Data ss:Type="Number">99</Data></Cell>
    <Cell ss:StyleID="s52"><Data ss:Type="Number">99</Data></Cell>
    <Cell ss:StyleID="s52"><Data ss:Type="Number">99</Data></Cell>
    <Cell ss:StyleID="s52"><Data ss:Type="Number">95</Data></Cell>
    <Cell ss:StyleID="s52"><Data ss:Type="Number">59</Data></Cell>
    <Cell ss:StyleID="s18"><Data ss:Type="Number">59</Data></Cell>
    <Cell ss:StyleID="s53"><Data ss:Type="String">TACGTAGGTGGCGAGCGTTATCCGGATTTACTGGGTGTAAAGGGCGCGTAGGCGGGAATGCAAGTCAGATGTGAAATCCAAGGGCTCAACCCTTGAACTGCATTTGAAACTGTATTTCTTGAGTGTCGGAGAGGTTGACGGAATTCCTAGTGTAGCGGTGAAATGCGTAGATATTAGGAGGAACACCAGTGGCGAAGGCGGTCAACTGGACGATAACTGACGCTGAGGCGCGAAAGCGTGGGGAGCAAACAGG</Data></Cell>
   </Row>
   <Row ss:StyleID="s42">
    <Cell ss:StyleID="s18"><Data ss:Type="String">Seq_89</Data></Cell>
    <Cell ss:StyleID="s43"><Data ss:Type="Number">3.4955995925243299</Data></Cell>
    <Cell ss:StyleID="s44"><Data ss:Type="Number">3.1237749144258702</Data></Cell>
    <Cell ss:StyleID="s44"><Data ss:Type="Number">0.81046857976417297</Data></Cell>
    <Cell ss:StyleID="s45"><Data ss:Type="Number">1.2007034848576501</Data></Cell>
    <Cell ss:StyleID="s43"><Data ss:Type="Number">-0.37182467809845798</Data></Cell>
    <Cell ss:StyleID="s44"><Data ss:Type="Number">-1.9230714295682201</Data></Cell>
    <Cell ss:StyleID="s44"><Data ss:Type="Number">0.39023490509347403</Data></Cell>
    <Cell ss:StyleID="s46"><Data ss:Type="Number">-2.6851310127601602</Data></Cell>
    <Cell ss:StyleID="s46"><Data ss:Type="Number">-4.6082024423283796</Data></Cell>
    <Cell ss:StyleID="s46"><Data ss:Type="Number">1.8410226995016401E-2</Data></Cell>
    <Cell ss:StyleID="s47"><Data ss:Type="Number">-1.7839505995084299</Data></Cell>
    <Cell ss:StyleID="s48"><Data ss:Type="Number">0.749314418398764</Data></Cell>
    <Cell ss:StyleID="s49"><Data ss:Type="Number">9.6879354073256497E-4</Data></Cell>
    <Cell ss:StyleID="s49"><Data ss:Type="Number">0.77700191528102802</Data></Cell>
    <Cell ss:StyleID="s49"><Data ss:Type="Number">6.3885335068613702E-4</Data></Cell>
    <Cell ss:StyleID="s49"><Data ss:Type="Number">4.4090803348995904E-6</Data></Cell>
    <Cell ss:StyleID="s49"><Data ss:Type="Number">0.98297919956705204</Data></Cell>
    <Cell ss:StyleID="s50"><Data ss:Type="Number">3.5265373822586799E-4</Data></Cell>
    <Cell ss:StyleID="s51"><Data ss:Type="String">k__Bacteria</Data></Cell>
    <Cell ss:StyleID="s52"><Data ss:Type="String">p__Firmicutes</Data></Cell>
    <Cell ss:StyleID="s52"><Data ss:Type="String">c__Clostridia</Data></Cell>
    <Cell ss:StyleID="s52"><Data ss:Type="String">o__Clostridiales</Data></Cell>
    <Cell ss:StyleID="s52"/>
    <Cell ss:StyleID="s52"/>
    <Cell ss:StyleID="s18"/>
    <Cell ss:StyleID="s51"><Data ss:Type="Number">100</Data></Cell>
    <Cell ss:StyleID="s52"><Data ss:Type="Number">100</Data></Cell>
    <Cell ss:StyleID="s52"><Data ss:Type="Number">100</Data></Cell>
    <Cell ss:StyleID="s52"><Data ss:Type="Number">100</Data></Cell>
    <Cell ss:StyleID="s52"><Data ss:Type="Number">88</Data></Cell>
    <Cell ss:StyleID="s52"><Data ss:Type="Number">88</Data></Cell>
    <Cell ss:StyleID="s18"><Data ss:Type="Number">88</Data></Cell>
    <Cell ss:StyleID="s53"><Data ss:Type="String">TACGTAGGGGGCTAGCGTTATCCGGATTTACTGGGCGTAAAGGGTGCGTAGGCGGTCTTTTAAGTCAGGAGTGAAAGGCTACGGCTCAACCGTAGTAAGCTCTTGAAACTGGAGGACTTGAGTGCAGGAGAGGAGAGTGGAATTCCTAGTGTAGCGGTGAAATGCGTAGATATTAGGAGGAACACCAGTAGCGAAGGCGGCTCTCTGGACTGTAACTGACGCTGAGGCACGAAAGCGTGGGGAGCAAACAGG</Data></Cell>
   </Row>
   <Row ss:StyleID="s42">
    <Cell ss:StyleID="s18"><Data ss:Type="String">Seq_99</Data></Cell>
    <Cell ss:StyleID="s43"><Data ss:Type="Number">0.17730597724511199</Data></Cell>
    <Cell ss:StyleID="s44"><Data ss:Type="Number">-1.58193641280524</Data></Cell>
    <Cell ss:StyleID="s44"><Data ss:Type="Number">2.1388633667179602</Data></Cell>
    <Cell ss:StyleID="s45"><Data ss:Type="Number">2.81418053424522</Data></Cell>
    <Cell ss:StyleID="s43"><Data ss:Type="Number">-1.75924239005035</Data></Cell>
    <Cell ss:StyleID="s44"><Data ss:Type="Number">4.3961169470504604</Data></Cell>
    <Cell ss:StyleID="s44"><Data ss:Type="Number">0.67531716752726301</Data></Cell>
    <Cell ss:StyleID="s46"><Data ss:Type="Number">1.96155738947285</Data></Cell>
    <Cell ss:StyleID="s46"><Data ss:Type="Number">6.3576743365233099</Data></Cell>
    <Cell ss:StyleID="s46"><Data ss:Type="Number">-1.08392522252309</Data></Cell>
    <Cell ss:StyleID="s47"><Data ss:Type="Number">0.94639651880753395</Data></Cell>
    <Cell ss:StyleID="s48"><Data ss:Type="Number">5.3075241515565003E-2</Data></Cell>
    <Cell ss:StyleID="s49"><Data ss:Type="Number">6.1760967620564004E-8</Data></Cell>
    <Cell ss:StyleID="s49"><Data ss:Type="Number">0.66738332969590397</Data></Cell>
    <Cell ss:StyleID="s49"><Data ss:Type="Number">3.6293631757483402E-2</Data></Cell>
    <Cell ss:StyleID="s49"><Data ss:Type="Number">9.6354030199934E-7</Data></Cell>
    <Cell ss:StyleID="s49"><Data ss:Type="Number">0.46532309414373901</Data></Cell>
    <Cell ss:StyleID="s50"><Data ss:Type="Number">0.117383252609722</Data></Cell>
    <Cell ss:StyleID="s51"><Data ss:Type="String">k__Bacteria</Data></Cell>
    <Cell ss:StyleID="s52"><Data ss:Type="String">p__Firmicutes</Data></Cell>
    <Cell ss:StyleID="s52"><Data ss:Type="String">c__Clostridia</Data></Cell>
    <Cell ss:StyleID="s52"><Data ss:Type="String">o__Clostridiales</Data></Cell>
    <Cell ss:StyleID="s52"><Data ss:Type="String">f__Veillonellaceae</Data></Cell>
    <Cell ss:StyleID="s52"><Data ss:Type="String">g__Phascolarctobacterium</Data></Cell>
    <Cell ss:StyleID="s18"><Data ss:Type="String">s__</Data></Cell>
    <Cell ss:StyleID="s51"><Data ss:Type="Number">100</Data></Cell>
    <Cell ss:StyleID="s52"><Data ss:Type="Number">100</Data></Cell>
    <Cell ss:StyleID="s52"><Data ss:Type="Number">100</Data></Cell>
    <Cell ss:StyleID="s52"><Data ss:Type="Number">100</Data></Cell>
    <Cell ss:StyleID="s52"><Data ss:Type="Number">100</Data></Cell>
    <Cell ss:StyleID="s52"><Data ss:Type="Number">100</Data></Cell>
    <Cell ss:StyleID="s18"><Data ss:Type="Number">100</Data></Cell>
    <Cell ss:StyleID="s53"><Data ss:Type="String">TACGTAGGTGGCGAGCGTTGTCCGGAATTATTGGGCGTAAAGAGCATGTAGGCGGTTTTTTAAGTCTGGAGTGAAAATGCGGGGCTCAACCCCGTATGGCTCTGGATACTGGAAGACTTGAGTGCAGGAGAGGAAAGGGGAATTCCCAGTGTAGCGGTGAAATGCGTAGATATTGGGAGGAACACCAGTGGCGAAGGCGCCTTTCTGGACTGTGTCTGACGCTGAGATGCGAAAGCCAGGGTAGCGAACGGG</Data></Cell>
   </Row>
   <Row ss:StyleID="s42">
    <Cell ss:StyleID="s18"><Data ss:Type="String">Seq_21</Data></Cell>
    <Cell ss:StyleID="s43"><Data ss:Type="Number">5.03492155966509</Data></Cell>
    <Cell ss:StyleID="s44"><Data ss:Type="Number">6.2686513174320702</Data></Cell>
    <Cell ss:StyleID="s44"><Data ss:Type="Number">7.7180313534829503</Data></Cell>
    <Cell ss:StyleID="s45"><Data ss:Type="Number">7.49123399370478</Data></Cell>
    <Cell ss:StyleID="s43"><Data ss:Type="Number">1.2337297577669799</Data></Cell>
    <Cell ss:StyleID="s44"><Data ss:Type="Number">1.2225826762727099</Data></Cell>
    <Cell ss:StyleID="s44"><Data ss:Type="Number">-0.226797359778175</Data></Cell>
    <Cell ss:StyleID="s46"><Data ss:Type="Number">2.6831097938178599</Data></Cell>
    <Cell ss:StyleID="s46"><Data ss:Type="Number">3.9056924700905702</Data></Cell>
    <Cell ss:StyleID="s46"><Data ss:Type="Number">1.0069323979888101</Data></Cell>
    <Cell ss:StyleID="s47"><Data ss:Type="Number">2.1243839952081802</Data></Cell>
    <Cell ss:StyleID="s48"><Data ss:Type="Number">0.12751931527551799</Data></Cell>
    <Cell ss:StyleID="s49"><Data ss:Type="Number">3.2118597253692302E-2</Data></Cell>
    <Cell ss:StyleID="s49"><Data ss:Type="Number">0.85960565689172297</Data></Cell>
    <Cell ss:StyleID="s49"><Data ss:Type="Number">3.1017464081584199E-4</Data></Cell>
    <Cell ss:StyleID="s49"><Data ss:Type="Number">3.5388958551852402E-5</Data></Cell>
    <Cell ss:StyleID="s49"><Data ss:Type="Number">0.41924889199215598</Data></Cell>
    <Cell ss:StyleID="s50"><Data ss:Type="Number">2.28835873091211E-5</Data></Cell>
    <Cell ss:StyleID="s51"><Data ss:Type="String">k__Bacteria</Data></Cell>
    <Cell ss:StyleID="s52"><Data ss:Type="String">p__Firmicutes</Data></Cell>
    <Cell ss:StyleID="s52"><Data ss:Type="String">c__Clostridia</Data></Cell>
    <Cell ss:StyleID="s52"><Data ss:Type="String">o__Clostridiales</Data></Cell>
    <Cell ss:StyleID="s52"><Data ss:Type="String">f__Ruminococcaceae</Data></Cell>
    <Cell ss:StyleID="s52"><Data ss:Type="String">g__Faecalibacterium</Data></Cell>
    <Cell ss:StyleID="s18"><Data ss:Type="String">s__prausnitzii</Data></Cell>
    <Cell ss:StyleID="s51"><Data ss:Type="Number">100</Data></Cell>
    <Cell ss:StyleID="s52"><Data ss:Type="Number">100</Data></Cell>
    <Cell ss:StyleID="s52"><Data ss:Type="Number">100</Data></Cell>
    <Cell ss:StyleID="s52"><Data ss:Type="Number">100</Data></Cell>
    <Cell ss:StyleID="s52"><Data ss:Type="Number">100</Data></Cell>
    <Cell ss:StyleID="s52"><Data ss:Type="Number">100</Data></Cell>
    <Cell ss:StyleID="s18"><Data ss:Type="Number">100</Data></Cell>
    <Cell ss:StyleID="s53"><Data ss:Type="String">AACGTAGGTCACAAGCGTTGTCCGGAATTACTGGGTGTAAAGGGAGCGCAGGCGGGAGAACAAGTTGGAAGTGAAATCCATGGGCTCAACCCATGAACTGCTTTCAAAACTGTTTTTCTTGAGTAGTGCAGAGGTAGGCGGAATTCCCGGTGTAGCGGTGGAATGCGTAGATATCGGGAGGAACACCAGTGGCGAAGGCGGCCTACTGGGCACCAACTGACGCTGAGGCTCGAAAGTGTGGGTAGCAAACAGG</Data></Cell>
   </Row>
   <Row ss:StyleID="s42">
    <Cell ss:StyleID="s18"><Data ss:Type="String">Seq_217</Data></Cell>
    <Cell ss:StyleID="s43"><Data ss:Type="Number">2.1728757367689102</Data></Cell>
    <Cell ss:StyleID="s44"><Data ss:Type="Number">2.4015906776495299</Data></Cell>
    <Cell ss:StyleID="s44"><Data ss:Type="Number">-0.45675988189735001</Data></Cell>
    <Cell ss:StyleID="s45"><Data ss:Type="Number">1.3231603592362799</Data></Cell>
    <Cell ss:StyleID="s43"><Data ss:Type="Number">0.228714940880619</Data></Cell>
    <Cell ss:StyleID="s44"><Data ss:Type="Number">-1.07843031841325</Data></Cell>
    <Cell ss:StyleID="s44"><Data ss:Type="Number">1.7799202411336299</Data></Cell>
    <Cell ss:StyleID="s46"><Data ss:Type="Number">-2.6296356186662599</Data></Cell>
    <Cell ss:StyleID="s46"><Data ss:Type="Number">-3.7080659370795099</Data></Cell>
    <Cell ss:StyleID="s46"><Data ss:Type="Number">2.0086351820142498</Data></Cell>
    <Cell ss:StyleID="s47"><Data ss:Type="Number">-1.08354535177276</Data></Cell>
    <Cell ss:StyleID="s48"><Data ss:Type="Number">0.82182459779370798</Data></Cell>
    <Cell ss:StyleID="s49"><Data ss:Type="Number">3.2465151421711198E-2</Data></Cell>
    <Cell ss:StyleID="s49"><Data ss:Type="Number">2.2469749280657401E-2</Data></Cell>
    <Cell ss:StyleID="s49"><Data ss:Type="Number">4.1676212268673103E-5</Data></Cell>
    <Cell ss:StyleID="s49"><Data ss:Type="Number">7.9994660070803693E-6</Data></Cell>
    <Cell ss:StyleID="s49"><Data ss:Type="Number">4.75445974423939E-2</Data></Cell>
    <Cell ss:StyleID="s50"><Data ss:Type="Number">8.1437899044944206E-3</Data></Cell>
    <Cell ss:StyleID="s51"><Data ss:Type="String">k__Bacteria</Data></Cell>
    <Cell ss:StyleID="s52"><Data ss:Type="String">p__Actinobacteria</Data></Cell>
    <Cell ss:StyleID="s52"><Data ss:Type="String">c__Coriobacteriia</Data></Cell>
    <Cell ss:StyleID="s52"><Data ss:Type="String">o__Coriobacteriales</Data></Cell>
    <Cell ss:StyleID="s52"><Data ss:Type="String">f__Coriobacteriaceae</Data></Cell>
    <Cell ss:StyleID="s52"><Data ss:Type="String">g__Collinsella</Data></Cell>
    <Cell ss:StyleID="s18"><Data ss:Type="String">s__aerofaciens</Data></Cell>
    <Cell ss:StyleID="s51"><Data ss:Type="Number">100</Data></Cell>
    <Cell ss:StyleID="s52"><Data ss:Type="Number">100</Data></Cell>
    <Cell ss:StyleID="s52"><Data ss:Type="Number">100</Data></Cell>
    <Cell ss:StyleID="s52"><Data ss:Type="Number">100</Data></Cell>
    <Cell ss:StyleID="s52"><Data ss:Type="Number">100</Data></Cell>
    <Cell ss:StyleID="s52"><Data ss:Type="Number">100</Data></Cell>
    <Cell ss:StyleID="s18"><Data ss:Type="Number">100</Data></Cell>
    <Cell ss:StyleID="s53"><Data ss:Type="String">TACGTAGGGGGCGAGCGTTATCCGGATTCATTGGGCGTAAAGCGCGCGTAGGCGGCCCGGCAGGCCGGGGGTCGAAGCGGGGGGCTCAACCCCCCGAAGCCCCCGGAACCTCCGCGGCTTGGGTCCGGTAGGGGAGGGTGGAACACCCGGTGTAGCGGTGGAATGCGCAGATATCGGGTGGAACACCGGTGGCGAAGGCGGCCCTCTGGGCCGAGACCGACGCTGAGGCGCGAAAGCTGGGGGAGCGAACAGG</Data></Cell>
   </Row>
   <Row ss:StyleID="s42">
    <Cell ss:StyleID="s18"><Data ss:Type="String">Seq_3</Data></Cell>
    <Cell ss:StyleID="s43"><Data ss:Type="Number">7.0642847925005396</Data></Cell>
    <Cell ss:StyleID="s44"><Data ss:Type="Number">7.8089877749664502</Data></Cell>
    <Cell ss:StyleID="s44"><Data ss:Type="Number">9.3097838828098105</Data></Cell>
    <Cell ss:StyleID="s45"><Data ss:Type="Number">8.1380300412998707</Data></Cell>
    <Cell ss:StyleID="s43"><Data ss:Type="Number">0.74470298246591005</Data></Cell>
    <Cell ss:StyleID="s44"><Data ss:Type="Number">0.32904226633342298</Data></Cell>
    <Cell ss:StyleID="s44"><Data ss:Type="Number">-1.17175384150994</Data></Cell>
    <Cell ss:StyleID="s46"><Data ss:Type="Number">2.24549909030927</Data></Cell>
    <Cell ss:StyleID="s46"><Data ss:Type="Number">2.57454135664269</Data></Cell>
    <Cell ss:StyleID="s46"><Data ss:Type="Number">-0.42705085904402801</Data></Cell>
    <Cell ss:StyleID="s47"><Data ss:Type="Number">1.3546491071914999</Data></Cell>
    <Cell ss:StyleID="s48"><Data ss:Type="Number">0.30671350596379998</Data></Cell>
    <Cell ss:StyleID="s49"><Data ss:Type="Number">0.50960697530851096</Data></Cell>
    <Cell ss:StyleID="s49"><Data ss:Type="Number">0.138953371513933</Data></Cell>
    <Cell ss:StyleID="s49"><Data ss:Type="Number">2.6622540116402797E-4</Data></Cell>
    <Cell ss:StyleID="s49"><Data ss:Type="Number">7.83058835629538E-4</Data></Cell>
    <Cell ss:StyleID="s49"><Data ss:Type="Number">0.66122917365553802</Data></Cell>
    <Cell ss:StyleID="s50"><Data ss:Type="Number">5.8422258204492302E-4</Data></Cell>
    <Cell ss:StyleID="s51"><Data ss:Type="String">k__Bacteria</Data></Cell>
    <Cell ss:StyleID="s52"><Data ss:Type="String">p__Firmicutes</Data></Cell>
    <Cell ss:StyleID="s52"><Data ss:Type="String">c__Clostridia</Data></Cell>
    <Cell ss:StyleID="s52"><Data ss:Type="String">o__Clostridiales</Data></Cell>
    <Cell ss:StyleID="s52"><Data ss:Type="String">f__Ruminococcaceae</Data></Cell>
    <Cell ss:StyleID="s52"><Data ss:Type="String">g__Faecalibacterium</Data></Cell>
    <Cell ss:StyleID="s18"><Data ss:Type="String">s__prausnitzii</Data></Cell>
    <Cell ss:StyleID="s51"><Data ss:Type="Number">100</Data></Cell>
    <Cell ss:StyleID="s52"><Data ss:Type="Number">100</Data></Cell>
    <Cell ss:StyleID="s52"><Data ss:Type="Number">100</Data></Cell>
    <Cell ss:StyleID="s52"><Data ss:Type="Number">100</Data></Cell>
    <Cell ss:StyleID="s52"><Data ss:Type="Number">100</Data></Cell>
    <Cell ss:StyleID="s52"><Data ss:Type="Number">100</Data></Cell>
    <Cell ss:StyleID="s18"><Data ss:Type="Number">100</Data></Cell>
    <Cell ss:StyleID="s53"><Data ss:Type="String">AACGTAGGTCACAAGCGTTGTCCGGAATTACTGGGTGTAAAGGGAGCGCAGGCGGGAAGACAAGTTGGAAGTGAAATCTATGGGCTCAACCCATAAACTGCTTTCAAAACTGTTTTTCTTGAGTAGTGCAGAGGTAGGCGGAATTCCCGGTGTAGCGGTGGAATGCGTAGATATCGGGAGGAACACCAGTGGCGAAGGCGGCCTACTGGGCACCAACTGACGCTGAGGCTCGAAAGTGTGGGTAGCAAACAGG</Data></Cell>
   </Row>
   <Row ss:StyleID="s42">
    <Cell ss:StyleID="s18"><Data ss:Type="String">Seq_81</Data></Cell>
    <Cell ss:StyleID="s43"><Data ss:Type="Number">2.48349567765771</Data></Cell>
    <Cell ss:StyleID="s44"><Data ss:Type="Number">5.1399604424330301</Data></Cell>
    <Cell ss:StyleID="s44"><Data ss:Type="Number">6.2386166757021204</Data></Cell>
    <Cell ss:StyleID="s45"><Data ss:Type="Number">5.6047287074492402</Data></Cell>
    <Cell ss:StyleID="s43"><Data ss:Type="Number">2.6564647647753201</Data></Cell>
    <Cell ss:StyleID="s44"><Data ss:Type="Number">0.46476826501620799</Data></Cell>
    <Cell ss:StyleID="s44"><Data ss:Type="Number">-0.63388796825288096</Data></Cell>
    <Cell ss:StyleID="s46"><Data ss:Type="Number">3.75512099804441</Data></Cell>
    <Cell ss:StyleID="s46"><Data ss:Type="Number">4.2198892630606197</Data></Cell>
    <Cell ss:StyleID="s46"><Data ss:Type="Number">2.0225767965224399</Data></Cell>
    <Cell ss:StyleID="s47"><Data ss:Type="Number">3.1776062642037499</Data></Cell>
    <Cell ss:StyleID="s48"><Data ss:Type="Number">1.77846769598202E-3</Data></Cell>
    <Cell ss:StyleID="s49"><Data ss:Type="Number">0.47810128325040502</Data></Cell>
    <Cell ss:StyleID="s49"><Data ss:Type="Number">0.629960709520199</Data></Cell>
    <Cell ss:StyleID="s49"><Data ss:Type="Number">1.0799483957207601E-5</Data></Cell>
    <Cell ss:StyleID="s49"><Data ss:Type="Number">4.8911782882584701E-5</Data></Cell>
    <Cell ss:StyleID="s49"><Data ss:Type="Number">0.13068282269817</Data></Cell>
    <Cell ss:StyleID="s50"><Data ss:Type="Number">1.2999480844069799E-7</Data></Cell>
    <Cell ss:StyleID="s51"><Data ss:Type="String">k__Bacteria</Data></Cell>
    <Cell ss:StyleID="s52"><Data ss:Type="String">p__Firmicutes</Data></Cell>
    <Cell ss:StyleID="s52"><Data ss:Type="String">c__Clostridia</Data></Cell>
    <Cell ss:StyleID="s52"><Data ss:Type="String">o__Clostridiales</Data></Cell>
    <Cell ss:StyleID="s52"><Data ss:Type="String">f__Ruminococcaceae</Data></Cell>
    <Cell ss:StyleID="s52"><Data ss:Type="String">g__Faecalibacterium</Data></Cell>
    <Cell ss:StyleID="s18"><Data ss:Type="String">s__prausnitzii</Data></Cell>
    <Cell ss:StyleID="s51"><Data ss:Type="Number">100</Data></Cell>
    <Cell ss:StyleID="s52"><Data ss:Type="Number">100</Data></Cell>
    <Cell ss:StyleID="s52"><Data ss:Type="Number">100</Data></Cell>
    <Cell ss:StyleID="s52"><Data ss:Type="Number">100</Data></Cell>
    <Cell ss:StyleID="s52"><Data ss:Type="Number">100</Data></Cell>
    <Cell ss:StyleID="s52"><Data ss:Type="Number">100</Data></Cell>
    <Cell ss:StyleID="s18"><Data ss:Type="Number">100</Data></Cell>
    <Cell ss:StyleID="s53"><Data ss:Type="String">AACGTAGGTCACAAGCGTTGTCCGGAATTACTGGGTGTAAAGGGAGCGCAGGCGGGCGATCAAGTTGGAAGTGAAATCCATGGGCTCAACCCATGAACTGCTTTCAAAACTGGTCGTCTTGAGTAGTGCAGAGGTAGGCGGAATTCCCGGTGTAGCGGTGGAATGCGTAGATATCGGGAGGAACACCAGTGGCGAAGGCGGCCTACTGGGCACCAACTGACGCTGAGGCTCGAAAGTGTGGGTAGCAAACAGG</Data></Cell>
   </Row>
   <Row ss:StyleID="s42">
    <Cell ss:StyleID="s18"><Data ss:Type="String">Seq_97</Data></Cell>
    <Cell ss:StyleID="s43"><Data ss:Type="Number">1.6836103360394099</Data></Cell>
    <Cell ss:StyleID="s44"><Data ss:Type="Number">3.3301841418332199</Data></Cell>
    <Cell ss:StyleID="s44"><Data ss:Type="Number">4.4048369526188296</Data></Cell>
    <Cell ss:StyleID="s45"><Data ss:Type="Number">4.9583562675129897</Data></Cell>
    <Cell ss:StyleID="s43"><Data ss:Type="Number">1.64657380579381</Data></Cell>
    <Cell ss:StyleID="s44"><Data ss:Type="Number">1.6281721256797701</Data></Cell>
    <Cell ss:StyleID="s44"><Data ss:Type="Number">0.55351931489415396</Data></Cell>
    <Cell ss:StyleID="s46"><Data ss:Type="Number">2.7212266165794201</Data></Cell>
    <Cell ss:StyleID="s46"><Data ss:Type="Number">4.3493987422591802</Data></Cell>
    <Cell ss:StyleID="s46"><Data ss:Type="Number">2.2000931206879599</Data></Cell>
    <Cell ss:StyleID="s47"><Data ss:Type="Number">2.5475154512822602</Data></Cell>
    <Cell ss:StyleID="s48"><Data ss:Type="Number">3.2396903018392403E-2</Data></Cell>
    <Cell ss:StyleID="s49"><Data ss:Type="Number">3.58210569205485E-3</Data></Cell>
    <Cell ss:StyleID="s49"><Data ss:Type="Number">0.63720487936328296</Data></Cell>
    <Cell ss:StyleID="s49"><Data ss:Type="Number">1.8121735998881901E-4</Data></Cell>
    <Cell ss:StyleID="s49"><Data ss:Type="Number">3.7059313842432101E-6</Data></Cell>
    <Cell ss:StyleID="s49"><Data ss:Type="Number">4.9089891017038499E-2</Data></Cell>
    <Cell ss:StyleID="s50"><Data ss:Type="Number">6.5727303265438298E-7</Data></Cell>
    <Cell ss:StyleID="s51"><Data ss:Type="String">k__Bacteria</Data></Cell>
    <Cell ss:StyleID="s52"><Data ss:Type="String">p__Firmicutes</Data></Cell>
    <Cell ss:StyleID="s52"><Data ss:Type="String">c__Clostridia</Data></Cell>
    <Cell ss:StyleID="s52"><Data ss:Type="String">o__Clostridiales</Data></Cell>
    <Cell ss:StyleID="s52"><Data ss:Type="String">f__Lachnospiraceae</Data></Cell>
    <Cell ss:StyleID="s52"><Data ss:Type="String">g__</Data></Cell>
    <Cell ss:StyleID="s18"><Data ss:Type="String">s__</Data></Cell>
    <Cell ss:StyleID="s51"><Data ss:Type="Number">100</Data></Cell>
    <Cell ss:StyleID="s52"><Data ss:Type="Number">100</Data></Cell>
    <Cell ss:StyleID="s52"><Data ss:Type="Number">100</Data></Cell>
    <Cell ss:StyleID="s52"><Data ss:Type="Number">100</Data></Cell>
    <Cell ss:StyleID="s52"><Data ss:Type="Number">100</Data></Cell>
    <Cell ss:StyleID="s52"><Data ss:Type="Number">67</Data></Cell>
    <Cell ss:StyleID="s18"><Data ss:Type="Number">67</Data></Cell>
    <Cell ss:StyleID="s53"><Data ss:Type="String">TACGTAGGGGGCAAGCGTTATCCGGATTTACTGGGTGTAAAGGGAGCGTAGACGGTAAAGCAAGTCTGAAGTGAAAGCCCGGGGCTCAACCCCGGGACTGCTTTGGAAACTGTTTAACTAGAGTGCTGGAGAGGTAAGCGGAATTCCTAGTGTAGCGGTGAAATGCGTAGATATTAGGAGGAACACCAGTGGCGAAGGCGGCTTACTGGACAGTAACTGACGTTGAGGCTCGAAAGCGTGGGGAGCAAACAGG</Data></Cell>
   </Row>
   <Row ss:StyleID="s42">
    <Cell ss:StyleID="s18"><Data ss:Type="String">Seq_187</Data></Cell>
    <Cell ss:StyleID="s43"><Data ss:Type="Number">3.9580215507260701</Data></Cell>
    <Cell ss:StyleID="s44"><Data ss:Type="Number">3.8643006916778799</Data></Cell>
    <Cell ss:StyleID="s44"><Data ss:Type="Number">1.62267072744983</Data></Cell>
    <Cell ss:StyleID="s45"><Data ss:Type="Number">2.0053472095910601</Data></Cell>
    <Cell ss:StyleID="s43"><Data ss:Type="Number">-9.3720859048195895E-2</Data></Cell>
    <Cell ss:StyleID="s44"><Data ss:Type="Number">-1.8589534820868201</Data></Cell>
    <Cell ss:StyleID="s44"><Data ss:Type="Number">0.38267648214122701</Data></Cell>
    <Cell ss:StyleID="s46"><Data ss:Type="Number">-2.3353508232762401</Data></Cell>
    <Cell ss:StyleID="s46"><Data ss:Type="Number">-4.19430430536306</Data></Cell>
    <Cell ss:StyleID="s46"><Data ss:Type="Number">0.28895562309303102</Data></Cell>
    <Cell ss:StyleID="s47"><Data ss:Type="Number">-1.4605820078198199</Data></Cell>
    <Cell ss:StyleID="s48"><Data ss:Type="Number">0.93223365085697096</Data></Cell>
    <Cell ss:StyleID="s49"><Data ss:Type="Number">3.9942782859353201E-3</Data></Cell>
    <Cell ss:StyleID="s49"><Data ss:Type="Number">0.81221696057034898</Data></Cell>
    <Cell ss:StyleID="s49"><Data ss:Type="Number">5.3274177069484703E-3</Data></Cell>
    <Cell ss:StyleID="s49"><Data ss:Type="Number">8.9153662930201394E-5</Data></Cell>
    <Cell ss:StyleID="s49"><Data ss:Type="Number">0.82933081797866803</Data></Cell>
    <Cell ss:StyleID="s50"><Data ss:Type="Number">7.57702574278516E-3</Data></Cell>
    <Cell ss:StyleID="s51"><Data ss:Type="String">k__Bacteria</Data></Cell>
    <Cell ss:StyleID="s52"><Data ss:Type="String">p__Firmicutes</Data></Cell>
    <Cell ss:StyleID="s52"><Data ss:Type="String">c__Clostridia</Data></Cell>
    <Cell ss:StyleID="s52"><Data ss:Type="String">o__Clostridiales</Data></Cell>
    <Cell ss:StyleID="s52"><Data ss:Type="String">f__Ruminococcaceae</Data></Cell>
    <Cell ss:StyleID="s52"><Data ss:Type="String">g__Ruminococcus</Data></Cell>
    <Cell ss:StyleID="s18"><Data ss:Type="String">s__callidus</Data></Cell>
    <Cell ss:StyleID="s51"><Data ss:Type="Number">100</Data></Cell>
    <Cell ss:StyleID="s52"><Data ss:Type="Number">100</Data></Cell>
    <Cell ss:StyleID="s52"><Data ss:Type="Number">100</Data></Cell>
    <Cell ss:StyleID="s52"><Data ss:Type="Number">100</Data></Cell>
    <Cell ss:StyleID="s52"><Data ss:Type="Number">100</Data></Cell>
    <Cell ss:StyleID="s52"><Data ss:Type="Number">100</Data></Cell>
    <Cell ss:StyleID="s18"><Data ss:Type="Number">98</Data></Cell>
    <Cell ss:StyleID="s53"><Data ss:Type="String">TACGTAGGGAGCGAGCGTTGTCCGGAATTACTGGGTGTAAAGGGAGCGTAGGCGGGATGGCAAGTCAGATGTGAAAACTATGGGCTCAACCCATAGACTGCATTTGAAACTGTTGTTCTTGAGTGAGGTAGAGGTAAGCGGAATTCCTGGTGTAGCGGTGAAATGCGTAGAGATCAGGAGGAACATCGGTGGCGAAGGCGGCTTACTGGGCCTTTACTGACGCTGAGGCTCGAAAGCGTGGGGAGCAAACAGG</Data></Cell>
   </Row>
   <Row ss:StyleID="s42">
    <Cell ss:StyleID="s18"><Data ss:Type="String">Seq_19</Data></Cell>
    <Cell ss:StyleID="s43"><Data ss:Type="Number">5.5514736206174797</Data></Cell>
    <Cell ss:StyleID="s44"><Data ss:Type="Number">6.6287946010105099</Data></Cell>
    <Cell ss:StyleID="s44"><Data ss:Type="Number">8.1754136145954597</Data></Cell>
    <Cell ss:StyleID="s45"><Data ss:Type="Number">8.4087812176317307</Data></Cell>
    <Cell ss:StyleID="s43"><Data ss:Type="Number">1.0773209803930299</Data></Cell>
    <Cell ss:StyleID="s44"><Data ss:Type="Number">1.7799866166212099</Data></Cell>
    <Cell ss:StyleID="s44"><Data ss:Type="Number">0.233367603036267</Data></Cell>
    <Cell ss:StyleID="s46"><Data ss:Type="Number">2.6239399939779799</Data></Cell>
    <Cell ss:StyleID="s46"><Data ss:Type="Number">4.4039266105991901</Data></Cell>
    <Cell ss:StyleID="s46"><Data ss:Type="Number">1.3106885834293001</Data></Cell>
    <Cell ss:StyleID="s47"><Data ss:Type="Number">2.1861895237950901</Data></Cell>
    <Cell ss:StyleID="s48"><Data ss:Type="Number">0.28383201680480102</Data></Cell>
    <Cell ss:StyleID="s49"><Data ss:Type="Number">5.03863616348084E-3</Data></Cell>
    <Cell ss:StyleID="s49"><Data ss:Type="Number">0.86956001459465504</Data></Cell>
    <Cell ss:StyleID="s49"><Data ss:Type="Number">2.5017227422135298E-3</Data></Cell>
    <Cell ss:StyleID="s49"><Data ss:Type="Number">4.7486066837385702E-5</Data></Cell>
    <Cell ss:StyleID="s49"><Data ss:Type="Number">0.36452165097137401</Data></Cell>
    <Cell ss:StyleID="s50"><Data ss:Type="Number">1.08802343194004E-4</Data></Cell>
    <Cell ss:StyleID="s51"><Data ss:Type="String">k__Bacteria</Data></Cell>
    <Cell ss:StyleID="s52"><Data ss:Type="String">p__Firmicutes</Data></Cell>
    <Cell ss:StyleID="s52"><Data ss:Type="String">c__Clostridia</Data></Cell>
    <Cell ss:StyleID="s52"><Data ss:Type="String">o__Clostridiales</Data></Cell>
    <Cell ss:StyleID="s52"><Data ss:Type="String">f__Lachnospiraceae</Data></Cell>
    <Cell ss:StyleID="s52"><Data ss:Type="String">g__</Data></Cell>
    <Cell ss:StyleID="s18"><Data ss:Type="String">s__</Data></Cell>
    <Cell ss:StyleID="s51"><Data ss:Type="Number">100</Data></Cell>
    <Cell ss:StyleID="s52"><Data ss:Type="Number">100</Data></Cell>
    <Cell ss:StyleID="s52"><Data ss:Type="Number">100</Data></Cell>
    <Cell ss:StyleID="s52"><Data ss:Type="Number">100</Data></Cell>
    <Cell ss:StyleID="s52"><Data ss:Type="Number">98</Data></Cell>
    <Cell ss:StyleID="s52"><Data ss:Type="Number">75</Data></Cell>
    <Cell ss:StyleID="s18"><Data ss:Type="Number">75</Data></Cell>
    <Cell ss:StyleID="s53"><Data ss:Type="String">TACGTAGGGGGCAAGCGTTATCCGGATTTACTGGGTGTAAAGGGAGCGTAGACGGCAAGGCAAGTCTGAAGTGAAAGCCCGGTGCTTAACGCCGGGACTGCTTTGGAAACTGTTTGGCTGGAGTGCCGGAGAGGTAAGCGGAATTCCTAGTGTAGCGGTGAAATGCGTAGATATTAGGAAGAACACCAGTGGCGAAGGCGGCTTACTGGACGGTAACTGACGTTGAGGCTCGAAAGCGTGGGGAGCAAACAGG</Data></Cell>
   </Row>
   <Row ss:StyleID="s42">
    <Cell ss:StyleID="s18"><Data ss:Type="String">Seq_79</Data></Cell>
    <Cell ss:StyleID="s43"><Data ss:Type="Number">2.81088171197915</Data></Cell>
    <Cell ss:StyleID="s44"><Data ss:Type="Number">3.11795033949707</Data></Cell>
    <Cell ss:StyleID="s44"><Data ss:Type="Number">5.7306857658329102</Data></Cell>
    <Cell ss:StyleID="s45"><Data ss:Type="Number">4.4960536156966304</Data></Cell>
    <Cell ss:StyleID="s43"><Data ss:Type="Number">0.30706862751791603</Data></Cell>
    <Cell ss:StyleID="s44"><Data ss:Type="Number">1.37810327619956</Data></Cell>
    <Cell ss:StyleID="s44"><Data ss:Type="Number">-1.23463215013628</Data></Cell>
    <Cell ss:StyleID="s46"><Data ss:Type="Number">2.9198040538537602</Data></Cell>
    <Cell ss:StyleID="s46"><Data ss:Type="Number">4.2979073300533202</Data></Cell>
    <Cell ss:StyleID="s46"><Data ss:Type="Number">-0.92756352261836506</Data></Cell>
    <Cell ss:StyleID="s47"><Data ss:Type="Number">1.63734819502972</Data></Cell>
    <Cell ss:StyleID="s48"><Data ss:Type="Number">0.83159353523046398</Data></Cell>
    <Cell ss:StyleID="s49"><Data ss:Type="Number">5.1203530008891197E-2</Data></Cell>
    <Cell ss:StyleID="s49"><Data ss:Type="Number">0.359321425464107</Data></Cell>
    <Cell ss:StyleID="s49"><Data ss:Type="Number">1.33415208325012E-3</Data></Cell>
    <Cell ss:StyleID="s49"><Data ss:Type="Number">2.0864653185023599E-4</Data></Cell>
    <Cell ss:StyleID="s49"><Data ss:Type="Number">0.52007099140854196</Data></Cell>
    <Cell ss:StyleID="s50"><Data ss:Type="Number">5.4744512742237799E-3</Data></Cell>
    <Cell ss:StyleID="s51"><Data ss:Type="String">k__Bacteria</Data></Cell>
    <Cell ss:StyleID="s52"><Data ss:Type="String">p__Firmicutes</Data></Cell>
    <Cell ss:StyleID="s52"><Data ss:Type="String">c__Clostridia</Data></Cell>
    <Cell ss:StyleID="s52"><Data ss:Type="String">o__Clostridiales</Data></Cell>
    <Cell ss:StyleID="s52"><Data ss:Type="String">f__Ruminococcaceae</Data></Cell>
    <Cell ss:StyleID="s52"><Data ss:Type="String">g__Ruminococcus</Data></Cell>
    <Cell ss:StyleID="s18"><Data ss:Type="String">s__</Data></Cell>
    <Cell ss:StyleID="s51"><Data ss:Type="Number">100</Data></Cell>
    <Cell ss:StyleID="s52"><Data ss:Type="Number">100</Data></Cell>
    <Cell ss:StyleID="s52"><Data ss:Type="Number">100</Data></Cell>
    <Cell ss:StyleID="s52"><Data ss:Type="Number">100</Data></Cell>
    <Cell ss:StyleID="s52"><Data ss:Type="Number">100</Data></Cell>
    <Cell ss:StyleID="s52"><Data ss:Type="Number">100</Data></Cell>
    <Cell ss:StyleID="s18"><Data ss:Type="Number">62</Data></Cell>
    <Cell ss:StyleID="s53"><Data ss:Type="String">TACGTAGGGAGCGAGCGTTGTCCGGAATTACTGGGTGTAAAGGGAGCGTAGGCGGGATCGCAAGTCAGATGTGAAAACTATGGGCTTAACCCATAAACTGCATTTGAAACTGTGGTTCTTGAGTGAAGTAGAGGTAAGCGGAATTCCTAGTGTAGCGGTGAAATGCGTAGATATTAGGAGGAACATCAGTGGCGAAGGCGGCTTACTGGGCTTTAACTGACGCTGAGGCTCGAAAGCGTGGGGAGCAAACAGG</Data></Cell>
   </Row>
   <Row ss:StyleID="s42">
    <Cell ss:StyleID="s18"><Data ss:Type="String">Seq_113</Data></Cell>
    <Cell ss:StyleID="s43"><Data ss:Type="Number">2.8276888540606002</Data></Cell>
    <Cell ss:StyleID="s44"><Data ss:Type="Number">2.6512811903267099</Data></Cell>
    <Cell ss:StyleID="s44"><Data ss:Type="Number">3.2993627375683801</Data></Cell>
    <Cell ss:StyleID="s45"><Data ss:Type="Number">4.6327727692445997</Data></Cell>
    <Cell ss:StyleID="s43"><Data ss:Type="Number">-0.17640766373389</Data></Cell>
    <Cell ss:StyleID="s44"><Data ss:Type="Number">1.98149157891788</Data></Cell>
    <Cell ss:StyleID="s44"><Data ss:Type="Number">1.3334100316762201</Data></Cell>
    <Cell ss:StyleID="s46"><Data ss:Type="Number">0.471673883507775</Data></Cell>
    <Cell ss:StyleID="s46"><Data ss:Type="Number">2.4531654624256598</Data></Cell>
    <Cell ss:StyleID="s46"><Data ss:Type="Number">1.15700236794232</Data></Cell>
    <Cell ss:StyleID="s47"><Data ss:Type="Number">0.70011671165262501</Data></Cell>
    <Cell ss:StyleID="s48"><Data ss:Type="Number">0.84912238398757001</Data></Cell>
    <Cell ss:StyleID="s49"><Data ss:Type="Number">1.80555897750484E-4</Data></Cell>
    <Cell ss:StyleID="s49"><Data ss:Type="Number">0.12911489282465199</Data></Cell>
    <Cell ss:StyleID="s49"><Data ss:Type="Number">0.50518758980054301</Data></Cell>
    <Cell ss:StyleID="s49"><Data ss:Type="Number">3.0886892989299601E-3</Data></Cell>
    <Cell ss:StyleID="s49"><Data ss:Type="Number">0.28914268298345602</Data></Cell>
    <Cell ss:StyleID="s50"><Data ss:Type="Number">0.113580759602076</Data></Cell>
    <Cell ss:StyleID="s51"><Data ss:Type="String">k__Bacteria</Data></Cell>
    <Cell ss:StyleID="s52"><Data ss:Type="String">p__Firmicutes</Data></Cell>
    <Cell ss:StyleID="s52"><Data ss:Type="String">c__Clostridia</Data></Cell>
    <Cell ss:StyleID="s52"><Data ss:Type="String">o__Clostridiales</Data></Cell>
    <Cell ss:StyleID="s52"><Data ss:Type="String">f__Ruminococcaceae</Data></Cell>
    <Cell ss:StyleID="s52"><Data ss:Type="String">g__</Data></Cell>
    <Cell ss:StyleID="s18"><Data ss:Type="String">s__</Data></Cell>
    <Cell ss:StyleID="s51"><Data ss:Type="Number">100</Data></Cell>
    <Cell ss:StyleID="s52"><Data ss:Type="Number">100</Data></Cell>
    <Cell ss:StyleID="s52"><Data ss:Type="Number">100</Data></Cell>
    <Cell ss:StyleID="s52"><Data ss:Type="Number">100</Data></Cell>
    <Cell ss:StyleID="s52"><Data ss:Type="Number">97</Data></Cell>
    <Cell ss:StyleID="s52"><Data ss:Type="Number">49</Data></Cell>
    <Cell ss:StyleID="s18"><Data ss:Type="Number">49</Data></Cell>
    <Cell ss:StyleID="s53"><Data ss:Type="String">TACGTAGGTGGCGAGCGTTATCCGGATTTACTGGGTGTAAAGGGCGCGTAGGCGGGAATGCAAGTCAGATGTGAAATCCAGGGGCTTAACCCTTGAACTGCATTTGAAACTGTATTTCTTGAGTGTCGGAGAGGTTGACGGAATTCCTAGTGTAGCGGTGAAATGCGTAGATATTAGGAGGAACACCAGTGGCGAAGGCGGTCAACTGGACGATAACTGACGCTGAGGCGCGAAAGCGTGGGGAGCAAACAGG</Data></Cell>
   </Row>
   <Row ss:StyleID="s42">
    <Cell ss:StyleID="s18"><Data ss:Type="String">Seq_230</Data></Cell>
    <Cell ss:StyleID="s43"><Data ss:Type="Number">4.0184416389179702</Data></Cell>
    <Cell ss:StyleID="s44"><Data ss:Type="Number">2.2918863971899501</Data></Cell>
    <Cell ss:StyleID="s44"><Data ss:Type="Number">5.0735002758551104</Data></Cell>
    <Cell ss:StyleID="s45"><Data ss:Type="Number">4.8870507562827497</Data></Cell>
    <Cell ss:StyleID="s43"><Data ss:Type="Number">-1.7265552417280201</Data></Cell>
    <Cell ss:StyleID="s44"><Data ss:Type="Number">2.5951643590928</Data></Cell>
    <Cell ss:StyleID="s44"><Data ss:Type="Number">-0.186449519572358</Data></Cell>
    <Cell ss:StyleID="s46"><Data ss:Type="Number">1.05505863693713</Data></Cell>
    <Cell ss:StyleID="s46"><Data ss:Type="Number">3.6502229960299402</Data></Cell>
    <Cell ss:StyleID="s46"><Data ss:Type="Number">-1.91300476130038</Data></Cell>
    <Cell ss:StyleID="s47"><Data ss:Type="Number">6.5704170857962194E-2</Data></Cell>
    <Cell ss:StyleID="s48"><Data ss:Type="Number">7.1205411932544802E-2</Data></Cell>
    <Cell ss:StyleID="s49"><Data ss:Type="Number">3.73488200376169E-4</Data></Cell>
    <Cell ss:StyleID="s49"><Data ss:Type="Number">0.90723477052044399</Data></Cell>
    <Cell ss:StyleID="s49"><Data ss:Type="Number">0.25897039911195902</Data></Cell>
    <Cell ss:StyleID="s49"><Data ss:Type="Number">1.33863660592134E-3</Data></Cell>
    <Cell ss:StyleID="s49"><Data ss:Type="Number">0.20927649110563101</Data></Cell>
    <Cell ss:StyleID="s50"><Data ss:Type="Number">0.91990537552753504</Data></Cell>
    <Cell ss:StyleID="s51"><Data ss:Type="String">k__Bacteria</Data></Cell>
    <Cell ss:StyleID="s52"><Data ss:Type="String">p__Bacteroidetes</Data></Cell>
    <Cell ss:StyleID="s52"><Data ss:Type="String">c__Bacteroidia</Data></Cell>
    <Cell ss:StyleID="s52"><Data ss:Type="String">o__Bacteroidales</Data></Cell>
    <Cell ss:StyleID="s52"><Data ss:Type="String">f__Rikenellaceae</Data></Cell>
    <Cell ss:StyleID="s52"><Data ss:Type="String">g__</Data></Cell>
    <Cell ss:StyleID="s18"><Data ss:Type="String">s__</Data></Cell>
    <Cell ss:StyleID="s51"><Data ss:Type="Number">100</Data></Cell>
    <Cell ss:StyleID="s52"><Data ss:Type="Number">100</Data></Cell>
    <Cell ss:StyleID="s52"><Data ss:Type="Number">100</Data></Cell>
    <Cell ss:StyleID="s52"><Data ss:Type="Number">100</Data></Cell>
    <Cell ss:StyleID="s52"><Data ss:Type="Number">100</Data></Cell>
    <Cell ss:StyleID="s52"><Data ss:Type="Number">100</Data></Cell>
    <Cell ss:StyleID="s18"><Data ss:Type="Number">100</Data></Cell>
    <Cell ss:StyleID="s53"><Data ss:Type="String">TACGGAGGATCCAAGCGTTATCCGGATTTATTGGGTTTAAAGGGTGCGTAGGCGGTTTGATAAGTTAGAGGTGAAATACCGGTGCTTAACACCGGAACTGCCTCTAATACTGTTGAACTAGAGAGTAGTTGCGGTAGGCGGAATGTATGGTGTAGCGGTGAAATGCTTAGAGATCATACAGAACACCGATTGCGAAGGCAGCTTACCAAACTATATCTGACGTTGAGGCACGAAAGCGTGGGGAGCAAACAGG</Data></Cell>
   </Row>
   <Row ss:StyleID="s42">
    <Cell ss:StyleID="s18"><Data ss:Type="String">Seq_321</Data></Cell>
    <Cell ss:StyleID="s43"><Data ss:Type="Number">-2.40607778225976E-2</Data></Cell>
    <Cell ss:StyleID="s44"><Data ss:Type="Number">-1.8597530887707701</Data></Cell>
    <Cell ss:StyleID="s44"><Data ss:Type="Number">-0.17011207023316399</Data></Cell>
    <Cell ss:StyleID="s45"><Data ss:Type="Number">0.231909798765571</Data></Cell>
    <Cell ss:StyleID="s43"><Data ss:Type="Number">-1.83569231094817</Data></Cell>
    <Cell ss:StyleID="s44"><Data ss:Type="Number">2.0916628875363399</Data></Cell>
    <Cell ss:StyleID="s44"><Data ss:Type="Number">0.40202186899873499</Data></Cell>
    <Cell ss:StyleID="s46"><Data ss:Type="Number">-0.146051292410566</Data></Cell>
    <Cell ss:StyleID="s46"><Data ss:Type="Number">1.94561159512577</Data></Cell>
    <Cell ss:StyleID="s46"><Data ss:Type="Number">-1.4336704419494299</Data></Cell>
    <Cell ss:StyleID="s47"><Data ss:Type="Number">-0.57525767559018903</Data></Cell>
    <Cell ss:StyleID="s48"><Data ss:Type="Number">2.2544998061099102E-2</Data></Cell>
    <Cell ss:StyleID="s49"><Data ss:Type="Number">3.9619696792064698E-4</Data></Cell>
    <Cell ss:StyleID="s49"><Data ss:Type="Number">0.76332670122347501</Data></Cell>
    <Cell ss:StyleID="s49"><Data ss:Type="Number">0.877030325147515</Data></Cell>
    <Cell ss:StyleID="s49"><Data ss:Type="Number">3.5859967597635198E-2</Data></Cell>
    <Cell ss:StyleID="s49"><Data ss:Type="Number">0.23952823388470401</Data></Cell>
    <Cell ss:StyleID="s50"><Data ss:Type="Number">0.25246418154245998</Data></Cell>
    <Cell ss:StyleID="s51"><Data ss:Type="String">k__Bacteria</Data></Cell>
    <Cell ss:StyleID="s52"><Data ss:Type="String">p__Bacteroidetes</Data></Cell>
    <Cell ss:StyleID="s52"><Data ss:Type="String">c__Bacteroidia</Data></Cell>
    <Cell ss:StyleID="s52"><Data ss:Type="String">o__Bacteroidales</Data></Cell>
    <Cell ss:StyleID="s52"><Data ss:Type="String">f__[Odoribacteraceae]</Data></Cell>
    <Cell ss:StyleID="s52"><Data ss:Type="String">g__Odoribacter</Data></Cell>
    <Cell ss:StyleID="s18"><Data ss:Type="String">s__</Data></Cell>
    <Cell ss:StyleID="s51"><Data ss:Type="Number">100</Data></Cell>
    <Cell ss:StyleID="s52"><Data ss:Type="Number">100</Data></Cell>
    <Cell ss:StyleID="s52"><Data ss:Type="Number">100</Data></Cell>
    <Cell ss:StyleID="s52"><Data ss:Type="Number">100</Data></Cell>
    <Cell ss:StyleID="s52"><Data ss:Type="Number">100</Data></Cell>
    <Cell ss:StyleID="s52"><Data ss:Type="Number">100</Data></Cell>
    <Cell ss:StyleID="s18"><Data ss:Type="Number">100</Data></Cell>
    <Cell ss:StyleID="s53"><Data ss:Type="String">TACGGAGGATGCGAGCGTTATCCGGATTTATTGGGTTTAAAGGGTGCGTAGGCGGTTTATTAAGTTAGTGGTTAAATATTTGAGCTAAACTCAATTGTGCCATTAATACTGGTAAACTGGAGTACAGACGAGGTAGGCGGAATAAGTTAAGTAGCGGTGAAATGCATAGATATAACTTAGAACTCCGATAGCGAAGGCAGCTTACCAGACTGTAACTGACGCTGATGCACGAGAGCGTGGGTAGCGAACAGG</Data></Cell>
    <Cell ss:StyleID="s49"/>
    <Cell ss:StyleID="s49"/>
    <Cell ss:StyleID="s49"/>
    <Cell ss:StyleID="s49"/>
    <Cell ss:StyleID="s49"/>
    <Cell ss:StyleID="s49"/>
   </Row>
   <Row ss:StyleID="s42">
    <Cell ss:StyleID="s18"><Data ss:Type="String">Seq_4</Data></Cell>
    <Cell ss:StyleID="s43"><Data ss:Type="Number">7.8263191381425399</Data></Cell>
    <Cell ss:StyleID="s44"><Data ss:Type="Number">8.9318577803399304</Data></Cell>
    <Cell ss:StyleID="s44"><Data ss:Type="Number">8.2019863513369398</Data></Cell>
    <Cell ss:StyleID="s45"><Data ss:Type="Number">7.5714731639431898</Data></Cell>
    <Cell ss:StyleID="s43"><Data ss:Type="Number">1.1055386421973801</Data></Cell>
    <Cell ss:StyleID="s44"><Data ss:Type="Number">-1.3603846163967399</Data></Cell>
    <Cell ss:StyleID="s44"><Data ss:Type="Number">-0.63051318739374496</Data></Cell>
    <Cell ss:StyleID="s46"><Data ss:Type="Number">0.375667213194392</Data></Cell>
    <Cell ss:StyleID="s46"><Data ss:Type="Number">-0.98471740320234502</Data></Cell>
    <Cell ss:StyleID="s46"><Data ss:Type="Number">0.47502545480364</Data></Cell>
    <Cell ss:StyleID="s47"><Data ss:Type="Number">0.40878662706413998</Data></Cell>
    <Cell ss:StyleID="s48"><Data ss:Type="Number">4.2494008968552502E-2</Data></Cell>
    <Cell ss:StyleID="s49"><Data ss:Type="Number">9.4996992558642396E-4</Data></Cell>
    <Cell ss:StyleID="s49"><Data ss:Type="Number">0.462704084979143</Data></Cell>
    <Cell ss:StyleID="s49"><Data ss:Type="Number">0.51177649918566304</Data></Cell>
    <Cell ss:StyleID="s49"><Data ss:Type="Number">0.14747327012047501</Data></Cell>
    <Cell ss:StyleID="s49"><Data ss:Type="Number">0.57670369577101499</Data></Cell>
    <Cell ss:StyleID="s50"><Data ss:Type="Number">0.25345867003183298</Data></Cell>
    <Cell ss:StyleID="s51"><Data ss:Type="String">k__Bacteria</Data></Cell>
    <Cell ss:StyleID="s52"><Data ss:Type="String">p__Firmicutes</Data></Cell>
    <Cell ss:StyleID="s52"><Data ss:Type="String">c__Clostridia</Data></Cell>
    <Cell ss:StyleID="s52"><Data ss:Type="String">o__Clostridiales</Data></Cell>
    <Cell ss:StyleID="s52"><Data ss:Type="String">f__Ruminococcaceae</Data></Cell>
    <Cell ss:StyleID="s52"><Data ss:Type="String">g__Faecalibacterium</Data></Cell>
    <Cell ss:StyleID="s18"><Data ss:Type="String">s__prausnitzii</Data></Cell>
    <Cell ss:StyleID="s51"><Data ss:Type="Number">100</Data></Cell>
    <Cell ss:StyleID="s52"><Data ss:Type="Number">100</Data></Cell>
    <Cell ss:StyleID="s52"><Data ss:Type="Number">100</Data></Cell>
    <Cell ss:StyleID="s52"><Data ss:Type="Number">100</Data></Cell>
    <Cell ss:StyleID="s52"><Data ss:Type="Number">100</Data></Cell>
    <Cell ss:StyleID="s52"><Data ss:Type="Number">100</Data></Cell>
    <Cell ss:StyleID="s18"><Data ss:Type="Number">100</Data></Cell>
    <Cell ss:StyleID="s53"><Data ss:Type="String">AACGTAGGTCACAAGCGTTGTCCGGAATTACTGGGTGTAAAGGGAGCGCAGGCGGGAAGACAAGTTGGAAGTGAAATCCATGGGCTCAACCCATGAACTGCTTTCAAAACTGTTTTTCTTGAGTAGTGCAGAGGTAGGCGGAATTCCCGGTGTAGCGGTGGAATGCGTAGATATCGGGAGGAACACCAGTGGCGAAGGCGGCCTACTGGGCACCAACTGACGCTGAGGCTCGAAAGTGTGGGTAGCAAACAGG</Data></Cell>
    <Cell ss:StyleID="s49"/>
    <Cell ss:StyleID="s49"/>
    <Cell ss:StyleID="s49"/>
    <Cell ss:StyleID="s49"/>
    <Cell ss:StyleID="s49"/>
    <Cell ss:StyleID="s49"/>
   </Row>
   <Row ss:StyleID="s42">
    <Cell ss:StyleID="s54"><Data ss:Type="String">Seq_5</Data></Cell>
    <Cell ss:StyleID="s55"><Data ss:Type="Number">3.2860175177183999</Data></Cell>
    <Cell ss:StyleID="s56"><Data ss:Type="Number">0.43652600278437997</Data></Cell>
    <Cell ss:StyleID="s56"><Data ss:Type="Number">3.01126438291125</Data></Cell>
    <Cell ss:StyleID="s57"><Data ss:Type="Number">4.8488315985129304</Data></Cell>
    <Cell ss:StyleID="s55"><Data ss:Type="Number">-2.8494915149340199</Data></Cell>
    <Cell ss:StyleID="s56"><Data ss:Type="Number">4.41230559572855</Data></Cell>
    <Cell ss:StyleID="s56"><Data ss:Type="Number">1.83756721560168</Data></Cell>
    <Cell ss:StyleID="s58"><Data ss:Type="Number">-0.27475313480714902</Data></Cell>
    <Cell ss:StyleID="s58"><Data ss:Type="Number">4.1375524609214001</Data></Cell>
    <Cell ss:StyleID="s58"><Data ss:Type="Number">-1.0119242993323401</Data></Cell>
    <Cell ss:StyleID="s59"><Data ss:Type="Number">-0.52047685631554796</Data></Cell>
    <Cell ss:StyleID="s60"><Data ss:Type="Number">5.3075241515565003E-2</Data></Cell>
    <Cell ss:StyleID="s61"><Data ss:Type="Number">1.6647974798158799E-4</Data></Cell>
    <Cell ss:StyleID="s61"><Data ss:Type="Number">0.40170590394917199</Data></Cell>
    <Cell ss:StyleID="s61"><Data ss:Type="Number">0.877030325147515</Data></Cell>
    <Cell ss:StyleID="s61"><Data ss:Type="Number">1.9578652824913601E-2</Data></Cell>
    <Cell ss:StyleID="s61"><Data ss:Type="Number">0.650082496726334</Data></Cell>
    <Cell ss:StyleID="s62"><Data ss:Type="Number">0.59690936143143702</Data></Cell>
    <Cell ss:StyleID="s63"><Data ss:Type="String">k__Bacteria</Data></Cell>
    <Cell ss:StyleID="s64"><Data ss:Type="String">p__Verrucomicrobia</Data></Cell>
    <Cell ss:StyleID="s64"><Data ss:Type="String">c__Verrucomicrobiae</Data></Cell>
    <Cell ss:StyleID="s64"><Data ss:Type="String">o__Verrucomicrobiales</Data></Cell>
    <Cell ss:StyleID="s64"><Data ss:Type="String">f__Verrucomicrobiaceae</Data></Cell>
    <Cell ss:StyleID="s64"><Data ss:Type="String">g__Akkermansia</Data></Cell>
    <Cell ss:StyleID="s54"><Data ss:Type="String">s__muciniphila</Data></Cell>
    <Cell ss:StyleID="s63"><Data ss:Type="Number">100</Data></Cell>
    <Cell ss:StyleID="s64"><Data ss:Type="Number">100</Data></Cell>
    <Cell ss:StyleID="s64"><Data ss:Type="Number">100</Data></Cell>
    <Cell ss:StyleID="s64"><Data ss:Type="Number">100</Data></Cell>
    <Cell ss:StyleID="s64"><Data ss:Type="Number">100</Data></Cell>
    <Cell ss:StyleID="s64"><Data ss:Type="Number">100</Data></Cell>
    <Cell ss:StyleID="s54"><Data ss:Type="Number">100</Data></Cell>
    <Cell ss:StyleID="s65"><Data ss:Type="String">TACAGAGGTCTCAAGCGTTGTTCGGAATCACTGGGCGTAAAGCGTGCGTAGGCTGTTTCGTAAGTCGTGTGTGAAAGGCGCGGGCTCAACCCGCGGACGGCACATGATACTGCGAGACTAGAGTAATGGAGGGGGAACCGGAATTCTCGGTGTAGCAGTGAAATGCGTAGATATCGAGAGGAACACTCGTGGCGAAGGCGGGTTCCTGGACATTAACTGACGCTGAGGCACGAAGGCCAGGGGAGCGAAAGGG</Data></Cell>
    <Cell ss:StyleID="s61"/>
    <Cell ss:StyleID="s61"/>
    <Cell ss:StyleID="s61"/>
    <Cell ss:StyleID="s61"/>
    <Cell ss:StyleID="s61"/>
    <Cell ss:StyleID="s61"/>
   </Row>
   <Row ss:StyleID="s42">
    <Cell ss:StyleID="s17"/>
    <Cell ss:StyleID="s17"/>
    <Cell ss:StyleID="s17"/>
    <Cell ss:StyleID="s66"/>
    <Cell ss:StyleID="s17"/>
    <Cell ss:StyleID="s66"/>
    <Cell ss:StyleID="s17"/>
    <Cell ss:StyleID="s17"/>
    <Cell ss:Index="20" ss:StyleID="s17"/>
    <Cell ss:StyleID="s17"/>
    <Cell ss:StyleID="s17"/>
    <Cell ss:StyleID="s17"/>
    <Cell ss:StyleID="s17"/>
    <Cell ss:StyleID="s17"/>
    <Cell ss:StyleID="s17"/>
    <Cell ss:StyleID="s17"/>
    <Cell ss:StyleID="s17"/>
    <Cell ss:StyleID="s17"/>
    <Cell ss:StyleID="s17"/>
    <Cell ss:StyleID="s17"/>
    <Cell ss:StyleID="s17"/>
    <Cell ss:StyleID="s17"/>
    <Cell ss:StyleID="s17"/>
   </Row>
   <Row ss:StyleID="s42">
    <Cell ss:StyleID="s17"/>
    <Cell ss:StyleID="s17"/>
    <Cell ss:StyleID="s17"/>
    <Cell ss:StyleID="s66"/>
    <Cell ss:StyleID="s17"/>
    <Cell ss:StyleID="s66"/>
    <Cell ss:StyleID="s17"/>
    <Cell ss:StyleID="s66"/>
    <Cell ss:Index="20" ss:StyleID="s17"/>
    <Cell ss:StyleID="s17"/>
    <Cell ss:StyleID="s17"/>
    <Cell ss:StyleID="s17"/>
    <Cell ss:StyleID="s17"/>
    <Cell ss:StyleID="s17"/>
    <Cell ss:StyleID="s17"/>
    <Cell ss:StyleID="s17"/>
    <Cell ss:StyleID="s17"/>
    <Cell ss:StyleID="s17"/>
    <Cell ss:StyleID="s17"/>
    <Cell ss:StyleID="s17"/>
    <Cell ss:StyleID="s17"/>
    <Cell ss:StyleID="s17"/>
    <Cell ss:StyleID="s17"/>
   </Row>
   <Row ss:StyleID="s42">
    <Cell ss:StyleID="s17"/>
    <Cell ss:StyleID="s17"/>
    <Cell ss:StyleID="s17"/>
    <Cell ss:StyleID="s66"/>
    <Cell ss:StyleID="s17"/>
    <Cell ss:StyleID="s66"/>
    <Cell ss:StyleID="s17"/>
    <Cell ss:StyleID="s66"/>
    <Cell ss:Index="20" ss:StyleID="s17"/>
    <Cell ss:StyleID="s17"/>
    <Cell ss:StyleID="s17"/>
    <Cell ss:StyleID="s17"/>
    <Cell ss:StyleID="s17"/>
    <Cell ss:StyleID="s17"/>
    <Cell ss:StyleID="s17"/>
    <Cell ss:StyleID="s17"/>
    <Cell ss:StyleID="s17"/>
    <Cell ss:StyleID="s17"/>
    <Cell ss:StyleID="s17"/>
    <Cell ss:StyleID="s17"/>
    <Cell ss:StyleID="s17"/>
    <Cell ss:StyleID="s17"/>
    <Cell ss:StyleID="s17"/>
   </Row>
   <Row ss:StyleID="s42">
    <Cell ss:StyleID="s17"/>
    <Cell ss:StyleID="s17"/>
    <Cell ss:StyleID="s17"/>
    <Cell ss:StyleID="s17"/>
    <Cell ss:StyleID="s17"/>
    <Cell ss:StyleID="s66"/>
    <Cell ss:StyleID="s17"/>
    <Cell ss:StyleID="s66"/>
    <Cell ss:Index="20" ss:StyleID="s17"/>
    <Cell ss:StyleID="s17"/>
    <Cell ss:StyleID="s17"/>
    <Cell ss:StyleID="s17"/>
    <Cell ss:StyleID="s17"/>
    <Cell ss:StyleID="s17"/>
    <Cell ss:StyleID="s17"/>
    <Cell ss:StyleID="s17"/>
    <Cell ss:StyleID="s17"/>
    <Cell ss:StyleID="s17"/>
    <Cell ss:StyleID="s17"/>
    <Cell ss:StyleID="s17"/>
    <Cell ss:StyleID="s17"/>
    <Cell ss:StyleID="s17"/>
    <Cell ss:StyleID="s17"/>
   </Row>
   <Row ss:StyleID="s42">
    <Cell ss:StyleID="s17"/>
    <Cell ss:StyleID="s17"/>
    <Cell ss:StyleID="s17"/>
    <Cell ss:StyleID="s66"/>
    <Cell ss:StyleID="s17"/>
    <Cell ss:StyleID="s66"/>
    <Cell ss:StyleID="s17"/>
    <Cell ss:StyleID="s66"/>
    <Cell ss:Index="20" ss:StyleID="s17"/>
    <Cell ss:StyleID="s17"/>
    <Cell ss:StyleID="s17"/>
    <Cell ss:StyleID="s17"/>
    <Cell ss:StyleID="s17"/>
    <Cell ss:StyleID="s17"/>
    <Cell ss:StyleID="s17"/>
    <Cell ss:StyleID="s17"/>
    <Cell ss:StyleID="s17"/>
    <Cell ss:StyleID="s17"/>
    <Cell ss:StyleID="s17"/>
    <Cell ss:StyleID="s17"/>
    <Cell ss:StyleID="s17"/>
    <Cell ss:StyleID="s17"/>
    <Cell ss:StyleID="s17"/>
   </Row>
   <Row ss:StyleID="s42">
    <Cell ss:StyleID="s17"/>
    <Cell ss:StyleID="s17"/>
    <Cell ss:StyleID="s17"/>
    <Cell ss:StyleID="s66"/>
    <Cell ss:StyleID="s17"/>
    <Cell ss:StyleID="s66"/>
    <Cell ss:StyleID="s17"/>
    <Cell ss:StyleID="s66"/>
    <Cell ss:Index="20" ss:StyleID="s17"/>
    <Cell ss:StyleID="s17"/>
    <Cell ss:StyleID="s17"/>
    <Cell ss:StyleID="s17"/>
    <Cell ss:StyleID="s17"/>
    <Cell ss:StyleID="s17"/>
    <Cell ss:StyleID="s17"/>
    <Cell ss:StyleID="s17"/>
    <Cell ss:StyleID="s17"/>
    <Cell ss:StyleID="s17"/>
    <Cell ss:StyleID="s17"/>
    <Cell ss:StyleID="s17"/>
    <Cell ss:StyleID="s17"/>
    <Cell ss:StyleID="s17"/>
    <Cell ss:StyleID="s17"/>
   </Row>
   <Row ss:StyleID="s42">
    <Cell ss:StyleID="s17"/>
    <Cell ss:StyleID="s17"/>
    <Cell ss:StyleID="s17"/>
    <Cell ss:StyleID="s66"/>
    <Cell ss:StyleID="s17"/>
    <Cell ss:StyleID="s66"/>
    <Cell ss:StyleID="s17"/>
    <Cell ss:StyleID="s66"/>
    <Cell ss:Index="20" ss:StyleID="s17"/>
    <Cell ss:StyleID="s17"/>
    <Cell ss:StyleID="s17"/>
    <Cell ss:StyleID="s17"/>
    <Cell ss:StyleID="s17"/>
    <Cell ss:StyleID="s17"/>
    <Cell ss:StyleID="s17"/>
    <Cell ss:StyleID="s17"/>
    <Cell ss:StyleID="s17"/>
    <Cell ss:StyleID="s17"/>
    <Cell ss:StyleID="s17"/>
    <Cell ss:StyleID="s17"/>
    <Cell ss:StyleID="s17"/>
    <Cell ss:StyleID="s17"/>
    <Cell ss:StyleID="s17"/>
   </Row>
   <Row ss:StyleID="s42">
    <Cell ss:StyleID="s17"/>
    <Cell ss:StyleID="s17"/>
    <Cell ss:StyleID="s17"/>
    <Cell ss:StyleID="s17"/>
    <Cell ss:StyleID="s17"/>
    <Cell ss:StyleID="s66"/>
    <Cell ss:StyleID="s17"/>
    <Cell ss:StyleID="s17"/>
    <Cell ss:Index="20" ss:StyleID="s17"/>
    <Cell ss:StyleID="s17"/>
    <Cell ss:StyleID="s17"/>
    <Cell ss:StyleID="s17"/>
    <Cell ss:StyleID="s17"/>
    <Cell ss:StyleID="s17"/>
    <Cell ss:StyleID="s17"/>
    <Cell ss:StyleID="s17"/>
    <Cell ss:StyleID="s17"/>
    <Cell ss:StyleID="s17"/>
    <Cell ss:StyleID="s17"/>
    <Cell ss:StyleID="s17"/>
    <Cell ss:StyleID="s17"/>
    <Cell ss:StyleID="s17"/>
    <Cell ss:StyleID="s17"/>
   </Row>
   <Row ss:StyleID="s42">
    <Cell ss:StyleID="s17"/>
    <Cell ss:StyleID="s17"/>
    <Cell ss:StyleID="s17"/>
    <Cell ss:StyleID="s66"/>
    <Cell ss:StyleID="s17"/>
    <Cell ss:StyleID="s66"/>
    <Cell ss:StyleID="s17"/>
    <Cell ss:StyleID="s17"/>
    <Cell ss:Index="20" ss:StyleID="s17"/>
    <Cell ss:StyleID="s17"/>
    <Cell ss:StyleID="s17"/>
    <Cell ss:StyleID="s17"/>
    <Cell ss:StyleID="s17"/>
    <Cell ss:StyleID="s17"/>
    <Cell ss:StyleID="s17"/>
    <Cell ss:StyleID="s17"/>
    <Cell ss:StyleID="s17"/>
    <Cell ss:StyleID="s17"/>
    <Cell ss:StyleID="s17"/>
    <Cell ss:StyleID="s17"/>
    <Cell ss:StyleID="s17"/>
    <Cell ss:StyleID="s17"/>
    <Cell ss:StyleID="s17"/>
   </Row>
   <Row ss:StyleID="s42">
    <Cell ss:StyleID="s17"/>
    <Cell ss:StyleID="s17"/>
    <Cell ss:StyleID="s17"/>
    <Cell ss:StyleID="s66"/>
    <Cell ss:StyleID="s17"/>
    <Cell ss:StyleID="s66"/>
    <Cell ss:StyleID="s17"/>
    <Cell ss:StyleID="s66"/>
    <Cell ss:Index="20" ss:StyleID="s17"/>
    <Cell ss:StyleID="s17"/>
    <Cell ss:StyleID="s17"/>
    <Cell ss:StyleID="s17"/>
    <Cell ss:StyleID="s17"/>
    <Cell ss:StyleID="s17"/>
    <Cell ss:StyleID="s17"/>
    <Cell ss:StyleID="s17"/>
    <Cell ss:StyleID="s17"/>
    <Cell ss:StyleID="s17"/>
    <Cell ss:StyleID="s17"/>
    <Cell ss:StyleID="s17"/>
    <Cell ss:StyleID="s17"/>
    <Cell ss:StyleID="s17"/>
    <Cell ss:StyleID="s17"/>
   </Row>
   <Row ss:StyleID="s42">
    <Cell ss:StyleID="s17"/>
    <Cell ss:StyleID="s17"/>
    <Cell ss:StyleID="s17"/>
    <Cell ss:StyleID="s66"/>
    <Cell ss:StyleID="s17"/>
    <Cell ss:StyleID="s66"/>
    <Cell ss:StyleID="s17"/>
    <Cell ss:StyleID="s66"/>
    <Cell ss:Index="20" ss:StyleID="s17"/>
    <Cell ss:StyleID="s17"/>
    <Cell ss:StyleID="s17"/>
    <Cell ss:StyleID="s17"/>
    <Cell ss:StyleID="s17"/>
    <Cell ss:StyleID="s17"/>
    <Cell ss:StyleID="s17"/>
    <Cell ss:StyleID="s17"/>
    <Cell ss:StyleID="s17"/>
    <Cell ss:StyleID="s17"/>
    <Cell ss:StyleID="s17"/>
    <Cell ss:StyleID="s17"/>
    <Cell ss:StyleID="s17"/>
    <Cell ss:StyleID="s17"/>
    <Cell ss:StyleID="s17"/>
   </Row>
   <Row ss:StyleID="s42">
    <Cell ss:StyleID="s17"/>
    <Cell ss:StyleID="s17"/>
    <Cell ss:StyleID="s17"/>
    <Cell ss:StyleID="s66"/>
    <Cell ss:StyleID="s17"/>
    <Cell ss:StyleID="s66"/>
    <Cell ss:StyleID="s17"/>
    <Cell ss:StyleID="s66"/>
    <Cell ss:Index="20" ss:StyleID="s17"/>
    <Cell ss:StyleID="s17"/>
    <Cell ss:StyleID="s17"/>
    <Cell ss:StyleID="s17"/>
    <Cell ss:StyleID="s17"/>
    <Cell ss:StyleID="s17"/>
    <Cell ss:StyleID="s17"/>
    <Cell ss:StyleID="s17"/>
    <Cell ss:StyleID="s17"/>
    <Cell ss:StyleID="s17"/>
    <Cell ss:StyleID="s17"/>
    <Cell ss:StyleID="s17"/>
    <Cell ss:StyleID="s17"/>
    <Cell ss:StyleID="s17"/>
    <Cell ss:StyleID="s17"/>
   </Row>
   <Row ss:StyleID="s42">
    <Cell ss:StyleID="s17"/>
    <Cell ss:StyleID="s17"/>
    <Cell ss:StyleID="s17"/>
    <Cell ss:StyleID="s66"/>
    <Cell ss:StyleID="s17"/>
    <Cell ss:StyleID="s66"/>
    <Cell ss:StyleID="s17"/>
    <Cell ss:StyleID="s66"/>
    <Cell ss:Index="20" ss:StyleID="s17"/>
    <Cell ss:StyleID="s17"/>
    <Cell ss:StyleID="s17"/>
    <Cell ss:StyleID="s17"/>
    <Cell ss:StyleID="s17"/>
    <Cell ss:StyleID="s17"/>
    <Cell ss:StyleID="s17"/>
    <Cell ss:StyleID="s17"/>
    <Cell ss:StyleID="s17"/>
    <Cell ss:StyleID="s17"/>
    <Cell ss:StyleID="s17"/>
    <Cell ss:StyleID="s17"/>
    <Cell ss:StyleID="s17"/>
    <Cell ss:StyleID="s17"/>
    <Cell ss:StyleID="s17"/>
   </Row>
   <Row ss:StyleID="s42">
    <Cell ss:StyleID="s17"/>
    <Cell ss:StyleID="s17"/>
    <Cell ss:StyleID="s17"/>
    <Cell ss:StyleID="s17"/>
    <Cell ss:StyleID="s17"/>
    <Cell ss:StyleID="s17"/>
    <Cell ss:StyleID="s17"/>
    <Cell ss:StyleID="s17"/>
    <Cell ss:Index="20" ss:StyleID="s17"/>
    <Cell ss:StyleID="s17"/>
    <Cell ss:StyleID="s17"/>
    <Cell ss:StyleID="s17"/>
    <Cell ss:StyleID="s17"/>
    <Cell ss:StyleID="s17"/>
    <Cell ss:StyleID="s17"/>
    <Cell ss:StyleID="s17"/>
    <Cell ss:StyleID="s17"/>
    <Cell ss:StyleID="s17"/>
    <Cell ss:StyleID="s17"/>
    <Cell ss:StyleID="s17"/>
    <Cell ss:StyleID="s17"/>
    <Cell ss:StyleID="s17"/>
    <Cell ss:StyleID="s17"/>
   </Row>
   <Row ss:StyleID="s42">
    <Cell ss:StyleID="s17"/>
    <Cell ss:StyleID="s17"/>
    <Cell ss:StyleID="s17"/>
    <Cell ss:StyleID="s66"/>
    <Cell ss:StyleID="s17"/>
    <Cell ss:StyleID="s66"/>
    <Cell ss:StyleID="s17"/>
    <Cell ss:StyleID="s66"/>
    <Cell ss:Index="20" ss:StyleID="s17"/>
    <Cell ss:StyleID="s17"/>
    <Cell ss:StyleID="s17"/>
    <Cell ss:StyleID="s17"/>
    <Cell ss:StyleID="s17"/>
    <Cell ss:StyleID="s17"/>
    <Cell ss:StyleID="s17"/>
    <Cell ss:StyleID="s17"/>
    <Cell ss:StyleID="s17"/>
    <Cell ss:StyleID="s17"/>
    <Cell ss:StyleID="s17"/>
    <Cell ss:StyleID="s17"/>
    <Cell ss:StyleID="s17"/>
    <Cell ss:StyleID="s17"/>
    <Cell ss:StyleID="s17"/>
   </Row>
   <Row ss:StyleID="s42">
    <Cell ss:StyleID="s17"/>
    <Cell ss:StyleID="s17"/>
    <Cell ss:StyleID="s17"/>
    <Cell ss:StyleID="s17"/>
    <Cell ss:StyleID="s17"/>
    <Cell ss:StyleID="s66"/>
    <Cell ss:StyleID="s17"/>
    <Cell ss:StyleID="s17"/>
    <Cell ss:Index="20" ss:StyleID="s17"/>
    <Cell ss:StyleID="s17"/>
    <Cell ss:StyleID="s17"/>
    <Cell ss:StyleID="s17"/>
    <Cell ss:StyleID="s17"/>
    <Cell ss:StyleID="s17"/>
    <Cell ss:StyleID="s17"/>
    <Cell ss:StyleID="s17"/>
    <Cell ss:StyleID="s17"/>
    <Cell ss:StyleID="s17"/>
    <Cell ss:StyleID="s17"/>
    <Cell ss:StyleID="s17"/>
    <Cell ss:StyleID="s17"/>
    <Cell ss:StyleID="s17"/>
    <Cell ss:StyleID="s17"/>
   </Row>
   <Row ss:StyleID="s42">
    <Cell ss:StyleID="s17"/>
    <Cell ss:StyleID="s17"/>
    <Cell ss:StyleID="s17"/>
    <Cell ss:StyleID="s66"/>
    <Cell ss:StyleID="s17"/>
    <Cell ss:StyleID="s66"/>
    <Cell ss:StyleID="s17"/>
    <Cell ss:StyleID="s66"/>
    <Cell ss:Index="20" ss:StyleID="s17"/>
    <Cell ss:StyleID="s17"/>
    <Cell ss:StyleID="s17"/>
    <Cell ss:StyleID="s17"/>
    <Cell ss:StyleID="s17"/>
    <Cell ss:StyleID="s17"/>
    <Cell ss:StyleID="s17"/>
    <Cell ss:StyleID="s17"/>
    <Cell ss:StyleID="s17"/>
    <Cell ss:StyleID="s17"/>
    <Cell ss:StyleID="s17"/>
    <Cell ss:StyleID="s17"/>
    <Cell ss:StyleID="s17"/>
    <Cell ss:StyleID="s17"/>
    <Cell ss:StyleID="s17"/>
   </Row>
   <Row ss:StyleID="s42">
    <Cell ss:StyleID="s17"/>
    <Cell ss:StyleID="s17"/>
    <Cell ss:StyleID="s17"/>
    <Cell ss:StyleID="s66"/>
    <Cell ss:StyleID="s17"/>
    <Cell ss:StyleID="s66"/>
    <Cell ss:StyleID="s17"/>
    <Cell ss:StyleID="s17"/>
    <Cell ss:Index="20" ss:StyleID="s17"/>
    <Cell ss:StyleID="s17"/>
    <Cell ss:StyleID="s17"/>
    <Cell ss:StyleID="s17"/>
    <Cell ss:StyleID="s17"/>
    <Cell ss:StyleID="s17"/>
    <Cell ss:StyleID="s17"/>
    <Cell ss:StyleID="s17"/>
    <Cell ss:StyleID="s17"/>
    <Cell ss:StyleID="s17"/>
    <Cell ss:StyleID="s17"/>
    <Cell ss:StyleID="s17"/>
    <Cell ss:StyleID="s17"/>
    <Cell ss:StyleID="s17"/>
    <Cell ss:StyleID="s17"/>
   </Row>
   <Row ss:StyleID="s42">
    <Cell ss:StyleID="s17"/>
    <Cell ss:StyleID="s17"/>
    <Cell ss:StyleID="s17"/>
    <Cell ss:StyleID="s66"/>
    <Cell ss:StyleID="s17"/>
    <Cell ss:StyleID="s66"/>
    <Cell ss:StyleID="s17"/>
    <Cell ss:StyleID="s66"/>
    <Cell ss:Index="20" ss:StyleID="s17"/>
    <Cell ss:StyleID="s17"/>
    <Cell ss:StyleID="s17"/>
    <Cell ss:StyleID="s17"/>
    <Cell ss:StyleID="s17"/>
    <Cell ss:StyleID="s17"/>
    <Cell ss:StyleID="s17"/>
    <Cell ss:StyleID="s17"/>
    <Cell ss:StyleID="s17"/>
    <Cell ss:StyleID="s17"/>
    <Cell ss:StyleID="s17"/>
    <Cell ss:StyleID="s17"/>
    <Cell ss:StyleID="s17"/>
    <Cell ss:StyleID="s17"/>
    <Cell ss:StyleID="s17"/>
   </Row>
   <Row ss:StyleID="s42">
    <Cell ss:StyleID="s17"/>
    <Cell ss:StyleID="s17"/>
    <Cell ss:StyleID="s17"/>
    <Cell ss:StyleID="s66"/>
    <Cell ss:StyleID="s17"/>
    <Cell ss:StyleID="s66"/>
    <Cell ss:StyleID="s17"/>
    <Cell ss:StyleID="s17"/>
    <Cell ss:Index="20" ss:StyleID="s17"/>
    <Cell ss:StyleID="s17"/>
    <Cell ss:StyleID="s17"/>
    <Cell ss:StyleID="s17"/>
    <Cell ss:StyleID="s17"/>
    <Cell ss:StyleID="s17"/>
    <Cell ss:StyleID="s17"/>
    <Cell ss:StyleID="s17"/>
    <Cell ss:StyleID="s17"/>
    <Cell ss:StyleID="s17"/>
    <Cell ss:StyleID="s17"/>
    <Cell ss:StyleID="s17"/>
    <Cell ss:StyleID="s17"/>
    <Cell ss:StyleID="s17"/>
    <Cell ss:StyleID="s17"/>
   </Row>
   <Row ss:StyleID="s42">
    <Cell ss:StyleID="s17"/>
    <Cell ss:StyleID="s17"/>
    <Cell ss:StyleID="s17"/>
    <Cell ss:StyleID="s66"/>
    <Cell ss:StyleID="s17"/>
    <Cell ss:StyleID="s66"/>
    <Cell ss:StyleID="s17"/>
    <Cell ss:StyleID="s66"/>
    <Cell ss:Index="20" ss:StyleID="s17"/>
    <Cell ss:StyleID="s17"/>
    <Cell ss:StyleID="s17"/>
    <Cell ss:StyleID="s17"/>
    <Cell ss:StyleID="s17"/>
    <Cell ss:StyleID="s17"/>
    <Cell ss:StyleID="s17"/>
    <Cell ss:StyleID="s17"/>
    <Cell ss:StyleID="s17"/>
    <Cell ss:StyleID="s17"/>
    <Cell ss:StyleID="s17"/>
    <Cell ss:StyleID="s17"/>
    <Cell ss:StyleID="s17"/>
    <Cell ss:StyleID="s17"/>
    <Cell ss:StyleID="s17"/>
   </Row>
   <Row ss:StyleID="s67">
    <Cell ss:StyleID="s17"/>
    <Cell ss:StyleID="s17"/>
    <Cell ss:StyleID="s17"/>
    <Cell ss:StyleID="s17"/>
    <Cell ss:StyleID="s17"/>
    <Cell ss:StyleID="s17"/>
    <Cell ss:StyleID="s17"/>
    <Cell ss:StyleID="s17"/>
    <Cell ss:Index="20" ss:StyleID="s17"/>
    <Cell ss:StyleID="s17"/>
    <Cell ss:StyleID="s17"/>
    <Cell ss:StyleID="s17"/>
    <Cell ss:StyleID="s17"/>
    <Cell ss:StyleID="s17"/>
    <Cell ss:StyleID="s17"/>
    <Cell ss:StyleID="s17"/>
    <Cell ss:StyleID="s17"/>
    <Cell ss:StyleID="s17"/>
    <Cell ss:StyleID="s17"/>
    <Cell ss:StyleID="s17"/>
    <Cell ss:StyleID="s17"/>
    <Cell ss:StyleID="s17"/>
    <Cell ss:StyleID="s17"/>
   </Row>
   <Row ss:StyleID="s42">
    <Cell ss:StyleID="s17"/>
    <Cell ss:StyleID="s17"/>
    <Cell ss:StyleID="s17"/>
    <Cell ss:StyleID="s66"/>
    <Cell ss:StyleID="s66"/>
    <Cell ss:StyleID="s17"/>
    <Cell ss:StyleID="s66"/>
    <Cell ss:StyleID="s17"/>
    <Cell ss:Index="20" ss:StyleID="s17"/>
    <Cell ss:StyleID="s17"/>
    <Cell ss:StyleID="s17"/>
    <Cell ss:StyleID="s17"/>
    <Cell ss:StyleID="s17"/>
    <Cell ss:StyleID="s17"/>
    <Cell ss:StyleID="s17"/>
    <Cell ss:StyleID="s17"/>
    <Cell ss:StyleID="s17"/>
    <Cell ss:StyleID="s17"/>
    <Cell ss:StyleID="s17"/>
    <Cell ss:StyleID="s17"/>
    <Cell ss:StyleID="s17"/>
    <Cell ss:StyleID="s17"/>
    <Cell ss:StyleID="s17"/>
   </Row>
   <Row ss:StyleID="s42">
    <Cell ss:StyleID="s17"/>
    <Cell ss:StyleID="s17"/>
    <Cell ss:StyleID="s17"/>
    <Cell ss:StyleID="s66"/>
    <Cell ss:StyleID="s17"/>
    <Cell ss:StyleID="s66"/>
    <Cell ss:StyleID="s17"/>
    <Cell ss:StyleID="s17"/>
    <Cell ss:Index="20" ss:StyleID="s17"/>
    <Cell ss:StyleID="s17"/>
    <Cell ss:StyleID="s17"/>
    <Cell ss:StyleID="s17"/>
    <Cell ss:StyleID="s17"/>
    <Cell ss:StyleID="s17"/>
    <Cell ss:StyleID="s17"/>
    <Cell ss:StyleID="s17"/>
    <Cell ss:StyleID="s17"/>
    <Cell ss:StyleID="s17"/>
    <Cell ss:StyleID="s17"/>
    <Cell ss:StyleID="s17"/>
    <Cell ss:StyleID="s17"/>
    <Cell ss:StyleID="s17"/>
    <Cell ss:StyleID="s17"/>
   </Row>
   <Row ss:StyleID="s42">
    <Cell ss:StyleID="s17"/>
    <Cell ss:StyleID="s17"/>
    <Cell ss:StyleID="s17"/>
    <Cell ss:StyleID="s66"/>
    <Cell ss:StyleID="s17"/>
    <Cell ss:StyleID="s66"/>
    <Cell ss:StyleID="s17"/>
    <Cell ss:StyleID="s17"/>
    <Cell ss:Index="20" ss:StyleID="s17"/>
    <Cell ss:StyleID="s17"/>
    <Cell ss:StyleID="s17"/>
    <Cell ss:StyleID="s17"/>
    <Cell ss:StyleID="s17"/>
    <Cell ss:StyleID="s17"/>
    <Cell ss:StyleID="s17"/>
    <Cell ss:StyleID="s17"/>
    <Cell ss:StyleID="s17"/>
    <Cell ss:StyleID="s17"/>
    <Cell ss:StyleID="s17"/>
    <Cell ss:StyleID="s17"/>
    <Cell ss:StyleID="s17"/>
    <Cell ss:StyleID="s17"/>
    <Cell ss:StyleID="s17"/>
   </Row>
   <Row ss:StyleID="s42">
    <Cell ss:StyleID="s17"/>
    <Cell ss:StyleID="s17"/>
    <Cell ss:StyleID="s66"/>
    <Cell ss:StyleID="s17"/>
    <Cell ss:StyleID="s17"/>
    <Cell ss:StyleID="s66"/>
    <Cell ss:StyleID="s66"/>
    <Cell ss:StyleID="s66"/>
    <Cell ss:Index="20" ss:StyleID="s17"/>
    <Cell ss:StyleID="s17"/>
    <Cell ss:StyleID="s17"/>
    <Cell ss:StyleID="s17"/>
    <Cell ss:StyleID="s17"/>
    <Cell ss:StyleID="s17"/>
    <Cell ss:StyleID="s17"/>
    <Cell ss:StyleID="s17"/>
    <Cell ss:StyleID="s17"/>
    <Cell ss:StyleID="s17"/>
    <Cell ss:StyleID="s17"/>
    <Cell ss:StyleID="s17"/>
    <Cell ss:StyleID="s17"/>
    <Cell ss:StyleID="s17"/>
    <Cell ss:StyleID="s17"/>
   </Row>
   <Row ss:StyleID="s42">
    <Cell ss:StyleID="s17"/>
    <Cell ss:StyleID="s17"/>
    <Cell ss:StyleID="s17"/>
    <Cell ss:StyleID="s17"/>
    <Cell ss:StyleID="s17"/>
    <Cell ss:StyleID="s66"/>
    <Cell ss:StyleID="s17"/>
    <Cell ss:StyleID="s17"/>
    <Cell ss:Index="20" ss:StyleID="s17"/>
    <Cell ss:StyleID="s17"/>
    <Cell ss:StyleID="s17"/>
    <Cell ss:StyleID="s17"/>
    <Cell ss:StyleID="s17"/>
    <Cell ss:StyleID="s17"/>
    <Cell ss:StyleID="s17"/>
    <Cell ss:StyleID="s17"/>
    <Cell ss:StyleID="s17"/>
    <Cell ss:StyleID="s17"/>
    <Cell ss:StyleID="s17"/>
    <Cell ss:StyleID="s17"/>
    <Cell ss:StyleID="s17"/>
    <Cell ss:StyleID="s17"/>
    <Cell ss:StyleID="s17"/>
   </Row>
   <Row ss:StyleID="s42">
    <Cell ss:StyleID="s17"/>
    <Cell ss:StyleID="s17"/>
    <Cell ss:StyleID="s17"/>
    <Cell ss:StyleID="s66"/>
    <Cell ss:StyleID="s17"/>
    <Cell ss:StyleID="s66"/>
    <Cell ss:StyleID="s17"/>
    <Cell ss:StyleID="s66"/>
    <Cell ss:Index="20" ss:StyleID="s17"/>
    <Cell ss:StyleID="s17"/>
    <Cell ss:StyleID="s17"/>
    <Cell ss:StyleID="s17"/>
    <Cell ss:StyleID="s17"/>
    <Cell ss:StyleID="s17"/>
    <Cell ss:StyleID="s17"/>
    <Cell ss:StyleID="s17"/>
    <Cell ss:StyleID="s17"/>
    <Cell ss:StyleID="s17"/>
    <Cell ss:StyleID="s17"/>
    <Cell ss:StyleID="s17"/>
    <Cell ss:StyleID="s17"/>
    <Cell ss:StyleID="s17"/>
    <Cell ss:StyleID="s17"/>
   </Row>
   <Row ss:StyleID="s42">
    <Cell ss:StyleID="s17"/>
    <Cell ss:StyleID="s17"/>
    <Cell ss:StyleID="s17"/>
    <Cell ss:StyleID="s66"/>
    <Cell ss:StyleID="s17"/>
    <Cell ss:StyleID="s66"/>
    <Cell ss:StyleID="s17"/>
    <Cell ss:StyleID="s66"/>
    <Cell ss:Index="20" ss:StyleID="s17"/>
    <Cell ss:StyleID="s17"/>
    <Cell ss:StyleID="s17"/>
    <Cell ss:StyleID="s17"/>
    <Cell ss:StyleID="s17"/>
    <Cell ss:StyleID="s17"/>
    <Cell ss:StyleID="s17"/>
    <Cell ss:StyleID="s17"/>
    <Cell ss:StyleID="s17"/>
    <Cell ss:StyleID="s17"/>
    <Cell ss:StyleID="s17"/>
    <Cell ss:StyleID="s17"/>
    <Cell ss:StyleID="s17"/>
    <Cell ss:StyleID="s17"/>
    <Cell ss:StyleID="s17"/>
   </Row>
   <Row ss:StyleID="s42">
    <Cell ss:StyleID="s17"/>
    <Cell ss:StyleID="s17"/>
    <Cell ss:StyleID="s17"/>
    <Cell ss:StyleID="s66"/>
    <Cell ss:StyleID="s17"/>
    <Cell ss:StyleID="s66"/>
    <Cell ss:StyleID="s17"/>
    <Cell ss:StyleID="s17"/>
    <Cell ss:Index="20" ss:StyleID="s17"/>
    <Cell ss:StyleID="s17"/>
    <Cell ss:StyleID="s17"/>
    <Cell ss:StyleID="s17"/>
    <Cell ss:StyleID="s17"/>
    <Cell ss:StyleID="s17"/>
    <Cell ss:StyleID="s17"/>
    <Cell ss:StyleID="s17"/>
    <Cell ss:StyleID="s17"/>
    <Cell ss:StyleID="s17"/>
    <Cell ss:StyleID="s17"/>
    <Cell ss:StyleID="s17"/>
    <Cell ss:StyleID="s17"/>
    <Cell ss:StyleID="s17"/>
    <Cell ss:StyleID="s17"/>
   </Row>
   <Row ss:StyleID="s42">
    <Cell ss:StyleID="s17"/>
    <Cell ss:StyleID="s17"/>
    <Cell ss:StyleID="s17"/>
    <Cell ss:StyleID="s17"/>
    <Cell ss:StyleID="s17"/>
    <Cell ss:StyleID="s66"/>
    <Cell ss:StyleID="s17"/>
    <Cell ss:StyleID="s66"/>
    <Cell ss:Index="20" ss:StyleID="s17"/>
    <Cell ss:StyleID="s17"/>
    <Cell ss:StyleID="s17"/>
    <Cell ss:StyleID="s17"/>
    <Cell ss:StyleID="s17"/>
    <Cell ss:StyleID="s17"/>
    <Cell ss:StyleID="s17"/>
    <Cell ss:StyleID="s17"/>
    <Cell ss:StyleID="s17"/>
    <Cell ss:StyleID="s17"/>
    <Cell ss:StyleID="s17"/>
    <Cell ss:StyleID="s17"/>
    <Cell ss:StyleID="s17"/>
    <Cell ss:StyleID="s17"/>
    <Cell ss:StyleID="s17"/>
   </Row>
   <Row ss:StyleID="s42">
    <Cell ss:StyleID="s17"/>
    <Cell ss:StyleID="s17"/>
    <Cell ss:StyleID="s17"/>
    <Cell ss:StyleID="s66"/>
    <Cell ss:StyleID="s17"/>
    <Cell ss:StyleID="s66"/>
    <Cell ss:StyleID="s17"/>
    <Cell ss:StyleID="s66"/>
    <Cell ss:Index="20" ss:StyleID="s17"/>
    <Cell ss:StyleID="s17"/>
    <Cell ss:StyleID="s17"/>
    <Cell ss:StyleID="s17"/>
    <Cell ss:StyleID="s17"/>
    <Cell ss:StyleID="s17"/>
    <Cell ss:StyleID="s17"/>
    <Cell ss:StyleID="s17"/>
    <Cell ss:StyleID="s17"/>
    <Cell ss:StyleID="s17"/>
    <Cell ss:StyleID="s17"/>
    <Cell ss:StyleID="s17"/>
    <Cell ss:StyleID="s17"/>
    <Cell ss:StyleID="s17"/>
    <Cell ss:StyleID="s17"/>
   </Row>
   <Row ss:StyleID="s42">
    <Cell ss:StyleID="s17"/>
    <Cell ss:StyleID="s17"/>
    <Cell ss:StyleID="s17"/>
    <Cell ss:StyleID="s17"/>
    <Cell ss:StyleID="s17"/>
    <Cell ss:StyleID="s66"/>
    <Cell ss:StyleID="s17"/>
    <Cell ss:StyleID="s17"/>
    <Cell ss:Index="20" ss:StyleID="s17"/>
    <Cell ss:StyleID="s17"/>
    <Cell ss:StyleID="s17"/>
    <Cell ss:StyleID="s17"/>
    <Cell ss:StyleID="s17"/>
    <Cell ss:StyleID="s17"/>
    <Cell ss:StyleID="s17"/>
    <Cell ss:StyleID="s17"/>
    <Cell ss:StyleID="s17"/>
    <Cell ss:StyleID="s17"/>
    <Cell ss:StyleID="s17"/>
    <Cell ss:StyleID="s17"/>
    <Cell ss:StyleID="s17"/>
    <Cell ss:StyleID="s17"/>
    <Cell ss:StyleID="s17"/>
   </Row>
   <Row ss:StyleID="s42">
    <Cell ss:StyleID="s17"/>
    <Cell ss:StyleID="s17"/>
    <Cell ss:StyleID="s17"/>
    <Cell ss:StyleID="s66"/>
    <Cell ss:StyleID="s17"/>
    <Cell ss:StyleID="s66"/>
    <Cell ss:StyleID="s17"/>
    <Cell ss:StyleID="s66"/>
    <Cell ss:Index="20" ss:StyleID="s17"/>
    <Cell ss:StyleID="s17"/>
    <Cell ss:StyleID="s17"/>
    <Cell ss:StyleID="s17"/>
    <Cell ss:StyleID="s17"/>
    <Cell ss:StyleID="s17"/>
    <Cell ss:StyleID="s17"/>
    <Cell ss:StyleID="s17"/>
    <Cell ss:StyleID="s17"/>
    <Cell ss:StyleID="s17"/>
    <Cell ss:StyleID="s17"/>
    <Cell ss:StyleID="s17"/>
    <Cell ss:StyleID="s17"/>
    <Cell ss:StyleID="s17"/>
    <Cell ss:StyleID="s17"/>
   </Row>
   <Row ss:StyleID="s42">
    <Cell ss:StyleID="s17"/>
    <Cell ss:StyleID="s17"/>
    <Cell ss:StyleID="s17"/>
    <Cell ss:StyleID="s17"/>
    <Cell ss:StyleID="s17"/>
    <Cell ss:StyleID="s66"/>
    <Cell ss:StyleID="s17"/>
    <Cell ss:StyleID="s66"/>
    <Cell ss:Index="20" ss:StyleID="s17"/>
    <Cell ss:StyleID="s17"/>
    <Cell ss:StyleID="s17"/>
    <Cell ss:StyleID="s17"/>
    <Cell ss:StyleID="s17"/>
    <Cell ss:StyleID="s17"/>
    <Cell ss:StyleID="s17"/>
    <Cell ss:StyleID="s17"/>
    <Cell ss:StyleID="s17"/>
    <Cell ss:StyleID="s17"/>
    <Cell ss:StyleID="s17"/>
    <Cell ss:StyleID="s17"/>
    <Cell ss:StyleID="s17"/>
    <Cell ss:StyleID="s17"/>
    <Cell ss:StyleID="s17"/>
   </Row>
   <Row ss:StyleID="s42">
    <Cell ss:StyleID="s17"/>
    <Cell ss:StyleID="s17"/>
    <Cell ss:StyleID="s17"/>
    <Cell ss:StyleID="s17"/>
    <Cell ss:StyleID="s17"/>
    <Cell ss:StyleID="s17"/>
    <Cell ss:StyleID="s17"/>
    <Cell ss:StyleID="s17"/>
    <Cell ss:Index="20" ss:StyleID="s17"/>
    <Cell ss:StyleID="s17"/>
    <Cell ss:StyleID="s17"/>
    <Cell ss:StyleID="s17"/>
    <Cell ss:StyleID="s17"/>
    <Cell ss:StyleID="s17"/>
    <Cell ss:StyleID="s17"/>
    <Cell ss:StyleID="s17"/>
    <Cell ss:StyleID="s17"/>
    <Cell ss:StyleID="s17"/>
    <Cell ss:StyleID="s17"/>
    <Cell ss:StyleID="s17"/>
    <Cell ss:StyleID="s17"/>
    <Cell ss:StyleID="s17"/>
    <Cell ss:StyleID="s17"/>
   </Row>
   <Row ss:StyleID="s42">
    <Cell ss:StyleID="s17"/>
    <Cell ss:StyleID="s17"/>
    <Cell ss:StyleID="s17"/>
    <Cell ss:StyleID="s66"/>
    <Cell ss:StyleID="s17"/>
    <Cell ss:StyleID="s17"/>
    <Cell ss:StyleID="s17"/>
    <Cell ss:StyleID="s17"/>
    <Cell ss:Index="20" ss:StyleID="s17"/>
    <Cell ss:StyleID="s17"/>
    <Cell ss:StyleID="s17"/>
    <Cell ss:StyleID="s17"/>
    <Cell ss:StyleID="s17"/>
    <Cell ss:StyleID="s17"/>
    <Cell ss:StyleID="s17"/>
    <Cell ss:StyleID="s17"/>
    <Cell ss:StyleID="s17"/>
    <Cell ss:StyleID="s17"/>
    <Cell ss:StyleID="s17"/>
    <Cell ss:StyleID="s17"/>
    <Cell ss:StyleID="s17"/>
    <Cell ss:StyleID="s17"/>
    <Cell ss:StyleID="s17"/>
   </Row>
   <Row ss:StyleID="s42">
    <Cell ss:StyleID="s17"/>
    <Cell ss:StyleID="s17"/>
    <Cell ss:StyleID="s17"/>
    <Cell ss:StyleID="s66"/>
    <Cell ss:StyleID="s17"/>
    <Cell ss:StyleID="s66"/>
    <Cell ss:StyleID="s17"/>
    <Cell ss:StyleID="s17"/>
    <Cell ss:Index="20" ss:StyleID="s17"/>
    <Cell ss:StyleID="s17"/>
    <Cell ss:StyleID="s17"/>
    <Cell ss:StyleID="s17"/>
    <Cell ss:StyleID="s17"/>
    <Cell ss:StyleID="s17"/>
    <Cell ss:StyleID="s17"/>
    <Cell ss:StyleID="s17"/>
    <Cell ss:StyleID="s17"/>
    <Cell ss:StyleID="s17"/>
    <Cell ss:StyleID="s17"/>
    <Cell ss:StyleID="s17"/>
    <Cell ss:StyleID="s17"/>
    <Cell ss:StyleID="s17"/>
    <Cell ss:StyleID="s17"/>
   </Row>
   <Row ss:StyleID="s42">
    <Cell ss:StyleID="s17"/>
    <Cell ss:StyleID="s17"/>
    <Cell ss:StyleID="s17"/>
    <Cell ss:StyleID="s66"/>
    <Cell ss:StyleID="s17"/>
    <Cell ss:StyleID="s66"/>
    <Cell ss:StyleID="s17"/>
    <Cell ss:StyleID="s66"/>
    <Cell ss:Index="20" ss:StyleID="s17"/>
    <Cell ss:StyleID="s17"/>
    <Cell ss:StyleID="s17"/>
    <Cell ss:StyleID="s17"/>
    <Cell ss:StyleID="s17"/>
    <Cell ss:StyleID="s17"/>
    <Cell ss:StyleID="s17"/>
    <Cell ss:StyleID="s17"/>
    <Cell ss:StyleID="s17"/>
    <Cell ss:StyleID="s17"/>
    <Cell ss:StyleID="s17"/>
    <Cell ss:StyleID="s17"/>
    <Cell ss:StyleID="s17"/>
    <Cell ss:StyleID="s17"/>
    <Cell ss:StyleID="s17"/>
   </Row>
   <Row ss:StyleID="s42">
    <Cell ss:StyleID="s17"/>
    <Cell ss:StyleID="s17"/>
    <Cell ss:StyleID="s17"/>
    <Cell ss:StyleID="s66"/>
    <Cell ss:StyleID="s17"/>
    <Cell ss:StyleID="s66"/>
    <Cell ss:StyleID="s17"/>
    <Cell ss:StyleID="s66"/>
    <Cell ss:Index="20" ss:StyleID="s17"/>
    <Cell ss:StyleID="s17"/>
    <Cell ss:StyleID="s17"/>
    <Cell ss:StyleID="s17"/>
    <Cell ss:StyleID="s17"/>
    <Cell ss:StyleID="s17"/>
    <Cell ss:StyleID="s17"/>
    <Cell ss:StyleID="s17"/>
    <Cell ss:StyleID="s17"/>
    <Cell ss:StyleID="s17"/>
    <Cell ss:StyleID="s17"/>
    <Cell ss:StyleID="s17"/>
    <Cell ss:StyleID="s17"/>
    <Cell ss:StyleID="s17"/>
    <Cell ss:StyleID="s17"/>
   </Row>
   <Row ss:StyleID="s42">
    <Cell ss:StyleID="s17"/>
    <Cell ss:StyleID="s17"/>
    <Cell ss:StyleID="s17"/>
    <Cell ss:StyleID="s66"/>
    <Cell ss:StyleID="s17"/>
    <Cell ss:StyleID="s66"/>
    <Cell ss:StyleID="s17"/>
    <Cell ss:StyleID="s66"/>
    <Cell ss:Index="20" ss:StyleID="s17"/>
    <Cell ss:StyleID="s17"/>
    <Cell ss:StyleID="s17"/>
    <Cell ss:StyleID="s17"/>
    <Cell ss:StyleID="s17"/>
    <Cell ss:StyleID="s17"/>
    <Cell ss:StyleID="s17"/>
    <Cell ss:StyleID="s17"/>
    <Cell ss:StyleID="s17"/>
    <Cell ss:StyleID="s17"/>
    <Cell ss:StyleID="s17"/>
    <Cell ss:StyleID="s17"/>
    <Cell ss:StyleID="s17"/>
    <Cell ss:StyleID="s17"/>
    <Cell ss:StyleID="s17"/>
   </Row>
   <Row ss:StyleID="s42">
    <Cell ss:StyleID="s17"/>
    <Cell ss:StyleID="s17"/>
    <Cell ss:StyleID="s17"/>
    <Cell ss:StyleID="s17"/>
    <Cell ss:StyleID="s17"/>
    <Cell ss:StyleID="s66"/>
    <Cell ss:StyleID="s17"/>
    <Cell ss:StyleID="s17"/>
    <Cell ss:Index="20" ss:StyleID="s17"/>
    <Cell ss:StyleID="s17"/>
    <Cell ss:StyleID="s17"/>
    <Cell ss:StyleID="s17"/>
    <Cell ss:StyleID="s17"/>
    <Cell ss:StyleID="s17"/>
    <Cell ss:StyleID="s17"/>
    <Cell ss:StyleID="s17"/>
    <Cell ss:StyleID="s17"/>
    <Cell ss:StyleID="s17"/>
    <Cell ss:StyleID="s17"/>
    <Cell ss:StyleID="s17"/>
    <Cell ss:StyleID="s17"/>
    <Cell ss:StyleID="s17"/>
    <Cell ss:StyleID="s17"/>
   </Row>
   <Row ss:StyleID="s42">
    <Cell ss:StyleID="s17"/>
    <Cell ss:StyleID="s17"/>
    <Cell ss:StyleID="s17"/>
    <Cell ss:StyleID="s66"/>
    <Cell ss:StyleID="s17"/>
    <Cell ss:StyleID="s66"/>
    <Cell ss:StyleID="s17"/>
    <Cell ss:StyleID="s66"/>
    <Cell ss:Index="20" ss:StyleID="s17"/>
    <Cell ss:StyleID="s17"/>
    <Cell ss:StyleID="s17"/>
    <Cell ss:StyleID="s17"/>
    <Cell ss:StyleID="s17"/>
    <Cell ss:StyleID="s17"/>
    <Cell ss:StyleID="s17"/>
    <Cell ss:StyleID="s17"/>
    <Cell ss:StyleID="s17"/>
    <Cell ss:StyleID="s17"/>
    <Cell ss:StyleID="s17"/>
    <Cell ss:StyleID="s17"/>
    <Cell ss:StyleID="s17"/>
    <Cell ss:StyleID="s17"/>
    <Cell ss:StyleID="s17"/>
   </Row>
   <Row ss:StyleID="s42">
    <Cell ss:StyleID="s17"/>
    <Cell ss:StyleID="s17"/>
    <Cell ss:StyleID="s17"/>
    <Cell ss:StyleID="s66"/>
    <Cell ss:StyleID="s17"/>
    <Cell ss:StyleID="s66"/>
    <Cell ss:StyleID="s17"/>
    <Cell ss:StyleID="s66"/>
    <Cell ss:Index="20" ss:StyleID="s17"/>
    <Cell ss:StyleID="s17"/>
    <Cell ss:StyleID="s17"/>
    <Cell ss:StyleID="s17"/>
    <Cell ss:StyleID="s17"/>
    <Cell ss:StyleID="s17"/>
    <Cell ss:StyleID="s17"/>
    <Cell ss:StyleID="s17"/>
    <Cell ss:StyleID="s17"/>
    <Cell ss:StyleID="s17"/>
    <Cell ss:StyleID="s17"/>
    <Cell ss:StyleID="s17"/>
    <Cell ss:StyleID="s17"/>
    <Cell ss:StyleID="s17"/>
    <Cell ss:StyleID="s17"/>
   </Row>
   <Row ss:StyleID="s42">
    <Cell ss:StyleID="s17"/>
    <Cell ss:StyleID="s17"/>
    <Cell ss:StyleID="s17"/>
    <Cell ss:StyleID="s17"/>
    <Cell ss:StyleID="s17"/>
    <Cell ss:StyleID="s66"/>
    <Cell ss:StyleID="s17"/>
    <Cell ss:StyleID="s17"/>
    <Cell ss:Index="20" ss:StyleID="s17"/>
    <Cell ss:StyleID="s17"/>
    <Cell ss:StyleID="s17"/>
    <Cell ss:StyleID="s17"/>
    <Cell ss:StyleID="s17"/>
    <Cell ss:StyleID="s17"/>
    <Cell ss:StyleID="s17"/>
    <Cell ss:StyleID="s17"/>
    <Cell ss:StyleID="s17"/>
    <Cell ss:StyleID="s17"/>
    <Cell ss:StyleID="s17"/>
    <Cell ss:StyleID="s17"/>
    <Cell ss:StyleID="s17"/>
    <Cell ss:StyleID="s17"/>
    <Cell ss:StyleID="s17"/>
   </Row>
   <Row ss:StyleID="s42">
    <Cell ss:StyleID="s17"/>
    <Cell ss:StyleID="s17"/>
    <Cell ss:StyleID="s17"/>
    <Cell ss:StyleID="s66"/>
    <Cell ss:StyleID="s17"/>
    <Cell ss:StyleID="s66"/>
    <Cell ss:StyleID="s17"/>
    <Cell ss:StyleID="s17"/>
    <Cell ss:Index="20" ss:StyleID="s17"/>
    <Cell ss:StyleID="s17"/>
    <Cell ss:StyleID="s17"/>
    <Cell ss:StyleID="s17"/>
    <Cell ss:StyleID="s17"/>
    <Cell ss:StyleID="s17"/>
    <Cell ss:StyleID="s17"/>
    <Cell ss:StyleID="s17"/>
    <Cell ss:StyleID="s17"/>
    <Cell ss:StyleID="s17"/>
    <Cell ss:StyleID="s17"/>
    <Cell ss:StyleID="s17"/>
    <Cell ss:StyleID="s17"/>
    <Cell ss:StyleID="s17"/>
    <Cell ss:StyleID="s17"/>
   </Row>
   <Row ss:StyleID="s42">
    <Cell ss:StyleID="s17"/>
    <Cell ss:StyleID="s17"/>
    <Cell ss:StyleID="s17"/>
    <Cell ss:StyleID="s17"/>
    <Cell ss:StyleID="s17"/>
    <Cell ss:StyleID="s66"/>
    <Cell ss:StyleID="s17"/>
    <Cell ss:StyleID="s17"/>
    <Cell ss:Index="20" ss:StyleID="s17"/>
    <Cell ss:StyleID="s17"/>
    <Cell ss:StyleID="s17"/>
    <Cell ss:StyleID="s17"/>
    <Cell ss:StyleID="s17"/>
    <Cell ss:StyleID="s17"/>
    <Cell ss:StyleID="s17"/>
    <Cell ss:StyleID="s17"/>
    <Cell ss:StyleID="s17"/>
    <Cell ss:StyleID="s17"/>
    <Cell ss:StyleID="s17"/>
    <Cell ss:StyleID="s17"/>
    <Cell ss:StyleID="s17"/>
    <Cell ss:StyleID="s17"/>
    <Cell ss:StyleID="s17"/>
   </Row>
   <Row ss:StyleID="s42">
    <Cell ss:StyleID="s17"/>
    <Cell ss:StyleID="s17"/>
    <Cell ss:StyleID="s17"/>
    <Cell ss:StyleID="s17"/>
    <Cell ss:StyleID="s17"/>
    <Cell ss:StyleID="s17"/>
    <Cell ss:StyleID="s17"/>
    <Cell ss:StyleID="s17"/>
    <Cell ss:Index="20" ss:StyleID="s17"/>
    <Cell ss:StyleID="s17"/>
    <Cell ss:StyleID="s17"/>
    <Cell ss:StyleID="s17"/>
    <Cell ss:StyleID="s17"/>
    <Cell ss:StyleID="s17"/>
    <Cell ss:StyleID="s17"/>
    <Cell ss:StyleID="s17"/>
    <Cell ss:StyleID="s17"/>
    <Cell ss:StyleID="s17"/>
    <Cell ss:StyleID="s17"/>
    <Cell ss:StyleID="s17"/>
    <Cell ss:StyleID="s17"/>
    <Cell ss:StyleID="s17"/>
    <Cell ss:StyleID="s17"/>
   </Row>
   <Row ss:StyleID="s42">
    <Cell ss:StyleID="s17"/>
    <Cell ss:StyleID="s17"/>
    <Cell ss:StyleID="s17"/>
    <Cell ss:StyleID="s17"/>
    <Cell ss:StyleID="s17"/>
    <Cell ss:StyleID="s17"/>
    <Cell ss:StyleID="s17"/>
    <Cell ss:StyleID="s17"/>
    <Cell ss:Index="20" ss:StyleID="s17"/>
    <Cell ss:StyleID="s17"/>
    <Cell ss:StyleID="s17"/>
    <Cell ss:StyleID="s17"/>
    <Cell ss:StyleID="s17"/>
    <Cell ss:StyleID="s17"/>
    <Cell ss:StyleID="s17"/>
    <Cell ss:StyleID="s17"/>
    <Cell ss:StyleID="s17"/>
    <Cell ss:StyleID="s17"/>
    <Cell ss:StyleID="s17"/>
    <Cell ss:StyleID="s17"/>
    <Cell ss:StyleID="s17"/>
    <Cell ss:StyleID="s17"/>
    <Cell ss:StyleID="s17"/>
   </Row>
   <Row ss:StyleID="s42">
    <Cell ss:StyleID="s17"/>
    <Cell ss:StyleID="s17"/>
    <Cell ss:StyleID="s17"/>
    <Cell ss:StyleID="s17"/>
    <Cell ss:StyleID="s17"/>
    <Cell ss:StyleID="s66"/>
    <Cell ss:StyleID="s17"/>
    <Cell ss:StyleID="s66"/>
    <Cell ss:Index="20" ss:StyleID="s17"/>
    <Cell ss:StyleID="s17"/>
    <Cell ss:StyleID="s17"/>
    <Cell ss:StyleID="s17"/>
    <Cell ss:StyleID="s17"/>
    <Cell ss:StyleID="s17"/>
    <Cell ss:StyleID="s17"/>
    <Cell ss:StyleID="s17"/>
    <Cell ss:StyleID="s17"/>
    <Cell ss:StyleID="s17"/>
    <Cell ss:StyleID="s17"/>
    <Cell ss:StyleID="s17"/>
    <Cell ss:StyleID="s17"/>
    <Cell ss:StyleID="s17"/>
    <Cell ss:StyleID="s17"/>
   </Row>
   <Row ss:StyleID="s42">
    <Cell ss:StyleID="s17"/>
    <Cell ss:StyleID="s17"/>
    <Cell ss:StyleID="s17"/>
    <Cell ss:StyleID="s17"/>
    <Cell ss:StyleID="s17"/>
    <Cell ss:StyleID="s17"/>
    <Cell ss:StyleID="s17"/>
    <Cell ss:StyleID="s17"/>
    <Cell ss:Index="20" ss:StyleID="s17"/>
    <Cell ss:StyleID="s17"/>
    <Cell ss:StyleID="s17"/>
    <Cell ss:StyleID="s17"/>
    <Cell ss:StyleID="s17"/>
    <Cell ss:StyleID="s17"/>
    <Cell ss:StyleID="s17"/>
    <Cell ss:StyleID="s17"/>
    <Cell ss:StyleID="s17"/>
    <Cell ss:StyleID="s17"/>
    <Cell ss:StyleID="s17"/>
    <Cell ss:StyleID="s17"/>
    <Cell ss:StyleID="s17"/>
    <Cell ss:StyleID="s17"/>
    <Cell ss:StyleID="s17"/>
   </Row>
   <Row ss:StyleID="s42">
    <Cell ss:StyleID="s17"/>
    <Cell ss:StyleID="s17"/>
    <Cell ss:StyleID="s17"/>
    <Cell ss:StyleID="s66"/>
    <Cell ss:StyleID="s17"/>
    <Cell ss:StyleID="s66"/>
    <Cell ss:StyleID="s17"/>
    <Cell ss:StyleID="s66"/>
    <Cell ss:Index="20" ss:StyleID="s17"/>
    <Cell ss:StyleID="s17"/>
    <Cell ss:StyleID="s17"/>
    <Cell ss:StyleID="s17"/>
    <Cell ss:StyleID="s17"/>
    <Cell ss:StyleID="s17"/>
    <Cell ss:StyleID="s17"/>
    <Cell ss:StyleID="s17"/>
    <Cell ss:StyleID="s17"/>
    <Cell ss:StyleID="s17"/>
    <Cell ss:StyleID="s17"/>
    <Cell ss:StyleID="s17"/>
    <Cell ss:StyleID="s17"/>
    <Cell ss:StyleID="s17"/>
    <Cell ss:StyleID="s17"/>
   </Row>
   <Row ss:StyleID="s42">
    <Cell ss:StyleID="s17"/>
    <Cell ss:StyleID="s17"/>
    <Cell ss:StyleID="s17"/>
    <Cell ss:StyleID="s17"/>
    <Cell ss:StyleID="s17"/>
    <Cell ss:StyleID="s17"/>
    <Cell ss:StyleID="s17"/>
    <Cell ss:StyleID="s17"/>
    <Cell ss:Index="20" ss:StyleID="s17"/>
    <Cell ss:StyleID="s17"/>
    <Cell ss:StyleID="s17"/>
    <Cell ss:StyleID="s17"/>
    <Cell ss:StyleID="s17"/>
    <Cell ss:StyleID="s17"/>
    <Cell ss:StyleID="s17"/>
    <Cell ss:StyleID="s17"/>
    <Cell ss:StyleID="s17"/>
    <Cell ss:StyleID="s17"/>
    <Cell ss:StyleID="s17"/>
    <Cell ss:StyleID="s17"/>
    <Cell ss:StyleID="s17"/>
    <Cell ss:StyleID="s17"/>
    <Cell ss:StyleID="s17"/>
   </Row>
   <Row ss:StyleID="s42">
    <Cell ss:StyleID="s17"/>
    <Cell ss:StyleID="s17"/>
    <Cell ss:StyleID="s17"/>
    <Cell ss:StyleID="s66"/>
    <Cell ss:StyleID="s17"/>
    <Cell ss:StyleID="s66"/>
    <Cell ss:StyleID="s17"/>
    <Cell ss:StyleID="s66"/>
    <Cell ss:Index="20" ss:StyleID="s17"/>
    <Cell ss:StyleID="s17"/>
    <Cell ss:StyleID="s17"/>
    <Cell ss:StyleID="s17"/>
    <Cell ss:StyleID="s17"/>
    <Cell ss:StyleID="s17"/>
    <Cell ss:StyleID="s17"/>
    <Cell ss:StyleID="s17"/>
    <Cell ss:StyleID="s17"/>
    <Cell ss:StyleID="s17"/>
    <Cell ss:StyleID="s17"/>
    <Cell ss:StyleID="s17"/>
    <Cell ss:StyleID="s17"/>
    <Cell ss:StyleID="s17"/>
    <Cell ss:StyleID="s17"/>
   </Row>
   <Row ss:StyleID="s42">
    <Cell ss:StyleID="s17"/>
    <Cell ss:StyleID="s17"/>
    <Cell ss:StyleID="s17"/>
    <Cell ss:StyleID="s66"/>
    <Cell ss:StyleID="s17"/>
    <Cell ss:StyleID="s66"/>
    <Cell ss:StyleID="s17"/>
    <Cell ss:StyleID="s66"/>
    <Cell ss:Index="20" ss:StyleID="s17"/>
    <Cell ss:StyleID="s17"/>
    <Cell ss:StyleID="s17"/>
    <Cell ss:StyleID="s17"/>
    <Cell ss:StyleID="s17"/>
    <Cell ss:StyleID="s17"/>
    <Cell ss:StyleID="s17"/>
    <Cell ss:StyleID="s17"/>
    <Cell ss:StyleID="s17"/>
    <Cell ss:StyleID="s17"/>
    <Cell ss:StyleID="s17"/>
    <Cell ss:StyleID="s17"/>
    <Cell ss:StyleID="s17"/>
    <Cell ss:StyleID="s17"/>
    <Cell ss:StyleID="s17"/>
   </Row>
   <Row ss:StyleID="s42">
    <Cell ss:StyleID="s17"/>
    <Cell ss:StyleID="s17"/>
    <Cell ss:StyleID="s17"/>
    <Cell ss:StyleID="s17"/>
    <Cell ss:StyleID="s17"/>
    <Cell ss:StyleID="s66"/>
    <Cell ss:StyleID="s17"/>
    <Cell ss:StyleID="s66"/>
    <Cell ss:Index="20" ss:StyleID="s17"/>
    <Cell ss:StyleID="s17"/>
    <Cell ss:StyleID="s17"/>
    <Cell ss:StyleID="s17"/>
    <Cell ss:StyleID="s17"/>
    <Cell ss:StyleID="s17"/>
    <Cell ss:StyleID="s17"/>
    <Cell ss:StyleID="s17"/>
    <Cell ss:StyleID="s17"/>
    <Cell ss:StyleID="s17"/>
    <Cell ss:StyleID="s17"/>
    <Cell ss:StyleID="s17"/>
    <Cell ss:StyleID="s17"/>
    <Cell ss:StyleID="s17"/>
    <Cell ss:StyleID="s17"/>
   </Row>
   <Row ss:StyleID="s42">
    <Cell ss:StyleID="s17"/>
    <Cell ss:StyleID="s17"/>
    <Cell ss:StyleID="s17"/>
    <Cell ss:StyleID="s66"/>
    <Cell ss:StyleID="s17"/>
    <Cell ss:StyleID="s66"/>
    <Cell ss:StyleID="s17"/>
    <Cell ss:StyleID="s17"/>
    <Cell ss:Index="20" ss:StyleID="s17"/>
    <Cell ss:StyleID="s17"/>
    <Cell ss:StyleID="s17"/>
    <Cell ss:StyleID="s17"/>
    <Cell ss:StyleID="s17"/>
    <Cell ss:StyleID="s17"/>
    <Cell ss:StyleID="s17"/>
    <Cell ss:StyleID="s17"/>
    <Cell ss:StyleID="s17"/>
    <Cell ss:StyleID="s17"/>
    <Cell ss:StyleID="s17"/>
    <Cell ss:StyleID="s17"/>
    <Cell ss:StyleID="s17"/>
    <Cell ss:StyleID="s17"/>
    <Cell ss:StyleID="s17"/>
   </Row>
   <Row ss:StyleID="s42">
    <Cell ss:StyleID="s17"/>
    <Cell ss:StyleID="s17"/>
    <Cell ss:StyleID="s17"/>
    <Cell ss:StyleID="s66"/>
    <Cell ss:StyleID="s17"/>
    <Cell ss:StyleID="s66"/>
    <Cell ss:StyleID="s17"/>
    <Cell ss:StyleID="s66"/>
    <Cell ss:Index="20" ss:StyleID="s17"/>
    <Cell ss:StyleID="s17"/>
    <Cell ss:StyleID="s17"/>
    <Cell ss:StyleID="s17"/>
    <Cell ss:StyleID="s17"/>
    <Cell ss:StyleID="s17"/>
    <Cell ss:StyleID="s17"/>
    <Cell ss:StyleID="s17"/>
    <Cell ss:StyleID="s17"/>
    <Cell ss:StyleID="s17"/>
    <Cell ss:StyleID="s17"/>
    <Cell ss:StyleID="s17"/>
    <Cell ss:StyleID="s17"/>
    <Cell ss:StyleID="s17"/>
    <Cell ss:StyleID="s17"/>
   </Row>
   <Row ss:StyleID="s42">
    <Cell ss:StyleID="s17"/>
    <Cell ss:StyleID="s17"/>
    <Cell ss:StyleID="s17"/>
    <Cell ss:StyleID="s66"/>
    <Cell ss:StyleID="s17"/>
    <Cell ss:StyleID="s66"/>
    <Cell ss:StyleID="s17"/>
    <Cell ss:StyleID="s66"/>
    <Cell ss:Index="20" ss:StyleID="s17"/>
    <Cell ss:StyleID="s17"/>
    <Cell ss:StyleID="s17"/>
    <Cell ss:StyleID="s17"/>
    <Cell ss:StyleID="s17"/>
    <Cell ss:StyleID="s17"/>
    <Cell ss:StyleID="s17"/>
    <Cell ss:StyleID="s17"/>
    <Cell ss:StyleID="s17"/>
    <Cell ss:StyleID="s17"/>
    <Cell ss:StyleID="s17"/>
    <Cell ss:StyleID="s17"/>
    <Cell ss:StyleID="s17"/>
    <Cell ss:StyleID="s17"/>
    <Cell ss:StyleID="s17"/>
   </Row>
   <Row>
    <Cell ss:Index="4" ss:StyleID="s66"/>
    <Cell ss:Index="6" ss:StyleID="s66"/>
    <Cell ss:Index="8" ss:StyleID="s66"/>
   </Row>
   <Row>
    <Cell ss:Index="6" ss:StyleID="s66"/>
   </Row>
   <Row>
    <Cell ss:Index="4" ss:StyleID="s66"/>
    <Cell ss:Index="6" ss:StyleID="s66"/>
    <Cell ss:Index="8" ss:StyleID="s66"/>
   </Row>
   <Row>
    <Cell ss:Index="6" ss:StyleID="s66"/>
   </Row>
   <Row>
    <Cell ss:Index="4" ss:StyleID="s66"/>
    <Cell ss:Index="6" ss:StyleID="s66"/>
    <Cell ss:Index="8" ss:StyleID="s66"/>
   </Row>
   <Row>
    <Cell ss:Index="4" ss:StyleID="s66"/>
    <Cell ss:Index="6" ss:StyleID="s66"/>
    <Cell ss:Index="8" ss:StyleID="s66"/>
   </Row>
   <Row>
    <Cell ss:Index="4" ss:StyleID="s66"/>
    <Cell ss:Index="6" ss:StyleID="s66"/>
    <Cell ss:Index="8" ss:StyleID="s66"/>
   </Row>
   <Row>
    <Cell ss:Index="4" ss:StyleID="s66"/>
    <Cell ss:Index="6" ss:StyleID="s66"/>
    <Cell ss:Index="8" ss:StyleID="s66"/>
   </Row>
   <Row>
    <Cell ss:Index="6" ss:StyleID="s66"/>
   </Row>
   <Row>
    <Cell ss:Index="4" ss:StyleID="s66"/>
    <Cell ss:Index="6" ss:StyleID="s66"/>
    <Cell ss:Index="8" ss:StyleID="s66"/>
   </Row>
   <Row>
    <Cell ss:Index="4" ss:StyleID="s66"/>
    <Cell ss:Index="6" ss:StyleID="s66"/>
   </Row>
   <Row>
    <Cell ss:Index="4" ss:StyleID="s66"/>
    <Cell ss:Index="6" ss:StyleID="s66"/>
    <Cell ss:Index="8" ss:StyleID="s66"/>
   </Row>
   <Row>
    <Cell ss:Index="4" ss:StyleID="s66"/>
    <Cell ss:Index="6" ss:StyleID="s66"/>
    <Cell ss:Index="8" ss:StyleID="s66"/>
   </Row>
   <Row>
    <Cell ss:Index="4" ss:StyleID="s66"/>
    <Cell ss:Index="6" ss:StyleID="s66"/>
    <Cell ss:Index="8" ss:StyleID="s66"/>
   </Row>
   <Row>
    <Cell ss:Index="6" ss:StyleID="s66"/>
    <Cell ss:Index="8" ss:StyleID="s66"/>
   </Row>
   <Row>
    <Cell ss:Index="4" ss:StyleID="s66"/>
    <Cell ss:Index="6" ss:StyleID="s66"/>
    <Cell ss:Index="8" ss:StyleID="s66"/>
   </Row>
   <Row>
    <Cell ss:Index="4" ss:StyleID="s66"/>
    <Cell ss:Index="6" ss:StyleID="s66"/>
    <Cell ss:Index="8" ss:StyleID="s66"/>
   </Row>
   <Row>
    <Cell ss:Index="4" ss:StyleID="s66"/>
    <Cell ss:Index="6" ss:StyleID="s66"/>
    <Cell ss:Index="8" ss:StyleID="s66"/>
   </Row>
   <Row>
    <Cell ss:Index="4" ss:StyleID="s66"/>
    <Cell ss:Index="6" ss:StyleID="s66"/>
   </Row>
   <Row>
    <Cell ss:Index="4" ss:StyleID="s66"/>
    <Cell ss:Index="6" ss:StyleID="s66"/>
    <Cell ss:Index="8" ss:StyleID="s66"/>
   </Row>
   <Row>
    <Cell ss:Index="6" ss:StyleID="s66"/>
    <Cell ss:Index="8" ss:StyleID="s66"/>
   </Row>
   <Row ss:Index="154">
    <Cell ss:Index="6" ss:StyleID="s66"/>
   </Row>
   <Row>
    <Cell ss:Index="4" ss:StyleID="s66"/>
    <Cell ss:Index="6" ss:StyleID="s66"/>
   </Row>
   <Row>
    <Cell ss:Index="4" ss:StyleID="s66"/>
    <Cell ss:Index="6" ss:StyleID="s66"/>
   </Row>
   <Row>
    <Cell ss:Index="4" ss:StyleID="s66"/>
    <Cell ss:Index="6" ss:StyleID="s66"/>
    <Cell ss:Index="8" ss:StyleID="s66"/>
   </Row>
   <Row>
    <Cell ss:Index="4" ss:StyleID="s66"/>
    <Cell ss:Index="6" ss:StyleID="s66"/>
    <Cell ss:Index="8" ss:StyleID="s66"/>
   </Row>
   <Row>
    <Cell ss:Index="4" ss:StyleID="s66"/>
   </Row>
   <Row>
    <Cell ss:Index="4" ss:StyleID="s66"/>
    <Cell ss:StyleID="s66"/>
   </Row>
   <Row>
    <Cell ss:Index="4" ss:StyleID="s66"/>
    <Cell ss:Index="6" ss:StyleID="s66"/>
    <Cell ss:Index="8" ss:StyleID="s66"/>
   </Row>
   <Row ss:Index="163">
    <Cell ss:Index="4" ss:StyleID="s66"/>
    <Cell ss:Index="6" ss:StyleID="s66"/>
    <Cell ss:Index="8" ss:StyleID="s66"/>
   </Row>
   <Row>
    <Cell ss:Index="4" ss:StyleID="s66"/>
    <Cell ss:Index="6" ss:StyleID="s66"/>
   </Row>
   <Row ss:Index="166">
    <Cell ss:Index="4" ss:StyleID="s66"/>
    <Cell ss:Index="6" ss:StyleID="s66"/>
    <Cell ss:Index="8" ss:StyleID="s66"/>
   </Row>
   <Row>
    <Cell ss:Index="4" ss:StyleID="s66"/>
    <Cell ss:Index="6" ss:StyleID="s66"/>
    <Cell ss:Index="8" ss:StyleID="s66"/>
   </Row>
   <Row>
    <Cell ss:Index="4" ss:StyleID="s66"/>
    <Cell ss:Index="6" ss:StyleID="s66"/>
   </Row>
   <Row>
    <Cell ss:Index="4" ss:StyleID="s66"/>
    <Cell ss:Index="6" ss:StyleID="s66"/>
    <Cell ss:Index="8" ss:StyleID="s66"/>
   </Row>
   <Row>
    <Cell ss:Index="4" ss:StyleID="s66"/>
    <Cell ss:Index="6" ss:StyleID="s66"/>
    <Cell ss:Index="8" ss:StyleID="s66"/>
   </Row>
   <Row>
    <Cell ss:Index="4" ss:StyleID="s66"/>
    <Cell ss:Index="6" ss:StyleID="s66"/>
   </Row>
   <Row>
    <Cell ss:Index="4" ss:StyleID="s66"/>
    <Cell ss:Index="6" ss:StyleID="s66"/>
    <Cell ss:Index="8" ss:StyleID="s66"/>
   </Row>
   <Row>
    <Cell ss:Index="4" ss:StyleID="s66"/>
    <Cell ss:Index="6" ss:StyleID="s66"/>
   </Row>
   <Row>
    <Cell ss:Index="4" ss:StyleID="s66"/>
    <Cell ss:Index="6" ss:StyleID="s66"/>
    <Cell ss:Index="8" ss:StyleID="s66"/>
   </Row>
   <Row>
    <Cell ss:Index="4" ss:StyleID="s66"/>
    <Cell ss:Index="6" ss:StyleID="s66"/>
   </Row>
   <Row>
    <Cell ss:Index="4" ss:StyleID="s66"/>
    <Cell ss:Index="6" ss:StyleID="s66"/>
    <Cell ss:Index="8" ss:StyleID="s66"/>
   </Row>
   <Row ss:Index="178">
    <Cell ss:Index="4" ss:StyleID="s66"/>
    <Cell ss:Index="6" ss:StyleID="s66"/>
    <Cell ss:Index="8" ss:StyleID="s66"/>
   </Row>
   <Row>
    <Cell ss:Index="4" ss:StyleID="s66"/>
    <Cell ss:Index="6" ss:StyleID="s66"/>
   </Row>
   <Row>
    <Cell ss:Index="4" ss:StyleID="s66"/>
    <Cell ss:Index="6" ss:StyleID="s66"/>
    <Cell ss:Index="8" ss:StyleID="s66"/>
   </Row>
   <Row>
    <Cell ss:Index="4" ss:StyleID="s66"/>
    <Cell ss:Index="6" ss:StyleID="s66"/>
    <Cell ss:Index="8" ss:StyleID="s66"/>
   </Row>
   <Row>
    <Cell ss:Index="4" ss:StyleID="s66"/>
   </Row>
   <Row>
    <Cell ss:Index="4" ss:StyleID="s66"/>
    <Cell ss:Index="6" ss:StyleID="s66"/>
    <Cell ss:Index="8" ss:StyleID="s66"/>
   </Row>
   <Row>
    <Cell ss:Index="4" ss:StyleID="s66"/>
    <Cell ss:Index="6" ss:StyleID="s66"/>
    <Cell ss:Index="8" ss:StyleID="s66"/>
   </Row>
   <Row>
    <Cell ss:Index="4" ss:StyleID="s66"/>
    <Cell ss:Index="6" ss:StyleID="s66"/>
   </Row>
   <Row>
    <Cell ss:Index="4" ss:StyleID="s66"/>
    <Cell ss:Index="6" ss:StyleID="s66"/>
   </Row>
   <Row>
    <Cell ss:Index="4" ss:StyleID="s66"/>
    <Cell ss:Index="6" ss:StyleID="s66"/>
    <Cell ss:Index="8" ss:StyleID="s66"/>
   </Row>
   <Row>
    <Cell ss:Index="4" ss:StyleID="s66"/>
    <Cell ss:Index="6" ss:StyleID="s66"/>
   </Row>
   <Row>
    <Cell ss:Index="4" ss:StyleID="s66"/>
    <Cell ss:Index="6" ss:StyleID="s66"/>
    <Cell ss:Index="8" ss:StyleID="s66"/>
   </Row>
   <Row ss:Index="191">
    <Cell ss:Index="4" ss:StyleID="s66"/>
    <Cell ss:Index="6" ss:StyleID="s66"/>
    <Cell ss:Index="8" ss:StyleID="s66"/>
   </Row>
   <Row>
    <Cell ss:Index="4" ss:StyleID="s66"/>
    <Cell ss:Index="6" ss:StyleID="s66"/>
   </Row>
   <Row>
    <Cell ss:Index="4" ss:StyleID="s66"/>
    <Cell ss:Index="6" ss:StyleID="s66"/>
    <Cell ss:Index="8" ss:StyleID="s66"/>
   </Row>
   <Row>
    <Cell ss:Index="6" ss:StyleID="s66"/>
    <Cell ss:Index="8" ss:StyleID="s66"/>
   </Row>
   <Row>
    <Cell ss:Index="6" ss:StyleID="s66"/>
   </Row>
   <Row>
    <Cell ss:Index="4" ss:StyleID="s66"/>
    <Cell ss:Index="6" ss:StyleID="s66"/>
   </Row>
   <Row ss:Index="198">
    <Cell ss:Index="4" ss:StyleID="s66"/>
    <Cell ss:Index="6" ss:StyleID="s66"/>
   </Row>
   <Row>
    <Cell ss:Index="4" ss:StyleID="s66"/>
    <Cell ss:Index="6" ss:StyleID="s66"/>
    <Cell ss:Index="8" ss:StyleID="s66"/>
   </Row>
   <Row>
    <Cell ss:Index="6" ss:StyleID="s66"/>
    <Cell ss:Index="8" ss:StyleID="s66"/>
   </Row>
   <Row>
    <Cell ss:Index="4" ss:StyleID="s66"/>
   </Row>
   <Row>
    <Cell ss:Index="6" ss:StyleID="s66"/>
    <Cell ss:Index="8" ss:StyleID="s66"/>
   </Row>
   <Row>
    <Cell ss:Index="4" ss:StyleID="s66"/>
    <Cell ss:Index="6" ss:StyleID="s66"/>
    <Cell ss:Index="8" ss:StyleID="s66"/>
   </Row>
   <Row ss:Index="205">
    <Cell ss:Index="4" ss:StyleID="s66"/>
    <Cell ss:Index="6" ss:StyleID="s66"/>
   </Row>
   <Row ss:Index="207">
    <Cell ss:Index="4" ss:StyleID="s66"/>
    <Cell ss:Index="6" ss:StyleID="s66"/>
    <Cell ss:Index="8" ss:StyleID="s66"/>
   </Row>
   <Row>
    <Cell ss:Index="4" ss:StyleID="s66"/>
    <Cell ss:Index="6" ss:StyleID="s66"/>
    <Cell ss:Index="8" ss:StyleID="s66"/>
   </Row>
   <Row>
    <Cell ss:Index="4" ss:StyleID="s66"/>
    <Cell ss:Index="6" ss:StyleID="s66"/>
    <Cell ss:Index="8" ss:StyleID="s66"/>
   </Row>
   <Row>
    <Cell ss:Index="4" ss:StyleID="s66"/>
   </Row>
   <Row>
    <Cell ss:Index="3" ss:StyleID="s66"/>
    <Cell ss:StyleID="s66"/>
   </Row>
   <Row ss:Index="213">
    <Cell ss:Index="3" ss:StyleID="s66"/>
    <Cell ss:Index="6" ss:StyleID="s66"/>
    <Cell ss:Index="8" ss:StyleID="s66"/>
   </Row>
   <Row>
    <Cell ss:Index="6" ss:StyleID="s66"/>
    <Cell ss:Index="8" ss:StyleID="s66"/>
   </Row>
   <Row ss:Index="216">
    <Cell ss:Index="6" ss:StyleID="s66"/>
    <Cell ss:Index="8" ss:StyleID="s66"/>
   </Row>
   <Row>
    <Cell ss:Index="4" ss:StyleID="s66"/>
    <Cell ss:Index="6" ss:StyleID="s66"/>
   </Row>
   <Row>
    <Cell ss:Index="4" ss:StyleID="s66"/>
    <Cell ss:Index="6" ss:StyleID="s66"/>
   </Row>
   <Row>
    <Cell ss:Index="6" ss:StyleID="s66"/>
   </Row>
   <Row>
    <Cell ss:Index="4" ss:StyleID="s66"/>
   </Row>
   <Row>
    <Cell ss:Index="4" ss:StyleID="s66"/>
    <Cell ss:Index="6" ss:StyleID="s66"/>
    <Cell ss:Index="8" ss:StyleID="s66"/>
   </Row>
   <Row>
    <Cell ss:Index="4" ss:StyleID="s66"/>
    <Cell ss:Index="6" ss:StyleID="s66"/>
    <Cell ss:Index="8" ss:StyleID="s66"/>
   </Row>
   <Row>
    <Cell ss:Index="4" ss:StyleID="s66"/>
   </Row>
   <Row>
    <Cell ss:Index="6" ss:StyleID="s66"/>
    <Cell ss:Index="8" ss:StyleID="s66"/>
   </Row>
   <Row>
    <Cell ss:Index="4" ss:StyleID="s66"/>
    <Cell ss:Index="6" ss:StyleID="s66"/>
    <Cell ss:Index="8" ss:StyleID="s66"/>
   </Row>
   <Row>
    <Cell ss:Index="4" ss:StyleID="s66"/>
    <Cell ss:Index="6" ss:StyleID="s66"/>
    <Cell ss:Index="8" ss:StyleID="s66"/>
   </Row>
   <Row>
    <Cell ss:Index="4" ss:StyleID="s66"/>
    <Cell ss:Index="6" ss:StyleID="s66"/>
   </Row>
   <Row>
    <Cell ss:Index="4" ss:StyleID="s66"/>
    <Cell ss:Index="6" ss:StyleID="s66"/>
   </Row>
   <Row>
    <Cell ss:Index="6" ss:StyleID="s66"/>
    <Cell ss:Index="8" ss:StyleID="s66"/>
   </Row>
   <Row>
    <Cell ss:Index="4" ss:StyleID="s66"/>
    <Cell ss:Index="6" ss:StyleID="s66"/>
    <Cell ss:Index="8" ss:StyleID="s66"/>
   </Row>
   <Row>
    <Cell ss:Index="6" ss:StyleID="s66"/>
   </Row>
   <Row>
    <Cell ss:Index="4" ss:StyleID="s66"/>
    <Cell ss:Index="6" ss:StyleID="s66"/>
    <Cell ss:Index="8" ss:StyleID="s66"/>
   </Row>
   <Row>
    <Cell ss:Index="4" ss:StyleID="s66"/>
   </Row>
   <Row>
    <Cell ss:Index="4" ss:StyleID="s66"/>
    <Cell ss:Index="6" ss:StyleID="s66"/>
    <Cell ss:Index="8" ss:StyleID="s66"/>
   </Row>
   <Row>
    <Cell ss:Index="4" ss:StyleID="s66"/>
    <Cell ss:Index="6" ss:StyleID="s66"/>
    <Cell ss:Index="8" ss:StyleID="s66"/>
   </Row>
   <Row>
    <Cell ss:Index="4" ss:StyleID="s66"/>
    <Cell ss:Index="6" ss:StyleID="s66"/>
    <Cell ss:Index="8" ss:StyleID="s66"/>
   </Row>
   <Row ss:Index="238">
    <Cell ss:Index="6" ss:StyleID="s66"/>
   </Row>
   <Row>
    <Cell ss:Index="4" ss:StyleID="s66"/>
    <Cell ss:Index="6" ss:StyleID="s66"/>
    <Cell ss:Index="8" ss:StyleID="s66"/>
   </Row>
   <Row ss:Index="241">
    <Cell ss:Index="6" ss:StyleID="s66"/>
   </Row>
   <Row>
    <Cell ss:Index="6" ss:StyleID="s66"/>
   </Row>
   <Row>
    <Cell ss:Index="4" ss:StyleID="s66"/>
    <Cell ss:Index="6" ss:StyleID="s66"/>
   </Row>
   <Row>
    <Cell ss:Index="4" ss:StyleID="s66"/>
    <Cell ss:Index="6" ss:StyleID="s66"/>
    <Cell ss:Index="8" ss:StyleID="s66"/>
   </Row>
   <Row>
    <Cell ss:Index="4" ss:StyleID="s66"/>
    <Cell ss:Index="6" ss:StyleID="s66"/>
    <Cell ss:Index="8" ss:StyleID="s66"/>
   </Row>
   <Row>
    <Cell ss:Index="4" ss:StyleID="s66"/>
    <Cell ss:Index="6" ss:StyleID="s66"/>
    <Cell ss:Index="8" ss:StyleID="s66"/>
   </Row>
   <Row>
    <Cell ss:Index="4" ss:StyleID="s66"/>
    <Cell ss:Index="6" ss:StyleID="s66"/>
   </Row>
   <Row>
    <Cell ss:Index="4" ss:StyleID="s66"/>
    <Cell ss:Index="6" ss:StyleID="s66"/>
    <Cell ss:Index="8" ss:StyleID="s66"/>
   </Row>
   <Row ss:Index="250">
    <Cell ss:Index="4" ss:StyleID="s66"/>
    <Cell ss:Index="6" ss:StyleID="s66"/>
    <Cell ss:Index="8" ss:StyleID="s66"/>
   </Row>
   <Row>
    <Cell ss:Index="4" ss:StyleID="s66"/>
    <Cell ss:Index="6" ss:StyleID="s66"/>
   </Row>
   <Row>
    <Cell ss:Index="4" ss:StyleID="s66"/>
    <Cell ss:Index="6" ss:StyleID="s66"/>
    <Cell ss:Index="8" ss:StyleID="s66"/>
   </Row>
   <Row>
    <Cell ss:Index="4" ss:StyleID="s66"/>
    <Cell ss:Index="6" ss:StyleID="s66"/>
    <Cell ss:Index="8" ss:StyleID="s66"/>
   </Row>
   <Row>
    <Cell ss:Index="4" ss:StyleID="s66"/>
    <Cell ss:Index="6" ss:StyleID="s66"/>
   </Row>
   <Row>
    <Cell ss:Index="4" ss:StyleID="s66"/>
    <Cell ss:Index="6" ss:StyleID="s66"/>
   </Row>
   <Row>
    <Cell ss:Index="6" ss:StyleID="s66"/>
    <Cell ss:Index="8" ss:StyleID="s66"/>
   </Row>
   <Row>
    <Cell ss:Index="4" ss:StyleID="s66"/>
    <Cell ss:Index="6" ss:StyleID="s66"/>
   </Row>
   <Row ss:Index="259">
    <Cell ss:Index="6" ss:StyleID="s66"/>
   </Row>
   <Row ss:Index="262">
    <Cell ss:Index="4" ss:StyleID="s66"/>
    <Cell ss:Index="6" ss:StyleID="s66"/>
    <Cell ss:Index="8" ss:StyleID="s66"/>
   </Row>
   <Row>
    <Cell ss:Index="4" ss:StyleID="s66"/>
    <Cell ss:Index="6" ss:StyleID="s66"/>
   </Row>
   <Row>
    <Cell ss:Index="4" ss:StyleID="s66"/>
    <Cell ss:Index="6" ss:StyleID="s66"/>
    <Cell ss:Index="8" ss:StyleID="s66"/>
   </Row>
   <Row>
    <Cell ss:Index="4" ss:StyleID="s66"/>
    <Cell ss:Index="6" ss:StyleID="s66"/>
    <Cell ss:Index="8" ss:StyleID="s66"/>
   </Row>
   <Row>
    <Cell ss:Index="6" ss:StyleID="s66"/>
   </Row>
   <Row>
    <Cell ss:Index="4" ss:StyleID="s66"/>
    <Cell ss:Index="6" ss:StyleID="s66"/>
    <Cell ss:Index="8" ss:StyleID="s66"/>
   </Row>
   <Row>
    <Cell ss:Index="4" ss:StyleID="s66"/>
    <Cell ss:Index="6" ss:StyleID="s66"/>
    <Cell ss:Index="8" ss:StyleID="s66"/>
   </Row>
   <Row>
    <Cell ss:Index="4" ss:StyleID="s66"/>
    <Cell ss:Index="6" ss:StyleID="s66"/>
   </Row>
   <Row>
    <Cell ss:Index="6" ss:StyleID="s66"/>
   </Row>
   <Row>
    <Cell ss:Index="4" ss:StyleID="s66"/>
    <Cell ss:Index="6" ss:StyleID="s66"/>
    <Cell ss:Index="8" ss:StyleID="s66"/>
   </Row>
   <Row>
    <Cell ss:Index="4" ss:StyleID="s66"/>
    <Cell ss:Index="6" ss:StyleID="s66"/>
    <Cell ss:Index="8" ss:StyleID="s66"/>
   </Row>
   <Row>
    <Cell ss:Index="4" ss:StyleID="s66"/>
    <Cell ss:Index="6" ss:StyleID="s66"/>
    <Cell ss:Index="8" ss:StyleID="s66"/>
   </Row>
   <Row>
    <Cell ss:Index="4" ss:StyleID="s66"/>
    <Cell ss:Index="6" ss:StyleID="s66"/>
   </Row>
   <Row>
    <Cell ss:Index="4" ss:StyleID="s66"/>
    <Cell ss:Index="6" ss:StyleID="s66"/>
    <Cell ss:Index="8" ss:StyleID="s66"/>
   </Row>
   <Row>
    <Cell ss:Index="6" ss:StyleID="s66"/>
    <Cell ss:Index="8" ss:StyleID="s66"/>
   </Row>
   <Row>
    <Cell ss:Index="4" ss:StyleID="s66"/>
    <Cell ss:Index="6" ss:StyleID="s66"/>
    <Cell ss:Index="8" ss:StyleID="s66"/>
   </Row>
   <Row>
    <Cell ss:Index="4" ss:StyleID="s66"/>
    <Cell ss:Index="6" ss:StyleID="s66"/>
    <Cell ss:Index="8" ss:StyleID="s66"/>
   </Row>
   <Row>
    <Cell ss:Index="4" ss:StyleID="s66"/>
    <Cell ss:Index="6" ss:StyleID="s66"/>
   </Row>
   <Row>
    <Cell ss:Index="4" ss:StyleID="s66"/>
    <Cell ss:Index="6" ss:StyleID="s66"/>
   </Row>
   <Row>
    <Cell ss:Index="4" ss:StyleID="s66"/>
    <Cell ss:Index="6" ss:StyleID="s66"/>
   </Row>
   <Row>
    <Cell ss:Index="4" ss:StyleID="s66"/>
    <Cell ss:Index="6" ss:StyleID="s66"/>
   </Row>
   <Row>
    <Cell ss:Index="4" ss:StyleID="s66"/>
    <Cell ss:Index="6" ss:StyleID="s66"/>
    <Cell ss:Index="8" ss:StyleID="s66"/>
   </Row>
   <Row ss:Index="285">
    <Cell ss:Index="6" ss:StyleID="s66"/>
   </Row>
   <Row>
    <Cell ss:Index="8" ss:StyleID="s66"/>
   </Row>
   <Row>
    <Cell ss:Index="4" ss:StyleID="s66"/>
    <Cell ss:Index="6" ss:StyleID="s66"/>
   </Row>
   <Row>
    <Cell ss:Index="4" ss:StyleID="s66"/>
    <Cell ss:Index="6" ss:StyleID="s66"/>
    <Cell ss:Index="8" ss:StyleID="s66"/>
   </Row>
   <Row>
    <Cell ss:Index="6" ss:StyleID="s66"/>
    <Cell ss:Index="8" ss:StyleID="s66"/>
   </Row>
   <Row>
    <Cell ss:Index="4" ss:StyleID="s66"/>
    <Cell ss:Index="6" ss:StyleID="s66"/>
   </Row>
   <Row>
    <Cell ss:Index="6" ss:StyleID="s66"/>
    <Cell ss:Index="8" ss:StyleID="s66"/>
   </Row>
   <Row>
    <Cell ss:Index="4" ss:StyleID="s66"/>
    <Cell ss:Index="6" ss:StyleID="s66"/>
    <Cell ss:Index="8" ss:StyleID="s66"/>
   </Row>
   <Row>
    <Cell ss:Index="4" ss:StyleID="s66"/>
    <Cell ss:Index="6" ss:StyleID="s66"/>
   </Row>
   <Row>
    <Cell ss:Index="4" ss:StyleID="s66"/>
    <Cell ss:Index="6" ss:StyleID="s66"/>
    <Cell ss:Index="8" ss:StyleID="s66"/>
   </Row>
   <Row>
    <Cell ss:Index="6" ss:StyleID="s66"/>
   </Row>
   <Row>
    <Cell ss:Index="4" ss:StyleID="s66"/>
    <Cell ss:Index="6" ss:StyleID="s66"/>
   </Row>
   <Row ss:Index="298">
    <Cell ss:Index="4" ss:StyleID="s66"/>
    <Cell ss:Index="6" ss:StyleID="s66"/>
    <Cell ss:Index="8" ss:StyleID="s66"/>
   </Row>
   <Row ss:Index="300">
    <Cell ss:Index="4" ss:StyleID="s66"/>
    <Cell ss:Index="6" ss:StyleID="s66"/>
   </Row>
   <Row ss:Index="302">
    <Cell ss:Index="8" ss:StyleID="s66"/>
   </Row>
   <Row>
    <Cell ss:Index="4" ss:StyleID="s66"/>
    <Cell ss:Index="6" ss:StyleID="s66"/>
    <Cell ss:Index="8" ss:StyleID="s66"/>
   </Row>
   <Row>
    <Cell ss:Index="4" ss:StyleID="s66"/>
    <Cell ss:Index="6" ss:StyleID="s66"/>
   </Row>
   <Row>
    <Cell ss:Index="4" ss:StyleID="s66"/>
    <Cell ss:Index="6" ss:StyleID="s66"/>
    <Cell ss:Index="8" ss:StyleID="s66"/>
   </Row>
   <Row>
    <Cell ss:Index="6" ss:StyleID="s66"/>
   </Row>
   <Row>
    <Cell ss:Index="4" ss:StyleID="s66"/>
    <Cell ss:Index="6" ss:StyleID="s66"/>
    <Cell ss:Index="8" ss:StyleID="s66"/>
   </Row>
   <Row>
    <Cell ss:Index="4" ss:StyleID="s66"/>
    <Cell ss:Index="6" ss:StyleID="s66"/>
    <Cell ss:Index="8" ss:StyleID="s66"/>
   </Row>
   <Row>
    <Cell ss:Index="4" ss:StyleID="s66"/>
    <Cell ss:Index="6" ss:StyleID="s66"/>
   </Row>
   <Row>
    <Cell ss:Index="4" ss:StyleID="s66"/>
    <Cell ss:Index="6" ss:StyleID="s66"/>
    <Cell ss:Index="8" ss:StyleID="s66"/>
   </Row>
   <Row ss:Index="312">
    <Cell ss:Index="4" ss:StyleID="s66"/>
    <Cell ss:Index="6" ss:StyleID="s66"/>
    <Cell ss:Index="8" ss:StyleID="s66"/>
   </Row>
   <Row>
    <Cell ss:Index="4" ss:StyleID="s66"/>
    <Cell ss:Index="6" ss:StyleID="s66"/>
   </Row>
   <Row>
    <Cell ss:Index="4" ss:StyleID="s66"/>
    <Cell ss:Index="6" ss:StyleID="s66"/>
    <Cell ss:Index="8" ss:StyleID="s66"/>
   </Row>
   <Row>
    <Cell ss:Index="8" ss:StyleID="s66"/>
   </Row>
   <Row>
    <Cell ss:Index="4" ss:StyleID="s66"/>
    <Cell ss:Index="6" ss:StyleID="s66"/>
   </Row>
   <Row>
    <Cell ss:Index="4" ss:StyleID="s66"/>
    <Cell ss:Index="6" ss:StyleID="s66"/>
   </Row>
   <Row>
    <Cell ss:Index="4" ss:StyleID="s66"/>
    <Cell ss:Index="6" ss:StyleID="s66"/>
   </Row>
   <Row>
    <Cell ss:Index="4" ss:StyleID="s66"/>
    <Cell ss:Index="6" ss:StyleID="s66"/>
    <Cell ss:Index="8" ss:StyleID="s66"/>
   </Row>
   <Row>
    <Cell ss:Index="4" ss:StyleID="s66"/>
    <Cell ss:Index="6" ss:StyleID="s66"/>
    <Cell ss:Index="8" ss:StyleID="s66"/>
   </Row>
   <Row ss:Index="323">
    <Cell ss:Index="4" ss:StyleID="s66"/>
    <Cell ss:Index="6" ss:StyleID="s66"/>
   </Row>
   <Row>
    <Cell ss:Index="6" ss:StyleID="s66"/>
    <Cell ss:Index="8" ss:StyleID="s66"/>
   </Row>
   <Row>
    <Cell ss:Index="4" ss:StyleID="s66"/>
   </Row>
   <Row ss:Index="327">
    <Cell ss:Index="4" ss:StyleID="s66"/>
    <Cell ss:Index="6" ss:StyleID="s66"/>
    <Cell ss:Index="8" ss:StyleID="s66"/>
   </Row>
   <Row>
    <Cell ss:Index="4" ss:StyleID="s66"/>
    <Cell ss:Index="6" ss:StyleID="s66"/>
    <Cell ss:Index="8" ss:StyleID="s66"/>
   </Row>
   <Row>
    <Cell ss:Index="6" ss:StyleID="s66"/>
    <Cell ss:Index="8" ss:StyleID="s66"/>
   </Row>
   <Row>
    <Cell ss:Index="4" ss:StyleID="s66"/>
    <Cell ss:Index="6" ss:StyleID="s66"/>
    <Cell ss:Index="8" ss:StyleID="s66"/>
   </Row>
   <Row ss:Index="333">
    <Cell ss:Index="4" ss:StyleID="s66"/>
    <Cell ss:Index="6" ss:StyleID="s66"/>
   </Row>
   <Row>
    <Cell ss:Index="4" ss:StyleID="s66"/>
    <Cell ss:Index="6" ss:StyleID="s66"/>
   </Row>
   <Row>
    <Cell ss:Index="6" ss:StyleID="s66"/>
   </Row>
   <Row ss:Index="338">
    <Cell ss:Index="4" ss:StyleID="s66"/>
    <Cell ss:Index="6" ss:StyleID="s66"/>
   </Row>
   <Row ss:Index="340">
    <Cell ss:Index="4" ss:StyleID="s66"/>
    <Cell ss:Index="6" ss:StyleID="s66"/>
    <Cell ss:Index="8" ss:StyleID="s66"/>
   </Row>
   <Row>
    <Cell ss:Index="4" ss:StyleID="s66"/>
    <Cell ss:Index="6" ss:StyleID="s66"/>
    <Cell ss:Index="8" ss:StyleID="s66"/>
   </Row>
   <Row>
    <Cell ss:Index="4" ss:StyleID="s66"/>
    <Cell ss:Index="6" ss:StyleID="s66"/>
   </Row>
   <Row ss:Index="344">
    <Cell ss:Index="4" ss:StyleID="s66"/>
    <Cell ss:Index="6" ss:StyleID="s66"/>
   </Row>
   <Row>
    <Cell ss:Index="4" ss:StyleID="s66"/>
    <Cell ss:Index="6" ss:StyleID="s66"/>
    <Cell ss:Index="8" ss:StyleID="s66"/>
   </Row>
   <Row ss:Index="347">
    <Cell ss:Index="6" ss:StyleID="s66"/>
   </Row>
   <Row>
    <Cell ss:Index="4" ss:StyleID="s66"/>
    <Cell ss:Index="6" ss:StyleID="s66"/>
    <Cell ss:Index="8" ss:StyleID="s66"/>
   </Row>
   <Row>
    <Cell ss:Index="4" ss:StyleID="s66"/>
   </Row>
   <Row>
    <Cell ss:Index="4" ss:StyleID="s66"/>
    <Cell ss:Index="6" ss:StyleID="s66"/>
   </Row>
   <Row>
    <Cell ss:Index="4" ss:StyleID="s66"/>
   </Row>
   <Row>
    <Cell ss:Index="6" ss:StyleID="s66"/>
    <Cell ss:Index="8" ss:StyleID="s66"/>
   </Row>
   <Row>
    <Cell ss:Index="4" ss:StyleID="s66"/>
    <Cell ss:Index="6" ss:StyleID="s66"/>
    <Cell ss:Index="8" ss:StyleID="s66"/>
   </Row>
   <Row>
    <Cell ss:Index="6" ss:StyleID="s66"/>
    <Cell ss:Index="8" ss:StyleID="s66"/>
   </Row>
   <Row>
    <Cell ss:Index="6" ss:StyleID="s66"/>
    <Cell ss:Index="8" ss:StyleID="s66"/>
   </Row>
   <Row>
    <Cell ss:Index="3" ss:StyleID="s66"/>
    <Cell ss:Index="8" ss:StyleID="s66"/>
   </Row>
   <Row>
    <Cell ss:StyleID="s67"/>
    <Cell ss:StyleID="s67"/>
    <Cell ss:StyleID="s67"/>
    <Cell ss:StyleID="s68"/>
    <Cell ss:StyleID="s67"/>
    <Cell ss:StyleID="s68"/>
    <Cell ss:StyleID="s67"/>
    <Cell ss:StyleID="s68"/>
    <Cell ss:Index="20" ss:StyleID="s67"/>
    <Cell ss:StyleID="s67"/>
    <Cell ss:StyleID="s67"/>
    <Cell ss:StyleID="s67"/>
    <Cell ss:StyleID="s67"/>
    <Cell ss:StyleID="s67"/>
    <Cell ss:StyleID="s67"/>
    <Cell ss:StyleID="s67"/>
    <Cell ss:StyleID="s67"/>
    <Cell ss:StyleID="s67"/>
    <Cell ss:StyleID="s67"/>
    <Cell ss:StyleID="s67"/>
    <Cell ss:StyleID="s67"/>
    <Cell ss:StyleID="s67"/>
    <Cell ss:StyleID="s67"/>
   </Row>
   <Row>
    <Cell ss:Index="4" ss:StyleID="s66"/>
    <Cell ss:Index="6" ss:StyleID="s66"/>
    <Cell ss:Index="8" ss:StyleID="s66"/>
   </Row>
   <Row ss:Index="360">
    <Cell ss:Index="6" ss:StyleID="s66"/>
    <Cell ss:Index="8" ss:StyleID="s66"/>
   </Row>
   <Row>
    <Cell ss:Index="6" ss:StyleID="s66"/>
    <Cell ss:Index="8" ss:StyleID="s66"/>
   </Row>
   <Row>
    <Cell ss:Index="4" ss:StyleID="s66"/>
   </Row>
   <Row>
    <Cell ss:Index="6" ss:StyleID="s66"/>
    <Cell ss:Index="8" ss:StyleID="s66"/>
   </Row>
   <Row>
    <Cell ss:Index="4" ss:StyleID="s66"/>
    <Cell ss:Index="6" ss:StyleID="s66"/>
    <Cell ss:Index="8" ss:StyleID="s66"/>
   </Row>
   <Row>
    <Cell ss:Index="4" ss:StyleID="s66"/>
    <Cell ss:Index="6" ss:StyleID="s66"/>
   </Row>
   <Row>
    <Cell ss:Index="4" ss:StyleID="s66"/>
   </Row>
   <Row>
    <Cell ss:Index="4" ss:StyleID="s66"/>
    <Cell ss:Index="6" ss:StyleID="s66"/>
    <Cell ss:Index="8" ss:StyleID="s66"/>
   </Row>
   <Row>
    <Cell ss:Index="6" ss:StyleID="s66"/>
    <Cell ss:Index="8" ss:StyleID="s66"/>
   </Row>
   <Row>
    <Cell ss:Index="4" ss:StyleID="s66"/>
    <Cell ss:Index="6" ss:StyleID="s66"/>
    <Cell ss:Index="8" ss:StyleID="s66"/>
   </Row>
   <Row>
    <Cell ss:Index="4" ss:StyleID="s66"/>
    <Cell ss:Index="6" ss:StyleID="s66"/>
    <Cell ss:Index="8" ss:StyleID="s66"/>
   </Row>
   <Row>
    <Cell ss:Index="6" ss:StyleID="s66"/>
    <Cell ss:Index="8" ss:StyleID="s66"/>
   </Row>
   <Row>
    <Cell ss:Index="4" ss:StyleID="s66"/>
    <Cell ss:Index="6" ss:StyleID="s66"/>
   </Row>
   <Row>
    <Cell ss:Index="4" ss:StyleID="s66"/>
    <Cell ss:Index="6" ss:StyleID="s66"/>
    <Cell ss:Index="8" ss:StyleID="s66"/>
   </Row>
   <Row ss:Index="375">
    <Cell ss:Index="4" ss:StyleID="s66"/>
    <Cell ss:Index="6" ss:StyleID="s66"/>
    <Cell ss:Index="8" ss:StyleID="s66"/>
   </Row>
   <Row>
    <Cell ss:Index="4" ss:StyleID="s66"/>
    <Cell ss:Index="6" ss:StyleID="s66"/>
    <Cell ss:Index="8" ss:StyleID="s66"/>
   </Row>
   <Row>
    <Cell ss:Index="4" ss:StyleID="s66"/>
    <Cell ss:Index="6" ss:StyleID="s66"/>
    <Cell ss:Index="8" ss:StyleID="s66"/>
   </Row>
   <Row>
    <Cell ss:Index="4" ss:StyleID="s66"/>
    <Cell ss:Index="6" ss:StyleID="s66"/>
    <Cell ss:Index="8" ss:StyleID="s66"/>
   </Row>
   <Row>
    <Cell ss:Index="6" ss:StyleID="s66"/>
    <Cell ss:Index="8" ss:StyleID="s66"/>
   </Row>
   <Row>
    <Cell ss:Index="4" ss:StyleID="s66"/>
    <Cell ss:Index="6" ss:StyleID="s66"/>
   </Row>
   <Row ss:Index="382">
    <Cell ss:Index="4" ss:StyleID="s66"/>
    <Cell ss:Index="6" ss:StyleID="s66"/>
   </Row>
   <Row>
    <Cell ss:Index="4" ss:StyleID="s66"/>
    <Cell ss:Index="6" ss:StyleID="s66"/>
    <Cell ss:Index="8" ss:StyleID="s66"/>
   </Row>
   <Row ss:Index="385">
    <Cell ss:Index="4" ss:StyleID="s66"/>
    <Cell ss:Index="6" ss:StyleID="s66"/>
   </Row>
   <Row>
    <Cell ss:Index="4" ss:StyleID="s66"/>
    <Cell ss:Index="6" ss:StyleID="s66"/>
   </Row>
   <Row>
    <Cell ss:Index="4" ss:StyleID="s66"/>
    <Cell ss:Index="6" ss:StyleID="s66"/>
    <Cell ss:Index="8" ss:StyleID="s66"/>
   </Row>
   <Row ss:Index="389">
    <Cell ss:Index="4" ss:StyleID="s66"/>
    <Cell ss:Index="6" ss:StyleID="s66"/>
    <Cell ss:Index="8" ss:StyleID="s66"/>
   </Row>
   <Row>
    <Cell ss:Index="4" ss:StyleID="s66"/>
    <Cell ss:Index="6" ss:StyleID="s66"/>
    <Cell ss:Index="8" ss:StyleID="s66"/>
   </Row>
   <Row>
    <Cell ss:Index="3" ss:StyleID="s66"/>
    <Cell ss:StyleID="s66"/>
    <Cell ss:Index="6" ss:StyleID="s66"/>
    <Cell ss:Index="8" ss:StyleID="s66"/>
   </Row>
   <Row>
    <Cell ss:Index="4" ss:StyleID="s66"/>
    <Cell ss:Index="6" ss:StyleID="s66"/>
    <Cell ss:Index="8" ss:StyleID="s66"/>
   </Row>
   <Row>
    <Cell ss:Index="4" ss:StyleID="s66"/>
    <Cell ss:Index="6" ss:StyleID="s66"/>
    <Cell ss:Index="8" ss:StyleID="s66"/>
   </Row>
   <Row>
    <Cell ss:Index="4" ss:StyleID="s66"/>
    <Cell ss:Index="6" ss:StyleID="s66"/>
    <Cell ss:Index="8" ss:StyleID="s66"/>
   </Row>
   <Row>
    <Cell ss:Index="6" ss:StyleID="s66"/>
    <Cell ss:Index="8" ss:StyleID="s66"/>
   </Row>
   <Row>
    <Cell ss:Index="4" ss:StyleID="s66"/>
    <Cell ss:Index="6" ss:StyleID="s66"/>
    <Cell ss:Index="8" ss:StyleID="s66"/>
   </Row>
   <Row>
    <Cell ss:Index="4" ss:StyleID="s66"/>
    <Cell ss:Index="6" ss:StyleID="s66"/>
    <Cell ss:Index="8" ss:StyleID="s66"/>
   </Row>
   <Row>
    <Cell ss:Index="4" ss:StyleID="s66"/>
    <Cell ss:Index="6" ss:StyleID="s66"/>
    <Cell ss:Index="8" ss:StyleID="s66"/>
   </Row>
   <Row>
    <Cell ss:Index="4" ss:StyleID="s66"/>
    <Cell ss:Index="6" ss:StyleID="s66"/>
    <Cell ss:Index="8" ss:StyleID="s66"/>
   </Row>
   <Row>
    <Cell ss:Index="4" ss:StyleID="s66"/>
    <Cell ss:Index="6" ss:StyleID="s66"/>
    <Cell ss:Index="8" ss:StyleID="s66"/>
   </Row>
  </Table>
  <WorksheetOptions xmlns="urn:schemas-microsoft-com:office:excel">
   <PageSetup>
    <Header x:Margin="0.3"/>
    <Footer x:Margin="0.3"/>
    <PageMargins x:Bottom="0.75" x:Left="0.7" x:Right="0.7" x:Top="0.75"/>
   </PageSetup>
   <Selected/>
   <Panes>
    <Pane>
     <Number>3</Number>
     <RangeSelection>R1:R1048576</RangeSelection>
    </Pane>
   </Panes>
   <ProtectObjects>False</ProtectObjects>
   <ProtectScenarios>False</ProtectScenarios>
  </WorksheetOptions>
 </Worksheet>
</Workbook>
