# Supplementary material for: Decreased microbial co-occurrence network stability and SCFA receptor level correlates with obesity in African-origin women
Source: Sci Rep. 2018 Nov 20;8:17135. doi: 10.1038/s41598-018-35230-9 (PMC6244201; doi:10.1038/s41598-018-35230-9)
Supplement: Supplementary file 6 — Table S5 [file 41598_2018_35230_MOESM6_ESM.zip › SREP-18-15117-s06.xml]

<?xml version="1.0"?>
<?mso-application progid="Excel.Sheet"?>
<Workbook xmlns="urn:schemas-microsoft-com:office:spreadsheet"
 xmlns:o="urn:schemas-microsoft-com:office:office"
 xmlns:x="urn:schemas-microsoft-com:office:excel"
 xmlns:ss="urn:schemas-microsoft-com:office:spreadsheet"
 xmlns:html="http://www.w3.org/TR/REC-html40">
 <DocumentProperties xmlns="urn:schemas-microsoft-com:office:office">
  <Author>Dugas, Lara</Author>
  <LastAuthor>Dugas, Lara</LastAuthor>
  <Created>2018-03-16T21:35:59Z</Created>
  <LastSaved>2018-03-16T21:36:09Z</LastSaved>
  <Company>Loyola University Chicago</Company>
  <Version>15.00</Version>
 </DocumentProperties>
 <OfficeDocumentSettings xmlns="urn:schemas-microsoft-com:office:office">
  <AllowPNG/>
 </OfficeDocumentSettings>
 <ExcelWorkbook xmlns="urn:schemas-microsoft-com:office:excel">
  <WindowHeight>12435</WindowHeight>
  <WindowWidth>28800</WindowWidth>
  <WindowTopX>0</WindowTopX>
  <WindowTopY>0</WindowTopY>
  <ProtectStructure>False</ProtectStructure>
  <ProtectWindows>False</ProtectWindows>
 </ExcelWorkbook>
 <Styles>
  <Style ss:ID="Default" ss:Name="Normal">
   <Alignment ss:Vertical="Bottom"/>
   <Borders/>
   <Font ss:FontName="Calibri" x:Family="Swiss" ss:Size="11" ss:Color="#000000"/>
   <Interior/>
   <NumberFormat/>
   <Protection/>
  </Style>
  <Style ss:ID="m473048440">
   <Alignment ss:Horizontal="Center" ss:Vertical="Bottom"/>
   <Borders>
    <Border ss:Position="Left" ss:LineStyle="Continuous" ss:Weight="1"/>
    <Border ss:Position="Right" ss:LineStyle="Continuous" ss:Weight="1"/>
    <Border ss:Position="Top" ss:LineStyle="Continuous" ss:Weight="1"/>
   </Borders>
   <Font ss:FontName="Arial" x:Family="Swiss" ss:Size="12" ss:Color="#000000"
    ss:Bold="1"/>
   <Interior/>
  </Style>
  <Style ss:ID="m473048460">
   <Alignment ss:Horizontal="Center" ss:Vertical="Bottom"/>
   <Borders>
    <Border ss:Position="Left" ss:LineStyle="Continuous" ss:Weight="1"/>
    <Border ss:Position="Right" ss:LineStyle="Continuous" ss:Weight="1"/>
   </Borders>
   <Font ss:FontName="Arial" x:Family="Swiss" ss:Size="12" ss:Color="#000000"
    ss:Bold="1"/>
   <Interior/>
  </Style>
  <Style ss:ID="m473048480">
   <Alignment ss:Horizontal="Center" ss:Vertical="Bottom"/>
   <Borders>
    <Border ss:Position="Left" ss:LineStyle="Continuous" ss:Weight="1"/>
    <Border ss:Position="Right" ss:LineStyle="Continuous" ss:Weight="1"/>
   </Borders>
   <Font ss:FontName="Arial" x:Family="Swiss" ss:Size="12" ss:Color="#000000"
    ss:Bold="1"/>
   <Interior/>
   <NumberFormat ss:Format="0.00000000000000"/>
  </Style>
  <Style ss:ID="s16">
   <Alignment ss:Vertical="Center"/>
   <Font ss:FontName="Arial" x:Family="Swiss" ss:Size="12" ss:Color="#000000"/>
  </Style>
  <Style ss:ID="s17">
   <Font ss:FontName="Arial" x:Family="Swiss" ss:Size="12" ss:Color="#000000"/>
  </Style>
  <Style ss:ID="s18">
   <Borders/>
   <Font ss:FontName="Arial" x:Family="Swiss" ss:Size="12" ss:Color="#000000"/>
   <Interior/>
  </Style>
  <Style ss:ID="s28">
   <Borders>
    <Border ss:Position="Bottom" ss:LineStyle="Double" ss:Weight="3"/>
   </Borders>
   <Font ss:FontName="Arial" x:Family="Swiss" ss:Size="12" ss:Color="#000000"/>
   <Interior/>
  </Style>
  <Style ss:ID="s29">
   <Alignment ss:Horizontal="Center" ss:Vertical="Bottom"/>
   <Borders>
    <Border ss:Position="Bottom" ss:LineStyle="Double" ss:Weight="3"/>
    <Border ss:Position="Left" ss:LineStyle="Continuous" ss:Weight="1"/>
   </Borders>
   <Font ss:FontName="Arial" x:Family="Swiss" ss:Size="12" ss:Color="#000000"/>
   <Interior/>
  </Style>
  <Style ss:ID="s30">
   <Alignment ss:Horizontal="Center" ss:Vertical="Bottom"/>
   <Borders>
    <Border ss:Position="Bottom" ss:LineStyle="Double" ss:Weight="3"/>
   </Borders>
   <Font ss:FontName="Arial" x:Family="Swiss" ss:Size="12" ss:Color="#000000"/>
   <Interior/>
  </Style>
  <Style ss:ID="s31">
   <Alignment ss:Horizontal="Center" ss:Vertical="Bottom"/>
   <Borders>
    <Border ss:Position="Bottom" ss:LineStyle="Double" ss:Weight="3"/>
    <Border ss:Position="Right" ss:LineStyle="Continuous" ss:Weight="1"/>
   </Borders>
   <Font ss:FontName="Arial" x:Family="Swiss" ss:Size="12" ss:Color="#000000"/>
   <Interior/>
  </Style>
  <Style ss:ID="s32">
   <Alignment ss:Horizontal="Center" ss:Vertical="Bottom"/>
   <Borders>
    <Border ss:Position="Bottom" ss:LineStyle="Double" ss:Weight="3"/>
    <Border ss:Position="Left" ss:LineStyle="Continuous" ss:Weight="1"/>
   </Borders>
   <Font ss:FontName="Arial" x:Family="Swiss" ss:Size="12" ss:Color="#000000"/>
   <Interior/>
   <NumberFormat ss:Format="0.00000000000000"/>
  </Style>
  <Style ss:ID="s33">
   <Alignment ss:Horizontal="Center" ss:Vertical="Bottom"/>
   <Borders>
    <Border ss:Position="Bottom" ss:LineStyle="Double" ss:Weight="3"/>
   </Borders>
   <Font ss:FontName="Arial" x:Family="Swiss" ss:Size="12" ss:Color="#000000"/>
   <Interior/>
   <NumberFormat ss:Format="0.00000000000000"/>
  </Style>
  <Style ss:ID="s34">
   <Alignment ss:Horizontal="Center" ss:Vertical="Bottom"/>
   <Borders>
    <Border ss:Position="Bottom" ss:LineStyle="Double" ss:Weight="3"/>
    <Border ss:Position="Right" ss:LineStyle="Continuous" ss:Weight="1"/>
   </Borders>
   <Font ss:FontName="Arial" x:Family="Swiss" ss:Size="12" ss:Color="#000000"/>
   <Interior/>
   <NumberFormat ss:Format="0.00000000000000"/>
  </Style>
  <Style ss:ID="s35">
   <Font ss:FontName="Arial" x:Family="Swiss" ss:Size="12" ss:Color="#000000"/>
   <Interior/>
  </Style>
  <Style ss:ID="s36">
   <Alignment ss:Horizontal="Center" ss:Vertical="Bottom"/>
   <Borders>
    <Border ss:Position="Left" ss:LineStyle="Continuous" ss:Weight="1"/>
   </Borders>
   <Font ss:FontName="Arial" x:Family="Swiss" ss:Size="12" ss:Color="#000000"/>
   <Interior/>
   <NumberFormat ss:Format="Fixed"/>
  </Style>
  <Style ss:ID="s37">
   <Alignment ss:Horizontal="Center" ss:Vertical="Bottom"/>
   <Borders/>
   <Font ss:FontName="Arial" x:Family="Swiss" ss:Size="12" ss:Color="#000000"/>
   <Interior/>
   <NumberFormat ss:Format="Fixed"/>
  </Style>
  <Style ss:ID="s38">
   <Alignment ss:Horizontal="Center" ss:Vertical="Bottom"/>
   <Borders>
    <Border ss:Position="Right" ss:LineStyle="Continuous" ss:Weight="1"/>
   </Borders>
   <Font ss:FontName="Arial" x:Family="Swiss" ss:Size="12" ss:Color="#000000"/>
   <Interior/>
   <NumberFormat ss:Format="Fixed"/>
  </Style>
  <Style ss:ID="s39">
   <Alignment ss:Horizontal="Center" ss:Vertical="Bottom"/>
   <Borders>
    <Border ss:Position="Left" ss:LineStyle="Continuous" ss:Weight="1"/>
   </Borders>
   <Font ss:FontName="Arial" x:Family="Swiss" ss:Size="12" ss:Color="#000000"/>
   <Interior/>
   <NumberFormat ss:Format="0.0E+00"/>
  </Style>
  <Style ss:ID="s40">
   <Alignment ss:Horizontal="Center" ss:Vertical="Bottom"/>
   <Borders/>
   <Font ss:FontName="Arial" x:Family="Swiss" ss:Size="12" ss:Color="#000000"/>
   <Interior/>
   <NumberFormat ss:Format="0.0E+00"/>
  </Style>
  <Style ss:ID="s41">
   <Alignment ss:Horizontal="Center" ss:Vertical="Bottom"/>
   <Borders/>
   <Font ss:FontName="Arial" x:Family="Swiss" ss:Size="12" ss:Color="#000000"/>
   <Interior/>
   <NumberFormat ss:Format="0.0E+00"/>
  </Style>
  <Style ss:ID="s42">
   <Alignment ss:Horizontal="Center" ss:Vertical="Bottom"/>
   <Borders>
    <Border ss:Position="Right" ss:LineStyle="Continuous" ss:Weight="1"/>
   </Borders>
   <Font ss:FontName="Arial" x:Family="Swiss" ss:Size="12" ss:Color="#000000"/>
   <Interior/>
   <NumberFormat ss:Format="0.0E+00"/>
  </Style>
  <Style ss:ID="s43">
   <Font ss:FontName="Arial" x:Family="Swiss" ss:Size="12" ss:Color="#000000"/>
   <Interior/>
  </Style>
  <Style ss:ID="s44">
   <Alignment ss:Horizontal="Center" ss:Vertical="Bottom"/>
   <Borders>
    <Border ss:Position="Left" ss:LineStyle="Continuous" ss:Weight="1"/>
   </Borders>
   <Font ss:FontName="Arial" x:Family="Swiss" ss:Size="12" ss:Color="#000000"/>
   <Interior/>
   <NumberFormat ss:Format="Fixed"/>
  </Style>
  <Style ss:ID="s45">
   <Alignment ss:Horizontal="Center" ss:Vertical="Bottom"/>
   <Borders/>
   <Font ss:FontName="Arial" x:Family="Swiss" ss:Size="12" ss:Color="#000000"/>
   <Interior/>
   <NumberFormat ss:Format="Fixed"/>
  </Style>
  <Style ss:ID="s46">
   <Alignment ss:Horizontal="Center" ss:Vertical="Bottom"/>
   <Borders>
    <Border ss:Position="Right" ss:LineStyle="Continuous" ss:Weight="1"/>
   </Borders>
   <Font ss:FontName="Arial" x:Family="Swiss" ss:Size="12" ss:Color="#000000"/>
   <Interior/>
   <NumberFormat ss:Format="Fixed"/>
  </Style>
  <Style ss:ID="s47">
   <Alignment ss:Horizontal="Center" ss:Vertical="Bottom"/>
   <Borders>
    <Border ss:Position="Left" ss:LineStyle="Continuous" ss:Weight="1"/>
   </Borders>
   <Font ss:FontName="Arial" x:Family="Swiss" ss:Size="12" ss:Color="#000000"/>
   <Interior/>
   <NumberFormat ss:Format="0.0E+00"/>
  </Style>
  <Style ss:ID="s48">
   <Alignment ss:Horizontal="Center" ss:Vertical="Bottom"/>
   <Borders>
    <Border ss:Position="Bottom" ss:LineStyle="Continuous" ss:Weight="1"/>
    <Border ss:Position="Left" ss:LineStyle="Continuous" ss:Weight="1"/>
   </Borders>
   <Font ss:FontName="Arial" x:Family="Swiss" ss:Size="12" ss:Color="#000000"/>
   <Interior/>
   <NumberFormat ss:Format="Fixed"/>
  </Style>
  <Style ss:ID="s49">
   <Alignment ss:Horizontal="Center" ss:Vertical="Bottom"/>
   <Borders>
    <Border ss:Position="Bottom" ss:LineStyle="Continuous" ss:Weight="1"/>
   </Borders>
   <Font ss:FontName="Arial" x:Family="Swiss" ss:Size="12" ss:Color="#000000"/>
   <Interior/>
   <NumberFormat ss:Format="Fixed"/>
  </Style>
  <Style ss:ID="s50">
   <Alignment ss:Horizontal="Center" ss:Vertical="Bottom"/>
   <Borders>
    <Border ss:Position="Bottom" ss:LineStyle="Continuous" ss:Weight="1"/>
    <Border ss:Position="Right" ss:LineStyle="Continuous" ss:Weight="1"/>
   </Borders>
   <Font ss:FontName="Arial" x:Family="Swiss" ss:Size="12" ss:Color="#000000"/>
   <Interior/>
   <NumberFormat ss:Format="Fixed"/>
  </Style>
  <Style ss:ID="s51">
   <Alignment ss:Horizontal="Center" ss:Vertical="Bottom"/>
   <Borders>
    <Border ss:Position="Bottom" ss:LineStyle="Continuous" ss:Weight="1"/>
    <Border ss:Position="Left" ss:LineStyle="Continuous" ss:Weight="1"/>
   </Borders>
   <Font ss:FontName="Arial" x:Family="Swiss" ss:Size="12" ss:Color="#000000"/>
   <Interior/>
   <NumberFormat ss:Format="0.0E+00"/>
  </Style>
  <Style ss:ID="s52">
   <Alignment ss:Horizontal="Center" ss:Vertical="Bottom"/>
   <Borders>
    <Border ss:Position="Bottom" ss:LineStyle="Continuous" ss:Weight="1"/>
   </Borders>
   <Font ss:FontName="Arial" x:Family="Swiss" ss:Size="12" ss:Color="#000000"/>
   <Interior/>
   <NumberFormat ss:Format="0.0E+00"/>
  </Style>
  <Style ss:ID="s53">
   <Alignment ss:Horizontal="Center" ss:Vertical="Bottom"/>
   <Borders>
    <Border ss:Position="Bottom" ss:LineStyle="Continuous" ss:Weight="1"/>
   </Borders>
   <Font ss:FontName="Arial" x:Family="Swiss" ss:Size="12" ss:Color="#000000"/>
   <Interior/>
   <NumberFormat ss:Format="0.0E+00"/>
  </Style>
  <Style ss:ID="s54">
   <Alignment ss:Horizontal="Center" ss:Vertical="Bottom"/>
   <Borders>
    <Border ss:Position="Bottom" ss:LineStyle="Continuous" ss:Weight="1"/>
    <Border ss:Position="Right" ss:LineStyle="Continuous" ss:Weight="1"/>
   </Borders>
   <Font ss:FontName="Arial" x:Family="Swiss" ss:Size="12" ss:Color="#000000"/>
   <Interior/>
   <NumberFormat ss:Format="0.0E+00"/>
  </Style>
  <Style ss:ID="s55">
   <Alignment ss:Horizontal="Center" ss:Vertical="Bottom"/>
   <Font ss:FontName="Arial" x:Family="Swiss" ss:Size="12" ss:Color="#000000"/>
   <Interior/>
  </Style>
  <Style ss:ID="s56">
   <Alignment ss:Horizontal="Center" ss:Vertical="Bottom"/>
   <Font ss:FontName="Arial" x:Family="Swiss" ss:Size="12" ss:Color="#000000"/>
   <Interior/>
   <NumberFormat ss:Format="Scientific"/>
  </Style>
  <Style ss:ID="s57">
   <Alignment ss:Horizontal="Center" ss:Vertical="Bottom"/>
   <Font ss:FontName="Arial" x:Family="Swiss" ss:Size="12" ss:Color="#000000"/>
   <Interior/>
   <NumberFormat ss:Format="0.00000000000000"/>
  </Style>
  <Style ss:ID="s58">
   <Alignment ss:Horizontal="Center" ss:Vertical="Bottom"/>
   <Borders/>
   <Font ss:FontName="Arial" x:Family="Swiss" ss:Size="12" ss:Color="#000000"/>
   <Interior/>
   <NumberFormat ss:Format="0.00000000000000"/>
  </Style>
  <Style ss:ID="s59">
   <Alignment ss:Horizontal="Center" ss:Vertical="Bottom"/>
   <Borders/>
   <Font ss:FontName="Arial" x:Family="Swiss" ss:Size="12" ss:Color="#000000"/>
   <Interior/>
  </Style>
  <Style ss:ID="s60">
   <Alignment ss:Horizontal="Center" ss:Vertical="Bottom"/>
   <Borders/>
   <Font ss:FontName="Arial" x:Family="Swiss" ss:Size="12" ss:Color="#000000"/>
   <Interior/>
   <NumberFormat ss:Format="Scientific"/>
  </Style>
 </Styles>
 <Worksheet ss:Name="Sheet1">
  <Table ss:ExpandedColumnCount="22" ss:ExpandedRowCount="399" x:FullColumns="1"
   x:FullRows="1" ss:StyleID="s18" ss:DefaultColumnWidth="65.25"
   ss:DefaultRowHeight="15">
   <Column ss:StyleID="s18" ss:Width="129"/>
   <Column ss:StyleID="s18" ss:Width="93.75"/>
   <Column ss:StyleID="s59" ss:AutoFitWidth="0" ss:Width="47.25"/>
   <Column ss:StyleID="s59" ss:AutoFitWidth="0" ss:Width="45"/>
   <Column ss:StyleID="s59" ss:AutoFitWidth="0" ss:Width="47.25"/>
   <Column ss:StyleID="s59" ss:AutoFitWidth="0" ss:Width="62.25"/>
   <Column ss:StyleID="s59" ss:Width="63"/>
   <Column ss:StyleID="s59"/>
   <Column ss:StyleID="s59" ss:Width="62.25"/>
   <Column ss:StyleID="s59" ss:Width="60"/>
   <Column ss:StyleID="s59" ss:Width="63"/>
   <Column ss:StyleID="s59" ss:Width="132.75"/>
   <Column ss:StyleID="s59" ss:Width="137.25"/>
   <Column ss:StyleID="s59" ss:Width="141.75"/>
   <Column ss:StyleID="s58" ss:Width="137.25" ss:Span="5"/>
   <Column ss:Index="21" ss:StyleID="s58" ss:Width="141"/>
   <Column ss:StyleID="s58" ss:Width="143.25"/>
   <Row ss:StyleID="s17">
    <Cell ss:StyleID="s16"><Data ss:Type="String">Table S5. Human taxonomical differences: GL, Ghana Lean; GO, Ghana Obese; UL USA Lean; UO, USA Obese </Data></Cell>
   </Row>
   <Row ss:StyleID="s17">
    <Cell ss:StyleID="s16"/>
   </Row>
   <Row ss:Height="15.75">
    <Cell ss:Index="3" ss:MergeAcross="3" ss:StyleID="m473048440"><Data
      ss:Type="String">Average normalized abundance</Data></Cell>
    <Cell ss:MergeAcross="7" ss:StyleID="m473048460"><Data ss:Type="String">Fold change</Data></Cell>
    <Cell ss:MergeAcross="7" ss:StyleID="m473048480"><Data ss:Type="String">p-values (fdr corrected)</Data></Cell>
   </Row>
   <Row ss:Height="15.75">
    <Cell ss:StyleID="s28"/>
    <Cell ss:StyleID="s28"><Data ss:Type="String">TaxonomicLevel</Data></Cell>
    <Cell ss:StyleID="s29"><Data ss:Type="String">GL</Data></Cell>
    <Cell ss:StyleID="s30"><Data ss:Type="String">UL</Data></Cell>
    <Cell ss:StyleID="s30"><Data ss:Type="String">GO</Data></Cell>
    <Cell ss:StyleID="s31"><Data ss:Type="String">UO</Data></Cell>
    <Cell ss:StyleID="s29"><Data ss:Type="String">GO vs. GL</Data></Cell>
    <Cell ss:StyleID="s30"><Data ss:Type="String">UO vs. GO</Data></Cell>
    <Cell ss:StyleID="s30"><Data ss:Type="String">UO vs. UL</Data></Cell>
    <Cell ss:StyleID="s30"><Data ss:Type="String">UL vs. GL</Data></Cell>
    <Cell ss:StyleID="s30"><Data ss:Type="String">UO vs. GL</Data></Cell>
    <Cell ss:StyleID="s30"><Data ss:Type="String">(UO+UL) vs. (GO + GL)</Data></Cell>
    <Cell ss:StyleID="s30"><Data ss:Type="String">(UO +GO) vs. (UL + GL)</Data></Cell>
    <Cell ss:StyleID="s31"><Data ss:Type="String">(UO + GO + UL)/3 vs. GL</Data></Cell>
    <Cell ss:StyleID="s32"><Data ss:Type="String">GO vs. GL </Data></Cell>
    <Cell ss:StyleID="s33"><Data ss:Type="String">UO vs. GO </Data></Cell>
    <Cell ss:StyleID="s33"><Data ss:Type="String">UO vs. UL </Data></Cell>
    <Cell ss:StyleID="s33"><Data ss:Type="String">UL vs. GL</Data></Cell>
    <Cell ss:StyleID="s33"><Data ss:Type="String">UO vs. GL</Data></Cell>
    <Cell ss:StyleID="s33"><Data ss:Type="String">(UO+UL) vs. (GO+GL) </Data></Cell>
    <Cell ss:StyleID="s33"><Data ss:Type="String">(UO +GO) vs. (UL + GL) </Data></Cell>
    <Cell ss:StyleID="s34"><Data ss:Type="String">(UO + GO + UL)/3 vs. GL</Data></Cell>
   </Row>
   <Row ss:Height="15.75">
    <Cell ss:StyleID="s35"><Data ss:Type="String">Proteobacteria</Data></Cell>
    <Cell ss:StyleID="s35"><Data ss:Type="String">Phylum</Data></Cell>
    <Cell ss:StyleID="s36"><Data ss:Type="Number">9.0031197506313791</Data></Cell>
    <Cell ss:StyleID="s37"><Data ss:Type="Number">6.8965079913715996</Data></Cell>
    <Cell ss:StyleID="s37"><Data ss:Type="Number">9.1428820279721705</Data></Cell>
    <Cell ss:StyleID="s38"><Data ss:Type="Number">7.5509533840718497</Data></Cell>
    <Cell ss:StyleID="s36"><Data ss:Type="Number">0.13976227734079</Data></Cell>
    <Cell ss:StyleID="s37"><Data ss:Type="Number">-1.59192864390032</Data></Cell>
    <Cell ss:StyleID="s37"><Data ss:Type="Number">0.65444539270024604</Data></Cell>
    <Cell ss:StyleID="s37"><Data ss:Type="Number">-2.1066117592597799</Data></Cell>
    <Cell ss:StyleID="s37"><Data ss:Type="Number">-1.4521663665595299</Data></Cell>
    <Cell ss:StyleID="s37"><Data ss:Type="Number">-3.6985404031600999</Data></Cell>
    <Cell ss:StyleID="s37"><Data ss:Type="Number">0.79420767004103499</Data></Cell>
    <Cell ss:StyleID="s38"><Data ss:Type="Number">-1.13967194949284</Data></Cell>
    <Cell ss:StyleID="s39"><Data ss:Type="Number">0.79511100274093804</Data></Cell>
    <Cell ss:StyleID="s40"><Data ss:Type="Number">1.07171685174689E-2</Data></Cell>
    <Cell ss:StyleID="s41"><Data ss:Type="Number">0.88745550257893602</Data></Cell>
    <Cell ss:StyleID="s41"><Data ss:Type="Number">5.4317890328320698E-3</Data></Cell>
    <Cell ss:StyleID="s41"><Data ss:Type="Number">7.0881561659289502E-3</Data></Cell>
    <Cell ss:StyleID="s41"><Data ss:Type="Number">8.2880098034034401E-5</Data></Cell>
    <Cell ss:StyleID="s41"><Data ss:Type="Number">0.66928027100812404</Data></Cell>
    <Cell ss:StyleID="s42"><Data ss:Type="Number">3.0375421148141801E-2</Data></Cell>
   </Row>
   <Row>
    <Cell ss:StyleID="s35"><Data ss:Type="String">Gammaproteobacteria</Data></Cell>
    <Cell ss:StyleID="s35"><Data ss:Type="String">Class</Data></Cell>
    <Cell ss:StyleID="s36"><Data ss:Type="Number">7.8368185907811503</Data></Cell>
    <Cell ss:StyleID="s37"><Data ss:Type="Number">3.6095365127098802</Data></Cell>
    <Cell ss:StyleID="s37"><Data ss:Type="Number">8.2754755654563201</Data></Cell>
    <Cell ss:StyleID="s38"><Data ss:Type="Number">4.7815074721695696</Data></Cell>
    <Cell ss:StyleID="s36"><Data ss:Type="Number">0.43865697467516801</Data></Cell>
    <Cell ss:StyleID="s37"><Data ss:Type="Number">-3.4939680932867399</Data></Cell>
    <Cell ss:StyleID="s37"><Data ss:Type="Number">1.1719709594596901</Data></Cell>
    <Cell ss:StyleID="s37"><Data ss:Type="Number">-4.2272820780712701</Data></Cell>
    <Cell ss:StyleID="s37"><Data ss:Type="Number">-3.0553111186115798</Data></Cell>
    <Cell ss:StyleID="s37"><Data ss:Type="Number">-7.72125017135801</Data></Cell>
    <Cell ss:StyleID="s37"><Data ss:Type="Number">1.6106279341348599</Data></Cell>
    <Cell ss:StyleID="s38"><Data ss:Type="Number">-2.2813120740025599</Data></Cell>
    <Cell ss:StyleID="s39"><Data ss:Type="Number">0.63747015928421402</Data></Cell>
    <Cell ss:StyleID="s40"><Data ss:Type="Number">1.0226505267688701E-6</Data></Cell>
    <Cell ss:StyleID="s41"><Data ss:Type="Number">0.27499419548620402</Data></Cell>
    <Cell ss:StyleID="s41"><Data ss:Type="Number">1.57431822747515E-6</Data></Cell>
    <Cell ss:StyleID="s41"><Data ss:Type="Number">1.17696688562525E-6</Data></Cell>
    <Cell ss:StyleID="s41"><Data ss:Type="Number">8.8902946537636798E-11</Data></Cell>
    <Cell ss:StyleID="s41"><Data ss:Type="Number">0.17917598820274999</Data></Cell>
    <Cell ss:StyleID="s42"><Data ss:Type="Number">7.1655937305029603E-5</Data></Cell>
   </Row>
   <Row>
    <Cell ss:StyleID="s35"><Data ss:Type="String">Deltaproteobacteria</Data></Cell>
    <Cell ss:StyleID="s35"><Data ss:Type="String">Class</Data></Cell>
    <Cell ss:StyleID="s36"><Data ss:Type="Number">2.2730995433614001</Data></Cell>
    <Cell ss:StyleID="s37"><Data ss:Type="Number">6.2556366989687602</Data></Cell>
    <Cell ss:StyleID="s37"><Data ss:Type="Number">2.0188753036265301</Data></Cell>
    <Cell ss:StyleID="s38"><Data ss:Type="Number">6.6587167164415497</Data></Cell>
    <Cell ss:StyleID="s36"><Data ss:Type="Number">-0.25422423973487202</Data></Cell>
    <Cell ss:StyleID="s37"><Data ss:Type="Number">4.63984141281502</Data></Cell>
    <Cell ss:StyleID="s37"><Data ss:Type="Number">0.40308001747279298</Data></Cell>
    <Cell ss:StyleID="s37"><Data ss:Type="Number">3.9825371556073601</Data></Cell>
    <Cell ss:StyleID="s37"><Data ss:Type="Number">4.3856171730801501</Data></Cell>
    <Cell ss:StyleID="s37"><Data ss:Type="Number">8.6223785684223806</Data></Cell>
    <Cell ss:StyleID="s37"><Data ss:Type="Number">0.14885577773792</Data></Cell>
    <Cell ss:StyleID="s38"><Data ss:Type="Number">2.7046433629842102</Data></Cell>
    <Cell ss:StyleID="s39"><Data ss:Type="Number">0.72345543633061604</Data></Cell>
    <Cell ss:StyleID="s40"><Data ss:Type="Number">1.9507584389714401E-11</Data></Cell>
    <Cell ss:StyleID="s41"><Data ss:Type="Number">0.82711132102179397</Data></Cell>
    <Cell ss:StyleID="s41"><Data ss:Type="Number">4.9014304303456905E-7</Data></Cell>
    <Cell ss:StyleID="s41"><Data ss:Type="Number">2.5373376251926099E-12</Data></Cell>
    <Cell ss:StyleID="s41"><Data ss:Type="Number">9.6804407883327803E-14</Data></Cell>
    <Cell ss:StyleID="s41"><Data ss:Type="Number">0.85465451837501205</Data></Cell>
    <Cell ss:StyleID="s42"><Data ss:Type="Number">4.3293524846226E-7</Data></Cell>
   </Row>
   <Row>
    <Cell ss:StyleID="s35"><Data ss:Type="String">Coriobacteriia</Data></Cell>
    <Cell ss:StyleID="s35"><Data ss:Type="String">Class</Data></Cell>
    <Cell ss:StyleID="s36"><Data ss:Type="Number">3.7651588527136899</Data></Cell>
    <Cell ss:StyleID="s37"><Data ss:Type="Number">1.1145757194488199</Data></Cell>
    <Cell ss:StyleID="s37"><Data ss:Type="Number">3.8754260663524498</Data></Cell>
    <Cell ss:StyleID="s38"><Data ss:Type="Number">2.76320442221592</Data></Cell>
    <Cell ss:StyleID="s36"><Data ss:Type="Number">0.110267213638762</Data></Cell>
    <Cell ss:StyleID="s37"><Data ss:Type="Number">-1.11222164413652</Data></Cell>
    <Cell ss:StyleID="s37"><Data ss:Type="Number">1.6486287027671001</Data></Cell>
    <Cell ss:StyleID="s37"><Data ss:Type="Number">-2.6505831332648699</Data></Cell>
    <Cell ss:StyleID="s37"><Data ss:Type="Number">-1.0019544304977599</Data></Cell>
    <Cell ss:StyleID="s37"><Data ss:Type="Number">-3.76280477740139</Data></Cell>
    <Cell ss:StyleID="s37"><Data ss:Type="Number">1.75889591640587</Data></Cell>
    <Cell ss:StyleID="s38"><Data ss:Type="Number">-1.18075678337462</Data></Cell>
    <Cell ss:StyleID="s39"><Data ss:Type="Number">0.80651068547145799</Data></Cell>
    <Cell ss:StyleID="s40"><Data ss:Type="Number">2.4615932079888901E-2</Data></Cell>
    <Cell ss:StyleID="s41"><Data ss:Type="Number">2.7567599163453999E-2</Data></Cell>
    <Cell ss:StyleID="s41"><Data ss:Type="Number">3.5519634391981401E-5</Data></Cell>
    <Cell ss:StyleID="s41"><Data ss:Type="Number">2.97550833421057E-2</Data></Cell>
    <Cell ss:StyleID="s41"><Data ss:Type="Number">6.8611292187100501E-6</Data></Cell>
    <Cell ss:StyleID="s41"><Data ss:Type="Number">6.7349002644976494E-2</Data></Cell>
    <Cell ss:StyleID="s42"><Data ss:Type="Number">4.2679196367473903E-3</Data></Cell>
   </Row>
   <Row>
    <Cell ss:StyleID="s35"><Data ss:Type="String">Enterobacteriales</Data></Cell>
    <Cell ss:StyleID="s35"><Data ss:Type="String">Order</Data></Cell>
    <Cell ss:StyleID="s36"><Data ss:Type="Number">7.6409889009432197</Data></Cell>
    <Cell ss:StyleID="s37"><Data ss:Type="Number">3.73730575677541</Data></Cell>
    <Cell ss:StyleID="s37"><Data ss:Type="Number">8.1164931490324097</Data></Cell>
    <Cell ss:StyleID="s38"><Data ss:Type="Number">4.6433293396361197</Data></Cell>
    <Cell ss:StyleID="s36"><Data ss:Type="Number">0.475504248089197</Data></Cell>
    <Cell ss:StyleID="s37"><Data ss:Type="Number">-3.4731638093963002</Data></Cell>
    <Cell ss:StyleID="s37"><Data ss:Type="Number">0.90602358286070195</Data></Cell>
    <Cell ss:StyleID="s37"><Data ss:Type="Number">-3.9036831441677999</Data></Cell>
    <Cell ss:StyleID="s37"><Data ss:Type="Number">-2.9976595613071</Data></Cell>
    <Cell ss:StyleID="s37"><Data ss:Type="Number">-7.3768469535641001</Data></Cell>
    <Cell ss:StyleID="s37"><Data ss:Type="Number">1.3815278309498999</Data></Cell>
    <Cell ss:StyleID="s38"><Data ss:Type="Number">-2.1419461524618999</Data></Cell>
    <Cell ss:StyleID="s39"><Data ss:Type="Number">0.63016441959319702</Data></Cell>
    <Cell ss:StyleID="s40"><Data ss:Type="Number">5.8808697049634298E-6</Data></Cell>
    <Cell ss:StyleID="s41"><Data ss:Type="Number">0.81676053594353504</Data></Cell>
    <Cell ss:StyleID="s41"><Data ss:Type="Number">6.3909482393097202E-5</Data></Cell>
    <Cell ss:StyleID="s41"><Data ss:Type="Number">8.5953088333471097E-6</Data></Cell>
    <Cell ss:StyleID="s41"><Data ss:Type="Number">1.45551994158839E-8</Data></Cell>
    <Cell ss:StyleID="s41"><Data ss:Type="Number">0.35808534825982002</Data></Cell>
    <Cell ss:StyleID="s42"><Data ss:Type="Number">6.88174562474096E-4</Data></Cell>
   </Row>
   <Row>
    <Cell ss:StyleID="s35"><Data ss:Type="String">Desulfovibrionales</Data></Cell>
    <Cell ss:StyleID="s35"><Data ss:Type="String">Order</Data></Cell>
    <Cell ss:StyleID="s36"><Data ss:Type="Number">2.09721475820003</Data></Cell>
    <Cell ss:StyleID="s37"><Data ss:Type="Number">6.0672083333100204</Data></Cell>
    <Cell ss:StyleID="s37"><Data ss:Type="Number">1.8580779672588099</Data></Cell>
    <Cell ss:StyleID="s38"><Data ss:Type="Number">6.4793687646415599</Data></Cell>
    <Cell ss:StyleID="s36"><Data ss:Type="Number">-0.23913679094122001</Data></Cell>
    <Cell ss:StyleID="s37"><Data ss:Type="Number">4.6212907973827502</Data></Cell>
    <Cell ss:StyleID="s37"><Data ss:Type="Number">0.41216043133153601</Data></Cell>
    <Cell ss:StyleID="s37"><Data ss:Type="Number">3.9699935751100002</Data></Cell>
    <Cell ss:StyleID="s37"><Data ss:Type="Number">4.3821540064415299</Data></Cell>
    <Cell ss:StyleID="s37"><Data ss:Type="Number">8.5912843724927495</Data></Cell>
    <Cell ss:StyleID="s37"><Data ss:Type="Number">0.17302364039031601</Data></Cell>
    <Cell ss:StyleID="s38"><Data ss:Type="Number">2.7043369302034401</Data></Cell>
    <Cell ss:StyleID="s39"><Data ss:Type="Number">0.75058373247042898</Data></Cell>
    <Cell ss:StyleID="s40"><Data ss:Type="Number">4.0208104389092002E-11</Data></Cell>
    <Cell ss:StyleID="s41"><Data ss:Type="Number">0.83495770888112897</Data></Cell>
    <Cell ss:StyleID="s41"><Data ss:Type="Number">7.6769618908126595E-7</Data></Cell>
    <Cell ss:StyleID="s41"><Data ss:Type="Number">4.7483219705535896E-12</Data></Cell>
    <Cell ss:StyleID="s41"><Data ss:Type="Number">2.24093079355008E-13</Data></Cell>
    <Cell ss:StyleID="s41"><Data ss:Type="Number">0.834434373281565</Data></Cell>
    <Cell ss:StyleID="s42"><Data ss:Type="Number">6.1825699874166898E-7</Data></Cell>
   </Row>
   <Row>
    <Cell ss:StyleID="s35"><Data ss:Type="String">Coriobacteriales</Data></Cell>
    <Cell ss:StyleID="s35"><Data ss:Type="String">Order</Data></Cell>
    <Cell ss:StyleID="s36"><Data ss:Type="Number">3.6554562887862501</Data></Cell>
    <Cell ss:StyleID="s37"><Data ss:Type="Number">1.0381973106822899</Data></Cell>
    <Cell ss:StyleID="s37"><Data ss:Type="Number">3.78852549656933</Data></Cell>
    <Cell ss:StyleID="s38"><Data ss:Type="Number">2.6779156980965801</Data></Cell>
    <Cell ss:StyleID="s36"><Data ss:Type="Number">0.13306920778308001</Data></Cell>
    <Cell ss:StyleID="s37"><Data ss:Type="Number">-1.1106097984727501</Data></Cell>
    <Cell ss:StyleID="s37"><Data ss:Type="Number">1.63971838741428</Data></Cell>
    <Cell ss:StyleID="s37"><Data ss:Type="Number">-2.6172589781039601</Data></Cell>
    <Cell ss:StyleID="s37"><Data ss:Type="Number">-0.97754059068967203</Data></Cell>
    <Cell ss:StyleID="s37"><Data ss:Type="Number">-3.72786877657671</Data></Cell>
    <Cell ss:StyleID="s37"><Data ss:Type="Number">1.77278759519736</Data></Cell>
    <Cell ss:StyleID="s38"><Data ss:Type="Number">-1.15391012033685</Data></Cell>
    <Cell ss:StyleID="s39"><Data ss:Type="Number">0.76432197627054499</Data></Cell>
    <Cell ss:StyleID="s40"><Data ss:Type="Number">2.3068293327802199E-2</Data></Cell>
    <Cell ss:StyleID="s41"><Data ss:Type="Number">2.6643176358604002E-2</Data></Cell>
    <Cell ss:StyleID="s41"><Data ss:Type="Number">5.7665194134537199E-5</Data></Cell>
    <Cell ss:StyleID="s41"><Data ss:Type="Number">3.2383340146674801E-2</Data></Cell>
    <Cell ss:StyleID="s41"><Data ss:Type="Number">9.4133640101093893E-6</Data></Cell>
    <Cell ss:StyleID="s41"><Data ss:Type="Number">7.5130065595104406E-2</Data></Cell>
    <Cell ss:StyleID="s42"><Data ss:Type="Number">4.77597765831055E-3</Data></Cell>
   </Row>
   <Row>
    <Cell ss:StyleID="s35"><Data ss:Type="String">Bacteroidaceae</Data></Cell>
    <Cell ss:StyleID="s35"><Data ss:Type="String">Family</Data></Cell>
    <Cell ss:StyleID="s36"><Data ss:Type="Number">8.5740722930480899</Data></Cell>
    <Cell ss:StyleID="s37"><Data ss:Type="Number">11.686074595307</Data></Cell>
    <Cell ss:StyleID="s37"><Data ss:Type="Number">7.0863208062230498</Data></Cell>
    <Cell ss:StyleID="s38"><Data ss:Type="Number">11.067177857552901</Data></Cell>
    <Cell ss:StyleID="s36"><Data ss:Type="Number">-1.4877514868250401</Data></Cell>
    <Cell ss:StyleID="s37"><Data ss:Type="Number">3.98085705132983</Data></Cell>
    <Cell ss:StyleID="s37"><Data ss:Type="Number">-0.61889673775414</Data></Cell>
    <Cell ss:StyleID="s37"><Data ss:Type="Number">3.1120023022589298</Data></Cell>
    <Cell ss:StyleID="s37"><Data ss:Type="Number">2.4931055645047899</Data></Cell>
    <Cell ss:StyleID="s37"><Data ss:Type="Number">7.0928593535887501</Data></Cell>
    <Cell ss:StyleID="s37"><Data ss:Type="Number">-2.10664822457918</Data></Cell>
    <Cell ss:StyleID="s38"><Data ss:Type="Number">1.37245212664622</Data></Cell>
    <Cell ss:StyleID="s39"><Data ss:Type="Number">0.159861848802272</Data></Cell>
    <Cell ss:StyleID="s40"><Data ss:Type="Number">1.06343701732135E-7</Data></Cell>
    <Cell ss:StyleID="s41"><Data ss:Type="Number">0.76669540562832394</Data></Cell>
    <Cell ss:StyleID="s41"><Data ss:Type="Number">5.6744781150855697E-4</Data></Cell>
    <Cell ss:StyleID="s41"><Data ss:Type="Number">9.7560120743144101E-5</Data></Cell>
    <Cell ss:StyleID="s41"><Data ss:Type="Number">3.4132247164601702E-9</Data></Cell>
    <Cell ss:StyleID="s41"><Data ss:Type="Number">0.118466983584897</Data></Cell>
    <Cell ss:StyleID="s42"><Data ss:Type="Number">2.2067733510005301E-2</Data></Cell>
   </Row>
   <Row>
    <Cell ss:StyleID="s35"><Data ss:Type="String">Veillonellaceae</Data></Cell>
    <Cell ss:StyleID="s35"><Data ss:Type="String">Family</Data></Cell>
    <Cell ss:StyleID="s36"><Data ss:Type="Number">5.0082404601985102</Data></Cell>
    <Cell ss:StyleID="s37"><Data ss:Type="Number">8.5973118588684994</Data></Cell>
    <Cell ss:StyleID="s37"><Data ss:Type="Number">5.9462366063111798</Data></Cell>
    <Cell ss:StyleID="s38"><Data ss:Type="Number">8.2758516874406194</Data></Cell>
    <Cell ss:StyleID="s36"><Data ss:Type="Number">0.93799614611266802</Data></Cell>
    <Cell ss:StyleID="s37"><Data ss:Type="Number">2.32961508112944</Data></Cell>
    <Cell ss:StyleID="s37"><Data ss:Type="Number">-0.32146017142788003</Data></Cell>
    <Cell ss:StyleID="s37"><Data ss:Type="Number">3.58907139866999</Data></Cell>
    <Cell ss:StyleID="s37"><Data ss:Type="Number">3.2676112272421101</Data></Cell>
    <Cell ss:StyleID="s37"><Data ss:Type="Number">5.9186864797994296</Data></Cell>
    <Cell ss:StyleID="s37"><Data ss:Type="Number">0.61653597468478805</Data></Cell>
    <Cell ss:StyleID="s38"><Data ss:Type="Number">2.5982262573415902</Data></Cell>
    <Cell ss:StyleID="s39"><Data ss:Type="Number">0.29710792803762898</Data></Cell>
    <Cell ss:StyleID="s40"><Data ss:Type="Number">1.2956928716851999E-3</Data></Cell>
    <Cell ss:StyleID="s41"><Data ss:Type="Number">0.80989960309922404</Data></Cell>
    <Cell ss:StyleID="s41"><Data ss:Type="Number">5.6647541071240101E-5</Data></Cell>
    <Cell ss:StyleID="s41"><Data ss:Type="Number">5.2274018120621001E-7</Data></Cell>
    <Cell ss:StyleID="s41"><Data ss:Type="Number">3.0867271050847198E-7</Data></Cell>
    <Cell ss:StyleID="s41"><Data ss:Type="Number">0.67415929276139297</Data></Cell>
    <Cell ss:StyleID="s42"><Data ss:Type="Number">2.32861032427709E-5</Data></Cell>
   </Row>
   <Row>
    <Cell ss:StyleID="s35"><Data ss:Type="String">Enterobacteriaceae</Data></Cell>
    <Cell ss:StyleID="s35"><Data ss:Type="String">Family</Data></Cell>
    <Cell ss:StyleID="s36"><Data ss:Type="Number">7.4486477569809999</Data></Cell>
    <Cell ss:StyleID="s37"><Data ss:Type="Number">2.7045144129333001</Data></Cell>
    <Cell ss:StyleID="s37"><Data ss:Type="Number">7.69202070520112</Data></Cell>
    <Cell ss:StyleID="s38"><Data ss:Type="Number">4.0902415261167402</Data></Cell>
    <Cell ss:StyleID="s36"><Data ss:Type="Number">0.24337294822011901</Data></Cell>
    <Cell ss:StyleID="s37"><Data ss:Type="Number">-3.6017791790843798</Data></Cell>
    <Cell ss:StyleID="s37"><Data ss:Type="Number">1.3857271131834401</Data></Cell>
    <Cell ss:StyleID="s37"><Data ss:Type="Number">-4.7441333440476896</Data></Cell>
    <Cell ss:StyleID="s37"><Data ss:Type="Number">-3.3584062308642602</Data></Cell>
    <Cell ss:StyleID="s37"><Data ss:Type="Number">-8.3459125231320694</Data></Cell>
    <Cell ss:StyleID="s37"><Data ss:Type="Number">1.62910006140356</Data></Cell>
    <Cell ss:StyleID="s38"><Data ss:Type="Number">-2.6197222088972798</Data></Cell>
    <Cell ss:StyleID="s39"><Data ss:Type="Number">0.82339749248642902</Data></Cell>
    <Cell ss:StyleID="s40"><Data ss:Type="Number">1.57721295868068E-6</Data></Cell>
    <Cell ss:StyleID="s41"><Data ss:Type="Number">0.38643830371447302</Data></Cell>
    <Cell ss:StyleID="s41"><Data ss:Type="Number">2.1784889614613001E-6</Data></Cell>
    <Cell ss:StyleID="s41"><Data ss:Type="Number">5.2274018120621001E-7</Data></Cell>
    <Cell ss:StyleID="s41"><Data ss:Type="Number">1.60253835478305E-10</Data></Cell>
    <Cell ss:StyleID="s41"><Data ss:Type="Number">0.210148720798919</Data></Cell>
    <Cell ss:StyleID="s42"><Data ss:Type="Number">2.8714268540259901E-5</Data></Cell>
   </Row>
   <Row>
    <Cell ss:StyleID="s35"><Data ss:Type="String">Clostridiaceae</Data></Cell>
    <Cell ss:StyleID="s35"><Data ss:Type="String">Family</Data></Cell>
    <Cell ss:StyleID="s36"><Data ss:Type="Number">7.0562079716231496</Data></Cell>
    <Cell ss:StyleID="s37"><Data ss:Type="Number">5.16295765166105</Data></Cell>
    <Cell ss:StyleID="s37"><Data ss:Type="Number">7.96005701601245</Data></Cell>
    <Cell ss:StyleID="s38"><Data ss:Type="Number">5.2590575025881598</Data></Cell>
    <Cell ss:StyleID="s36"><Data ss:Type="Number">0.90384904438930402</Data></Cell>
    <Cell ss:StyleID="s37"><Data ss:Type="Number">-2.7009995134242901</Data></Cell>
    <Cell ss:StyleID="s37"><Data ss:Type="Number">9.6099850927110694E-2</Data></Cell>
    <Cell ss:StyleID="s37"><Data ss:Type="Number">-1.8932503199621</Data></Cell>
    <Cell ss:StyleID="s37"><Data ss:Type="Number">-1.79715046903499</Data></Cell>
    <Cell ss:StyleID="s37"><Data ss:Type="Number">-4.5942498333863897</Data></Cell>
    <Cell ss:StyleID="s37"><Data ss:Type="Number">0.99994889531641395</Data></Cell>
    <Cell ss:StyleID="s38"><Data ss:Type="Number">-0.92885058153592803</Data></Cell>
    <Cell ss:StyleID="s39"><Data ss:Type="Number">0.25526590340830402</Data></Cell>
    <Cell ss:StyleID="s40"><Data ss:Type="Number">4.1943938958708901E-6</Data></Cell>
    <Cell ss:StyleID="s41"><Data ss:Type="Number">0.93718571835632503</Data></Cell>
    <Cell ss:StyleID="s41"><Data ss:Type="Number">7.6078169414272902E-3</Data></Cell>
    <Cell ss:StyleID="s41"><Data ss:Type="Number">3.1973879033952399E-4</Data></Cell>
    <Cell ss:StyleID="s41"><Data ss:Type="Number">7.9514900246879303E-7</Data></Cell>
    <Cell ss:StyleID="s41"><Data ss:Type="Number">0.33572546536825498</Data></Cell>
    <Cell ss:StyleID="s42"><Data ss:Type="Number">5.4634020828335801E-2</Data></Cell>
   </Row>
   <Row>
    <Cell ss:StyleID="s35"><Data ss:Type="String">Rikenellaceae</Data></Cell>
    <Cell ss:StyleID="s35"><Data ss:Type="String">Family</Data></Cell>
    <Cell ss:StyleID="s36"><Data ss:Type="Number">7.1546370472569096</Data></Cell>
    <Cell ss:StyleID="s37"><Data ss:Type="Number">9.1807630215109395</Data></Cell>
    <Cell ss:StyleID="s37"><Data ss:Type="Number">4.2004282460521098</Data></Cell>
    <Cell ss:StyleID="s38"><Data ss:Type="Number">9.2224742072602695</Data></Cell>
    <Cell ss:StyleID="s36"><Data ss:Type="Number">-2.9542088012047998</Data></Cell>
    <Cell ss:StyleID="s37"><Data ss:Type="Number">5.0220459612081596</Data></Cell>
    <Cell ss:StyleID="s37"><Data ss:Type="Number">4.17111857493246E-2</Data></Cell>
    <Cell ss:StyleID="s37"><Data ss:Type="Number">2.0261259742540401</Data></Cell>
    <Cell ss:StyleID="s37"><Data ss:Type="Number">2.0678371600033598</Data></Cell>
    <Cell ss:StyleID="s37"><Data ss:Type="Number">7.0481719354622001</Data></Cell>
    <Cell ss:StyleID="s37"><Data ss:Type="Number">-2.91249761545548</Data></Cell>
    <Cell ss:StyleID="s38"><Data ss:Type="Number">0.37991811101753298</Data></Cell>
    <Cell ss:StyleID="s39"><Data ss:Type="Number">1.61614364857084E-4</Data></Cell>
    <Cell ss:StyleID="s40"><Data ss:Type="Number">2.90842886055951E-11</Data></Cell>
    <Cell ss:StyleID="s41"><Data ss:Type="Number">0.95092415202270797</Data></Cell>
    <Cell ss:StyleID="s41"><Data ss:Type="Number">7.6078169414272902E-3</Data></Cell>
    <Cell ss:StyleID="s41"><Data ss:Type="Number">2.6313955475556198E-4</Data></Cell>
    <Cell ss:StyleID="s41"><Data ss:Type="Number">3.0015603115057801E-10</Data></Cell>
    <Cell ss:StyleID="s41"><Data ss:Type="Number">1.80877058696889E-2</Data></Cell>
    <Cell ss:StyleID="s42"><Data ss:Type="Number">0.51601231131512104</Data></Cell>
   </Row>
   <Row>
    <Cell ss:StyleID="s35"><Data ss:Type="String">Porphyromonadaceae</Data></Cell>
    <Cell ss:StyleID="s35"><Data ss:Type="String">Family</Data></Cell>
    <Cell ss:StyleID="s36"><Data ss:Type="Number">4.9110127979751601</Data></Cell>
    <Cell ss:StyleID="s37"><Data ss:Type="Number">8.3688514824004105</Data></Cell>
    <Cell ss:StyleID="s37"><Data ss:Type="Number">3.54753229976586</Data></Cell>
    <Cell ss:StyleID="s38"><Data ss:Type="Number">7.4034107707765298</Data></Cell>
    <Cell ss:StyleID="s36"><Data ss:Type="Number">-1.3634804982093001</Data></Cell>
    <Cell ss:StyleID="s37"><Data ss:Type="Number">3.8558784710106702</Data></Cell>
    <Cell ss:StyleID="s37"><Data ss:Type="Number">-0.96544071162388201</Data></Cell>
    <Cell ss:StyleID="s37"><Data ss:Type="Number">3.45783868442525</Data></Cell>
    <Cell ss:StyleID="s37"><Data ss:Type="Number">2.4923979728013701</Data></Cell>
    <Cell ss:StyleID="s37"><Data ss:Type="Number">7.3137171554359099</Data></Cell>
    <Cell ss:StyleID="s37"><Data ss:Type="Number">-2.32892120983318</Data></Cell>
    <Cell ss:StyleID="s38"><Data ss:Type="Number">1.5289187196724401</Data></Cell>
    <Cell ss:StyleID="s39"><Data ss:Type="Number">0.159861848802272</Data></Cell>
    <Cell ss:StyleID="s40"><Data ss:Type="Number">3.0503818135796701E-8</Data></Cell>
    <Cell ss:StyleID="s41"><Data ss:Type="Number">0.54683117926042701</Data></Cell>
    <Cell ss:StyleID="s41"><Data ss:Type="Number">3.4343266830075403E-5</Data></Cell>
    <Cell ss:StyleID="s41"><Data ss:Type="Number">1.5430083820073102E-5</Data></Cell>
    <Cell ss:StyleID="s41"><Data ss:Type="Number">1.60253835478305E-10</Data></Cell>
    <Cell ss:StyleID="s41"><Data ss:Type="Number">5.43039637197184E-2</Data></Cell>
    <Cell ss:StyleID="s42"><Data ss:Type="Number">4.5192302982889499E-3</Data></Cell>
   </Row>
   <Row>
    <Cell ss:StyleID="s35"><Data ss:Type="String">Desulfovibrionaceae</Data></Cell>
    <Cell ss:StyleID="s35"><Data ss:Type="String">Family</Data></Cell>
    <Cell ss:StyleID="s36"><Data ss:Type="Number">1.21437972321664</Data></Cell>
    <Cell ss:StyleID="s37"><Data ss:Type="Number">5.0099262489888901</Data></Cell>
    <Cell ss:StyleID="s37"><Data ss:Type="Number">0.80880542833342595</Data></Cell>
    <Cell ss:StyleID="s38"><Data ss:Type="Number">5.5756995263012499</Data></Cell>
    <Cell ss:StyleID="s36"><Data ss:Type="Number">-0.405574294883214</Data></Cell>
    <Cell ss:StyleID="s37"><Data ss:Type="Number">4.76689409796783</Data></Cell>
    <Cell ss:StyleID="s37"><Data ss:Type="Number">0.56577327731236604</Data></Cell>
    <Cell ss:StyleID="s37"><Data ss:Type="Number">3.79554652577225</Data></Cell>
    <Cell ss:StyleID="s37"><Data ss:Type="Number">4.3613198030846103</Data></Cell>
    <Cell ss:StyleID="s37"><Data ss:Type="Number">8.5624406237400805</Data></Cell>
    <Cell ss:StyleID="s37"><Data ss:Type="Number">0.16019898242915301</Data></Cell>
    <Cell ss:StyleID="s38"><Data ss:Type="Number">2.5837640113245501</Data></Cell>
    <Cell ss:StyleID="s39"><Data ss:Type="Number">0.70001389911412704</Data></Cell>
    <Cell ss:StyleID="s40"><Data ss:Type="Number">2.90842886055951E-11</Data></Cell>
    <Cell ss:StyleID="s41"><Data ss:Type="Number">0.76669540562832394</Data></Cell>
    <Cell ss:StyleID="s41"><Data ss:Type="Number">2.1784889614613001E-6</Data></Cell>
    <Cell ss:StyleID="s41"><Data ss:Type="Number">4.5527380472743998E-12</Data></Cell>
    <Cell ss:StyleID="s41"><Data ss:Type="Number">1.83121424593104E-13</Data></Cell>
    <Cell ss:StyleID="s41"><Data ss:Type="Number">0.97355046835404802</Data></Cell>
    <Cell ss:StyleID="s42"><Data ss:Type="Number">2.5458818148540501E-6</Data></Cell>
   </Row>
   <Row>
    <Cell ss:StyleID="s35"><Data ss:Type="String">Coriobacteriaceae</Data></Cell>
    <Cell ss:StyleID="s35"><Data ss:Type="String">Family</Data></Cell>
    <Cell ss:StyleID="s36"><Data ss:Type="Number">3.4953300591173999</Data></Cell>
    <Cell ss:StyleID="s37"><Data ss:Type="Number">0.45127247043622298</Data></Cell>
    <Cell ss:StyleID="s37"><Data ss:Type="Number">3.4088958280369699</Data></Cell>
    <Cell ss:StyleID="s38"><Data ss:Type="Number">2.1831239588945102</Data></Cell>
    <Cell ss:StyleID="s36"><Data ss:Type="Number">-8.6434231080437102E-2</Data></Cell>
    <Cell ss:StyleID="s37"><Data ss:Type="Number">-1.22577186914245</Data></Cell>
    <Cell ss:StyleID="s37"><Data ss:Type="Number">1.7318514884582901</Data></Cell>
    <Cell ss:StyleID="s37"><Data ss:Type="Number">-3.0440575886811798</Data></Cell>
    <Cell ss:StyleID="s37"><Data ss:Type="Number">-1.31220610022289</Data></Cell>
    <Cell ss:StyleID="s37"><Data ss:Type="Number">-4.2698294578236302</Data></Cell>
    <Cell ss:StyleID="s37"><Data ss:Type="Number">1.6454172573778501</Data></Cell>
    <Cell ss:StyleID="s38"><Data ss:Type="Number">-1.4808993066614999</Data></Cell>
    <Cell ss:StyleID="s39"><Data ss:Type="Number">0.85376140419105995</Data></Cell>
    <Cell ss:StyleID="s40"><Data ss:Type="Number">1.86299415495128E-2</Data></Cell>
    <Cell ss:StyleID="s41"><Data ss:Type="Number">1.9827998195483601E-2</Data></Cell>
    <Cell ss:StyleID="s41"><Data ss:Type="Number">4.5644597917793597E-6</Data></Cell>
    <Cell ss:StyleID="s41"><Data ss:Type="Number">3.3164358829194098E-3</Data></Cell>
    <Cell ss:StyleID="s41"><Data ss:Type="Number">4.5370079955656601E-7</Data></Cell>
    <Cell ss:StyleID="s41"><Data ss:Type="Number">8.3300601756155696E-2</Data></Cell>
    <Cell ss:StyleID="s42"><Data ss:Type="Number">4.6854839741040298E-4</Data></Cell>
   </Row>
   <Row>
    <Cell ss:StyleID="s35"><Data ss:Type="String">Bacteroides</Data></Cell>
    <Cell ss:StyleID="s35"><Data ss:Type="String">Genus</Data></Cell>
    <Cell ss:StyleID="s36"><Data ss:Type="Number">8.1384996793221696</Data></Cell>
    <Cell ss:StyleID="s37"><Data ss:Type="Number">11.227597407387799</Data></Cell>
    <Cell ss:StyleID="s37"><Data ss:Type="Number">6.6576774814589204</Data></Cell>
    <Cell ss:StyleID="s38"><Data ss:Type="Number">10.6340127879244</Data></Cell>
    <Cell ss:StyleID="s36"><Data ss:Type="Number">-1.4808221978632501</Data></Cell>
    <Cell ss:StyleID="s37"><Data ss:Type="Number">3.97633530646551</Data></Cell>
    <Cell ss:StyleID="s37"><Data ss:Type="Number">-0.59358461946338503</Data></Cell>
    <Cell ss:StyleID="s37"><Data ss:Type="Number">3.08909772806564</Data></Cell>
    <Cell ss:StyleID="s37"><Data ss:Type="Number">2.4955131086022502</Data></Cell>
    <Cell ss:StyleID="s37"><Data ss:Type="Number">7.06543303453115</Data></Cell>
    <Cell ss:StyleID="s37"><Data ss:Type="Number">-2.0744068173266399</Data></Cell>
    <Cell ss:StyleID="s38"><Data ss:Type="Number">1.36792954626821</Data></Cell>
    <Cell ss:StyleID="s39"><Data ss:Type="Number">0.17370926571680301</Data></Cell>
    <Cell ss:StyleID="s40"><Data ss:Type="Number">4.6790873003328602E-7</Data></Cell>
    <Cell ss:StyleID="s41"><Data ss:Type="Number">0.66353707336774304</Data></Cell>
    <Cell ss:StyleID="s41"><Data ss:Type="Number">1.07212737297329E-3</Data></Cell>
    <Cell ss:StyleID="s41"><Data ss:Type="Number">2.2114308649071401E-4</Data></Cell>
    <Cell ss:StyleID="s41"><Data ss:Type="Number">1.38193432718054E-8</Data></Cell>
    <Cell ss:StyleID="s41"><Data ss:Type="Number">0.17997019201158099</Data></Cell>
    <Cell ss:StyleID="s42"><Data ss:Type="Number">3.3270893347689998E-2</Data></Cell>
   </Row>
   <Row>
    <Cell ss:StyleID="s35"><Data ss:Type="String">Dialister</Data></Cell>
    <Cell ss:StyleID="s35"><Data ss:Type="String">Genus</Data></Cell>
    <Cell ss:StyleID="s36"><Data ss:Type="Number">6.1372894698192599</Data></Cell>
    <Cell ss:StyleID="s37"><Data ss:Type="Number">9.8077541159756798</Data></Cell>
    <Cell ss:StyleID="s37"><Data ss:Type="Number">6.8906686973004696</Data></Cell>
    <Cell ss:StyleID="s38"><Data ss:Type="Number">9.2064099308906293</Data></Cell>
    <Cell ss:StyleID="s36"><Data ss:Type="Number">0.753379227481214</Data></Cell>
    <Cell ss:StyleID="s37"><Data ss:Type="Number">2.3157412335901499</Data></Cell>
    <Cell ss:StyleID="s37"><Data ss:Type="Number">-0.60134418508505005</Data></Cell>
    <Cell ss:StyleID="s37"><Data ss:Type="Number">3.6704646461564199</Data></Cell>
    <Cell ss:StyleID="s37"><Data ss:Type="Number">3.0691204610713601</Data></Cell>
    <Cell ss:StyleID="s37"><Data ss:Type="Number">5.9862058797465698</Data></Cell>
    <Cell ss:StyleID="s37"><Data ss:Type="Number">0.152035042396163</Data></Cell>
    <Cell ss:StyleID="s38"><Data ss:Type="Number">2.4976547782363299</Data></Cell>
    <Cell ss:StyleID="s39"><Data ss:Type="Number">0.62153668454629596</Data></Cell>
    <Cell ss:StyleID="s40"><Data ss:Type="Number">1.88456071854919E-2</Data></Cell>
    <Cell ss:StyleID="s41"><Data ss:Type="Number">0.74322411356666296</Data></Cell>
    <Cell ss:StyleID="s41"><Data ss:Type="Number">1.7736619132015499E-3</Data></Cell>
    <Cell ss:StyleID="s41"><Data ss:Type="Number">2.2114308649071401E-4</Data></Cell>
    <Cell ss:StyleID="s41"><Data ss:Type="Number">8.8696790951250506E-5</Data></Cell>
    <Cell ss:StyleID="s41"><Data ss:Type="Number">0.90787454233896503</Data></Cell>
    <Cell ss:StyleID="s42"><Data ss:Type="Number">1.9808045924231302E-3</Data></Cell>
   </Row>
   <Row>
    <Cell ss:StyleID="s35"><Data ss:Type="String">Prevotella</Data></Cell>
    <Cell ss:StyleID="s35"><Data ss:Type="String">Genus</Data></Cell>
    <Cell ss:StyleID="s36"><Data ss:Type="Number">10.5554303110052</Data></Cell>
    <Cell ss:StyleID="s37"><Data ss:Type="Number">7.0289506234625598</Data></Cell>
    <Cell ss:StyleID="s37"><Data ss:Type="Number">10.6751355730166</Data></Cell>
    <Cell ss:StyleID="s38"><Data ss:Type="Number">7.6414833120550902</Data></Cell>
    <Cell ss:StyleID="s36"><Data ss:Type="Number">0.11970526201142399</Data></Cell>
    <Cell ss:StyleID="s37"><Data ss:Type="Number">-3.0336522609615</Data></Cell>
    <Cell ss:StyleID="s37"><Data ss:Type="Number">0.61253268859253096</Data></Cell>
    <Cell ss:StyleID="s37"><Data ss:Type="Number">-3.5264796875426101</Data></Cell>
    <Cell ss:StyleID="s37"><Data ss:Type="Number">-2.9139469989500801</Data></Cell>
    <Cell ss:StyleID="s37"><Data ss:Type="Number">-6.5601319485041101</Data></Cell>
    <Cell ss:StyleID="s37"><Data ss:Type="Number">0.73223795060395602</Data></Cell>
    <Cell ss:StyleID="s38"><Data ss:Type="Number">-2.1069071414937501</Data></Cell>
    <Cell ss:StyleID="s39"><Data ss:Type="Number">0.98521013530566004</Data></Cell>
    <Cell ss:StyleID="s40"><Data ss:Type="Number">3.8514777148472498E-3</Data></Cell>
    <Cell ss:StyleID="s41"><Data ss:Type="Number">0.754205486925422</Data></Cell>
    <Cell ss:StyleID="s41"><Data ss:Type="Number">9.3601746187610396E-3</Data></Cell>
    <Cell ss:StyleID="s41"><Data ss:Type="Number">1.2103519678477101E-3</Data></Cell>
    <Cell ss:StyleID="s41"><Data ss:Type="Number">1.02723260882473E-4</Data></Cell>
    <Cell ss:StyleID="s41"><Data ss:Type="Number">0.79079509091284395</Data></Cell>
    <Cell ss:StyleID="s42"><Data ss:Type="Number">1.7198267672308299E-2</Data></Cell>
   </Row>
   <Row>
    <Cell ss:StyleID="s35"><Data ss:Type="String">Escherichia</Data></Cell>
    <Cell ss:StyleID="s35"><Data ss:Type="String">Genus</Data></Cell>
    <Cell ss:StyleID="s36"><Data ss:Type="Number">8.5645653576486893</Data></Cell>
    <Cell ss:StyleID="s37"><Data ss:Type="Number">4.4563293804640898</Data></Cell>
    <Cell ss:StyleID="s37"><Data ss:Type="Number">8.5552569108736005</Data></Cell>
    <Cell ss:StyleID="s38"><Data ss:Type="Number">5.4993850025475304</Data></Cell>
    <Cell ss:StyleID="s36"><Data ss:Type="Number">-9.3084467750941292E-3</Data></Cell>
    <Cell ss:StyleID="s37"><Data ss:Type="Number">-3.0558719083260701</Data></Cell>
    <Cell ss:StyleID="s37"><Data ss:Type="Number">1.0430556220834399</Data></Cell>
    <Cell ss:StyleID="s37"><Data ss:Type="Number">-4.1082359771846004</Data></Cell>
    <Cell ss:StyleID="s37"><Data ss:Type="Number">-3.06518035510117</Data></Cell>
    <Cell ss:StyleID="s37"><Data ss:Type="Number">-7.1641078855106803</Data></Cell>
    <Cell ss:StyleID="s37"><Data ss:Type="Number">1.03374717530834</Data></Cell>
    <Cell ss:StyleID="s38"><Data ss:Type="Number">-2.3942415930202898</Data></Cell>
    <Cell ss:StyleID="s39"><Data ss:Type="Number">0.995022830592309</Data></Cell>
    <Cell ss:StyleID="s40"><Data ss:Type="Number">3.0714637650011201E-4</Data></Cell>
    <Cell ss:StyleID="s41"><Data ss:Type="Number">0.53633948245112395</Data></Cell>
    <Cell ss:StyleID="s41"><Data ss:Type="Number">1.20957530389503E-4</Data></Cell>
    <Cell ss:StyleID="s41"><Data ss:Type="Number">3.6980050196219802E-5</Data></Cell>
    <Cell ss:StyleID="s41"><Data ss:Type="Number">1.67647116214529E-7</Data></Cell>
    <Cell ss:StyleID="s41"><Data ss:Type="Number">0.62727900252498703</Data></Cell>
    <Cell ss:StyleID="s42"><Data ss:Type="Number">9.5646478666523498E-4</Data></Cell>
   </Row>
   <Row>
    <Cell ss:StyleID="s35"><Data ss:Type="String">Parabacteroides</Data></Cell>
    <Cell ss:StyleID="s35"><Data ss:Type="String">Genus</Data></Cell>
    <Cell ss:StyleID="s36"><Data ss:Type="Number">5.0636542818541601</Data></Cell>
    <Cell ss:StyleID="s37"><Data ss:Type="Number">8.6115945678563595</Data></Cell>
    <Cell ss:StyleID="s37"><Data ss:Type="Number">3.74999410125913</Data></Cell>
    <Cell ss:StyleID="s38"><Data ss:Type="Number">7.6344411639833298</Data></Cell>
    <Cell ss:StyleID="s36"><Data ss:Type="Number">-1.3136601805950301</Data></Cell>
    <Cell ss:StyleID="s37"><Data ss:Type="Number">3.8844470627241998</Data></Cell>
    <Cell ss:StyleID="s37"><Data ss:Type="Number">-0.97715340387302196</Data></Cell>
    <Cell ss:StyleID="s37"><Data ss:Type="Number">3.54794028600219</Data></Cell>
    <Cell ss:StyleID="s37"><Data ss:Type="Number">2.5707868821291702</Data></Cell>
    <Cell ss:StyleID="s37"><Data ss:Type="Number">7.4323873487264001</Data></Cell>
    <Cell ss:StyleID="s37"><Data ss:Type="Number">-2.2908135844680499</Data></Cell>
    <Cell ss:StyleID="s38"><Data ss:Type="Number">1.6016889958454399</Data></Cell>
    <Cell ss:StyleID="s39"><Data ss:Type="Number">0.17370926571680301</Data></Cell>
    <Cell ss:StyleID="s40"><Data ss:Type="Number">5.9494449541649701E-8</Data></Cell>
    <Cell ss:StyleID="s41"><Data ss:Type="Number">0.380160210888905</Data></Cell>
    <Cell ss:StyleID="s41"><Data ss:Type="Number">5.4611185616923798E-5</Data></Cell>
    <Cell ss:StyleID="s41"><Data ss:Type="Number">2.3994616440472501E-5</Data></Cell>
    <Cell ss:StyleID="s41"><Data ss:Type="Number">1.58398912007697E-10</Data></Cell>
    <Cell ss:StyleID="s41"><Data ss:Type="Number">7.3494091881153495E-2</Data></Cell>
    <Cell ss:StyleID="s42"><Data ss:Type="Number">3.5310128557450599E-3</Data></Cell>
   </Row>
   <Row>
    <Cell ss:StyleID="s35"><Data ss:Type="String">SMB53</Data></Cell>
    <Cell ss:StyleID="s35"><Data ss:Type="String">Genus</Data></Cell>
    <Cell ss:StyleID="s36"><Data ss:Type="Number">6.31039859884587</Data></Cell>
    <Cell ss:StyleID="s37"><Data ss:Type="Number">3.9585132722479401</Data></Cell>
    <Cell ss:StyleID="s37"><Data ss:Type="Number">6.9930361184849801</Data></Cell>
    <Cell ss:StyleID="s38"><Data ss:Type="Number">4.6851157036011903</Data></Cell>
    <Cell ss:StyleID="s36"><Data ss:Type="Number">0.68263751963910801</Data></Cell>
    <Cell ss:StyleID="s37"><Data ss:Type="Number">-2.3079204148837902</Data></Cell>
    <Cell ss:StyleID="s37"><Data ss:Type="Number">0.72660243135324898</Data></Cell>
    <Cell ss:StyleID="s37"><Data ss:Type="Number">-2.3518853265979298</Data></Cell>
    <Cell ss:StyleID="s37"><Data ss:Type="Number">-1.6252828952446801</Data></Cell>
    <Cell ss:StyleID="s37"><Data ss:Type="Number">-4.65980574148172</Data></Cell>
    <Cell ss:StyleID="s37"><Data ss:Type="Number">1.4092399509923601</Data></Cell>
    <Cell ss:StyleID="s38"><Data ss:Type="Number">-1.0981769007344999</Data></Cell>
    <Cell ss:StyleID="s39"><Data ss:Type="Number">0.62153668454629596</Data></Cell>
    <Cell ss:StyleID="s40"><Data ss:Type="Number">3.3982161738796701E-3</Data></Cell>
    <Cell ss:StyleID="s41"><Data ss:Type="Number">0.59908601922606297</Data></Cell>
    <Cell ss:StyleID="s41"><Data ss:Type="Number">1.39120893487807E-2</Data></Cell>
    <Cell ss:StyleID="s41"><Data ss:Type="Number">1.7095154835477199E-2</Data></Cell>
    <Cell ss:StyleID="s41"><Data ss:Type="Number">1.0794675779497101E-4</Data></Cell>
    <Cell ss:StyleID="s41"><Data ss:Type="Number">0.36182353975047399</Data></Cell>
    <Cell ss:StyleID="s42"><Data ss:Type="Number">8.0168722059856895E-2</Data></Cell>
   </Row>
   <Row>
    <Cell ss:StyleID="s43"><Data ss:Type="String">Veillonella</Data></Cell>
    <Cell ss:StyleID="s43"><Data ss:Type="String">Genus</Data></Cell>
    <Cell ss:StyleID="s44"><Data ss:Type="Number">2.0186557270200698</Data></Cell>
    <Cell ss:StyleID="s45"><Data ss:Type="Number">-0.15267306775949599</Data></Cell>
    <Cell ss:StyleID="s45"><Data ss:Type="Number">3.7866669950202398</Data></Cell>
    <Cell ss:StyleID="s46"><Data ss:Type="Number">2.3273486514505399</Data></Cell>
    <Cell ss:StyleID="s44"><Data ss:Type="Number">1.7680112680001601</Data></Cell>
    <Cell ss:StyleID="s45"><Data ss:Type="Number">-1.4593183435696999</Data></Cell>
    <Cell ss:StyleID="s45"><Data ss:Type="Number">2.4800217192100402</Data></Cell>
    <Cell ss:StyleID="s45"><Data ss:Type="Number">-2.1713287947795701</Data></Cell>
    <Cell ss:StyleID="s45"><Data ss:Type="Number">0.30869292443046698</Data></Cell>
    <Cell ss:StyleID="s45"><Data ss:Type="Number">-3.63064713834927</Data></Cell>
    <Cell ss:StyleID="s45"><Data ss:Type="Number">4.2480329872102001</Data></Cell>
    <Cell ss:StyleID="s46"><Data ss:Type="Number">-3.15415341163141E-2</Data></Cell>
    <Cell ss:StyleID="s47"><Data ss:Type="Number">0.17370926571680301</Data></Cell>
    <Cell ss:StyleID="s41"><Data ss:Type="Number">0.10380812716667499</Data></Cell>
    <Cell ss:StyleID="s41"><Data ss:Type="Number">7.0698299937491896E-2</Data></Cell>
    <Cell ss:StyleID="s41"><Data ss:Type="Number">3.7410524884033403E-2</Data></Cell>
    <Cell ss:StyleID="s41"><Data ss:Type="Number">0.64250055052613297</Data></Cell>
    <Cell ss:StyleID="s41"><Data ss:Type="Number">7.15134115231684E-3</Data></Cell>
    <Cell ss:StyleID="s41"><Data ss:Type="Number">1.20864323718647E-2</Data></Cell>
    <Cell ss:StyleID="s42"><Data ss:Type="Number">0.98348550132666801</Data></Cell>
   </Row>
   <Row>
    <Cell ss:StyleID="s35"><Data ss:Type="String">Sutterella</Data></Cell>
    <Cell ss:StyleID="s35"><Data ss:Type="String">Genus</Data></Cell>
    <Cell ss:StyleID="s36"><Data ss:Type="Number">-0.32048948442135</Data></Cell>
    <Cell ss:StyleID="s37"><Data ss:Type="Number">3.2944044210467198</Data></Cell>
    <Cell ss:StyleID="s37"><Data ss:Type="Number">-3.5886264745545599E-2</Data></Cell>
    <Cell ss:StyleID="s38"><Data ss:Type="Number">3.2528063555203901</Data></Cell>
    <Cell ss:StyleID="s36"><Data ss:Type="Number">0.28460321967580399</Data></Cell>
    <Cell ss:StyleID="s37"><Data ss:Type="Number">3.2886926202659299</Data></Cell>
    <Cell ss:StyleID="s37"><Data ss:Type="Number">-4.1598065526337297E-2</Data></Cell>
    <Cell ss:StyleID="s37"><Data ss:Type="Number">3.6148939054680702</Data></Cell>
    <Cell ss:StyleID="s37"><Data ss:Type="Number">3.57329583994174</Data></Cell>
    <Cell ss:StyleID="s37"><Data ss:Type="Number">6.9035865257340099</Data></Cell>
    <Cell ss:StyleID="s37"><Data ss:Type="Number">0.243005154149467</Data></Cell>
    <Cell ss:StyleID="s38"><Data ss:Type="Number">2.4909309883618702</Data></Cell>
    <Cell ss:StyleID="s39"><Data ss:Type="Number">0.86680031538746505</Data></Cell>
    <Cell ss:StyleID="s40"><Data ss:Type="Number">1.21230321815421E-5</Data></Cell>
    <Cell ss:StyleID="s41"><Data ss:Type="Number">0.97639036390497602</Data></Cell>
    <Cell ss:StyleID="s41"><Data ss:Type="Number">5.4611185616923798E-5</Data></Cell>
    <Cell ss:StyleID="s41"><Data ss:Type="Number">4.1538203316723699E-7</Data></Cell>
    <Cell ss:StyleID="s41"><Data ss:Type="Number">1.38193432718054E-8</Data></Cell>
    <Cell ss:StyleID="s41"><Data ss:Type="Number">0.87295711806861898</Data></Cell>
    <Cell ss:StyleID="s42"><Data ss:Type="Number">1.2946989419912301E-4</Data></Cell>
   </Row>
   <Row>
    <Cell ss:StyleID="s35"><Data ss:Type="String">Collinsella</Data></Cell>
    <Cell ss:StyleID="s35"><Data ss:Type="String">Genus</Data></Cell>
    <Cell ss:StyleID="s36"><Data ss:Type="Number">2.5161181911510799</Data></Cell>
    <Cell ss:StyleID="s37"><Data ss:Type="Number">-0.34571162696866298</Data></Cell>
    <Cell ss:StyleID="s37"><Data ss:Type="Number">2.7237567066525399</Data></Cell>
    <Cell ss:StyleID="s38"><Data ss:Type="Number">1.8638487117851601</Data></Cell>
    <Cell ss:StyleID="s36"><Data ss:Type="Number">0.207638515501465</Data></Cell>
    <Cell ss:StyleID="s37"><Data ss:Type="Number">-0.85990799486738601</Data></Cell>
    <Cell ss:StyleID="s37"><Data ss:Type="Number">2.2095603387538199</Data></Cell>
    <Cell ss:StyleID="s37"><Data ss:Type="Number">-2.8618298181197401</Data></Cell>
    <Cell ss:StyleID="s37"><Data ss:Type="Number">-0.65226947936592194</Data></Cell>
    <Cell ss:StyleID="s37"><Data ss:Type="Number">-3.7217378129871301</Data></Cell>
    <Cell ss:StyleID="s37"><Data ss:Type="Number">2.4171988542552798</Data></Cell>
    <Cell ss:StyleID="s38"><Data ss:Type="Number">-1.10215359399473</Data></Cell>
    <Cell ss:StyleID="s39"><Data ss:Type="Number">0.86680031538746505</Data></Cell>
    <Cell ss:StyleID="s40"><Data ss:Type="Number">0.134100729797616</Data></Cell>
    <Cell ss:StyleID="s41"><Data ss:Type="Number">5.8621803639831898E-3</Data></Cell>
    <Cell ss:StyleID="s41"><Data ss:Type="Number">5.4611185616923798E-5</Data></Cell>
    <Cell ss:StyleID="s41"><Data ss:Type="Number">0.192146959427974</Data></Cell>
    <Cell ss:StyleID="s41"><Data ss:Type="Number">4.06630961977099E-5</Data></Cell>
    <Cell ss:StyleID="s41"><Data ss:Type="Number">2.26489962751346E-2</Data></Cell>
    <Cell ss:StyleID="s42"><Data ss:Type="Number">1.7198267672308299E-2</Data></Cell>
   </Row>
   <Row>
    <Cell ss:StyleID="s43"><Data ss:Type="String">Prevotella copri</Data></Cell>
    <Cell ss:StyleID="s35"><Data ss:Type="String">Species</Data></Cell>
    <Cell ss:StyleID="s36"><Data ss:Type="Number">8.0352973995538601</Data></Cell>
    <Cell ss:StyleID="s37"><Data ss:Type="Number">2.5159853388191</Data></Cell>
    <Cell ss:StyleID="s37"><Data ss:Type="Number">7.8661587378632296</Data></Cell>
    <Cell ss:StyleID="s38"><Data ss:Type="Number">5.1845268241923499</Data></Cell>
    <Cell ss:StyleID="s36"><Data ss:Type="Number">-0.16913866169063499</Data></Cell>
    <Cell ss:StyleID="s37"><Data ss:Type="Number">-2.6816319136708699</Data></Cell>
    <Cell ss:StyleID="s37"><Data ss:Type="Number">2.6685414853732499</Data></Cell>
    <Cell ss:StyleID="s37"><Data ss:Type="Number">-5.5193120607347597</Data></Cell>
    <Cell ss:StyleID="s37"><Data ss:Type="Number">-2.8507705753615098</Data></Cell>
    <Cell ss:StyleID="s37"><Data ss:Type="Number">-8.2009439744056305</Data></Cell>
    <Cell ss:StyleID="s37"><Data ss:Type="Number">2.4994028236826198</Data></Cell>
    <Cell ss:StyleID="s38"><Data ss:Type="Number">-2.8464070992622998</Data></Cell>
    <Cell ss:StyleID="s39"><Data ss:Type="Number">0.95231090258698603</Data></Cell>
    <Cell ss:StyleID="s40"><Data ss:Type="Number">7.3065538057759697E-3</Data></Cell>
    <Cell ss:StyleID="s41"><Data ss:Type="Number">0.16397889415751199</Data></Cell>
    <Cell ss:StyleID="s41"><Data ss:Type="Number">6.6492137190233904E-5</Data></Cell>
    <Cell ss:StyleID="s41"><Data ss:Type="Number">1.0194018115156499E-3</Data></Cell>
    <Cell ss:StyleID="s41"><Data ss:Type="Number">3.31298965964896E-6</Data></Cell>
    <Cell ss:StyleID="s41"><Data ss:Type="Number">0.32108831022579198</Data></Cell>
    <Cell ss:StyleID="s42"><Data ss:Type="Number">9.2781166237149799E-4</Data></Cell>
   </Row>
   <Row>
    <Cell ss:StyleID="s43"><Data ss:Type="String">Escherichia coli</Data></Cell>
    <Cell ss:StyleID="s35"><Data ss:Type="String">Species</Data></Cell>
    <Cell ss:StyleID="s36"><Data ss:Type="Number">7.8483376301801702</Data></Cell>
    <Cell ss:StyleID="s37"><Data ss:Type="Number">3.5301638915348401</Data></Cell>
    <Cell ss:StyleID="s37"><Data ss:Type="Number">7.8890352920346603</Data></Cell>
    <Cell ss:StyleID="s38"><Data ss:Type="Number">4.7345527814030604</Data></Cell>
    <Cell ss:StyleID="s36"><Data ss:Type="Number">4.0697661854484798E-2</Data></Cell>
    <Cell ss:StyleID="s37"><Data ss:Type="Number">-3.1544825106315901</Data></Cell>
    <Cell ss:StyleID="s37"><Data ss:Type="Number">1.20438888986822</Data></Cell>
    <Cell ss:StyleID="s37"><Data ss:Type="Number">-4.3181737386453296</Data></Cell>
    <Cell ss:StyleID="s37"><Data ss:Type="Number">-3.1137848487771098</Data></Cell>
    <Cell ss:StyleID="s37"><Data ss:Type="Number">-7.4726562492769304</Data></Cell>
    <Cell ss:StyleID="s37"><Data ss:Type="Number">1.2450865517227101</Data></Cell>
    <Cell ss:StyleID="s38"><Data ss:Type="Number">-2.4637536418559902</Data></Cell>
    <Cell ss:StyleID="s39"><Data ss:Type="Number">0.95231090258698603</Data></Cell>
    <Cell ss:StyleID="s40"><Data ss:Type="Number">2.38717335257477E-5</Data></Cell>
    <Cell ss:StyleID="s41"><Data ss:Type="Number">0.280723763047247</Data></Cell>
    <Cell ss:StyleID="s41"><Data ss:Type="Number">1.69868768500838E-5</Data></Cell>
    <Cell ss:StyleID="s41"><Data ss:Type="Number">6.1484852375320402E-6</Data></Cell>
    <Cell ss:StyleID="s41"><Data ss:Type="Number">6.8363424961312398E-9</Data></Cell>
    <Cell ss:StyleID="s41"><Data ss:Type="Number">0.38523172261260202</Data></Cell>
    <Cell ss:StyleID="s42"><Data ss:Type="Number">1.1928280619506799E-4</Data></Cell>
   </Row>
   <Row>
    <Cell ss:StyleID="s43"><ss:Data ss:Type="String"
      xmlns="http://www.w3.org/TR/REC-html40"><Font html:Color="#000000">Bacteroides</Font><Font
       html:Color="#000000"> caccae</Font></ss:Data></Cell>
    <Cell ss:StyleID="s35"><Data ss:Type="String">Species</Data></Cell>
    <Cell ss:StyleID="s36"><Data ss:Type="Number">3.7879585955203798</Data></Cell>
    <Cell ss:StyleID="s37"><Data ss:Type="Number">8.6300587609441397</Data></Cell>
    <Cell ss:StyleID="s37"><Data ss:Type="Number">2.66485288370734</Data></Cell>
    <Cell ss:StyleID="s38"><Data ss:Type="Number">7.5876858988752804</Data></Cell>
    <Cell ss:StyleID="s36"><Data ss:Type="Number">-1.1231057118130401</Data></Cell>
    <Cell ss:StyleID="s37"><Data ss:Type="Number">4.9228330151679502</Data></Cell>
    <Cell ss:StyleID="s37"><Data ss:Type="Number">-1.0423728620688599</Data></Cell>
    <Cell ss:StyleID="s37"><Data ss:Type="Number">4.8421001654237701</Data></Cell>
    <Cell ss:StyleID="s37"><Data ss:Type="Number">3.7997273033549099</Data></Cell>
    <Cell ss:StyleID="s37"><Data ss:Type="Number">9.7649331805917203</Data></Cell>
    <Cell ss:StyleID="s37"><Data ss:Type="Number">-2.1654785738819</Data></Cell>
    <Cell ss:StyleID="s38"><Data ss:Type="Number">2.5062405856552101</Data></Cell>
    <Cell ss:StyleID="s39"><Data ss:Type="Number">0.41998796218147599</Data></Cell>
    <Cell ss:StyleID="s40"><Data ss:Type="Number">3.02885099425553E-7</Data></Cell>
    <Cell ss:StyleID="s41"><Data ss:Type="Number">0.37584276061254401</Data></Cell>
    <Cell ss:StyleID="s41"><Data ss:Type="Number">1.69868768500838E-5</Data></Cell>
    <Cell ss:StyleID="s41"><Data ss:Type="Number">6.1484852375320402E-6</Data></Cell>
    <Cell ss:StyleID="s41"><Data ss:Type="Number">8.9104518870217204E-10</Data></Cell>
    <Cell ss:StyleID="s41"><Data ss:Type="Number">0.32108831022579198</Data></Cell>
    <Cell ss:StyleID="s42"><Data ss:Type="Number">9.2781166237149799E-4</Data></Cell>
   </Row>
   <Row>
    <Cell ss:StyleID="s43"><Data ss:Type="String">Bacteroides uniformis</Data></Cell>
    <Cell ss:StyleID="s35"><Data ss:Type="String">Species</Data></Cell>
    <Cell ss:StyleID="s36"><Data ss:Type="Number">4.4703063298963199</Data></Cell>
    <Cell ss:StyleID="s37"><Data ss:Type="Number">7.9456485033158799</Data></Cell>
    <Cell ss:StyleID="s37"><Data ss:Type="Number">0.65986433965216396</Data></Cell>
    <Cell ss:StyleID="s38"><Data ss:Type="Number">7.1819447295202101</Data></Cell>
    <Cell ss:StyleID="s36"><Data ss:Type="Number">-3.8104419902441502</Data></Cell>
    <Cell ss:StyleID="s37"><Data ss:Type="Number">6.5220803898680497</Data></Cell>
    <Cell ss:StyleID="s37"><Data ss:Type="Number">-0.763703773795672</Data></Cell>
    <Cell ss:StyleID="s37"><Data ss:Type="Number">3.4753421734195702</Data></Cell>
    <Cell ss:StyleID="s37"><Data ss:Type="Number">2.7116383996238902</Data></Cell>
    <Cell ss:StyleID="s37"><Data ss:Type="Number">9.9974225632876106</Data></Cell>
    <Cell ss:StyleID="s37"><Data ss:Type="Number">-4.5741457640398302</Data></Cell>
    <Cell ss:StyleID="s38"><Data ss:Type="Number">0.79217952759976795</Data></Cell>
    <Cell ss:StyleID="s39"><Data ss:Type="Number">6.0202226639182203E-6</Data></Cell>
    <Cell ss:StyleID="s40"><Data ss:Type="Number">1.5434246405810001E-13</Data></Cell>
    <Cell ss:StyleID="s41"><Data ss:Type="Number">0.426481789643953</Data></Cell>
    <Cell ss:StyleID="s41"><Data ss:Type="Number">7.5052988988931398E-5</Data></Cell>
    <Cell ss:StyleID="s41"><Data ss:Type="Number">2.3212647605593999E-5</Data></Cell>
    <Cell ss:StyleID="s41"><Data ss:Type="Number">4.7179528663819804E-13</Data></Cell>
    <Cell ss:StyleID="s41"><Data ss:Type="Number">3.4273148927338302E-4</Data></Cell>
    <Cell ss:StyleID="s42"><Data ss:Type="Number">0.16066792831669999</Data></Cell>
   </Row>
   <Row>
    <Cell ss:StyleID="s43"><ss:Data ss:Type="String"
      xmlns="http://www.w3.org/TR/REC-html40"><Font html:Color="#000000">Bacteroides</Font><Font
       html:Color="#000000"> ovatus </Font></ss:Data></Cell>
    <Cell ss:StyleID="s35"><Data ss:Type="String">Species</Data></Cell>
    <Cell ss:StyleID="s36"><Data ss:Type="Number">2.7522495229840298</Data></Cell>
    <Cell ss:StyleID="s37"><Data ss:Type="Number">4.1856921009797698</Data></Cell>
    <Cell ss:StyleID="s37"><Data ss:Type="Number">1.3734234124951199</Data></Cell>
    <Cell ss:StyleID="s38"><Data ss:Type="Number">5.21415126630587</Data></Cell>
    <Cell ss:StyleID="s36"><Data ss:Type="Number">-1.3788261104889099</Data></Cell>
    <Cell ss:StyleID="s37"><Data ss:Type="Number">3.8407278538107499</Data></Cell>
    <Cell ss:StyleID="s37"><Data ss:Type="Number">1.0284591653260999</Data></Cell>
    <Cell ss:StyleID="s37"><Data ss:Type="Number">1.43344257799574</Data></Cell>
    <Cell ss:StyleID="s37"><Data ss:Type="Number">2.4619017433218402</Data></Cell>
    <Cell ss:StyleID="s37"><Data ss:Type="Number">5.2741704318064899</Data></Cell>
    <Cell ss:StyleID="s37"><Data ss:Type="Number">-0.35036694516280598</Data></Cell>
    <Cell ss:StyleID="s38"><Data ss:Type="Number">0.838839403609558</Data></Cell>
    <Cell ss:StyleID="s39"><Data ss:Type="Number">0.23735105370319301</Data></Cell>
    <Cell ss:StyleID="s40"><Data ss:Type="Number">3.02885099425553E-7</Data></Cell>
    <Cell ss:StyleID="s41"><Data ss:Type="Number">0.280723763047247</Data></Cell>
    <Cell ss:StyleID="s41"><Data ss:Type="Number">9.4968662974741797E-2</Data></Cell>
    <Cell ss:StyleID="s41"><Data ss:Type="Number">4.8806282976251799E-5</Data></Cell>
    <Cell ss:StyleID="s41"><Data ss:Type="Number">3.31298965964896E-6</Data></Cell>
    <Cell ss:StyleID="s41"><Data ss:Type="Number">0.87354617392841305</Data></Cell>
    <Cell ss:StyleID="s42"><Data ss:Type="Number">0.132505129230402</Data></Cell>
   </Row>
   <Row>
    <Cell ss:StyleID="s43"><Data ss:Type="String">Eubacterium biforme</Data></Cell>
    <Cell ss:StyleID="s43"><Data ss:Type="String">Species</Data></Cell>
    <Cell ss:StyleID="s44"><Data ss:Type="Number">5.45412577963745</Data></Cell>
    <Cell ss:StyleID="s45"><Data ss:Type="Number">2.8337289023862202</Data></Cell>
    <Cell ss:StyleID="s45"><Data ss:Type="Number">5.3237325874513797</Data></Cell>
    <Cell ss:StyleID="s46"><Data ss:Type="Number">4.3332365089209697</Data></Cell>
    <Cell ss:StyleID="s44"><Data ss:Type="Number">-0.13039319218607201</Data></Cell>
    <Cell ss:StyleID="s45"><Data ss:Type="Number">-0.990496078530406</Data></Cell>
    <Cell ss:StyleID="s45"><Data ss:Type="Number">1.4995076065347499</Data></Cell>
    <Cell ss:StyleID="s45"><Data ss:Type="Number">-2.6203968772512298</Data></Cell>
    <Cell ss:StyleID="s45"><Data ss:Type="Number">-1.1208892707164799</Data></Cell>
    <Cell ss:StyleID="s45"><Data ss:Type="Number">-3.6108929557816398</Data></Cell>
    <Cell ss:StyleID="s45"><Data ss:Type="Number">1.36911441434868</Data></Cell>
    <Cell ss:StyleID="s46"><Data ss:Type="Number">-1.29055978005126</Data></Cell>
    <Cell ss:StyleID="s47"><Data ss:Type="Number">0.95231090258698603</Data></Cell>
    <Cell ss:StyleID="s41"><Data ss:Type="Number">0.20044258579336899</Data></Cell>
    <Cell ss:StyleID="s41"><Data ss:Type="Number">0.23218466585299199</Data></Cell>
    <Cell ss:StyleID="s41"><Data ss:Type="Number">7.5017164113016597E-3</Data></Cell>
    <Cell ss:StyleID="s41"><Data ss:Type="Number">8.2872916263407106E-2</Data></Cell>
    <Cell ss:StyleID="s41"><Data ss:Type="Number">3.9315354965252401E-3</Data></Cell>
    <Cell ss:StyleID="s41"><Data ss:Type="Number">0.38523172261260202</Data></Cell>
    <Cell ss:StyleID="s42"><Data ss:Type="Number">4.9135052799632699E-2</Data></Cell>
   </Row>
   <Row>
    <Cell ss:StyleID="s43"><Data ss:Type="String">Ruminococcus callidus</Data></Cell>
    <Cell ss:StyleID="s35"><Data ss:Type="String">Species</Data></Cell>
    <Cell ss:StyleID="s36"><Data ss:Type="Number">6.1992254750328302</Data></Cell>
    <Cell ss:StyleID="s37"><Data ss:Type="Number">2.88840259392411</Data></Cell>
    <Cell ss:StyleID="s37"><Data ss:Type="Number">5.2313213157244496</Data></Cell>
    <Cell ss:StyleID="s38"><Data ss:Type="Number">3.9825490812726199</Data></Cell>
    <Cell ss:StyleID="s36"><Data ss:Type="Number">-0.96790415930837603</Data></Cell>
    <Cell ss:StyleID="s37"><Data ss:Type="Number">-1.2487722344518299</Data></Cell>
    <Cell ss:StyleID="s37"><Data ss:Type="Number">1.0941464873485101</Data></Cell>
    <Cell ss:StyleID="s37"><Data ss:Type="Number">-3.3108228811087099</Data></Cell>
    <Cell ss:StyleID="s37"><Data ss:Type="Number">-2.2166763937602001</Data></Cell>
    <Cell ss:StyleID="s37"><Data ss:Type="Number">-4.5595951155605396</Data></Cell>
    <Cell ss:StyleID="s37"><Data ss:Type="Number">0.12624232804013399</Data></Cell>
    <Cell ss:StyleID="s38"><Data ss:Type="Number">-2.1651344780591</Data></Cell>
    <Cell ss:StyleID="s39"><Data ss:Type="Number">0.23735105370319301</Data></Cell>
    <Cell ss:StyleID="s40"><Data ss:Type="Number">2.7090491702418899E-2</Data></Cell>
    <Cell ss:StyleID="s41"><Data ss:Type="Number">0.23218466585299199</Data></Cell>
    <Cell ss:StyleID="s41"><Data ss:Type="Number">1.69868768500838E-5</Data></Cell>
    <Cell ss:StyleID="s41"><Data ss:Type="Number">2.3212647605593999E-5</Data></Cell>
    <Cell ss:StyleID="s41"><Data ss:Type="Number">3.16300738927851E-6</Data></Cell>
    <Cell ss:StyleID="s41"><Data ss:Type="Number">0.87354617392841305</Data></Cell>
    <Cell ss:StyleID="s42"><Data ss:Type="Number">4.1640554310842697E-5</Data></Cell>
   </Row>
   <Row>
    <Cell ss:StyleID="s43"><Data ss:Type="String">Collinsella aerofaciens</Data></Cell>
    <Cell ss:StyleID="s35"><Data ss:Type="String">Species</Data></Cell>
    <Cell ss:StyleID="s36"><Data ss:Type="Number">4.0632018122096296</Data></Cell>
    <Cell ss:StyleID="s37"><Data ss:Type="Number">1.12625139573698</Data></Cell>
    <Cell ss:StyleID="s37"><Data ss:Type="Number">4.2362516641165104</Data></Cell>
    <Cell ss:StyleID="s38"><Data ss:Type="Number">3.1443807242124402</Data></Cell>
    <Cell ss:StyleID="s36"><Data ss:Type="Number">0.17304985190688299</Data></Cell>
    <Cell ss:StyleID="s37"><Data ss:Type="Number">-1.09187093990407</Data></Cell>
    <Cell ss:StyleID="s37"><Data ss:Type="Number">2.0181293284754598</Data></Cell>
    <Cell ss:StyleID="s37"><Data ss:Type="Number">-2.9369504164726501</Data></Cell>
    <Cell ss:StyleID="s37"><Data ss:Type="Number">-0.91882108799719198</Data></Cell>
    <Cell ss:StyleID="s37"><Data ss:Type="Number">-4.0288213563767199</Data></Cell>
    <Cell ss:StyleID="s37"><Data ss:Type="Number">2.1911791803823402</Data></Cell>
    <Cell ss:StyleID="s38"><Data ss:Type="Number">-1.22757388418765</Data></Cell>
    <Cell ss:StyleID="s39"><Data ss:Type="Number">0.95231090258698603</Data></Cell>
    <Cell ss:StyleID="s40"><Data ss:Type="Number">4.5862423366411699E-2</Data></Cell>
    <Cell ss:StyleID="s41"><Data ss:Type="Number">1.3358110376248599E-2</Data></Cell>
    <Cell ss:StyleID="s41"><Data ss:Type="Number">1.99291362006743E-5</Data></Cell>
    <Cell ss:StyleID="s41"><Data ss:Type="Number">5.6184062946195303E-2</Data></Cell>
    <Cell ss:StyleID="s41"><Data ss:Type="Number">6.7575077807059299E-6</Data></Cell>
    <Cell ss:StyleID="s41"><Data ss:Type="Number">4.0655387862153898E-2</Data></Cell>
    <Cell ss:StyleID="s42"><Data ss:Type="Number">7.1505278830081096E-3</Data></Cell>
   </Row>
   <Row>
    <Cell ss:StyleID="s43"><Data ss:Type="String">Dorea formicigenerans</Data></Cell>
    <Cell ss:StyleID="s35"><Data ss:Type="String">Species</Data></Cell>
    <Cell ss:StyleID="s48"><Data ss:Type="Number">4.9691634787214802</Data></Cell>
    <Cell ss:StyleID="s49"><Data ss:Type="Number">2.4209896776881199</Data></Cell>
    <Cell ss:StyleID="s49"><Data ss:Type="Number">4.9131752951843897</Data></Cell>
    <Cell ss:StyleID="s50"><Data ss:Type="Number">3.5913906408264098</Data></Cell>
    <Cell ss:StyleID="s48"><Data ss:Type="Number">-5.5988183537087899E-2</Data></Cell>
    <Cell ss:StyleID="s49"><Data ss:Type="Number">-1.3217846543579901</Data></Cell>
    <Cell ss:StyleID="s49"><Data ss:Type="Number">1.1704009631382899</Data></Cell>
    <Cell ss:StyleID="s49"><Data ss:Type="Number">-2.5481738010333599</Data></Cell>
    <Cell ss:StyleID="s49"><Data ss:Type="Number">-1.37777283789507</Data></Cell>
    <Cell ss:StyleID="s49"><Data ss:Type="Number">-3.86995845539135</Data></Cell>
    <Cell ss:StyleID="s49"><Data ss:Type="Number">1.1144127796012</Data></Cell>
    <Cell ss:StyleID="s50"><Data ss:Type="Number">-1.3273116074885101</Data></Cell>
    <Cell ss:StyleID="s51"><Data ss:Type="Number">0.95231090258698603</Data></Cell>
    <Cell ss:StyleID="s52"><Data ss:Type="Number">3.2751214058012103E-2</Data></Cell>
    <Cell ss:StyleID="s53"><Data ss:Type="Number">0.242027417358291</Data></Cell>
    <Cell ss:StyleID="s53"><Data ss:Type="Number">2.2561433329611499E-3</Data></Cell>
    <Cell ss:StyleID="s53"><Data ss:Type="Number">1.02226241309349E-2</Data></Cell>
    <Cell ss:StyleID="s53"><Data ss:Type="Number">2.2690823091751401E-4</Data></Cell>
    <Cell ss:StyleID="s53"><Data ss:Type="Number">0.38523172261260202</Data></Cell>
    <Cell ss:StyleID="s54"><Data ss:Type="Number">1.28028616161428E-2</Data></Cell>
   </Row>
   <Row>
    <Cell ss:StyleID="s35"/>
    <Cell ss:StyleID="s35"/>
    <Cell ss:StyleID="s55"/>
    <Cell ss:StyleID="s55"/>
    <Cell ss:StyleID="s55"/>
    <Cell ss:StyleID="s55"/>
    <Cell ss:StyleID="s55"/>
    <Cell ss:StyleID="s55"/>
    <Cell ss:StyleID="s55"/>
    <Cell ss:StyleID="s56"/>
    <Cell ss:StyleID="s55"/>
    <Cell ss:StyleID="s55"/>
    <Cell ss:StyleID="s56"/>
    <Cell ss:StyleID="s56"/>
    <Cell ss:StyleID="s57"/>
    <Cell ss:StyleID="s57"/>
   </Row>
   <Row>
    <Cell ss:StyleID="s35"/>
    <Cell ss:StyleID="s35"/>
    <Cell ss:StyleID="s55"/>
    <Cell ss:StyleID="s55"/>
    <Cell ss:StyleID="s55"/>
    <Cell ss:StyleID="s55"/>
    <Cell ss:StyleID="s55"/>
    <Cell ss:StyleID="s55"/>
    <Cell ss:StyleID="s55"/>
    <Cell ss:StyleID="s55"/>
    <Cell ss:StyleID="s55"/>
    <Cell ss:StyleID="s55"/>
    <Cell ss:StyleID="s56"/>
    <Cell ss:StyleID="s55"/>
    <Cell ss:StyleID="s57"/>
    <Cell ss:StyleID="s57"/>
   </Row>
   <Row>
    <Cell ss:StyleID="s35"/>
    <Cell ss:StyleID="s35"/>
    <Cell ss:StyleID="s55"/>
    <Cell ss:StyleID="s55"/>
    <Cell ss:StyleID="s55"/>
    <Cell ss:StyleID="s55"/>
    <Cell ss:StyleID="s55"/>
    <Cell ss:StyleID="s55"/>
    <Cell ss:StyleID="s55"/>
    <Cell ss:StyleID="s55"/>
    <Cell ss:StyleID="s55"/>
    <Cell ss:StyleID="s55"/>
    <Cell ss:StyleID="s55"/>
    <Cell ss:StyleID="s55"/>
    <Cell ss:StyleID="s57"/>
    <Cell ss:StyleID="s57"/>
   </Row>
   <Row>
    <Cell ss:StyleID="s35"/>
    <Cell ss:StyleID="s35"/>
    <Cell ss:StyleID="s55"/>
    <Cell ss:StyleID="s55"/>
    <Cell ss:StyleID="s55"/>
    <Cell ss:StyleID="s55"/>
    <Cell ss:StyleID="s55"/>
    <Cell ss:StyleID="s55"/>
    <Cell ss:StyleID="s55"/>
    <Cell ss:StyleID="s55"/>
    <Cell ss:StyleID="s55"/>
    <Cell ss:StyleID="s55"/>
    <Cell ss:StyleID="s55"/>
    <Cell ss:StyleID="s56"/>
    <Cell ss:StyleID="s57"/>
    <Cell ss:StyleID="s57"/>
   </Row>
   <Row>
    <Cell ss:StyleID="s35"/>
    <Cell ss:StyleID="s35"/>
    <Cell ss:StyleID="s55"/>
    <Cell ss:StyleID="s55"/>
    <Cell ss:StyleID="s55"/>
    <Cell ss:StyleID="s55"/>
    <Cell ss:StyleID="s55"/>
    <Cell ss:StyleID="s55"/>
    <Cell ss:StyleID="s55"/>
    <Cell ss:StyleID="s55"/>
    <Cell ss:StyleID="s55"/>
    <Cell ss:StyleID="s55"/>
    <Cell ss:StyleID="s56"/>
    <Cell ss:StyleID="s55"/>
    <Cell ss:StyleID="s57"/>
    <Cell ss:StyleID="s57"/>
   </Row>
   <Row>
    <Cell ss:StyleID="s35"/>
    <Cell ss:StyleID="s35"/>
    <Cell ss:StyleID="s55"/>
    <Cell ss:StyleID="s55"/>
    <Cell ss:StyleID="s55"/>
    <Cell ss:StyleID="s55"/>
    <Cell ss:StyleID="s55"/>
    <Cell ss:StyleID="s55"/>
    <Cell ss:StyleID="s55"/>
    <Cell ss:StyleID="s55"/>
    <Cell ss:StyleID="s55"/>
    <Cell ss:StyleID="s55"/>
    <Cell ss:StyleID="s55"/>
    <Cell ss:StyleID="s55"/>
    <Cell ss:StyleID="s57"/>
    <Cell ss:StyleID="s57"/>
   </Row>
   <Row>
    <Cell ss:StyleID="s35"/>
    <Cell ss:StyleID="s35"/>
    <Cell ss:StyleID="s55"/>
    <Cell ss:StyleID="s55"/>
    <Cell ss:StyleID="s55"/>
    <Cell ss:StyleID="s55"/>
    <Cell ss:StyleID="s55"/>
    <Cell ss:StyleID="s55"/>
    <Cell ss:StyleID="s55"/>
    <Cell ss:StyleID="s55"/>
    <Cell ss:StyleID="s55"/>
    <Cell ss:StyleID="s55"/>
    <Cell ss:StyleID="s55"/>
    <Cell ss:StyleID="s55"/>
    <Cell ss:StyleID="s57"/>
    <Cell ss:StyleID="s57"/>
   </Row>
   <Row>
    <Cell ss:StyleID="s35"/>
    <Cell ss:StyleID="s35"/>
    <Cell ss:StyleID="s55"/>
    <Cell ss:StyleID="s55"/>
    <Cell ss:StyleID="s55"/>
    <Cell ss:StyleID="s55"/>
    <Cell ss:StyleID="s55"/>
    <Cell ss:StyleID="s55"/>
    <Cell ss:StyleID="s55"/>
    <Cell ss:StyleID="s55"/>
    <Cell ss:StyleID="s55"/>
    <Cell ss:StyleID="s55"/>
    <Cell ss:StyleID="s55"/>
    <Cell ss:StyleID="s55"/>
    <Cell ss:StyleID="s57"/>
    <Cell ss:StyleID="s57"/>
   </Row>
   <Row>
    <Cell ss:StyleID="s35"/>
    <Cell ss:StyleID="s35"/>
    <Cell ss:StyleID="s55"/>
    <Cell ss:StyleID="s55"/>
    <Cell ss:StyleID="s55"/>
    <Cell ss:StyleID="s55"/>
    <Cell ss:StyleID="s55"/>
    <Cell ss:StyleID="s55"/>
    <Cell ss:StyleID="s55"/>
    <Cell ss:StyleID="s55"/>
    <Cell ss:StyleID="s55"/>
    <Cell ss:StyleID="s55"/>
    <Cell ss:StyleID="s55"/>
    <Cell ss:StyleID="s55"/>
    <Cell ss:StyleID="s57"/>
    <Cell ss:StyleID="s57"/>
   </Row>
   <Row>
    <Cell ss:StyleID="s35"/>
    <Cell ss:StyleID="s35"/>
    <Cell ss:StyleID="s55"/>
    <Cell ss:StyleID="s55"/>
    <Cell ss:StyleID="s55"/>
    <Cell ss:StyleID="s55"/>
    <Cell ss:StyleID="s55"/>
    <Cell ss:StyleID="s55"/>
    <Cell ss:StyleID="s55"/>
    <Cell ss:StyleID="s55"/>
    <Cell ss:StyleID="s55"/>
    <Cell ss:StyleID="s55"/>
    <Cell ss:StyleID="s55"/>
    <Cell ss:StyleID="s55"/>
    <Cell ss:StyleID="s57"/>
    <Cell ss:StyleID="s57"/>
   </Row>
   <Row>
    <Cell ss:StyleID="s35"/>
    <Cell ss:StyleID="s35"/>
    <Cell ss:StyleID="s55"/>
    <Cell ss:StyleID="s55"/>
    <Cell ss:StyleID="s55"/>
    <Cell ss:StyleID="s55"/>
    <Cell ss:StyleID="s55"/>
    <Cell ss:StyleID="s55"/>
    <Cell ss:StyleID="s55"/>
    <Cell ss:StyleID="s55"/>
    <Cell ss:StyleID="s55"/>
    <Cell ss:StyleID="s55"/>
    <Cell ss:StyleID="s55"/>
    <Cell ss:StyleID="s55"/>
    <Cell ss:StyleID="s57"/>
    <Cell ss:StyleID="s57"/>
   </Row>
   <Row>
    <Cell ss:StyleID="s35"/>
    <Cell ss:StyleID="s35"/>
    <Cell ss:StyleID="s55"/>
    <Cell ss:StyleID="s55"/>
    <Cell ss:StyleID="s55"/>
    <Cell ss:StyleID="s55"/>
    <Cell ss:StyleID="s55"/>
    <Cell ss:StyleID="s55"/>
    <Cell ss:StyleID="s55"/>
    <Cell ss:StyleID="s56"/>
    <Cell ss:StyleID="s55"/>
    <Cell ss:StyleID="s55"/>
    <Cell ss:StyleID="s55"/>
    <Cell ss:StyleID="s56"/>
    <Cell ss:StyleID="s57"/>
    <Cell ss:StyleID="s57"/>
   </Row>
   <Row>
    <Cell ss:StyleID="s35"/>
    <Cell ss:StyleID="s35"/>
    <Cell ss:StyleID="s55"/>
    <Cell ss:StyleID="s55"/>
    <Cell ss:StyleID="s55"/>
    <Cell ss:StyleID="s55"/>
    <Cell ss:StyleID="s55"/>
    <Cell ss:StyleID="s55"/>
    <Cell ss:StyleID="s55"/>
    <Cell ss:StyleID="s55"/>
    <Cell ss:StyleID="s55"/>
    <Cell ss:StyleID="s55"/>
    <Cell ss:StyleID="s55"/>
    <Cell ss:StyleID="s55"/>
    <Cell ss:StyleID="s57"/>
    <Cell ss:StyleID="s57"/>
   </Row>
   <Row>
    <Cell ss:StyleID="s35"/>
    <Cell ss:StyleID="s35"/>
    <Cell ss:StyleID="s55"/>
    <Cell ss:StyleID="s55"/>
    <Cell ss:StyleID="s55"/>
    <Cell ss:StyleID="s55"/>
    <Cell ss:StyleID="s55"/>
    <Cell ss:StyleID="s55"/>
    <Cell ss:StyleID="s55"/>
    <Cell ss:StyleID="s55"/>
    <Cell ss:StyleID="s55"/>
    <Cell ss:StyleID="s55"/>
    <Cell ss:StyleID="s55"/>
    <Cell ss:StyleID="s55"/>
    <Cell ss:StyleID="s57"/>
    <Cell ss:StyleID="s57"/>
   </Row>
   <Row>
    <Cell ss:StyleID="s35"/>
    <Cell ss:StyleID="s35"/>
    <Cell ss:StyleID="s55"/>
    <Cell ss:StyleID="s55"/>
    <Cell ss:StyleID="s55"/>
    <Cell ss:StyleID="s55"/>
    <Cell ss:StyleID="s55"/>
    <Cell ss:StyleID="s55"/>
    <Cell ss:StyleID="s55"/>
    <Cell ss:StyleID="s55"/>
    <Cell ss:StyleID="s55"/>
    <Cell ss:StyleID="s55"/>
    <Cell ss:StyleID="s55"/>
    <Cell ss:StyleID="s55"/>
    <Cell ss:StyleID="s57"/>
    <Cell ss:StyleID="s57"/>
   </Row>
   <Row>
    <Cell ss:StyleID="s35"/>
    <Cell ss:StyleID="s35"/>
    <Cell ss:StyleID="s55"/>
    <Cell ss:StyleID="s55"/>
    <Cell ss:StyleID="s55"/>
    <Cell ss:StyleID="s55"/>
    <Cell ss:StyleID="s55"/>
    <Cell ss:StyleID="s55"/>
    <Cell ss:StyleID="s55"/>
    <Cell ss:StyleID="s56"/>
    <Cell ss:StyleID="s55"/>
    <Cell ss:StyleID="s56"/>
    <Cell ss:StyleID="s56"/>
    <Cell ss:StyleID="s56"/>
    <Cell ss:StyleID="s57"/>
    <Cell ss:StyleID="s57"/>
   </Row>
   <Row>
    <Cell ss:StyleID="s35"/>
    <Cell ss:StyleID="s35"/>
    <Cell ss:StyleID="s55"/>
    <Cell ss:StyleID="s55"/>
    <Cell ss:StyleID="s55"/>
    <Cell ss:StyleID="s55"/>
    <Cell ss:StyleID="s55"/>
    <Cell ss:StyleID="s55"/>
    <Cell ss:StyleID="s55"/>
    <Cell ss:StyleID="s56"/>
    <Cell ss:StyleID="s55"/>
    <Cell ss:StyleID="s56"/>
    <Cell ss:StyleID="s56"/>
    <Cell ss:StyleID="s56"/>
    <Cell ss:StyleID="s57"/>
    <Cell ss:StyleID="s57"/>
   </Row>
   <Row>
    <Cell ss:StyleID="s35"/>
    <Cell ss:StyleID="s35"/>
    <Cell ss:StyleID="s55"/>
    <Cell ss:StyleID="s55"/>
    <Cell ss:StyleID="s55"/>
    <Cell ss:StyleID="s55"/>
    <Cell ss:StyleID="s55"/>
    <Cell ss:StyleID="s55"/>
    <Cell ss:StyleID="s55"/>
    <Cell ss:StyleID="s55"/>
    <Cell ss:StyleID="s55"/>
    <Cell ss:StyleID="s56"/>
    <Cell ss:StyleID="s56"/>
    <Cell ss:StyleID="s56"/>
    <Cell ss:StyleID="s57"/>
    <Cell ss:StyleID="s57"/>
   </Row>
   <Row>
    <Cell ss:StyleID="s35"/>
    <Cell ss:StyleID="s35"/>
    <Cell ss:StyleID="s55"/>
    <Cell ss:StyleID="s55"/>
    <Cell ss:StyleID="s55"/>
    <Cell ss:StyleID="s55"/>
    <Cell ss:StyleID="s55"/>
    <Cell ss:StyleID="s55"/>
    <Cell ss:StyleID="s55"/>
    <Cell ss:StyleID="s56"/>
    <Cell ss:StyleID="s55"/>
    <Cell ss:StyleID="s56"/>
    <Cell ss:StyleID="s56"/>
    <Cell ss:StyleID="s56"/>
    <Cell ss:StyleID="s57"/>
    <Cell ss:StyleID="s57"/>
   </Row>
   <Row>
    <Cell ss:StyleID="s35"/>
    <Cell ss:StyleID="s35"/>
    <Cell ss:StyleID="s55"/>
    <Cell ss:StyleID="s55"/>
    <Cell ss:StyleID="s55"/>
    <Cell ss:StyleID="s55"/>
    <Cell ss:StyleID="s55"/>
    <Cell ss:StyleID="s55"/>
    <Cell ss:StyleID="s55"/>
    <Cell ss:StyleID="s56"/>
    <Cell ss:StyleID="s55"/>
    <Cell ss:StyleID="s56"/>
    <Cell ss:StyleID="s56"/>
    <Cell ss:StyleID="s56"/>
    <Cell ss:StyleID="s57"/>
    <Cell ss:StyleID="s57"/>
   </Row>
   <Row>
    <Cell ss:StyleID="s35"/>
    <Cell ss:StyleID="s35"/>
    <Cell ss:StyleID="s55"/>
    <Cell ss:StyleID="s55"/>
    <Cell ss:StyleID="s55"/>
    <Cell ss:StyleID="s55"/>
    <Cell ss:StyleID="s55"/>
    <Cell ss:StyleID="s55"/>
    <Cell ss:StyleID="s55"/>
    <Cell ss:StyleID="s56"/>
    <Cell ss:StyleID="s55"/>
    <Cell ss:StyleID="s56"/>
    <Cell ss:StyleID="s56"/>
    <Cell ss:StyleID="s56"/>
    <Cell ss:StyleID="s57"/>
    <Cell ss:StyleID="s57"/>
   </Row>
   <Row>
    <Cell ss:StyleID="s35"/>
    <Cell ss:StyleID="s35"/>
    <Cell ss:StyleID="s55"/>
    <Cell ss:StyleID="s55"/>
    <Cell ss:StyleID="s55"/>
    <Cell ss:StyleID="s55"/>
    <Cell ss:StyleID="s55"/>
    <Cell ss:StyleID="s55"/>
    <Cell ss:StyleID="s55"/>
    <Cell ss:StyleID="s56"/>
    <Cell ss:StyleID="s55"/>
    <Cell ss:StyleID="s56"/>
    <Cell ss:StyleID="s56"/>
    <Cell ss:StyleID="s56"/>
    <Cell ss:StyleID="s57"/>
    <Cell ss:StyleID="s57"/>
   </Row>
   <Row>
    <Cell ss:StyleID="s35"/>
    <Cell ss:StyleID="s35"/>
    <Cell ss:StyleID="s55"/>
    <Cell ss:StyleID="s55"/>
    <Cell ss:StyleID="s55"/>
    <Cell ss:StyleID="s55"/>
    <Cell ss:StyleID="s55"/>
    <Cell ss:StyleID="s55"/>
    <Cell ss:StyleID="s55"/>
    <Cell ss:StyleID="s55"/>
    <Cell ss:StyleID="s55"/>
    <Cell ss:StyleID="s56"/>
    <Cell ss:StyleID="s56"/>
    <Cell ss:StyleID="s56"/>
    <Cell ss:StyleID="s57"/>
    <Cell ss:StyleID="s57"/>
   </Row>
   <Row>
    <Cell ss:StyleID="s35"/>
    <Cell ss:StyleID="s35"/>
    <Cell ss:StyleID="s55"/>
    <Cell ss:StyleID="s55"/>
    <Cell ss:StyleID="s55"/>
    <Cell ss:StyleID="s55"/>
    <Cell ss:StyleID="s55"/>
    <Cell ss:StyleID="s55"/>
    <Cell ss:StyleID="s55"/>
    <Cell ss:StyleID="s55"/>
    <Cell ss:StyleID="s55"/>
    <Cell ss:StyleID="s56"/>
    <Cell ss:StyleID="s56"/>
    <Cell ss:StyleID="s56"/>
    <Cell ss:StyleID="s57"/>
    <Cell ss:StyleID="s57"/>
   </Row>
   <Row>
    <Cell ss:StyleID="s35"/>
    <Cell ss:StyleID="s35"/>
    <Cell ss:StyleID="s55"/>
    <Cell ss:StyleID="s55"/>
    <Cell ss:StyleID="s55"/>
    <Cell ss:StyleID="s55"/>
    <Cell ss:StyleID="s55"/>
    <Cell ss:StyleID="s55"/>
    <Cell ss:StyleID="s55"/>
    <Cell ss:StyleID="s56"/>
    <Cell ss:StyleID="s55"/>
    <Cell ss:StyleID="s55"/>
    <Cell ss:StyleID="s56"/>
    <Cell ss:StyleID="s56"/>
    <Cell ss:StyleID="s57"/>
    <Cell ss:StyleID="s57"/>
   </Row>
   <Row>
    <Cell ss:StyleID="s35"/>
    <Cell ss:StyleID="s35"/>
    <Cell ss:StyleID="s55"/>
    <Cell ss:StyleID="s55"/>
    <Cell ss:StyleID="s55"/>
    <Cell ss:StyleID="s55"/>
    <Cell ss:StyleID="s55"/>
    <Cell ss:StyleID="s55"/>
    <Cell ss:StyleID="s55"/>
    <Cell ss:StyleID="s55"/>
    <Cell ss:StyleID="s55"/>
    <Cell ss:StyleID="s55"/>
    <Cell ss:StyleID="s56"/>
    <Cell ss:StyleID="s55"/>
    <Cell ss:StyleID="s57"/>
    <Cell ss:StyleID="s57"/>
   </Row>
   <Row>
    <Cell ss:StyleID="s35"/>
    <Cell ss:StyleID="s35"/>
    <Cell ss:StyleID="s55"/>
    <Cell ss:StyleID="s55"/>
    <Cell ss:StyleID="s55"/>
    <Cell ss:StyleID="s55"/>
    <Cell ss:StyleID="s55"/>
    <Cell ss:StyleID="s55"/>
    <Cell ss:StyleID="s55"/>
    <Cell ss:StyleID="s55"/>
    <Cell ss:StyleID="s55"/>
    <Cell ss:StyleID="s55"/>
    <Cell ss:StyleID="s55"/>
    <Cell ss:StyleID="s55"/>
    <Cell ss:StyleID="s57"/>
    <Cell ss:StyleID="s57"/>
   </Row>
   <Row>
    <Cell ss:StyleID="s35"/>
    <Cell ss:StyleID="s35"/>
    <Cell ss:StyleID="s55"/>
    <Cell ss:StyleID="s55"/>
    <Cell ss:StyleID="s55"/>
    <Cell ss:StyleID="s55"/>
    <Cell ss:StyleID="s55"/>
    <Cell ss:StyleID="s55"/>
    <Cell ss:StyleID="s55"/>
    <Cell ss:StyleID="s55"/>
    <Cell ss:StyleID="s55"/>
    <Cell ss:StyleID="s55"/>
    <Cell ss:StyleID="s56"/>
    <Cell ss:StyleID="s55"/>
    <Cell ss:StyleID="s57"/>
    <Cell ss:StyleID="s57"/>
   </Row>
   <Row>
    <Cell ss:StyleID="s35"/>
    <Cell ss:StyleID="s35"/>
    <Cell ss:StyleID="s55"/>
    <Cell ss:StyleID="s55"/>
    <Cell ss:StyleID="s55"/>
    <Cell ss:StyleID="s55"/>
    <Cell ss:StyleID="s55"/>
    <Cell ss:StyleID="s55"/>
    <Cell ss:StyleID="s55"/>
    <Cell ss:StyleID="s56"/>
    <Cell ss:StyleID="s55"/>
    <Cell ss:StyleID="s56"/>
    <Cell ss:StyleID="s56"/>
    <Cell ss:StyleID="s56"/>
    <Cell ss:StyleID="s57"/>
    <Cell ss:StyleID="s57"/>
   </Row>
   <Row>
    <Cell ss:StyleID="s35"/>
    <Cell ss:StyleID="s35"/>
    <Cell ss:StyleID="s55"/>
    <Cell ss:StyleID="s55"/>
    <Cell ss:StyleID="s55"/>
    <Cell ss:StyleID="s55"/>
    <Cell ss:StyleID="s55"/>
    <Cell ss:StyleID="s55"/>
    <Cell ss:StyleID="s55"/>
    <Cell ss:StyleID="s56"/>
    <Cell ss:StyleID="s55"/>
    <Cell ss:StyleID="s55"/>
    <Cell ss:StyleID="s56"/>
    <Cell ss:StyleID="s56"/>
    <Cell ss:StyleID="s57"/>
    <Cell ss:StyleID="s57"/>
   </Row>
   <Row>
    <Cell ss:StyleID="s35"/>
    <Cell ss:StyleID="s35"/>
    <Cell ss:StyleID="s55"/>
    <Cell ss:StyleID="s55"/>
    <Cell ss:StyleID="s55"/>
    <Cell ss:StyleID="s55"/>
    <Cell ss:StyleID="s55"/>
    <Cell ss:StyleID="s55"/>
    <Cell ss:StyleID="s55"/>
    <Cell ss:StyleID="s55"/>
    <Cell ss:StyleID="s55"/>
    <Cell ss:StyleID="s55"/>
    <Cell ss:StyleID="s56"/>
    <Cell ss:StyleID="s55"/>
    <Cell ss:StyleID="s57"/>
    <Cell ss:StyleID="s57"/>
   </Row>
   <Row>
    <Cell ss:StyleID="s35"/>
    <Cell ss:StyleID="s35"/>
    <Cell ss:StyleID="s55"/>
    <Cell ss:StyleID="s55"/>
    <Cell ss:StyleID="s55"/>
    <Cell ss:StyleID="s55"/>
    <Cell ss:StyleID="s55"/>
    <Cell ss:StyleID="s55"/>
    <Cell ss:StyleID="s55"/>
    <Cell ss:StyleID="s56"/>
    <Cell ss:StyleID="s55"/>
    <Cell ss:StyleID="s55"/>
    <Cell ss:StyleID="s56"/>
    <Cell ss:StyleID="s56"/>
    <Cell ss:StyleID="s57"/>
    <Cell ss:StyleID="s57"/>
   </Row>
   <Row>
    <Cell ss:StyleID="s35"/>
    <Cell ss:StyleID="s35"/>
    <Cell ss:StyleID="s55"/>
    <Cell ss:StyleID="s55"/>
    <Cell ss:StyleID="s55"/>
    <Cell ss:StyleID="s55"/>
    <Cell ss:StyleID="s55"/>
    <Cell ss:StyleID="s55"/>
    <Cell ss:StyleID="s55"/>
    <Cell ss:StyleID="s55"/>
    <Cell ss:StyleID="s55"/>
    <Cell ss:StyleID="s55"/>
    <Cell ss:StyleID="s55"/>
    <Cell ss:StyleID="s55"/>
    <Cell ss:StyleID="s57"/>
    <Cell ss:StyleID="s57"/>
   </Row>
   <Row>
    <Cell ss:StyleID="s35"/>
    <Cell ss:StyleID="s35"/>
    <Cell ss:StyleID="s55"/>
    <Cell ss:StyleID="s55"/>
    <Cell ss:StyleID="s55"/>
    <Cell ss:StyleID="s55"/>
    <Cell ss:StyleID="s55"/>
    <Cell ss:StyleID="s55"/>
    <Cell ss:StyleID="s55"/>
    <Cell ss:StyleID="s55"/>
    <Cell ss:StyleID="s55"/>
    <Cell ss:StyleID="s55"/>
    <Cell ss:StyleID="s55"/>
    <Cell ss:StyleID="s55"/>
    <Cell ss:StyleID="s57"/>
    <Cell ss:StyleID="s57"/>
   </Row>
   <Row>
    <Cell ss:StyleID="s35"/>
    <Cell ss:StyleID="s35"/>
    <Cell ss:StyleID="s55"/>
    <Cell ss:StyleID="s55"/>
    <Cell ss:StyleID="s55"/>
    <Cell ss:StyleID="s55"/>
    <Cell ss:StyleID="s55"/>
    <Cell ss:StyleID="s55"/>
    <Cell ss:StyleID="s55"/>
    <Cell ss:StyleID="s55"/>
    <Cell ss:StyleID="s55"/>
    <Cell ss:StyleID="s55"/>
    <Cell ss:StyleID="s55"/>
    <Cell ss:StyleID="s55"/>
    <Cell ss:StyleID="s57"/>
    <Cell ss:StyleID="s57"/>
   </Row>
   <Row>
    <Cell ss:StyleID="s35"/>
    <Cell ss:StyleID="s35"/>
    <Cell ss:StyleID="s55"/>
    <Cell ss:StyleID="s55"/>
    <Cell ss:StyleID="s55"/>
    <Cell ss:StyleID="s55"/>
    <Cell ss:StyleID="s55"/>
    <Cell ss:StyleID="s55"/>
    <Cell ss:StyleID="s55"/>
    <Cell ss:StyleID="s55"/>
    <Cell ss:StyleID="s55"/>
    <Cell ss:StyleID="s55"/>
    <Cell ss:StyleID="s55"/>
    <Cell ss:StyleID="s55"/>
    <Cell ss:StyleID="s57"/>
    <Cell ss:StyleID="s57"/>
   </Row>
   <Row>
    <Cell ss:StyleID="s35"/>
    <Cell ss:StyleID="s35"/>
    <Cell ss:StyleID="s55"/>
    <Cell ss:StyleID="s55"/>
    <Cell ss:StyleID="s55"/>
    <Cell ss:StyleID="s55"/>
    <Cell ss:StyleID="s55"/>
    <Cell ss:StyleID="s55"/>
    <Cell ss:StyleID="s55"/>
    <Cell ss:StyleID="s56"/>
    <Cell ss:StyleID="s55"/>
    <Cell ss:StyleID="s55"/>
    <Cell ss:StyleID="s55"/>
    <Cell ss:StyleID="s56"/>
    <Cell ss:StyleID="s57"/>
    <Cell ss:StyleID="s57"/>
   </Row>
   <Row>
    <Cell ss:StyleID="s35"/>
    <Cell ss:StyleID="s35"/>
    <Cell ss:StyleID="s55"/>
    <Cell ss:StyleID="s55"/>
    <Cell ss:StyleID="s55"/>
    <Cell ss:StyleID="s55"/>
    <Cell ss:StyleID="s55"/>
    <Cell ss:StyleID="s55"/>
    <Cell ss:StyleID="s55"/>
    <Cell ss:StyleID="s55"/>
    <Cell ss:StyleID="s55"/>
    <Cell ss:StyleID="s55"/>
    <Cell ss:StyleID="s55"/>
    <Cell ss:StyleID="s55"/>
    <Cell ss:StyleID="s57"/>
    <Cell ss:StyleID="s57"/>
   </Row>
   <Row>
    <Cell ss:StyleID="s35"/>
    <Cell ss:StyleID="s35"/>
    <Cell ss:StyleID="s55"/>
    <Cell ss:StyleID="s55"/>
    <Cell ss:StyleID="s55"/>
    <Cell ss:StyleID="s55"/>
    <Cell ss:StyleID="s55"/>
    <Cell ss:StyleID="s55"/>
    <Cell ss:StyleID="s55"/>
    <Cell ss:StyleID="s55"/>
    <Cell ss:StyleID="s55"/>
    <Cell ss:StyleID="s55"/>
    <Cell ss:StyleID="s55"/>
    <Cell ss:StyleID="s55"/>
    <Cell ss:StyleID="s57"/>
    <Cell ss:StyleID="s57"/>
   </Row>
   <Row>
    <Cell ss:StyleID="s35"/>
    <Cell ss:StyleID="s35"/>
    <Cell ss:StyleID="s55"/>
    <Cell ss:StyleID="s55"/>
    <Cell ss:StyleID="s55"/>
    <Cell ss:StyleID="s55"/>
    <Cell ss:StyleID="s55"/>
    <Cell ss:StyleID="s55"/>
    <Cell ss:StyleID="s55"/>
    <Cell ss:StyleID="s55"/>
    <Cell ss:StyleID="s55"/>
    <Cell ss:StyleID="s55"/>
    <Cell ss:StyleID="s55"/>
    <Cell ss:StyleID="s55"/>
    <Cell ss:StyleID="s57"/>
    <Cell ss:StyleID="s57"/>
   </Row>
   <Row>
    <Cell ss:StyleID="s35"/>
    <Cell ss:StyleID="s35"/>
    <Cell ss:StyleID="s55"/>
    <Cell ss:StyleID="s55"/>
    <Cell ss:StyleID="s55"/>
    <Cell ss:StyleID="s55"/>
    <Cell ss:StyleID="s55"/>
    <Cell ss:StyleID="s55"/>
    <Cell ss:StyleID="s55"/>
    <Cell ss:StyleID="s55"/>
    <Cell ss:StyleID="s55"/>
    <Cell ss:StyleID="s55"/>
    <Cell ss:StyleID="s55"/>
    <Cell ss:StyleID="s55"/>
    <Cell ss:StyleID="s57"/>
    <Cell ss:StyleID="s57"/>
   </Row>
   <Row>
    <Cell ss:StyleID="s35"/>
    <Cell ss:StyleID="s35"/>
    <Cell ss:StyleID="s55"/>
    <Cell ss:StyleID="s55"/>
    <Cell ss:StyleID="s55"/>
    <Cell ss:StyleID="s55"/>
    <Cell ss:StyleID="s55"/>
    <Cell ss:StyleID="s55"/>
    <Cell ss:StyleID="s55"/>
    <Cell ss:StyleID="s55"/>
    <Cell ss:StyleID="s55"/>
    <Cell ss:StyleID="s55"/>
    <Cell ss:StyleID="s55"/>
    <Cell ss:StyleID="s55"/>
    <Cell ss:StyleID="s57"/>
    <Cell ss:StyleID="s57"/>
   </Row>
   <Row>
    <Cell ss:StyleID="s35"/>
    <Cell ss:StyleID="s35"/>
    <Cell ss:StyleID="s55"/>
    <Cell ss:StyleID="s55"/>
    <Cell ss:StyleID="s55"/>
    <Cell ss:StyleID="s55"/>
    <Cell ss:StyleID="s55"/>
    <Cell ss:StyleID="s55"/>
    <Cell ss:StyleID="s55"/>
    <Cell ss:StyleID="s55"/>
    <Cell ss:StyleID="s55"/>
    <Cell ss:StyleID="s55"/>
    <Cell ss:StyleID="s55"/>
    <Cell ss:StyleID="s55"/>
    <Cell ss:StyleID="s57"/>
    <Cell ss:StyleID="s57"/>
   </Row>
   <Row>
    <Cell ss:StyleID="s35"/>
    <Cell ss:StyleID="s35"/>
    <Cell ss:StyleID="s55"/>
    <Cell ss:StyleID="s55"/>
    <Cell ss:StyleID="s55"/>
    <Cell ss:StyleID="s55"/>
    <Cell ss:StyleID="s55"/>
    <Cell ss:StyleID="s55"/>
    <Cell ss:StyleID="s55"/>
    <Cell ss:StyleID="s56"/>
    <Cell ss:StyleID="s55"/>
    <Cell ss:StyleID="s55"/>
    <Cell ss:StyleID="s55"/>
    <Cell ss:StyleID="s56"/>
    <Cell ss:StyleID="s57"/>
    <Cell ss:StyleID="s57"/>
   </Row>
   <Row>
    <Cell ss:StyleID="s35"/>
    <Cell ss:StyleID="s35"/>
    <Cell ss:StyleID="s55"/>
    <Cell ss:StyleID="s55"/>
    <Cell ss:StyleID="s55"/>
    <Cell ss:StyleID="s55"/>
    <Cell ss:StyleID="s55"/>
    <Cell ss:StyleID="s55"/>
    <Cell ss:StyleID="s55"/>
    <Cell ss:StyleID="s55"/>
    <Cell ss:StyleID="s55"/>
    <Cell ss:StyleID="s55"/>
    <Cell ss:StyleID="s55"/>
    <Cell ss:StyleID="s55"/>
    <Cell ss:StyleID="s57"/>
    <Cell ss:StyleID="s57"/>
   </Row>
   <Row>
    <Cell ss:StyleID="s35"/>
    <Cell ss:StyleID="s35"/>
    <Cell ss:StyleID="s55"/>
    <Cell ss:StyleID="s55"/>
    <Cell ss:StyleID="s55"/>
    <Cell ss:StyleID="s55"/>
    <Cell ss:StyleID="s55"/>
    <Cell ss:StyleID="s55"/>
    <Cell ss:StyleID="s55"/>
    <Cell ss:StyleID="s55"/>
    <Cell ss:StyleID="s55"/>
    <Cell ss:StyleID="s55"/>
    <Cell ss:StyleID="s55"/>
    <Cell ss:StyleID="s55"/>
    <Cell ss:StyleID="s57"/>
    <Cell ss:StyleID="s57"/>
   </Row>
   <Row>
    <Cell ss:StyleID="s35"/>
    <Cell ss:StyleID="s35"/>
    <Cell ss:StyleID="s55"/>
    <Cell ss:StyleID="s55"/>
    <Cell ss:StyleID="s55"/>
    <Cell ss:StyleID="s55"/>
    <Cell ss:StyleID="s55"/>
    <Cell ss:StyleID="s55"/>
    <Cell ss:StyleID="s55"/>
    <Cell ss:StyleID="s55"/>
    <Cell ss:StyleID="s55"/>
    <Cell ss:StyleID="s55"/>
    <Cell ss:StyleID="s55"/>
    <Cell ss:StyleID="s55"/>
    <Cell ss:StyleID="s57"/>
    <Cell ss:StyleID="s57"/>
   </Row>
   <Row>
    <Cell ss:StyleID="s35"/>
    <Cell ss:StyleID="s35"/>
    <Cell ss:StyleID="s55"/>
    <Cell ss:StyleID="s55"/>
    <Cell ss:StyleID="s55"/>
    <Cell ss:StyleID="s55"/>
    <Cell ss:StyleID="s55"/>
    <Cell ss:StyleID="s55"/>
    <Cell ss:StyleID="s55"/>
    <Cell ss:StyleID="s55"/>
    <Cell ss:StyleID="s55"/>
    <Cell ss:StyleID="s55"/>
    <Cell ss:StyleID="s55"/>
    <Cell ss:StyleID="s55"/>
    <Cell ss:StyleID="s57"/>
    <Cell ss:StyleID="s57"/>
   </Row>
   <Row>
    <Cell ss:StyleID="s35"/>
    <Cell ss:StyleID="s35"/>
    <Cell ss:StyleID="s55"/>
    <Cell ss:StyleID="s55"/>
    <Cell ss:StyleID="s55"/>
    <Cell ss:StyleID="s55"/>
    <Cell ss:StyleID="s55"/>
    <Cell ss:StyleID="s55"/>
    <Cell ss:StyleID="s55"/>
    <Cell ss:StyleID="s55"/>
    <Cell ss:StyleID="s55"/>
    <Cell ss:StyleID="s55"/>
    <Cell ss:StyleID="s55"/>
    <Cell ss:StyleID="s55"/>
    <Cell ss:StyleID="s57"/>
    <Cell ss:StyleID="s57"/>
   </Row>
   <Row>
    <Cell ss:StyleID="s35"/>
    <Cell ss:StyleID="s35"/>
    <Cell ss:StyleID="s55"/>
    <Cell ss:StyleID="s55"/>
    <Cell ss:StyleID="s55"/>
    <Cell ss:StyleID="s55"/>
    <Cell ss:StyleID="s55"/>
    <Cell ss:StyleID="s55"/>
    <Cell ss:StyleID="s55"/>
    <Cell ss:StyleID="s56"/>
    <Cell ss:StyleID="s55"/>
    <Cell ss:StyleID="s56"/>
    <Cell ss:StyleID="s56"/>
    <Cell ss:StyleID="s56"/>
    <Cell ss:StyleID="s57"/>
    <Cell ss:StyleID="s57"/>
   </Row>
   <Row>
    <Cell ss:StyleID="s35"/>
    <Cell ss:StyleID="s35"/>
    <Cell ss:StyleID="s55"/>
    <Cell ss:StyleID="s55"/>
    <Cell ss:StyleID="s55"/>
    <Cell ss:StyleID="s55"/>
    <Cell ss:StyleID="s55"/>
    <Cell ss:StyleID="s55"/>
    <Cell ss:StyleID="s55"/>
    <Cell ss:StyleID="s56"/>
    <Cell ss:StyleID="s55"/>
    <Cell ss:StyleID="s56"/>
    <Cell ss:StyleID="s56"/>
    <Cell ss:StyleID="s56"/>
    <Cell ss:StyleID="s57"/>
    <Cell ss:StyleID="s57"/>
   </Row>
   <Row>
    <Cell ss:StyleID="s35"/>
    <Cell ss:StyleID="s35"/>
    <Cell ss:StyleID="s55"/>
    <Cell ss:StyleID="s55"/>
    <Cell ss:StyleID="s55"/>
    <Cell ss:StyleID="s55"/>
    <Cell ss:StyleID="s55"/>
    <Cell ss:StyleID="s55"/>
    <Cell ss:StyleID="s55"/>
    <Cell ss:StyleID="s56"/>
    <Cell ss:StyleID="s55"/>
    <Cell ss:StyleID="s56"/>
    <Cell ss:StyleID="s56"/>
    <Cell ss:StyleID="s56"/>
    <Cell ss:StyleID="s57"/>
    <Cell ss:StyleID="s57"/>
   </Row>
   <Row>
    <Cell ss:StyleID="s35"/>
    <Cell ss:StyleID="s35"/>
    <Cell ss:StyleID="s55"/>
    <Cell ss:StyleID="s55"/>
    <Cell ss:StyleID="s55"/>
    <Cell ss:StyleID="s55"/>
    <Cell ss:StyleID="s55"/>
    <Cell ss:StyleID="s55"/>
    <Cell ss:StyleID="s55"/>
    <Cell ss:StyleID="s55"/>
    <Cell ss:StyleID="s55"/>
    <Cell ss:StyleID="s56"/>
    <Cell ss:StyleID="s56"/>
    <Cell ss:StyleID="s56"/>
    <Cell ss:StyleID="s57"/>
    <Cell ss:StyleID="s57"/>
   </Row>
   <Row>
    <Cell ss:StyleID="s35"/>
    <Cell ss:StyleID="s35"/>
    <Cell ss:StyleID="s55"/>
    <Cell ss:StyleID="s55"/>
    <Cell ss:StyleID="s55"/>
    <Cell ss:StyleID="s55"/>
    <Cell ss:StyleID="s55"/>
    <Cell ss:StyleID="s55"/>
    <Cell ss:StyleID="s55"/>
    <Cell ss:StyleID="s56"/>
    <Cell ss:StyleID="s55"/>
    <Cell ss:StyleID="s56"/>
    <Cell ss:StyleID="s56"/>
    <Cell ss:StyleID="s56"/>
    <Cell ss:StyleID="s57"/>
    <Cell ss:StyleID="s57"/>
   </Row>
   <Row>
    <Cell ss:StyleID="s35"/>
    <Cell ss:StyleID="s35"/>
    <Cell ss:StyleID="s55"/>
    <Cell ss:StyleID="s55"/>
    <Cell ss:StyleID="s55"/>
    <Cell ss:StyleID="s55"/>
    <Cell ss:StyleID="s55"/>
    <Cell ss:StyleID="s55"/>
    <Cell ss:StyleID="s55"/>
    <Cell ss:StyleID="s56"/>
    <Cell ss:StyleID="s55"/>
    <Cell ss:StyleID="s56"/>
    <Cell ss:StyleID="s56"/>
    <Cell ss:StyleID="s56"/>
    <Cell ss:StyleID="s57"/>
    <Cell ss:StyleID="s57"/>
   </Row>
   <Row>
    <Cell ss:StyleID="s35"/>
    <Cell ss:StyleID="s35"/>
    <Cell ss:StyleID="s55"/>
    <Cell ss:StyleID="s55"/>
    <Cell ss:StyleID="s55"/>
    <Cell ss:StyleID="s55"/>
    <Cell ss:StyleID="s55"/>
    <Cell ss:StyleID="s55"/>
    <Cell ss:StyleID="s55"/>
    <Cell ss:StyleID="s56"/>
    <Cell ss:StyleID="s55"/>
    <Cell ss:StyleID="s56"/>
    <Cell ss:StyleID="s56"/>
    <Cell ss:StyleID="s56"/>
    <Cell ss:StyleID="s57"/>
    <Cell ss:StyleID="s57"/>
   </Row>
   <Row>
    <Cell ss:StyleID="s35"/>
    <Cell ss:StyleID="s35"/>
    <Cell ss:StyleID="s55"/>
    <Cell ss:StyleID="s55"/>
    <Cell ss:StyleID="s55"/>
    <Cell ss:StyleID="s55"/>
    <Cell ss:StyleID="s55"/>
    <Cell ss:StyleID="s55"/>
    <Cell ss:StyleID="s55"/>
    <Cell ss:StyleID="s56"/>
    <Cell ss:StyleID="s55"/>
    <Cell ss:StyleID="s56"/>
    <Cell ss:StyleID="s56"/>
    <Cell ss:StyleID="s56"/>
    <Cell ss:StyleID="s57"/>
    <Cell ss:StyleID="s57"/>
   </Row>
   <Row>
    <Cell ss:StyleID="s35"/>
    <Cell ss:StyleID="s35"/>
    <Cell ss:StyleID="s55"/>
    <Cell ss:StyleID="s55"/>
    <Cell ss:StyleID="s55"/>
    <Cell ss:StyleID="s55"/>
    <Cell ss:StyleID="s55"/>
    <Cell ss:StyleID="s55"/>
    <Cell ss:StyleID="s55"/>
    <Cell ss:StyleID="s55"/>
    <Cell ss:StyleID="s55"/>
    <Cell ss:StyleID="s55"/>
    <Cell ss:StyleID="s56"/>
    <Cell ss:StyleID="s56"/>
    <Cell ss:StyleID="s57"/>
    <Cell ss:StyleID="s57"/>
   </Row>
   <Row>
    <Cell ss:StyleID="s35"/>
    <Cell ss:StyleID="s35"/>
    <Cell ss:StyleID="s55"/>
    <Cell ss:StyleID="s55"/>
    <Cell ss:StyleID="s55"/>
    <Cell ss:StyleID="s55"/>
    <Cell ss:StyleID="s55"/>
    <Cell ss:StyleID="s55"/>
    <Cell ss:StyleID="s55"/>
    <Cell ss:StyleID="s55"/>
    <Cell ss:StyleID="s55"/>
    <Cell ss:StyleID="s55"/>
    <Cell ss:StyleID="s56"/>
    <Cell ss:StyleID="s55"/>
    <Cell ss:StyleID="s57"/>
    <Cell ss:StyleID="s57"/>
   </Row>
   <Row>
    <Cell ss:StyleID="s35"/>
    <Cell ss:StyleID="s35"/>
    <Cell ss:StyleID="s55"/>
    <Cell ss:StyleID="s55"/>
    <Cell ss:StyleID="s55"/>
    <Cell ss:StyleID="s55"/>
    <Cell ss:StyleID="s55"/>
    <Cell ss:StyleID="s55"/>
    <Cell ss:StyleID="s55"/>
    <Cell ss:StyleID="s55"/>
    <Cell ss:StyleID="s55"/>
    <Cell ss:StyleID="s56"/>
    <Cell ss:StyleID="s55"/>
    <Cell ss:StyleID="s56"/>
    <Cell ss:StyleID="s57"/>
    <Cell ss:StyleID="s57"/>
   </Row>
   <Row>
    <Cell ss:StyleID="s35"/>
    <Cell ss:StyleID="s35"/>
    <Cell ss:StyleID="s55"/>
    <Cell ss:StyleID="s55"/>
    <Cell ss:StyleID="s55"/>
    <Cell ss:StyleID="s55"/>
    <Cell ss:StyleID="s55"/>
    <Cell ss:StyleID="s55"/>
    <Cell ss:StyleID="s55"/>
    <Cell ss:StyleID="s56"/>
    <Cell ss:StyleID="s55"/>
    <Cell ss:StyleID="s56"/>
    <Cell ss:StyleID="s56"/>
    <Cell ss:StyleID="s56"/>
    <Cell ss:StyleID="s57"/>
    <Cell ss:StyleID="s57"/>
   </Row>
   <Row>
    <Cell ss:StyleID="s35"/>
    <Cell ss:StyleID="s35"/>
    <Cell ss:StyleID="s55"/>
    <Cell ss:StyleID="s55"/>
    <Cell ss:StyleID="s55"/>
    <Cell ss:StyleID="s55"/>
    <Cell ss:StyleID="s55"/>
    <Cell ss:StyleID="s55"/>
    <Cell ss:StyleID="s55"/>
    <Cell ss:StyleID="s56"/>
    <Cell ss:StyleID="s55"/>
    <Cell ss:StyleID="s55"/>
    <Cell ss:StyleID="s56"/>
    <Cell ss:StyleID="s56"/>
    <Cell ss:StyleID="s57"/>
    <Cell ss:StyleID="s57"/>
   </Row>
   <Row>
    <Cell ss:StyleID="s35"/>
    <Cell ss:StyleID="s35"/>
    <Cell ss:StyleID="s55"/>
    <Cell ss:StyleID="s55"/>
    <Cell ss:StyleID="s55"/>
    <Cell ss:StyleID="s55"/>
    <Cell ss:StyleID="s55"/>
    <Cell ss:StyleID="s55"/>
    <Cell ss:StyleID="s55"/>
    <Cell ss:StyleID="s55"/>
    <Cell ss:StyleID="s55"/>
    <Cell ss:StyleID="s55"/>
    <Cell ss:StyleID="s56"/>
    <Cell ss:StyleID="s56"/>
    <Cell ss:StyleID="s57"/>
    <Cell ss:StyleID="s57"/>
   </Row>
   <Row>
    <Cell ss:StyleID="s35"/>
    <Cell ss:StyleID="s35"/>
    <Cell ss:StyleID="s55"/>
    <Cell ss:StyleID="s55"/>
    <Cell ss:StyleID="s55"/>
    <Cell ss:StyleID="s55"/>
    <Cell ss:StyleID="s55"/>
    <Cell ss:StyleID="s55"/>
    <Cell ss:StyleID="s55"/>
    <Cell ss:StyleID="s56"/>
    <Cell ss:StyleID="s55"/>
    <Cell ss:StyleID="s56"/>
    <Cell ss:StyleID="s56"/>
    <Cell ss:StyleID="s56"/>
    <Cell ss:StyleID="s57"/>
    <Cell ss:StyleID="s57"/>
   </Row>
   <Row>
    <Cell ss:StyleID="s35"/>
    <Cell ss:StyleID="s35"/>
    <Cell ss:StyleID="s55"/>
    <Cell ss:StyleID="s55"/>
    <Cell ss:StyleID="s55"/>
    <Cell ss:StyleID="s55"/>
    <Cell ss:StyleID="s55"/>
    <Cell ss:StyleID="s55"/>
    <Cell ss:StyleID="s55"/>
    <Cell ss:StyleID="s55"/>
    <Cell ss:StyleID="s55"/>
    <Cell ss:StyleID="s55"/>
    <Cell ss:StyleID="s56"/>
    <Cell ss:StyleID="s55"/>
    <Cell ss:StyleID="s57"/>
    <Cell ss:StyleID="s57"/>
   </Row>
   <Row>
    <Cell ss:StyleID="s35"/>
    <Cell ss:StyleID="s35"/>
    <Cell ss:StyleID="s55"/>
    <Cell ss:StyleID="s55"/>
    <Cell ss:StyleID="s55"/>
    <Cell ss:StyleID="s55"/>
    <Cell ss:StyleID="s55"/>
    <Cell ss:StyleID="s55"/>
    <Cell ss:StyleID="s55"/>
    <Cell ss:StyleID="s55"/>
    <Cell ss:StyleID="s55"/>
    <Cell ss:StyleID="s55"/>
    <Cell ss:StyleID="s56"/>
    <Cell ss:StyleID="s56"/>
    <Cell ss:StyleID="s57"/>
    <Cell ss:StyleID="s57"/>
   </Row>
   <Row>
    <Cell ss:StyleID="s35"/>
    <Cell ss:StyleID="s35"/>
    <Cell ss:StyleID="s55"/>
    <Cell ss:StyleID="s55"/>
    <Cell ss:StyleID="s55"/>
    <Cell ss:StyleID="s55"/>
    <Cell ss:StyleID="s55"/>
    <Cell ss:StyleID="s55"/>
    <Cell ss:StyleID="s55"/>
    <Cell ss:StyleID="s56"/>
    <Cell ss:StyleID="s55"/>
    <Cell ss:StyleID="s56"/>
    <Cell ss:StyleID="s56"/>
    <Cell ss:StyleID="s56"/>
    <Cell ss:StyleID="s57"/>
    <Cell ss:StyleID="s57"/>
   </Row>
   <Row>
    <Cell ss:StyleID="s35"/>
    <Cell ss:StyleID="s35"/>
    <Cell ss:StyleID="s55"/>
    <Cell ss:StyleID="s55"/>
    <Cell ss:StyleID="s55"/>
    <Cell ss:StyleID="s55"/>
    <Cell ss:StyleID="s55"/>
    <Cell ss:StyleID="s55"/>
    <Cell ss:StyleID="s55"/>
    <Cell ss:StyleID="s55"/>
    <Cell ss:StyleID="s55"/>
    <Cell ss:StyleID="s55"/>
    <Cell ss:StyleID="s55"/>
    <Cell ss:StyleID="s56"/>
    <Cell ss:StyleID="s57"/>
    <Cell ss:StyleID="s57"/>
   </Row>
   <Row>
    <Cell ss:StyleID="s35"/>
    <Cell ss:StyleID="s35"/>
    <Cell ss:StyleID="s55"/>
    <Cell ss:StyleID="s55"/>
    <Cell ss:StyleID="s55"/>
    <Cell ss:StyleID="s55"/>
    <Cell ss:StyleID="s55"/>
    <Cell ss:StyleID="s55"/>
    <Cell ss:StyleID="s55"/>
    <Cell ss:StyleID="s56"/>
    <Cell ss:StyleID="s55"/>
    <Cell ss:StyleID="s56"/>
    <Cell ss:StyleID="s56"/>
    <Cell ss:StyleID="s56"/>
    <Cell ss:StyleID="s57"/>
    <Cell ss:StyleID="s57"/>
   </Row>
   <Row>
    <Cell ss:StyleID="s35"/>
    <Cell ss:StyleID="s35"/>
    <Cell ss:StyleID="s55"/>
    <Cell ss:StyleID="s55"/>
    <Cell ss:StyleID="s55"/>
    <Cell ss:StyleID="s55"/>
    <Cell ss:StyleID="s55"/>
    <Cell ss:StyleID="s55"/>
    <Cell ss:StyleID="s55"/>
    <Cell ss:StyleID="s56"/>
    <Cell ss:StyleID="s55"/>
    <Cell ss:StyleID="s56"/>
    <Cell ss:StyleID="s56"/>
    <Cell ss:StyleID="s56"/>
    <Cell ss:StyleID="s57"/>
    <Cell ss:StyleID="s57"/>
   </Row>
   <Row>
    <Cell ss:StyleID="s35"/>
    <Cell ss:StyleID="s35"/>
    <Cell ss:StyleID="s55"/>
    <Cell ss:StyleID="s55"/>
    <Cell ss:StyleID="s55"/>
    <Cell ss:StyleID="s55"/>
    <Cell ss:StyleID="s55"/>
    <Cell ss:StyleID="s55"/>
    <Cell ss:StyleID="s55"/>
    <Cell ss:StyleID="s55"/>
    <Cell ss:StyleID="s55"/>
    <Cell ss:StyleID="s55"/>
    <Cell ss:StyleID="s55"/>
    <Cell ss:StyleID="s55"/>
    <Cell ss:StyleID="s57"/>
    <Cell ss:StyleID="s57"/>
   </Row>
   <Row>
    <Cell ss:StyleID="s35"/>
    <Cell ss:StyleID="s35"/>
    <Cell ss:StyleID="s55"/>
    <Cell ss:StyleID="s55"/>
    <Cell ss:StyleID="s55"/>
    <Cell ss:StyleID="s55"/>
    <Cell ss:StyleID="s55"/>
    <Cell ss:StyleID="s55"/>
    <Cell ss:StyleID="s55"/>
    <Cell ss:StyleID="s55"/>
    <Cell ss:StyleID="s55"/>
    <Cell ss:StyleID="s55"/>
    <Cell ss:StyleID="s55"/>
    <Cell ss:StyleID="s55"/>
    <Cell ss:StyleID="s57"/>
    <Cell ss:StyleID="s57"/>
   </Row>
   <Row>
    <Cell ss:StyleID="s35"/>
    <Cell ss:StyleID="s35"/>
    <Cell ss:StyleID="s55"/>
    <Cell ss:StyleID="s55"/>
    <Cell ss:StyleID="s55"/>
    <Cell ss:StyleID="s55"/>
    <Cell ss:StyleID="s55"/>
    <Cell ss:StyleID="s55"/>
    <Cell ss:StyleID="s55"/>
    <Cell ss:StyleID="s55"/>
    <Cell ss:StyleID="s55"/>
    <Cell ss:StyleID="s55"/>
    <Cell ss:StyleID="s55"/>
    <Cell ss:StyleID="s55"/>
    <Cell ss:StyleID="s57"/>
    <Cell ss:StyleID="s57"/>
   </Row>
   <Row>
    <Cell ss:StyleID="s35"/>
    <Cell ss:StyleID="s35"/>
    <Cell ss:StyleID="s55"/>
    <Cell ss:StyleID="s55"/>
    <Cell ss:StyleID="s55"/>
    <Cell ss:StyleID="s55"/>
    <Cell ss:StyleID="s55"/>
    <Cell ss:StyleID="s55"/>
    <Cell ss:StyleID="s55"/>
    <Cell ss:StyleID="s56"/>
    <Cell ss:StyleID="s55"/>
    <Cell ss:StyleID="s56"/>
    <Cell ss:StyleID="s56"/>
    <Cell ss:StyleID="s56"/>
    <Cell ss:StyleID="s57"/>
    <Cell ss:StyleID="s57"/>
   </Row>
   <Row>
    <Cell ss:StyleID="s35"/>
    <Cell ss:StyleID="s35"/>
    <Cell ss:StyleID="s55"/>
    <Cell ss:StyleID="s55"/>
    <Cell ss:StyleID="s55"/>
    <Cell ss:StyleID="s55"/>
    <Cell ss:StyleID="s55"/>
    <Cell ss:StyleID="s55"/>
    <Cell ss:StyleID="s55"/>
    <Cell ss:StyleID="s55"/>
    <Cell ss:StyleID="s55"/>
    <Cell ss:StyleID="s55"/>
    <Cell ss:StyleID="s55"/>
    <Cell ss:StyleID="s55"/>
    <Cell ss:StyleID="s57"/>
    <Cell ss:StyleID="s57"/>
   </Row>
   <Row>
    <Cell ss:StyleID="s35"/>
    <Cell ss:StyleID="s35"/>
    <Cell ss:StyleID="s55"/>
    <Cell ss:StyleID="s55"/>
    <Cell ss:StyleID="s55"/>
    <Cell ss:StyleID="s55"/>
    <Cell ss:StyleID="s55"/>
    <Cell ss:StyleID="s55"/>
    <Cell ss:StyleID="s55"/>
    <Cell ss:StyleID="s55"/>
    <Cell ss:StyleID="s55"/>
    <Cell ss:StyleID="s55"/>
    <Cell ss:StyleID="s55"/>
    <Cell ss:StyleID="s55"/>
    <Cell ss:StyleID="s57"/>
    <Cell ss:StyleID="s57"/>
   </Row>
   <Row>
    <Cell ss:StyleID="s35"/>
    <Cell ss:StyleID="s35"/>
    <Cell ss:StyleID="s55"/>
    <Cell ss:StyleID="s55"/>
    <Cell ss:StyleID="s55"/>
    <Cell ss:StyleID="s55"/>
    <Cell ss:StyleID="s55"/>
    <Cell ss:StyleID="s55"/>
    <Cell ss:StyleID="s55"/>
    <Cell ss:StyleID="s55"/>
    <Cell ss:StyleID="s55"/>
    <Cell ss:StyleID="s55"/>
    <Cell ss:StyleID="s55"/>
    <Cell ss:StyleID="s55"/>
    <Cell ss:StyleID="s57"/>
    <Cell ss:StyleID="s57"/>
   </Row>
   <Row>
    <Cell ss:StyleID="s35"/>
    <Cell ss:StyleID="s35"/>
    <Cell ss:StyleID="s55"/>
    <Cell ss:StyleID="s55"/>
    <Cell ss:StyleID="s55"/>
    <Cell ss:StyleID="s55"/>
    <Cell ss:StyleID="s55"/>
    <Cell ss:StyleID="s55"/>
    <Cell ss:StyleID="s55"/>
    <Cell ss:StyleID="s56"/>
    <Cell ss:StyleID="s55"/>
    <Cell ss:StyleID="s55"/>
    <Cell ss:StyleID="s56"/>
    <Cell ss:StyleID="s56"/>
    <Cell ss:StyleID="s57"/>
    <Cell ss:StyleID="s57"/>
   </Row>
   <Row>
    <Cell ss:StyleID="s35"/>
    <Cell ss:StyleID="s35"/>
    <Cell ss:StyleID="s55"/>
    <Cell ss:StyleID="s55"/>
    <Cell ss:StyleID="s55"/>
    <Cell ss:StyleID="s55"/>
    <Cell ss:StyleID="s55"/>
    <Cell ss:StyleID="s55"/>
    <Cell ss:StyleID="s55"/>
    <Cell ss:StyleID="s56"/>
    <Cell ss:StyleID="s55"/>
    <Cell ss:StyleID="s55"/>
    <Cell ss:StyleID="s55"/>
    <Cell ss:StyleID="s56"/>
    <Cell ss:StyleID="s57"/>
    <Cell ss:StyleID="s57"/>
   </Row>
   <Row>
    <Cell ss:StyleID="s35"/>
    <Cell ss:StyleID="s35"/>
    <Cell ss:StyleID="s55"/>
    <Cell ss:StyleID="s55"/>
    <Cell ss:StyleID="s55"/>
    <Cell ss:StyleID="s55"/>
    <Cell ss:StyleID="s55"/>
    <Cell ss:StyleID="s55"/>
    <Cell ss:StyleID="s55"/>
    <Cell ss:StyleID="s55"/>
    <Cell ss:StyleID="s55"/>
    <Cell ss:StyleID="s55"/>
    <Cell ss:StyleID="s55"/>
    <Cell ss:StyleID="s55"/>
    <Cell ss:StyleID="s57"/>
    <Cell ss:StyleID="s57"/>
   </Row>
   <Row>
    <Cell ss:StyleID="s35"/>
    <Cell ss:StyleID="s35"/>
    <Cell ss:StyleID="s55"/>
    <Cell ss:StyleID="s55"/>
    <Cell ss:StyleID="s55"/>
    <Cell ss:StyleID="s55"/>
    <Cell ss:StyleID="s55"/>
    <Cell ss:StyleID="s55"/>
    <Cell ss:StyleID="s55"/>
    <Cell ss:StyleID="s55"/>
    <Cell ss:StyleID="s55"/>
    <Cell ss:StyleID="s55"/>
    <Cell ss:StyleID="s55"/>
    <Cell ss:StyleID="s55"/>
    <Cell ss:StyleID="s57"/>
    <Cell ss:StyleID="s57"/>
   </Row>
   <Row>
    <Cell ss:StyleID="s35"/>
    <Cell ss:StyleID="s35"/>
    <Cell ss:StyleID="s55"/>
    <Cell ss:StyleID="s55"/>
    <Cell ss:StyleID="s55"/>
    <Cell ss:StyleID="s55"/>
    <Cell ss:StyleID="s55"/>
    <Cell ss:StyleID="s55"/>
    <Cell ss:StyleID="s55"/>
    <Cell ss:StyleID="s56"/>
    <Cell ss:StyleID="s55"/>
    <Cell ss:StyleID="s55"/>
    <Cell ss:StyleID="s56"/>
    <Cell ss:StyleID="s55"/>
    <Cell ss:StyleID="s57"/>
    <Cell ss:StyleID="s57"/>
   </Row>
   <Row>
    <Cell ss:StyleID="s35"/>
    <Cell ss:StyleID="s35"/>
    <Cell ss:StyleID="s55"/>
    <Cell ss:StyleID="s55"/>
    <Cell ss:StyleID="s55"/>
    <Cell ss:StyleID="s55"/>
    <Cell ss:StyleID="s55"/>
    <Cell ss:StyleID="s55"/>
    <Cell ss:StyleID="s55"/>
    <Cell ss:StyleID="s55"/>
    <Cell ss:StyleID="s55"/>
    <Cell ss:StyleID="s55"/>
    <Cell ss:StyleID="s55"/>
    <Cell ss:StyleID="s55"/>
    <Cell ss:StyleID="s57"/>
    <Cell ss:StyleID="s57"/>
   </Row>
   <Row>
    <Cell ss:StyleID="s35"/>
    <Cell ss:StyleID="s35"/>
    <Cell ss:StyleID="s55"/>
    <Cell ss:StyleID="s55"/>
    <Cell ss:StyleID="s55"/>
    <Cell ss:StyleID="s55"/>
    <Cell ss:StyleID="s55"/>
    <Cell ss:StyleID="s55"/>
    <Cell ss:StyleID="s55"/>
    <Cell ss:StyleID="s55"/>
    <Cell ss:StyleID="s55"/>
    <Cell ss:StyleID="s55"/>
    <Cell ss:StyleID="s55"/>
    <Cell ss:StyleID="s55"/>
    <Cell ss:StyleID="s57"/>
    <Cell ss:StyleID="s57"/>
   </Row>
   <Row>
    <Cell ss:StyleID="s35"/>
    <Cell ss:StyleID="s35"/>
    <Cell ss:StyleID="s55"/>
    <Cell ss:StyleID="s55"/>
    <Cell ss:StyleID="s55"/>
    <Cell ss:StyleID="s55"/>
    <Cell ss:StyleID="s55"/>
    <Cell ss:StyleID="s55"/>
    <Cell ss:StyleID="s55"/>
    <Cell ss:StyleID="s55"/>
    <Cell ss:StyleID="s55"/>
    <Cell ss:StyleID="s55"/>
    <Cell ss:StyleID="s55"/>
    <Cell ss:StyleID="s55"/>
    <Cell ss:StyleID="s57"/>
    <Cell ss:StyleID="s57"/>
   </Row>
   <Row>
    <Cell ss:StyleID="s35"/>
    <Cell ss:StyleID="s35"/>
    <Cell ss:StyleID="s55"/>
    <Cell ss:StyleID="s55"/>
    <Cell ss:StyleID="s55"/>
    <Cell ss:StyleID="s55"/>
    <Cell ss:StyleID="s55"/>
    <Cell ss:StyleID="s55"/>
    <Cell ss:StyleID="s55"/>
    <Cell ss:StyleID="s56"/>
    <Cell ss:StyleID="s55"/>
    <Cell ss:StyleID="s55"/>
    <Cell ss:StyleID="s55"/>
    <Cell ss:StyleID="s56"/>
    <Cell ss:StyleID="s57"/>
    <Cell ss:StyleID="s57"/>
   </Row>
   <Row>
    <Cell ss:StyleID="s35"/>
    <Cell ss:StyleID="s35"/>
    <Cell ss:StyleID="s55"/>
    <Cell ss:StyleID="s55"/>
    <Cell ss:StyleID="s55"/>
    <Cell ss:StyleID="s55"/>
    <Cell ss:StyleID="s55"/>
    <Cell ss:StyleID="s55"/>
    <Cell ss:StyleID="s55"/>
    <Cell ss:StyleID="s55"/>
    <Cell ss:StyleID="s55"/>
    <Cell ss:StyleID="s55"/>
    <Cell ss:StyleID="s55"/>
    <Cell ss:StyleID="s55"/>
    <Cell ss:StyleID="s57"/>
    <Cell ss:StyleID="s57"/>
   </Row>
   <Row>
    <Cell ss:StyleID="s35"/>
    <Cell ss:StyleID="s35"/>
    <Cell ss:StyleID="s55"/>
    <Cell ss:StyleID="s55"/>
    <Cell ss:StyleID="s55"/>
    <Cell ss:StyleID="s55"/>
    <Cell ss:StyleID="s55"/>
    <Cell ss:StyleID="s55"/>
    <Cell ss:StyleID="s55"/>
    <Cell ss:StyleID="s55"/>
    <Cell ss:StyleID="s55"/>
    <Cell ss:StyleID="s55"/>
    <Cell ss:StyleID="s55"/>
    <Cell ss:StyleID="s55"/>
    <Cell ss:StyleID="s57"/>
    <Cell ss:StyleID="s57"/>
   </Row>
   <Row>
    <Cell ss:StyleID="s35"/>
    <Cell ss:StyleID="s35"/>
    <Cell ss:StyleID="s55"/>
    <Cell ss:StyleID="s55"/>
    <Cell ss:StyleID="s55"/>
    <Cell ss:StyleID="s55"/>
    <Cell ss:StyleID="s55"/>
    <Cell ss:StyleID="s55"/>
    <Cell ss:StyleID="s55"/>
    <Cell ss:StyleID="s55"/>
    <Cell ss:StyleID="s55"/>
    <Cell ss:StyleID="s55"/>
    <Cell ss:StyleID="s55"/>
    <Cell ss:StyleID="s55"/>
    <Cell ss:StyleID="s57"/>
    <Cell ss:StyleID="s57"/>
   </Row>
   <Row>
    <Cell ss:StyleID="s35"/>
    <Cell ss:StyleID="s35"/>
    <Cell ss:StyleID="s55"/>
    <Cell ss:StyleID="s55"/>
    <Cell ss:StyleID="s55"/>
    <Cell ss:StyleID="s55"/>
    <Cell ss:StyleID="s55"/>
    <Cell ss:StyleID="s55"/>
    <Cell ss:StyleID="s55"/>
    <Cell ss:StyleID="s55"/>
    <Cell ss:StyleID="s55"/>
    <Cell ss:StyleID="s55"/>
    <Cell ss:StyleID="s55"/>
    <Cell ss:StyleID="s55"/>
    <Cell ss:StyleID="s57"/>
    <Cell ss:StyleID="s57"/>
   </Row>
   <Row>
    <Cell ss:StyleID="s35"/>
    <Cell ss:StyleID="s35"/>
    <Cell ss:StyleID="s55"/>
    <Cell ss:StyleID="s55"/>
    <Cell ss:StyleID="s55"/>
    <Cell ss:StyleID="s55"/>
    <Cell ss:StyleID="s55"/>
    <Cell ss:StyleID="s55"/>
    <Cell ss:StyleID="s55"/>
    <Cell ss:StyleID="s55"/>
    <Cell ss:StyleID="s55"/>
    <Cell ss:StyleID="s55"/>
    <Cell ss:StyleID="s55"/>
    <Cell ss:StyleID="s55"/>
    <Cell ss:StyleID="s57"/>
    <Cell ss:StyleID="s57"/>
   </Row>
   <Row>
    <Cell ss:StyleID="s35"/>
    <Cell ss:StyleID="s35"/>
    <Cell ss:StyleID="s55"/>
    <Cell ss:StyleID="s55"/>
    <Cell ss:StyleID="s55"/>
    <Cell ss:StyleID="s55"/>
    <Cell ss:StyleID="s55"/>
    <Cell ss:StyleID="s55"/>
    <Cell ss:StyleID="s55"/>
    <Cell ss:StyleID="s55"/>
    <Cell ss:StyleID="s55"/>
    <Cell ss:StyleID="s55"/>
    <Cell ss:StyleID="s55"/>
    <Cell ss:StyleID="s55"/>
    <Cell ss:StyleID="s57"/>
    <Cell ss:StyleID="s57"/>
   </Row>
   <Row>
    <Cell ss:StyleID="s35"/>
    <Cell ss:StyleID="s35"/>
    <Cell ss:StyleID="s55"/>
    <Cell ss:StyleID="s55"/>
    <Cell ss:StyleID="s55"/>
    <Cell ss:StyleID="s55"/>
    <Cell ss:StyleID="s55"/>
    <Cell ss:StyleID="s55"/>
    <Cell ss:StyleID="s55"/>
    <Cell ss:StyleID="s55"/>
    <Cell ss:StyleID="s55"/>
    <Cell ss:StyleID="s55"/>
    <Cell ss:StyleID="s55"/>
    <Cell ss:StyleID="s55"/>
    <Cell ss:StyleID="s57"/>
    <Cell ss:StyleID="s57"/>
   </Row>
   <Row>
    <Cell ss:StyleID="s35"/>
    <Cell ss:StyleID="s35"/>
    <Cell ss:StyleID="s55"/>
    <Cell ss:StyleID="s55"/>
    <Cell ss:StyleID="s55"/>
    <Cell ss:StyleID="s55"/>
    <Cell ss:StyleID="s55"/>
    <Cell ss:StyleID="s55"/>
    <Cell ss:StyleID="s55"/>
    <Cell ss:StyleID="s55"/>
    <Cell ss:StyleID="s55"/>
    <Cell ss:StyleID="s55"/>
    <Cell ss:StyleID="s55"/>
    <Cell ss:StyleID="s55"/>
    <Cell ss:StyleID="s57"/>
    <Cell ss:StyleID="s57"/>
   </Row>
   <Row>
    <Cell ss:StyleID="s35"/>
    <Cell ss:StyleID="s35"/>
    <Cell ss:StyleID="s55"/>
    <Cell ss:StyleID="s55"/>
    <Cell ss:StyleID="s55"/>
    <Cell ss:StyleID="s55"/>
    <Cell ss:StyleID="s55"/>
    <Cell ss:StyleID="s55"/>
    <Cell ss:StyleID="s55"/>
    <Cell ss:StyleID="s55"/>
    <Cell ss:StyleID="s55"/>
    <Cell ss:StyleID="s55"/>
    <Cell ss:StyleID="s55"/>
    <Cell ss:StyleID="s55"/>
    <Cell ss:StyleID="s57"/>
    <Cell ss:StyleID="s57"/>
   </Row>
   <Row>
    <Cell ss:StyleID="s35"/>
    <Cell ss:StyleID="s35"/>
    <Cell ss:StyleID="s55"/>
    <Cell ss:StyleID="s55"/>
    <Cell ss:StyleID="s55"/>
    <Cell ss:StyleID="s55"/>
    <Cell ss:StyleID="s55"/>
    <Cell ss:StyleID="s55"/>
    <Cell ss:StyleID="s55"/>
    <Cell ss:StyleID="s55"/>
    <Cell ss:StyleID="s55"/>
    <Cell ss:StyleID="s55"/>
    <Cell ss:StyleID="s55"/>
    <Cell ss:StyleID="s55"/>
    <Cell ss:StyleID="s57"/>
    <Cell ss:StyleID="s57"/>
   </Row>
   <Row>
    <Cell ss:StyleID="s35"/>
    <Cell ss:StyleID="s35"/>
    <Cell ss:StyleID="s55"/>
    <Cell ss:StyleID="s55"/>
    <Cell ss:StyleID="s55"/>
    <Cell ss:StyleID="s55"/>
    <Cell ss:StyleID="s55"/>
    <Cell ss:StyleID="s55"/>
    <Cell ss:StyleID="s55"/>
    <Cell ss:StyleID="s55"/>
    <Cell ss:StyleID="s55"/>
    <Cell ss:StyleID="s55"/>
    <Cell ss:StyleID="s55"/>
    <Cell ss:StyleID="s55"/>
    <Cell ss:StyleID="s57"/>
    <Cell ss:StyleID="s57"/>
   </Row>
   <Row>
    <Cell ss:StyleID="s35"/>
    <Cell ss:StyleID="s35"/>
    <Cell ss:StyleID="s55"/>
    <Cell ss:StyleID="s55"/>
    <Cell ss:StyleID="s55"/>
    <Cell ss:StyleID="s55"/>
    <Cell ss:StyleID="s55"/>
    <Cell ss:StyleID="s55"/>
    <Cell ss:StyleID="s55"/>
    <Cell ss:StyleID="s55"/>
    <Cell ss:StyleID="s55"/>
    <Cell ss:StyleID="s55"/>
    <Cell ss:StyleID="s55"/>
    <Cell ss:StyleID="s55"/>
    <Cell ss:StyleID="s57"/>
    <Cell ss:StyleID="s57"/>
   </Row>
   <Row>
    <Cell ss:StyleID="s35"/>
    <Cell ss:StyleID="s35"/>
    <Cell ss:StyleID="s55"/>
    <Cell ss:StyleID="s55"/>
    <Cell ss:StyleID="s55"/>
    <Cell ss:StyleID="s55"/>
    <Cell ss:StyleID="s55"/>
    <Cell ss:StyleID="s55"/>
    <Cell ss:StyleID="s55"/>
    <Cell ss:StyleID="s55"/>
    <Cell ss:StyleID="s55"/>
    <Cell ss:StyleID="s55"/>
    <Cell ss:StyleID="s55"/>
    <Cell ss:StyleID="s55"/>
    <Cell ss:StyleID="s57"/>
    <Cell ss:StyleID="s57"/>
   </Row>
   <Row>
    <Cell ss:StyleID="s35"/>
    <Cell ss:StyleID="s35"/>
    <Cell ss:StyleID="s55"/>
    <Cell ss:StyleID="s55"/>
    <Cell ss:StyleID="s55"/>
    <Cell ss:StyleID="s55"/>
    <Cell ss:StyleID="s55"/>
    <Cell ss:StyleID="s55"/>
    <Cell ss:StyleID="s55"/>
    <Cell ss:StyleID="s55"/>
    <Cell ss:StyleID="s55"/>
    <Cell ss:StyleID="s55"/>
    <Cell ss:StyleID="s55"/>
    <Cell ss:StyleID="s55"/>
    <Cell ss:StyleID="s57"/>
    <Cell ss:StyleID="s57"/>
   </Row>
   <Row>
    <Cell ss:StyleID="s35"/>
    <Cell ss:StyleID="s35"/>
    <Cell ss:StyleID="s55"/>
    <Cell ss:StyleID="s55"/>
    <Cell ss:StyleID="s55"/>
    <Cell ss:StyleID="s55"/>
    <Cell ss:StyleID="s55"/>
    <Cell ss:StyleID="s55"/>
    <Cell ss:StyleID="s55"/>
    <Cell ss:StyleID="s55"/>
    <Cell ss:StyleID="s55"/>
    <Cell ss:StyleID="s55"/>
    <Cell ss:StyleID="s56"/>
    <Cell ss:StyleID="s55"/>
    <Cell ss:StyleID="s57"/>
    <Cell ss:StyleID="s57"/>
   </Row>
   <Row>
    <Cell ss:StyleID="s35"/>
    <Cell ss:StyleID="s35"/>
    <Cell ss:StyleID="s55"/>
    <Cell ss:StyleID="s55"/>
    <Cell ss:StyleID="s55"/>
    <Cell ss:StyleID="s55"/>
    <Cell ss:StyleID="s55"/>
    <Cell ss:StyleID="s55"/>
    <Cell ss:StyleID="s55"/>
    <Cell ss:StyleID="s56"/>
    <Cell ss:StyleID="s55"/>
    <Cell ss:StyleID="s55"/>
    <Cell ss:StyleID="s56"/>
    <Cell ss:StyleID="s56"/>
    <Cell ss:StyleID="s57"/>
    <Cell ss:StyleID="s57"/>
   </Row>
   <Row>
    <Cell ss:StyleID="s35"/>
    <Cell ss:StyleID="s35"/>
    <Cell ss:StyleID="s55"/>
    <Cell ss:StyleID="s55"/>
    <Cell ss:StyleID="s55"/>
    <Cell ss:StyleID="s55"/>
    <Cell ss:StyleID="s55"/>
    <Cell ss:StyleID="s55"/>
    <Cell ss:StyleID="s55"/>
    <Cell ss:StyleID="s55"/>
    <Cell ss:StyleID="s55"/>
    <Cell ss:StyleID="s55"/>
    <Cell ss:StyleID="s55"/>
    <Cell ss:StyleID="s56"/>
    <Cell ss:StyleID="s57"/>
    <Cell ss:StyleID="s57"/>
   </Row>
   <Row>
    <Cell ss:StyleID="s35"/>
    <Cell ss:StyleID="s35"/>
    <Cell ss:StyleID="s55"/>
    <Cell ss:StyleID="s55"/>
    <Cell ss:StyleID="s55"/>
    <Cell ss:StyleID="s55"/>
    <Cell ss:StyleID="s55"/>
    <Cell ss:StyleID="s55"/>
    <Cell ss:StyleID="s55"/>
    <Cell ss:StyleID="s55"/>
    <Cell ss:StyleID="s55"/>
    <Cell ss:StyleID="s55"/>
    <Cell ss:StyleID="s55"/>
    <Cell ss:StyleID="s55"/>
    <Cell ss:StyleID="s57"/>
    <Cell ss:StyleID="s57"/>
   </Row>
   <Row>
    <Cell ss:StyleID="s35"/>
    <Cell ss:StyleID="s35"/>
    <Cell ss:StyleID="s55"/>
    <Cell ss:StyleID="s55"/>
    <Cell ss:StyleID="s55"/>
    <Cell ss:StyleID="s55"/>
    <Cell ss:StyleID="s55"/>
    <Cell ss:StyleID="s55"/>
    <Cell ss:StyleID="s55"/>
    <Cell ss:StyleID="s55"/>
    <Cell ss:StyleID="s55"/>
    <Cell ss:StyleID="s55"/>
    <Cell ss:StyleID="s55"/>
    <Cell ss:StyleID="s55"/>
    <Cell ss:StyleID="s57"/>
    <Cell ss:StyleID="s57"/>
   </Row>
   <Row>
    <Cell ss:StyleID="s35"/>
    <Cell ss:StyleID="s35"/>
    <Cell ss:StyleID="s55"/>
    <Cell ss:StyleID="s55"/>
    <Cell ss:StyleID="s55"/>
    <Cell ss:StyleID="s55"/>
    <Cell ss:StyleID="s55"/>
    <Cell ss:StyleID="s55"/>
    <Cell ss:StyleID="s55"/>
    <Cell ss:StyleID="s55"/>
    <Cell ss:StyleID="s55"/>
    <Cell ss:StyleID="s55"/>
    <Cell ss:StyleID="s55"/>
    <Cell ss:StyleID="s55"/>
    <Cell ss:StyleID="s57"/>
    <Cell ss:StyleID="s57"/>
   </Row>
   <Row>
    <Cell ss:StyleID="s35"/>
    <Cell ss:StyleID="s35"/>
    <Cell ss:StyleID="s55"/>
    <Cell ss:StyleID="s55"/>
    <Cell ss:StyleID="s55"/>
    <Cell ss:StyleID="s55"/>
    <Cell ss:StyleID="s55"/>
    <Cell ss:StyleID="s55"/>
    <Cell ss:StyleID="s55"/>
    <Cell ss:StyleID="s56"/>
    <Cell ss:StyleID="s55"/>
    <Cell ss:StyleID="s55"/>
    <Cell ss:StyleID="s56"/>
    <Cell ss:StyleID="s56"/>
    <Cell ss:StyleID="s57"/>
    <Cell ss:StyleID="s57"/>
   </Row>
   <Row>
    <Cell ss:StyleID="s35"/>
    <Cell ss:StyleID="s35"/>
    <Cell ss:StyleID="s55"/>
    <Cell ss:StyleID="s55"/>
    <Cell ss:StyleID="s55"/>
    <Cell ss:StyleID="s55"/>
    <Cell ss:StyleID="s55"/>
    <Cell ss:StyleID="s55"/>
    <Cell ss:StyleID="s55"/>
    <Cell ss:StyleID="s56"/>
    <Cell ss:StyleID="s55"/>
    <Cell ss:StyleID="s55"/>
    <Cell ss:StyleID="s55"/>
    <Cell ss:StyleID="s56"/>
    <Cell ss:StyleID="s57"/>
    <Cell ss:StyleID="s57"/>
   </Row>
   <Row>
    <Cell ss:StyleID="s35"/>
    <Cell ss:StyleID="s35"/>
    <Cell ss:StyleID="s55"/>
    <Cell ss:StyleID="s55"/>
    <Cell ss:StyleID="s55"/>
    <Cell ss:StyleID="s55"/>
    <Cell ss:StyleID="s55"/>
    <Cell ss:StyleID="s55"/>
    <Cell ss:StyleID="s55"/>
    <Cell ss:StyleID="s56"/>
    <Cell ss:StyleID="s55"/>
    <Cell ss:StyleID="s55"/>
    <Cell ss:StyleID="s55"/>
    <Cell ss:StyleID="s56"/>
    <Cell ss:StyleID="s57"/>
    <Cell ss:StyleID="s57"/>
   </Row>
   <Row>
    <Cell ss:StyleID="s35"/>
    <Cell ss:StyleID="s35"/>
    <Cell ss:StyleID="s55"/>
    <Cell ss:StyleID="s55"/>
    <Cell ss:StyleID="s55"/>
    <Cell ss:StyleID="s55"/>
    <Cell ss:StyleID="s55"/>
    <Cell ss:StyleID="s55"/>
    <Cell ss:StyleID="s55"/>
    <Cell ss:StyleID="s55"/>
    <Cell ss:StyleID="s55"/>
    <Cell ss:StyleID="s55"/>
    <Cell ss:StyleID="s55"/>
    <Cell ss:StyleID="s55"/>
    <Cell ss:StyleID="s57"/>
    <Cell ss:StyleID="s57"/>
   </Row>
   <Row>
    <Cell ss:StyleID="s35"/>
    <Cell ss:StyleID="s35"/>
    <Cell ss:StyleID="s55"/>
    <Cell ss:StyleID="s55"/>
    <Cell ss:StyleID="s55"/>
    <Cell ss:StyleID="s55"/>
    <Cell ss:StyleID="s55"/>
    <Cell ss:StyleID="s55"/>
    <Cell ss:StyleID="s55"/>
    <Cell ss:StyleID="s55"/>
    <Cell ss:StyleID="s55"/>
    <Cell ss:StyleID="s55"/>
    <Cell ss:StyleID="s55"/>
    <Cell ss:StyleID="s55"/>
    <Cell ss:StyleID="s57"/>
    <Cell ss:StyleID="s57"/>
   </Row>
   <Row>
    <Cell ss:StyleID="s35"/>
    <Cell ss:StyleID="s35"/>
    <Cell ss:StyleID="s55"/>
    <Cell ss:StyleID="s55"/>
    <Cell ss:StyleID="s55"/>
    <Cell ss:StyleID="s55"/>
    <Cell ss:StyleID="s55"/>
    <Cell ss:StyleID="s55"/>
    <Cell ss:StyleID="s55"/>
    <Cell ss:StyleID="s55"/>
    <Cell ss:StyleID="s55"/>
    <Cell ss:StyleID="s55"/>
    <Cell ss:StyleID="s56"/>
    <Cell ss:StyleID="s55"/>
    <Cell ss:StyleID="s57"/>
    <Cell ss:StyleID="s57"/>
   </Row>
   <Row>
    <Cell ss:StyleID="s35"/>
    <Cell ss:StyleID="s35"/>
    <Cell ss:StyleID="s55"/>
    <Cell ss:StyleID="s55"/>
    <Cell ss:StyleID="s55"/>
    <Cell ss:StyleID="s55"/>
    <Cell ss:StyleID="s55"/>
    <Cell ss:StyleID="s55"/>
    <Cell ss:StyleID="s55"/>
    <Cell ss:StyleID="s55"/>
    <Cell ss:StyleID="s55"/>
    <Cell ss:StyleID="s55"/>
    <Cell ss:StyleID="s55"/>
    <Cell ss:StyleID="s55"/>
    <Cell ss:StyleID="s57"/>
    <Cell ss:StyleID="s57"/>
   </Row>
   <Row>
    <Cell ss:StyleID="s35"/>
    <Cell ss:StyleID="s35"/>
    <Cell ss:StyleID="s55"/>
    <Cell ss:StyleID="s55"/>
    <Cell ss:StyleID="s55"/>
    <Cell ss:StyleID="s55"/>
    <Cell ss:StyleID="s55"/>
    <Cell ss:StyleID="s55"/>
    <Cell ss:StyleID="s55"/>
    <Cell ss:StyleID="s55"/>
    <Cell ss:StyleID="s55"/>
    <Cell ss:StyleID="s55"/>
    <Cell ss:StyleID="s55"/>
    <Cell ss:StyleID="s55"/>
    <Cell ss:StyleID="s57"/>
    <Cell ss:StyleID="s57"/>
   </Row>
   <Row>
    <Cell ss:StyleID="s35"/>
    <Cell ss:StyleID="s35"/>
    <Cell ss:StyleID="s55"/>
    <Cell ss:StyleID="s55"/>
    <Cell ss:StyleID="s55"/>
    <Cell ss:StyleID="s55"/>
    <Cell ss:StyleID="s55"/>
    <Cell ss:StyleID="s55"/>
    <Cell ss:StyleID="s55"/>
    <Cell ss:StyleID="s55"/>
    <Cell ss:StyleID="s55"/>
    <Cell ss:StyleID="s55"/>
    <Cell ss:StyleID="s55"/>
    <Cell ss:StyleID="s55"/>
    <Cell ss:StyleID="s57"/>
    <Cell ss:StyleID="s57"/>
   </Row>
   <Row>
    <Cell ss:StyleID="s35"/>
    <Cell ss:StyleID="s35"/>
    <Cell ss:StyleID="s55"/>
    <Cell ss:StyleID="s55"/>
    <Cell ss:StyleID="s55"/>
    <Cell ss:StyleID="s55"/>
    <Cell ss:StyleID="s55"/>
    <Cell ss:StyleID="s55"/>
    <Cell ss:StyleID="s55"/>
    <Cell ss:StyleID="s56"/>
    <Cell ss:StyleID="s55"/>
    <Cell ss:StyleID="s55"/>
    <Cell ss:StyleID="s55"/>
    <Cell ss:StyleID="s56"/>
    <Cell ss:StyleID="s57"/>
    <Cell ss:StyleID="s57"/>
   </Row>
   <Row>
    <Cell ss:StyleID="s35"/>
    <Cell ss:StyleID="s35"/>
    <Cell ss:StyleID="s55"/>
    <Cell ss:StyleID="s55"/>
    <Cell ss:StyleID="s55"/>
    <Cell ss:StyleID="s55"/>
    <Cell ss:StyleID="s55"/>
    <Cell ss:StyleID="s55"/>
    <Cell ss:StyleID="s55"/>
    <Cell ss:StyleID="s56"/>
    <Cell ss:StyleID="s55"/>
    <Cell ss:StyleID="s55"/>
    <Cell ss:StyleID="s55"/>
    <Cell ss:StyleID="s56"/>
    <Cell ss:StyleID="s57"/>
    <Cell ss:StyleID="s57"/>
   </Row>
   <Row>
    <Cell ss:StyleID="s35"/>
    <Cell ss:StyleID="s35"/>
    <Cell ss:StyleID="s55"/>
    <Cell ss:StyleID="s55"/>
    <Cell ss:StyleID="s55"/>
    <Cell ss:StyleID="s55"/>
    <Cell ss:StyleID="s55"/>
    <Cell ss:StyleID="s55"/>
    <Cell ss:StyleID="s55"/>
    <Cell ss:StyleID="s55"/>
    <Cell ss:StyleID="s55"/>
    <Cell ss:StyleID="s55"/>
    <Cell ss:StyleID="s55"/>
    <Cell ss:StyleID="s55"/>
    <Cell ss:StyleID="s57"/>
    <Cell ss:StyleID="s57"/>
   </Row>
   <Row>
    <Cell ss:StyleID="s35"/>
    <Cell ss:StyleID="s35"/>
    <Cell ss:StyleID="s55"/>
    <Cell ss:StyleID="s55"/>
    <Cell ss:StyleID="s55"/>
    <Cell ss:StyleID="s55"/>
    <Cell ss:StyleID="s55"/>
    <Cell ss:StyleID="s55"/>
    <Cell ss:StyleID="s55"/>
    <Cell ss:StyleID="s55"/>
    <Cell ss:StyleID="s55"/>
    <Cell ss:StyleID="s55"/>
    <Cell ss:StyleID="s55"/>
    <Cell ss:StyleID="s55"/>
    <Cell ss:StyleID="s57"/>
    <Cell ss:StyleID="s57"/>
   </Row>
   <Row>
    <Cell ss:StyleID="s35"/>
    <Cell ss:StyleID="s35"/>
    <Cell ss:StyleID="s55"/>
    <Cell ss:StyleID="s55"/>
    <Cell ss:StyleID="s55"/>
    <Cell ss:StyleID="s55"/>
    <Cell ss:StyleID="s55"/>
    <Cell ss:StyleID="s55"/>
    <Cell ss:StyleID="s55"/>
    <Cell ss:StyleID="s55"/>
    <Cell ss:StyleID="s55"/>
    <Cell ss:StyleID="s55"/>
    <Cell ss:StyleID="s55"/>
    <Cell ss:StyleID="s55"/>
    <Cell ss:StyleID="s57"/>
    <Cell ss:StyleID="s57"/>
   </Row>
   <Row>
    <Cell ss:StyleID="s35"/>
    <Cell ss:StyleID="s35"/>
    <Cell ss:StyleID="s55"/>
    <Cell ss:StyleID="s55"/>
    <Cell ss:StyleID="s55"/>
    <Cell ss:StyleID="s55"/>
    <Cell ss:StyleID="s55"/>
    <Cell ss:StyleID="s55"/>
    <Cell ss:StyleID="s55"/>
    <Cell ss:StyleID="s55"/>
    <Cell ss:StyleID="s55"/>
    <Cell ss:StyleID="s55"/>
    <Cell ss:StyleID="s55"/>
    <Cell ss:StyleID="s55"/>
    <Cell ss:StyleID="s57"/>
    <Cell ss:StyleID="s57"/>
   </Row>
   <Row>
    <Cell ss:StyleID="s35"/>
    <Cell ss:StyleID="s35"/>
    <Cell ss:StyleID="s55"/>
    <Cell ss:StyleID="s55"/>
    <Cell ss:StyleID="s55"/>
    <Cell ss:StyleID="s55"/>
    <Cell ss:StyleID="s55"/>
    <Cell ss:StyleID="s55"/>
    <Cell ss:StyleID="s55"/>
    <Cell ss:StyleID="s55"/>
    <Cell ss:StyleID="s55"/>
    <Cell ss:StyleID="s55"/>
    <Cell ss:StyleID="s55"/>
    <Cell ss:StyleID="s55"/>
    <Cell ss:StyleID="s57"/>
    <Cell ss:StyleID="s57"/>
   </Row>
   <Row>
    <Cell ss:StyleID="s35"/>
    <Cell ss:StyleID="s35"/>
    <Cell ss:StyleID="s55"/>
    <Cell ss:StyleID="s55"/>
    <Cell ss:StyleID="s55"/>
    <Cell ss:StyleID="s55"/>
    <Cell ss:StyleID="s55"/>
    <Cell ss:StyleID="s55"/>
    <Cell ss:StyleID="s55"/>
    <Cell ss:StyleID="s55"/>
    <Cell ss:StyleID="s55"/>
    <Cell ss:StyleID="s55"/>
    <Cell ss:StyleID="s55"/>
    <Cell ss:StyleID="s55"/>
    <Cell ss:StyleID="s57"/>
    <Cell ss:StyleID="s57"/>
   </Row>
   <Row>
    <Cell ss:StyleID="s35"/>
    <Cell ss:StyleID="s35"/>
    <Cell ss:StyleID="s55"/>
    <Cell ss:StyleID="s55"/>
    <Cell ss:StyleID="s55"/>
    <Cell ss:StyleID="s55"/>
    <Cell ss:StyleID="s55"/>
    <Cell ss:StyleID="s55"/>
    <Cell ss:StyleID="s55"/>
    <Cell ss:StyleID="s55"/>
    <Cell ss:StyleID="s55"/>
    <Cell ss:StyleID="s55"/>
    <Cell ss:StyleID="s55"/>
    <Cell ss:StyleID="s55"/>
    <Cell ss:StyleID="s57"/>
    <Cell ss:StyleID="s57"/>
   </Row>
   <Row>
    <Cell ss:StyleID="s35"/>
    <Cell ss:StyleID="s35"/>
    <Cell ss:StyleID="s55"/>
    <Cell ss:StyleID="s55"/>
    <Cell ss:StyleID="s55"/>
    <Cell ss:StyleID="s55"/>
    <Cell ss:StyleID="s55"/>
    <Cell ss:StyleID="s55"/>
    <Cell ss:StyleID="s55"/>
    <Cell ss:StyleID="s55"/>
    <Cell ss:StyleID="s55"/>
    <Cell ss:StyleID="s55"/>
    <Cell ss:StyleID="s55"/>
    <Cell ss:StyleID="s55"/>
    <Cell ss:StyleID="s57"/>
    <Cell ss:StyleID="s57"/>
   </Row>
   <Row ss:Index="164">
    <Cell ss:Index="9" ss:StyleID="s60"/>
   </Row>
   <Row ss:Index="166">
    <Cell ss:Index="9" ss:StyleID="s60"/>
   </Row>
   <Row ss:Index="183">
    <Cell ss:Index="9" ss:StyleID="s60"/>
   </Row>
   <Row>
    <Cell ss:Index="9" ss:StyleID="s60"/>
   </Row>
   <Row>
    <Cell ss:Index="9" ss:StyleID="s60"/>
   </Row>
   <Row ss:Index="188">
    <Cell ss:Index="9" ss:StyleID="s60"/>
   </Row>
   <Row ss:Index="190">
    <Cell ss:Index="9" ss:StyleID="s60"/>
   </Row>
   <Row>
    <Cell ss:Index="9" ss:StyleID="s60"/>
   </Row>
   <Row ss:Index="196">
    <Cell ss:Index="9" ss:StyleID="s60"/>
   </Row>
   <Row ss:Index="202">
    <Cell ss:Index="9" ss:StyleID="s60"/>
   </Row>
   <Row ss:Index="207">
    <Cell ss:Index="9" ss:StyleID="s60"/>
   </Row>
   <Row ss:Index="209">
    <Cell ss:Index="9" ss:StyleID="s60"/>
   </Row>
   <Row ss:Index="214">
    <Cell ss:Index="9" ss:StyleID="s60"/>
   </Row>
   <Row ss:Index="221">
    <Cell ss:Index="9" ss:StyleID="s60"/>
   </Row>
   <Row>
    <Cell ss:Index="9" ss:StyleID="s60"/>
   </Row>
   <Row>
    <Cell ss:Index="9" ss:StyleID="s60"/>
   </Row>
   <Row ss:Index="227">
    <Cell ss:Index="9" ss:StyleID="s60"/>
   </Row>
   <Row ss:Index="230">
    <Cell ss:Index="9" ss:StyleID="s60"/>
   </Row>
   <Row ss:Index="232">
    <Cell ss:Index="9" ss:StyleID="s60"/>
   </Row>
   <Row>
    <Cell ss:Index="9" ss:StyleID="s60"/>
   </Row>
   <Row>
    <Cell ss:Index="9" ss:StyleID="s60"/>
   </Row>
   <Row>
    <Cell ss:Index="9" ss:StyleID="s60"/>
   </Row>
   <Row ss:Index="237">
    <Cell ss:Index="9" ss:StyleID="s60"/>
   </Row>
   <Row ss:Index="246">
    <Cell ss:Index="9" ss:StyleID="s60"/>
   </Row>
   <Row ss:Index="249">
    <Cell ss:Index="9" ss:StyleID="s60"/>
   </Row>
   <Row ss:Index="261">
    <Cell ss:Index="9" ss:StyleID="s60"/>
   </Row>
   <Row ss:Index="271">
    <Cell ss:Index="9" ss:StyleID="s60"/>
   </Row>
   <Row ss:Index="274">
    <Cell ss:Index="9" ss:StyleID="s60"/>
   </Row>
   <Row>
    <Cell ss:Index="9" ss:StyleID="s60"/>
   </Row>
   <Row ss:Index="281">
    <Cell ss:Index="9" ss:StyleID="s60"/>
   </Row>
   <Row ss:Index="285">
    <Cell ss:Index="9" ss:StyleID="s60"/>
   </Row>
   <Row>
    <Cell ss:Index="9" ss:StyleID="s60"/>
   </Row>
   <Row ss:Index="304">
    <Cell ss:Index="9" ss:StyleID="s60"/>
   </Row>
   <Row>
    <Cell ss:Index="9" ss:StyleID="s60"/>
   </Row>
   <Row ss:Index="314">
    <Cell ss:Index="9" ss:StyleID="s60"/>
   </Row>
   <Row ss:Index="316">
    <Cell ss:Index="9" ss:StyleID="s60"/>
   </Row>
   <Row>
    <Cell ss:Index="9" ss:StyleID="s60"/>
   </Row>
   <Row ss:Index="323">
    <Cell ss:Index="9" ss:StyleID="s60"/>
   </Row>
   <Row ss:Index="335">
    <Cell ss:Index="9" ss:StyleID="s60"/>
   </Row>
   <Row ss:Index="340">
    <Cell ss:Index="9" ss:StyleID="s60"/>
   </Row>
   <Row ss:Index="344">
    <Cell ss:Index="9" ss:StyleID="s60"/>
   </Row>
   <Row ss:Index="356">
    <Cell ss:Index="9" ss:StyleID="s60"/>
   </Row>
   <Row ss:Index="362">
    <Cell ss:Index="9" ss:StyleID="s60"/>
   </Row>
   <Row ss:Index="369">
    <Cell ss:Index="9" ss:StyleID="s60"/>
   </Row>
   <Row ss:Index="372">
    <Cell ss:Index="9" ss:StyleID="s60"/>
   </Row>
   <Row>
    <Cell ss:Index="9" ss:StyleID="s60"/>
   </Row>
   <Row ss:Index="377">
    <Cell ss:Index="9" ss:StyleID="s60"/>
   </Row>
   <Row ss:Index="380">
    <Cell ss:Index="9" ss:StyleID="s60"/>
   </Row>
   <Row ss:Index="385">
    <Cell ss:Index="9" ss:StyleID="s60"/>
   </Row>
   <Row ss:Index="395">
    <Cell ss:Index="9" ss:StyleID="s60"/>
   </Row>
   <Row ss:Index="399">
    <Cell ss:Index="9" ss:StyleID="s60"/>
   </Row>
  </Table>
  <WorksheetOptions xmlns="urn:schemas-microsoft-com:office:excel">
   <PageSetup>
    <Header x:Margin="0.3"/>
    <Footer x:Margin="0.3"/>
    <PageMargins x:Bottom="0.75" x:Left="0.7" x:Right="0.7" x:Top="0.75"/>
   </PageSetup>
   <Selected/>
   <Panes>
    <Pane>
     <Number>3</Number>
     <RangeSelection>R1:R1048576</RangeSelection>
    </Pane>
   </Panes>
   <ProtectObjects>False</ProtectObjects>
   <ProtectScenarios>False</ProtectScenarios>
  </WorksheetOptions>
 </Worksheet>
</Workbook>
