# Supplementary material for: Decreased microbial co-occurrence network stability and SCFA receptor level correlates with obesity in African-origin women
Source: Sci Rep. 2018 Nov 20;8:17135. doi: 10.1038/s41598-018-35230-9 (PMC6244201; doi:10.1038/s41598-018-35230-9)
Supplement: Supplementary file 7 — Table S6 [file 41598_2018_35230_MOESM7_ESM.zip]

Archive with 1 entries (1 files):
- SREP-18-15117-s07.xml
