# Supplementary material for: Decreased microbial co-occurrence network stability and SCFA receptor level correlates with obesity in African-origin women
Source: Sci Rep. 2018 Nov 20;8:17135. doi: 10.1038/s41598-018-35230-9 (PMC6244201; doi:10.1038/s41598-018-35230-9)
Supplement: Supplementary file 8 — Table S7 [file 41598_2018_35230_MOESM8_ESM.zip › SREP-18-15117-s08.xml]

<?xml version="1.0"?>
<?mso-application progid="Excel.Sheet"?>
<Workbook xmlns="urn:schemas-microsoft-com:office:spreadsheet"
 xmlns:o="urn:schemas-microsoft-com:office:office"
 xmlns:x="urn:schemas-microsoft-com:office:excel"
 xmlns:ss="urn:schemas-microsoft-com:office:spreadsheet"
 xmlns:html="http://www.w3.org/TR/REC-html40">
 <DocumentProperties xmlns="urn:schemas-microsoft-com:office:office">
  <Author>Dugas, Lara</Author>
  <LastAuthor>Dugas, Lara</LastAuthor>
  <Created>2018-03-16T21:36:46Z</Created>
  <LastSaved>2018-03-16T21:36:59Z</LastSaved>
  <Company>Loyola University Chicago</Company>
  <Version>15.00</Version>
 </DocumentProperties>
 <OfficeDocumentSettings xmlns="urn:schemas-microsoft-com:office:office">
  <AllowPNG/>
 </OfficeDocumentSettings>
 <ExcelWorkbook xmlns="urn:schemas-microsoft-com:office:excel">
  <WindowHeight>12435</WindowHeight>
  <WindowWidth>28800</WindowWidth>
  <WindowTopX>0</WindowTopX>
  <WindowTopY>0</WindowTopY>
  <ProtectStructure>False</ProtectStructure>
  <ProtectWindows>False</ProtectWindows>
 </ExcelWorkbook>
 <Styles>
  <Style ss:ID="Default" ss:Name="Normal">
   <Alignment ss:Vertical="Bottom"/>
   <Borders/>
   <Font ss:FontName="Calibri" x:Family="Swiss" ss:Size="11" ss:Color="#000000"/>
   <Interior/>
   <NumberFormat/>
   <Protection/>
  </Style>
  <Style ss:ID="m469389744">
   <Alignment ss:Horizontal="Left" ss:Vertical="Center"/>
   <Borders>
    <Border ss:Position="Bottom" ss:LineStyle="Continuous" ss:Weight="1"/>
    <Border ss:Position="Left" ss:LineStyle="Continuous" ss:Weight="1"/>
    <Border ss:Position="Top" ss:LineStyle="Continuous" ss:Weight="1"/>
   </Borders>
   <Font ss:FontName="Arial" x:Family="Swiss" ss:Size="12" ss:Color="#000000"/>
  </Style>
  <Style ss:ID="m469389416">
   <Alignment ss:Horizontal="Left" ss:Vertical="Center"/>
   <Borders>
    <Border ss:Position="Bottom" ss:LineStyle="Continuous" ss:Weight="1"/>
    <Border ss:Position="Left" ss:LineStyle="Continuous" ss:Weight="1"/>
    <Border ss:Position="Top" ss:LineStyle="Continuous" ss:Weight="1"/>
   </Borders>
   <Font ss:FontName="Arial" x:Family="Swiss" ss:Size="12" ss:Color="#000000"/>
  </Style>
  <Style ss:ID="m469389436">
   <Alignment ss:Horizontal="Left" ss:Vertical="Center"/>
   <Borders>
    <Border ss:Position="Bottom" ss:LineStyle="Continuous" ss:Weight="1"/>
    <Border ss:Position="Left" ss:LineStyle="Continuous" ss:Weight="1"/>
    <Border ss:Position="Top" ss:LineStyle="Continuous" ss:Weight="1"/>
   </Borders>
   <Font ss:FontName="Arial" x:Family="Swiss" ss:Size="12" ss:Color="#000000"/>
  </Style>
  <Style ss:ID="m469389456">
   <Alignment ss:Horizontal="Left" ss:Vertical="Center"/>
   <Borders>
    <Border ss:Position="Bottom" ss:LineStyle="Continuous" ss:Weight="1"/>
    <Border ss:Position="Left" ss:LineStyle="Continuous" ss:Weight="1"/>
    <Border ss:Position="Top" ss:LineStyle="Continuous" ss:Weight="1"/>
   </Borders>
   <Font ss:FontName="Arial" x:Family="Swiss" ss:Size="12" ss:Color="#000000"/>
  </Style>
  <Style ss:ID="m469389476">
   <Alignment ss:Horizontal="Left" ss:Vertical="Center"/>
   <Borders>
    <Border ss:Position="Bottom" ss:LineStyle="Continuous" ss:Weight="1"/>
    <Border ss:Position="Left" ss:LineStyle="Continuous" ss:Weight="1"/>
    <Border ss:Position="Top" ss:LineStyle="Continuous" ss:Weight="1"/>
   </Borders>
   <Font ss:FontName="Arial" x:Family="Swiss" ss:Size="12" ss:Color="#000000"/>
  </Style>
  <Style ss:ID="m469389496">
   <Alignment ss:Horizontal="Left" ss:Vertical="Center"/>
   <Borders>
    <Border ss:Position="Bottom" ss:LineStyle="Continuous" ss:Weight="1"/>
    <Border ss:Position="Left" ss:LineStyle="Continuous" ss:Weight="1"/>
    <Border ss:Position="Top" ss:LineStyle="Continuous" ss:Weight="1"/>
   </Borders>
   <Font ss:FontName="Arial" x:Family="Swiss" ss:Size="12" ss:Color="#000000"/>
  </Style>
  <Style ss:ID="s16">
   <Font ss:FontName="Arial" x:Family="Swiss" ss:Size="12" ss:Color="#000000"/>
  </Style>
  <Style ss:ID="s17">
   <Alignment ss:Horizontal="Left" ss:Vertical="Bottom"/>
   <Borders>
    <Border ss:Position="Left" ss:LineStyle="Continuous" ss:Weight="1"/>
    <Border ss:Position="Top" ss:LineStyle="Continuous" ss:Weight="1"/>
   </Borders>
   <Font ss:FontName="Arial" x:Family="Swiss" ss:Size="12" ss:Color="#000000"/>
  </Style>
  <Style ss:ID="s18">
   <Borders>
    <Border ss:Position="Top" ss:LineStyle="Continuous" ss:Weight="1"/>
   </Borders>
   <Font ss:FontName="Arial" x:Family="Swiss" ss:Size="12" ss:Color="#000000"/>
  </Style>
  <Style ss:ID="s19">
   <Borders>
    <Border ss:Position="Right" ss:LineStyle="Continuous" ss:Weight="1"/>
    <Border ss:Position="Top" ss:LineStyle="Continuous" ss:Weight="1"/>
   </Borders>
   <Font ss:FontName="Arial" x:Family="Swiss" ss:Size="12" ss:Color="#000000"/>
  </Style>
  <Style ss:ID="s22">
   <Borders/>
   <Font ss:FontName="Arial" x:Family="Swiss" ss:Size="12" ss:Color="#000000"/>
  </Style>
  <Style ss:ID="s23">
   <Borders>
    <Border ss:Position="Right" ss:LineStyle="Continuous" ss:Weight="1"/>
   </Borders>
   <Font ss:FontName="Arial" x:Family="Swiss" ss:Size="12" ss:Color="#000000"/>
  </Style>
  <Style ss:ID="s25">
   <Borders>
    <Border ss:Position="Bottom" ss:LineStyle="Continuous" ss:Weight="1"/>
   </Borders>
   <Font ss:FontName="Arial" x:Family="Swiss" ss:Size="12" ss:Color="#000000"/>
  </Style>
  <Style ss:ID="s26">
   <Borders>
    <Border ss:Position="Bottom" ss:LineStyle="Continuous" ss:Weight="1"/>
    <Border ss:Position="Right" ss:LineStyle="Continuous" ss:Weight="1"/>
   </Borders>
   <Font ss:FontName="Arial" x:Family="Swiss" ss:Size="12" ss:Color="#000000"/>
  </Style>
 </Styles>
 <Worksheet ss:Name="Sheet1">
  <Table ss:ExpandedColumnCount="3" ss:ExpandedRowCount="20" x:FullColumns="1"
   x:FullRows="1" ss:DefaultRowHeight="15">
   <Column ss:Width="213"/>
   <Column ss:Width="72"/>
   <Column ss:Width="44.25"/>
   <Row ss:Height="15.75">
    <Cell ss:StyleID="s16"><Data ss:Type="String">Table S7. Human adonis beta-diversity</Data></Cell>
    <Cell ss:StyleID="s16"/>
    <Cell ss:StyleID="s16"/>
   </Row>
   <Row ss:Height="15.75">
    <Cell ss:StyleID="s17"><Data ss:Type="String">Method</Data></Cell>
    <Cell ss:StyleID="s18"><Data ss:Type="String">Comparison</Data></Cell>
    <Cell ss:StyleID="s19"><Data ss:Type="String">p-value</Data></Cell>
   </Row>
   <Row ss:Height="15.75">
    <Cell ss:MergeDown="2" ss:StyleID="m469389416"><Data ss:Type="String">Unifrac weighted normalized</Data></Cell>
    <Cell ss:StyleID="s18"><Data ss:Type="String">Country</Data></Cell>
    <Cell ss:StyleID="s19"><Data ss:Type="Number">1E-3</Data></Cell>
   </Row>
   <Row ss:Height="15.75">
    <Cell ss:Index="2" ss:StyleID="s22"><Data ss:Type="String">Obesity</Data></Cell>
    <Cell ss:StyleID="s23"><Data ss:Type="Number">0.15</Data></Cell>
   </Row>
   <Row ss:Height="15.75">
    <Cell ss:Index="2" ss:StyleID="s25"><Data ss:Type="String">Age</Data></Cell>
    <Cell ss:StyleID="s26"><Data ss:Type="Number">0.628</Data></Cell>
   </Row>
   <Row ss:Height="15.75">
    <Cell ss:MergeDown="2" ss:StyleID="m469389436"><Data ss:Type="String">Unifrac weighted nonnormalized</Data></Cell>
    <Cell ss:StyleID="s18"><Data ss:Type="String">Country</Data></Cell>
    <Cell ss:StyleID="s19"><Data ss:Type="Number">1E-3</Data></Cell>
   </Row>
   <Row ss:Height="15.75">
    <Cell ss:Index="2" ss:StyleID="s22"><Data ss:Type="String">Obesity</Data></Cell>
    <Cell ss:StyleID="s23"><Data ss:Type="Number">0.29099999999999998</Data></Cell>
   </Row>
   <Row ss:Height="15.75">
    <Cell ss:Index="2" ss:StyleID="s25"><Data ss:Type="String">Age</Data></Cell>
    <Cell ss:StyleID="s26"><Data ss:Type="Number">0.81399999999999995</Data></Cell>
   </Row>
   <Row ss:Height="15.75">
    <Cell ss:MergeDown="2" ss:StyleID="m469389456"><Data ss:Type="String">Unifrac unweighted normalized</Data></Cell>
    <Cell ss:StyleID="s18"><Data ss:Type="String">Country</Data></Cell>
    <Cell ss:StyleID="s19"><Data ss:Type="Number">1E-3</Data></Cell>
   </Row>
   <Row ss:Height="15.75">
    <Cell ss:Index="2" ss:StyleID="s22"><Data ss:Type="String">Obesity</Data></Cell>
    <Cell ss:StyleID="s23"><Data ss:Type="Number">0.221</Data></Cell>
   </Row>
   <Row ss:Height="15.75">
    <Cell ss:Index="2" ss:StyleID="s25"><Data ss:Type="String">Age</Data></Cell>
    <Cell ss:StyleID="s26"><Data ss:Type="Number">0.44400000000000001</Data></Cell>
   </Row>
   <Row ss:Height="15.75">
    <Cell ss:MergeDown="2" ss:StyleID="m469389476"><Data ss:Type="String">Unifrac unweighted nonnormalized</Data></Cell>
    <Cell ss:StyleID="s18"><Data ss:Type="String">Country</Data></Cell>
    <Cell ss:StyleID="s19"><Data ss:Type="Number">1E-3</Data></Cell>
   </Row>
   <Row ss:Height="15.75">
    <Cell ss:Index="2" ss:StyleID="s22"><Data ss:Type="String">Obesity</Data></Cell>
    <Cell ss:StyleID="s23"><Data ss:Type="Number">0.16900000000000001</Data></Cell>
   </Row>
   <Row ss:Height="15.75">
    <Cell ss:Index="2" ss:StyleID="s25"><Data ss:Type="String">Age</Data></Cell>
    <Cell ss:StyleID="s26"><Data ss:Type="Number">0.432</Data></Cell>
   </Row>
   <Row ss:Height="15.75">
    <Cell ss:MergeDown="2" ss:StyleID="m469389496"><Data ss:Type="String">Bray</Data></Cell>
    <Cell ss:StyleID="s18"><Data ss:Type="String">Country</Data></Cell>
    <Cell ss:StyleID="s19"><Data ss:Type="Number">1E-3</Data></Cell>
   </Row>
   <Row ss:Height="15.75">
    <Cell ss:Index="2" ss:StyleID="s22"><Data ss:Type="String">Obesity</Data></Cell>
    <Cell ss:StyleID="s23"><Data ss:Type="Number">0.154</Data></Cell>
   </Row>
   <Row ss:Height="15.75">
    <Cell ss:Index="2" ss:StyleID="s25"><Data ss:Type="String">Age</Data></Cell>
    <Cell ss:StyleID="s26"><Data ss:Type="Number">0.68400000000000005</Data></Cell>
   </Row>
   <Row ss:Height="15.75">
    <Cell ss:MergeDown="2" ss:StyleID="m469389744"><Data ss:Type="String">Jaccard</Data></Cell>
    <Cell ss:StyleID="s18"><Data ss:Type="String">Country</Data></Cell>
    <Cell ss:StyleID="s19"><Data ss:Type="Number">1E-3</Data></Cell>
   </Row>
   <Row ss:Height="15.75">
    <Cell ss:Index="2" ss:StyleID="s22"><Data ss:Type="String">Obesity</Data></Cell>
    <Cell ss:StyleID="s23"><Data ss:Type="Number">0.14199999999999999</Data></Cell>
   </Row>
   <Row ss:Height="15.75">
    <Cell ss:Index="2" ss:StyleID="s25"><Data ss:Type="String">Age</Data></Cell>
    <Cell ss:StyleID="s26"><Data ss:Type="Number">0.57199999999999995</Data></Cell>
   </Row>
  </Table>
  <WorksheetOptions xmlns="urn:schemas-microsoft-com:office:excel">
   <PageSetup>
    <Header x:Margin="0.3"/>
    <Footer x:Margin="0.3"/>
    <PageMargins x:Bottom="0.75" x:Left="0.7" x:Right="0.7" x:Top="0.75"/>
   </PageSetup>
   <Selected/>
   <Panes>
    <Pane>
     <Number>3</Number>
     <RangeSelection>R1C1:R20C3</RangeSelection>
    </Pane>
   </Panes>
   <ProtectObjects>False</ProtectObjects>
   <ProtectScenarios>False</ProtectScenarios>
  </WorksheetOptions>
 </Worksheet>
</Workbook>
