# Supplementary material for: Decreased microbial co-occurrence network stability and SCFA receptor level correlates with obesity in African-origin women
Source: Sci Rep. 2018 Nov 20;8:17135. doi: 10.1038/s41598-018-35230-9 (PMC6244201; doi:10.1038/s41598-018-35230-9)
Supplement: Supplementary file 10 — Table S9 [file 41598_2018_35230_MOESM10_ESM.zip › SREP-18-15117-s10.xml]

<?xml version="1.0"?>
<?mso-application progid="Excel.Sheet"?>
<Workbook xmlns="urn:schemas-microsoft-com:office:spreadsheet"
 xmlns:o="urn:schemas-microsoft-com:office:office"
 xmlns:x="urn:schemas-microsoft-com:office:excel"
 xmlns:ss="urn:schemas-microsoft-com:office:spreadsheet"
 xmlns:html="http://www.w3.org/TR/REC-html40">
 <DocumentProperties xmlns="urn:schemas-microsoft-com:office:office">
  <Author>Dugas, Lara</Author>
  <LastAuthor>Dugas, Lara</LastAuthor>
  <Created>2018-03-16T21:37:34Z</Created>
  <LastSaved>2018-03-16T21:37:44Z</LastSaved>
  <Company>Loyola University Chicago</Company>
  <Version>15.00</Version>
 </DocumentProperties>
 <OfficeDocumentSettings xmlns="urn:schemas-microsoft-com:office:office">
  <AllowPNG/>
 </OfficeDocumentSettings>
 <ExcelWorkbook xmlns="urn:schemas-microsoft-com:office:excel">
  <WindowHeight>12435</WindowHeight>
  <WindowWidth>28800</WindowWidth>
  <WindowTopX>0</WindowTopX>
  <WindowTopY>0</WindowTopY>
  <ProtectStructure>False</ProtectStructure>
  <ProtectWindows>False</ProtectWindows>
 </ExcelWorkbook>
 <Styles>
  <Style ss:ID="Default" ss:Name="Normal">
   <Alignment ss:Vertical="Bottom"/>
   <Borders/>
   <Font ss:FontName="Calibri" x:Family="Swiss" ss:Size="11" ss:Color="#000000"/>
   <Interior/>
   <NumberFormat/>
   <Protection/>
  </Style>
  <Style ss:ID="m462437048">
   <Alignment ss:Horizontal="Center" ss:Vertical="Bottom"/>
   <Borders>
    <Border ss:Position="Bottom" ss:LineStyle="Continuous" ss:Weight="1"/>
    <Border ss:Position="Left" ss:LineStyle="Continuous" ss:Weight="1"/>
    <Border ss:Position="Right" ss:LineStyle="Continuous" ss:Weight="1"/>
    <Border ss:Position="Top" ss:LineStyle="Continuous" ss:Weight="1"/>
   </Borders>
   <Font ss:FontName="Arial" x:Family="Swiss" ss:Size="12" ss:Color="#000000"
    ss:Bold="1"/>
  </Style>
  <Style ss:ID="m462437068">
   <Alignment ss:Horizontal="Center" ss:Vertical="Bottom"/>
   <Borders>
    <Border ss:Position="Bottom" ss:LineStyle="Continuous" ss:Weight="1"/>
    <Border ss:Position="Left" ss:LineStyle="Continuous" ss:Weight="1"/>
    <Border ss:Position="Right" ss:LineStyle="Continuous" ss:Weight="1"/>
    <Border ss:Position="Top" ss:LineStyle="Continuous" ss:Weight="1"/>
   </Borders>
   <Font ss:FontName="Arial" x:Family="Swiss" ss:Size="12" ss:Color="#000000"
    ss:Bold="1"/>
  </Style>
  <Style ss:ID="s16">
   <Font ss:FontName="Arial" x:Family="Swiss" ss:Size="12" ss:Color="#000000"/>
  </Style>
  <Style ss:ID="s17">
   <Font ss:FontName="Arial" x:Family="Swiss" ss:Size="12" ss:Color="#000000"/>
   <NumberFormat ss:Format="0.E+00"/>
  </Style>
  <Style ss:ID="s18">
   <Font ss:FontName="Arial" x:Family="Swiss" ss:Size="12" ss:Color="#000000"
    ss:Bold="1"/>
  </Style>
  <Style ss:ID="s19">
   <Font ss:FontName="Arial" x:Family="Swiss" ss:Size="12" ss:Color="#000000"
    ss:Bold="1"/>
   <NumberFormat ss:Format="0.E+00"/>
  </Style>
  <Style ss:ID="s23">
   <Borders>
    <Border ss:Position="Bottom" ss:LineStyle="Double" ss:Weight="3"/>
    <Border ss:Position="Right" ss:LineStyle="Continuous" ss:Weight="1"/>
    <Border ss:Position="Top" ss:LineStyle="Continuous" ss:Weight="1"/>
   </Borders>
   <Font ss:FontName="Arial" x:Family="Swiss" ss:Size="12" ss:Color="#000000"/>
  </Style>
  <Style ss:ID="s24">
   <Borders>
    <Border ss:Position="Bottom" ss:LineStyle="Double" ss:Weight="3"/>
    <Border ss:Position="Top" ss:LineStyle="Continuous" ss:Weight="1"/>
   </Borders>
   <Font ss:FontName="Arial" x:Family="Swiss" ss:Size="12" ss:Color="#000000"/>
  </Style>
  <Style ss:ID="s25">
   <Borders>
    <Border ss:Position="Bottom" ss:LineStyle="Double" ss:Weight="3"/>
    <Border ss:Position="Top" ss:LineStyle="Continuous" ss:Weight="1"/>
   </Borders>
   <Font ss:FontName="Arial" x:Family="Swiss" ss:Size="12" ss:Color="#000000"/>
   <NumberFormat ss:Format="0.E+00"/>
  </Style>
  <Style ss:ID="s26">
   <Borders>
    <Border ss:Position="Bottom" ss:LineStyle="Double" ss:Weight="3"/>
    <Border ss:Position="Left" ss:LineStyle="Continuous" ss:Weight="1"/>
    <Border ss:Position="Top" ss:LineStyle="Continuous" ss:Weight="1"/>
   </Borders>
   <Font ss:FontName="Arial" x:Family="Swiss" ss:Size="12" ss:Color="#000000"/>
  </Style>
  <Style ss:ID="s27">
   <Borders>
    <Border ss:Position="Right" ss:LineStyle="Continuous" ss:Weight="1"/>
   </Borders>
   <Font ss:FontName="Arial" x:Family="Swiss" ss:Size="12" ss:Color="#000000"/>
  </Style>
  <Style ss:ID="s28">
   <Borders/>
   <Font ss:FontName="Arial" x:Family="Swiss" ss:Size="12" ss:Color="#000000"/>
   <NumberFormat ss:Format="Fixed"/>
  </Style>
  <Style ss:ID="s29">
   <Borders/>
   <Font ss:FontName="Arial" x:Family="Swiss" ss:Size="12" ss:Color="#000000"/>
   <NumberFormat ss:Format="0.E+00"/>
  </Style>
  <Style ss:ID="s30">
   <Borders>
    <Border ss:Position="Left" ss:LineStyle="Continuous" ss:Weight="1"/>
   </Borders>
   <Font ss:FontName="Arial" x:Family="Swiss" ss:Size="12" ss:Color="#000000"/>
  </Style>
  <Style ss:ID="s31">
   <Borders/>
   <Font ss:FontName="Arial" x:Family="Swiss" ss:Size="12" ss:Color="#000000"/>
  </Style>
  <Style ss:ID="s32">
   <Borders>
    <Border ss:Position="Bottom" ss:LineStyle="Continuous" ss:Weight="1"/>
    <Border ss:Position="Right" ss:LineStyle="Continuous" ss:Weight="1"/>
   </Borders>
   <Font ss:FontName="Arial" x:Family="Swiss" ss:Size="12" ss:Color="#000000"/>
  </Style>
  <Style ss:ID="s33">
   <Borders>
    <Border ss:Position="Bottom" ss:LineStyle="Continuous" ss:Weight="1"/>
   </Borders>
   <Font ss:FontName="Arial" x:Family="Swiss" ss:Size="12" ss:Color="#000000"/>
   <NumberFormat ss:Format="Fixed"/>
  </Style>
  <Style ss:ID="s34">
   <Borders>
    <Border ss:Position="Bottom" ss:LineStyle="Continuous" ss:Weight="1"/>
   </Borders>
   <Font ss:FontName="Arial" x:Family="Swiss" ss:Size="12" ss:Color="#000000"/>
   <NumberFormat ss:Format="0.E+00"/>
  </Style>
  <Style ss:ID="s35">
   <Borders>
    <Border ss:Position="Bottom" ss:LineStyle="Continuous" ss:Weight="1"/>
    <Border ss:Position="Left" ss:LineStyle="Continuous" ss:Weight="1"/>
   </Borders>
   <Font ss:FontName="Arial" x:Family="Swiss" ss:Size="12" ss:Color="#000000"/>
  </Style>
  <Style ss:ID="s36">
   <Borders>
    <Border ss:Position="Bottom" ss:LineStyle="Continuous" ss:Weight="1"/>
   </Borders>
   <Font ss:FontName="Arial" x:Family="Swiss" ss:Size="12" ss:Color="#000000"/>
  </Style>
 </Styles>
 <Worksheet ss:Name="Sheet1">
  <Table ss:ExpandedColumnCount="29" ss:ExpandedRowCount="16" x:FullColumns="1"
   x:FullRows="1" ss:StyleID="s16" ss:DefaultColumnWidth="65.25"
   ss:DefaultRowHeight="15">
   <Column ss:StyleID="s16" ss:Width="57"/>
   <Column ss:StyleID="s16" ss:Width="95.25"/>
   <Column ss:StyleID="s16" ss:Width="116.25"/>
   <Column ss:StyleID="s17" ss:Width="131.25"/>
   <Column ss:StyleID="s16" ss:Width="69.75"/>
   <Column ss:StyleID="s16" ss:Width="105"/>
   <Column ss:StyleID="s16" ss:Width="144.75"/>
   <Column ss:StyleID="s16" ss:Width="120"/>
   <Column ss:StyleID="s16" ss:Width="126.75"/>
   <Column ss:StyleID="s16" ss:Width="117.75"/>
   <Column ss:StyleID="s16" ss:Width="80.25"/>
   <Column ss:StyleID="s16" ss:Width="63.75"/>
   <Column ss:StyleID="s16" ss:Width="47.25"/>
   <Column ss:StyleID="s16" ss:Width="36.75" ss:Span="1"/>
   <Column ss:Index="16" ss:StyleID="s16" ss:Width="42" ss:Span="1"/>
   <Column ss:Index="18" ss:StyleID="s16" ss:Width="48.75"/>
   <Column ss:StyleID="s16" ss:AutoFitWidth="0" ss:Width="1533.75"/>
   <Row>
    <Cell><Data ss:Type="String">Table S9. Human random forest rate predicting country of origin</Data></Cell>
   </Row>
   <Row ss:Height="15.75" ss:StyleID="s18">
    <Cell ss:Index="4" ss:StyleID="s19"/>
    <Cell ss:MergeAcross="6" ss:StyleID="m462437048"><Data ss:Type="String">Assigned Taxonomy</Data></Cell>
    <Cell ss:MergeAcross="6" ss:StyleID="m462437068"><Data ss:Type="String">Assigned Taxonomy Probability</Data></Cell>
   </Row>
   <Row ss:Height="15.75">
    <Cell ss:StyleID="s23"><Data ss:Type="String">Variables</Data></Cell>
    <Cell ss:StyleID="s24"><Data ss:Type="String">Geometric Mean</Data></Cell>
    <Cell ss:StyleID="s24"><Data ss:Type="String">Mean Decrease Gini</Data></Cell>
    <Cell ss:StyleID="s25"><Data ss:Type="String">p-values (fdr-corrected)</Data></Cell>
    <Cell ss:StyleID="s26"><Data ss:Type="String">Kingdom</Data></Cell>
    <Cell ss:StyleID="s24"><Data ss:Type="String">Phylum</Data></Cell>
    <Cell ss:StyleID="s24"><Data ss:Type="String">Class</Data></Cell>
    <Cell ss:StyleID="s24"><Data ss:Type="String">Order</Data></Cell>
    <Cell ss:StyleID="s24"><Data ss:Type="String">Family</Data></Cell>
    <Cell ss:StyleID="s24"><Data ss:Type="String">Genus</Data></Cell>
    <Cell ss:StyleID="s23"><Data ss:Type="String">Species</Data></Cell>
    <Cell ss:StyleID="s26"><Data ss:Type="String">Kingdom</Data></Cell>
    <Cell ss:StyleID="s24"><Data ss:Type="String">Phylum</Data></Cell>
    <Cell ss:StyleID="s24"><Data ss:Type="String">Class</Data></Cell>
    <Cell ss:StyleID="s24"><Data ss:Type="String">Order</Data></Cell>
    <Cell ss:StyleID="s24"><Data ss:Type="String">Family</Data></Cell>
    <Cell ss:StyleID="s24"><Data ss:Type="String">Genus</Data></Cell>
    <Cell ss:StyleID="s23"><Data ss:Type="String">Species</Data></Cell>
    <Cell ss:StyleID="s24"><Data ss:Type="String">sequences</Data></Cell>
   </Row>
   <Row ss:Height="15.75">
    <Cell ss:StyleID="s27"><Data ss:Type="String">obese</Data></Cell>
    <Cell ss:StyleID="s28"><Data ss:Type="Number">6.2656121127433204</Data></Cell>
    <Cell ss:StyleID="s28"><Data ss:Type="Number">0.60889872402918899</Data></Cell>
    <Cell ss:StyleID="s29"><Data ss:Type="Number">7.6919347471493401E-95</Data></Cell>
    <Cell ss:StyleID="s30"/>
    <Cell ss:StyleID="s31"/>
    <Cell ss:StyleID="s31"/>
    <Cell ss:StyleID="s31"/>
    <Cell ss:StyleID="s31"/>
    <Cell ss:StyleID="s31"/>
    <Cell ss:StyleID="s27"><Data ss:Type="String">s__</Data></Cell>
    <Cell ss:StyleID="s30"/>
    <Cell ss:StyleID="s31"/>
    <Cell ss:StyleID="s31"/>
    <Cell ss:StyleID="s31"/>
    <Cell ss:StyleID="s31"/>
    <Cell ss:StyleID="s31"/>
    <Cell ss:StyleID="s27"/>
   </Row>
   <Row>
    <Cell ss:StyleID="s27"><Data ss:Type="String">Seq_13</Data></Cell>
    <Cell ss:StyleID="s28"><Data ss:Type="Number">15.8152218377222</Data></Cell>
    <Cell ss:StyleID="s28"><Data ss:Type="Number">0.365171187270596</Data></Cell>
    <Cell ss:StyleID="s29"><Data ss:Type="Number">2.9572764655464998E-7</Data></Cell>
    <Cell ss:StyleID="s30"><Data ss:Type="String">k__Bacteria</Data></Cell>
    <Cell ss:StyleID="s31"><Data ss:Type="String">p__Bacteroidetes</Data></Cell>
    <Cell ss:StyleID="s31"><Data ss:Type="String">c__Bacteroidia</Data></Cell>
    <Cell ss:StyleID="s31"><Data ss:Type="String">o__Bacteroidales</Data></Cell>
    <Cell ss:StyleID="s31"><Data ss:Type="String">f__Prevotellaceae</Data></Cell>
    <Cell ss:StyleID="s31"><Data ss:Type="String">g__Prevotella</Data></Cell>
    <Cell ss:StyleID="s27"><Data ss:Type="String">s__copri</Data></Cell>
    <Cell ss:StyleID="s30"><Data ss:Type="Number">100</Data></Cell>
    <Cell ss:StyleID="s31"><Data ss:Type="Number">100</Data></Cell>
    <Cell ss:StyleID="s31"><Data ss:Type="Number">100</Data></Cell>
    <Cell ss:StyleID="s31"><Data ss:Type="Number">100</Data></Cell>
    <Cell ss:StyleID="s31"><Data ss:Type="Number">100</Data></Cell>
    <Cell ss:StyleID="s31"><Data ss:Type="Number">100</Data></Cell>
    <Cell ss:StyleID="s27"><Data ss:Type="Number">100</Data></Cell>
    <Cell><Data ss:Type="String">TACGGAAGGTCCGGGCGTTATCCGGATTTATTGGGTTTAAAGGGAGCGTAGGCCGGAGATTAAGCGTGTTGTGAAATGTAGATGCTCAACATCTGCACTGCAGCGCGAACTGGTTTCCTTGAGTACGCACAAAGTGGGCGGAATTCGTGGTGTAGCGGTGAAATGCTTAGATATCACGAAGAACTCCGATTGCGAAGGCAGCTCACTGGAGCGCAACTGACGCTGAAGCTCGAAAGTGCGGGTATCGAACAGG</Data></Cell>
   </Row>
   <Row>
    <Cell ss:StyleID="s27"><Data ss:Type="String">Seq_30</Data></Cell>
    <Cell ss:StyleID="s28"><Data ss:Type="Number">15.911203150900599</Data></Cell>
    <Cell ss:StyleID="s28"><Data ss:Type="Number">0.366799813992505</Data></Cell>
    <Cell ss:StyleID="s29"><Data ss:Type="Number">5.4824406305775098E-7</Data></Cell>
    <Cell ss:StyleID="s30"><Data ss:Type="String">k__Bacteria</Data></Cell>
    <Cell ss:StyleID="s31"><Data ss:Type="String">p__Firmicutes</Data></Cell>
    <Cell ss:StyleID="s31"><Data ss:Type="String">c__Clostridia</Data></Cell>
    <Cell ss:StyleID="s31"><Data ss:Type="String">o__Clostridiales</Data></Cell>
    <Cell ss:StyleID="s31"><Data ss:Type="String">f__Clostridiaceae</Data></Cell>
    <Cell ss:StyleID="s31"><Data ss:Type="String">g__SMB53</Data></Cell>
    <Cell ss:StyleID="s27"><Data ss:Type="String">s__</Data></Cell>
    <Cell ss:StyleID="s30"><Data ss:Type="Number">100</Data></Cell>
    <Cell ss:StyleID="s31"><Data ss:Type="Number">100</Data></Cell>
    <Cell ss:StyleID="s31"><Data ss:Type="Number">100</Data></Cell>
    <Cell ss:StyleID="s31"><Data ss:Type="Number">100</Data></Cell>
    <Cell ss:StyleID="s31"><Data ss:Type="Number">97</Data></Cell>
    <Cell ss:StyleID="s31"><Data ss:Type="Number">97</Data></Cell>
    <Cell ss:StyleID="s27"><Data ss:Type="Number">97</Data></Cell>
    <Cell><Data ss:Type="String">TACGTAGGGGGCTAGCGTTATCCGGAATTACTGGGCGTAAAGGGTGCGTAGGTGGTTTCTTAAGTCAGAGGTGAAAGGCTACGGCTCAACCGTAGTAAGCCTTTGAAACTGGGAAACTTGAGTGCAGGAGAGGAGAGTGGAATTCCTAGTGTAGCGGTGAAATGCGTAGATATTAGGAGGAACACCAGTTGCGAAGGCGGCTCTCTGGACTGTAACTGACACTGAGGCACGAAAGCGTGGGGAGCAAACAGG</Data></Cell>
   </Row>
   <Row>
    <Cell ss:StyleID="s27"><Data ss:Type="String">Seq_4</Data></Cell>
    <Cell ss:StyleID="s28"><Data ss:Type="Number">5.2443658035093899</Data></Cell>
    <Cell ss:StyleID="s28"><Data ss:Type="Number">0.64464722323418799</Data></Cell>
    <Cell ss:StyleID="s29"><Data ss:Type="Number">7.7089289273386797E-113</Data></Cell>
    <Cell ss:StyleID="s30"><Data ss:Type="String">k__Bacteria</Data></Cell>
    <Cell ss:StyleID="s31"><Data ss:Type="String">p__Firmicutes</Data></Cell>
    <Cell ss:StyleID="s31"><Data ss:Type="String">c__Clostridia</Data></Cell>
    <Cell ss:StyleID="s31"><Data ss:Type="String">o__Clostridiales</Data></Cell>
    <Cell ss:StyleID="s31"><Data ss:Type="String">f__Ruminococcaceae</Data></Cell>
    <Cell ss:StyleID="s31"><Data ss:Type="String">g__Faecalibacterium</Data></Cell>
    <Cell ss:StyleID="s27"><Data ss:Type="String">s__prausnitzii</Data></Cell>
    <Cell ss:StyleID="s30"><Data ss:Type="Number">100</Data></Cell>
    <Cell ss:StyleID="s31"><Data ss:Type="Number">100</Data></Cell>
    <Cell ss:StyleID="s31"><Data ss:Type="Number">100</Data></Cell>
    <Cell ss:StyleID="s31"><Data ss:Type="Number">100</Data></Cell>
    <Cell ss:StyleID="s31"><Data ss:Type="Number">100</Data></Cell>
    <Cell ss:StyleID="s31"><Data ss:Type="Number">100</Data></Cell>
    <Cell ss:StyleID="s27"><Data ss:Type="Number">100</Data></Cell>
    <Cell><Data ss:Type="String">AACGTAGGTCACAAGCGTTGTCCGGAATTACTGGGTGTAAAGGGAGCGCAGGCGGGAAGACAAGTTGGAAGTGAAATCCATGGGCTCAACCCATGAACTGCTTTCAAAACTGTTTTTCTTGAGTAGTGCAGAGGTAGGCGGAATTCCCGGTGTAGCGGTGGAATGCGTAGATATCGGGAGGAACACCAGTGGCGAAGGCGGCCTACTGGGCACCAACTGACGCTGAGGCTCGAAAGTGTGGGTAGCAAACAGG</Data></Cell>
   </Row>
   <Row>
    <Cell ss:StyleID="s27"><Data ss:Type="String">Seq_6</Data></Cell>
    <Cell ss:StyleID="s28"><Data ss:Type="Number">6.82088533095442</Data></Cell>
    <Cell ss:StyleID="s28"><Data ss:Type="Number">0.566182832693916</Data></Cell>
    <Cell ss:StyleID="s29"><Data ss:Type="Number">4.0258155528638202E-88</Data></Cell>
    <Cell ss:StyleID="s30"><Data ss:Type="String">k__Bacteria</Data></Cell>
    <Cell ss:StyleID="s31"><Data ss:Type="String">p__Firmicutes</Data></Cell>
    <Cell ss:StyleID="s31"><Data ss:Type="String">c__Clostridia</Data></Cell>
    <Cell ss:StyleID="s31"><Data ss:Type="String">o__Clostridiales</Data></Cell>
    <Cell ss:StyleID="s31"><Data ss:Type="String">f__Ruminococcaceae</Data></Cell>
    <Cell ss:StyleID="s31"><Data ss:Type="String">g__Faecalibacterium</Data></Cell>
    <Cell ss:StyleID="s27"><Data ss:Type="String">s__prausnitzii</Data></Cell>
    <Cell ss:StyleID="s30"><Data ss:Type="Number">100</Data></Cell>
    <Cell ss:StyleID="s31"><Data ss:Type="Number">100</Data></Cell>
    <Cell ss:StyleID="s31"><Data ss:Type="Number">100</Data></Cell>
    <Cell ss:StyleID="s31"><Data ss:Type="Number">100</Data></Cell>
    <Cell ss:StyleID="s31"><Data ss:Type="Number">100</Data></Cell>
    <Cell ss:StyleID="s31"><Data ss:Type="Number">100</Data></Cell>
    <Cell ss:StyleID="s27"><Data ss:Type="Number">100</Data></Cell>
    <Cell><Data ss:Type="String">AACGTAGGGTGCAAGCGTTGTCCGGAATTACTGGGTGTAAAGGGAGCGCAGGCGGGAAGACAAGTTGGAAGTGAAAACCATGGGCTCAACCCATGAATTGCTTTCAAAACTGTTTTTCTTGAGTAGTGCAGAGGTAGATGGAATTCCCGGTGTAGCGGTGGAATGCGTAGATATCGGGAGGAACACCAGTGGCGAAGGCGGTCTACTGGGCACCAACTGACGCTGAGGCTCGAAAGCATGGGTAGCAAACAGG</Data></Cell>
   </Row>
   <Row>
    <Cell ss:StyleID="s27"><Data ss:Type="String">Seq_3</Data></Cell>
    <Cell ss:StyleID="s28"><Data ss:Type="Number">6.6540533663767203</Data></Cell>
    <Cell ss:StyleID="s28"><Data ss:Type="Number">0.58299412262691197</Data></Cell>
    <Cell ss:StyleID="s29"><Data ss:Type="Number">5.5424411990453201E-84</Data></Cell>
    <Cell ss:StyleID="s30"><Data ss:Type="String">k__Bacteria</Data></Cell>
    <Cell ss:StyleID="s31"><Data ss:Type="String">p__Firmicutes</Data></Cell>
    <Cell ss:StyleID="s31"><Data ss:Type="String">c__Clostridia</Data></Cell>
    <Cell ss:StyleID="s31"><Data ss:Type="String">o__Clostridiales</Data></Cell>
    <Cell ss:StyleID="s31"><Data ss:Type="String">f__Ruminococcaceae</Data></Cell>
    <Cell ss:StyleID="s31"><Data ss:Type="String">g__Faecalibacterium</Data></Cell>
    <Cell ss:StyleID="s27"><Data ss:Type="String">s__prausnitzii</Data></Cell>
    <Cell ss:StyleID="s30"><Data ss:Type="Number">100</Data></Cell>
    <Cell ss:StyleID="s31"><Data ss:Type="Number">100</Data></Cell>
    <Cell ss:StyleID="s31"><Data ss:Type="Number">100</Data></Cell>
    <Cell ss:StyleID="s31"><Data ss:Type="Number">100</Data></Cell>
    <Cell ss:StyleID="s31"><Data ss:Type="Number">100</Data></Cell>
    <Cell ss:StyleID="s31"><Data ss:Type="Number">100</Data></Cell>
    <Cell ss:StyleID="s27"><Data ss:Type="Number">100</Data></Cell>
    <Cell><Data ss:Type="String">AACGTAGGTCACAAGCGTTGTCCGGAATTACTGGGTGTAAAGGGAGCGCAGGCGGGAAGACAAGTTGGAAGTGAAATCTATGGGCTCAACCCATAAACTGCTTTCAAAACTGTTTTTCTTGAGTAGTGCAGAGGTAGGCGGAATTCCCGGTGTAGCGGTGGAATGCGTAGATATCGGGAGGAACACCAGTGGCGAAGGCGGCCTACTGGGCACCAACTGACGCTGAGGCTCGAAAGTGTGGGTAGCAAACAGG</Data></Cell>
   </Row>
   <Row>
    <Cell ss:StyleID="s27"><Data ss:Type="String">Seq_17</Data></Cell>
    <Cell ss:StyleID="s28"><Data ss:Type="Number">5.6749190275260801</Data></Cell>
    <Cell ss:StyleID="s28"><Data ss:Type="Number">0.61448106507036304</Data></Cell>
    <Cell ss:StyleID="s29"><Data ss:Type="Number">7.6003209372403896E-107</Data></Cell>
    <Cell ss:StyleID="s30"><Data ss:Type="String">k__Bacteria</Data></Cell>
    <Cell ss:StyleID="s31"><Data ss:Type="String">p__Firmicutes</Data></Cell>
    <Cell ss:StyleID="s31"><Data ss:Type="String">c__Clostridia</Data></Cell>
    <Cell ss:StyleID="s31"><Data ss:Type="String">o__Clostridiales</Data></Cell>
    <Cell ss:StyleID="s31"><Data ss:Type="String">f__Ruminococcaceae</Data></Cell>
    <Cell ss:StyleID="s31"><Data ss:Type="String">g__Faecalibacterium</Data></Cell>
    <Cell ss:StyleID="s27"><Data ss:Type="String">s__</Data></Cell>
    <Cell ss:StyleID="s30"><Data ss:Type="Number">100</Data></Cell>
    <Cell ss:StyleID="s31"><Data ss:Type="Number">100</Data></Cell>
    <Cell ss:StyleID="s31"><Data ss:Type="Number">100</Data></Cell>
    <Cell ss:StyleID="s31"><Data ss:Type="Number">100</Data></Cell>
    <Cell ss:StyleID="s31"><Data ss:Type="Number">100</Data></Cell>
    <Cell ss:StyleID="s31"><Data ss:Type="Number">90</Data></Cell>
    <Cell ss:StyleID="s27"><Data ss:Type="Number">89</Data></Cell>
    <Cell><Data ss:Type="String">AACGTAGGGTGCAAGCGTTGTCCGGAATTACTGGGTGTAAAGGGAGCGCAGGCGGACCGGCAAGTTGGAAGTGAAAACTATGGGCTCAACCCATAAATTGCTTTCAAAACTGCTGGCCTTGAGTAGTGCAGAGGTAGGTGGAATTCCCGGTGTAGCGGTGGAATGCGTAGATATCGGGAGGAACACCAGTGGCGAAGGCGACCTACTGGGCACCAACTGACGCTGAGGCTCGAAAGCATGGGTAGCAAACAGG</Data></Cell>
   </Row>
   <Row>
    <Cell ss:StyleID="s27"><Data ss:Type="String">Seq_14</Data></Cell>
    <Cell ss:StyleID="s28"><Data ss:Type="Number">12.6601113935636</Data></Cell>
    <Cell ss:StyleID="s28"><Data ss:Type="Number">0.41275419682505299</Data></Cell>
    <Cell ss:StyleID="s29"><Data ss:Type="Number">4.7085891317311104E-25</Data></Cell>
    <Cell ss:StyleID="s30"><Data ss:Type="String">k__Bacteria</Data></Cell>
    <Cell ss:StyleID="s31"><Data ss:Type="String">p__Firmicutes</Data></Cell>
    <Cell ss:StyleID="s31"><Data ss:Type="String">c__Clostridia</Data></Cell>
    <Cell ss:StyleID="s31"><Data ss:Type="String">o__Clostridiales</Data></Cell>
    <Cell ss:StyleID="s31"><Data ss:Type="String">f__Ruminococcaceae</Data></Cell>
    <Cell ss:StyleID="s31"><Data ss:Type="String">g__Oscillospira</Data></Cell>
    <Cell ss:StyleID="s27"><Data ss:Type="String">s__</Data></Cell>
    <Cell ss:StyleID="s30"><Data ss:Type="Number">100</Data></Cell>
    <Cell ss:StyleID="s31"><Data ss:Type="Number">100</Data></Cell>
    <Cell ss:StyleID="s31"><Data ss:Type="Number">100</Data></Cell>
    <Cell ss:StyleID="s31"><Data ss:Type="Number">100</Data></Cell>
    <Cell ss:StyleID="s31"><Data ss:Type="Number">100</Data></Cell>
    <Cell ss:StyleID="s31"><Data ss:Type="Number">98</Data></Cell>
    <Cell ss:StyleID="s27"><Data ss:Type="Number">97</Data></Cell>
    <Cell><Data ss:Type="String">TACGTAGGTGGCAAGCGTTGTCCGGATTTACTGGGTGTAAAGGGCGTGTAGCCGGGAGGGCAAGTCAGATGTGAAATCCACGGGCTCAACTCGTGAACTGCATTTGAAACTACTCTTCTTGAGTATCGGAGAGGCAATCGGAATTCCTAGTGTAGCGGTGAAATGCGTAGATATTAGGAGGAACACCAGTGGCGAAGGCGGATTGCTGGACGACAACTGACGGTGAGGCGCGAAAGCGTGGGGAGCAAACAGG</Data></Cell>
   </Row>
   <Row>
    <Cell ss:StyleID="s27"><Data ss:Type="String">Seq_54</Data></Cell>
    <Cell ss:StyleID="s28"><Data ss:Type="Number">16.674973914158699</Data></Cell>
    <Cell ss:StyleID="s28"><Data ss:Type="Number">0.35881133862669101</Data></Cell>
    <Cell ss:StyleID="s29"><Data ss:Type="Number">1.9823223102742E-4</Data></Cell>
    <Cell ss:StyleID="s30"><Data ss:Type="String">k__Bacteria</Data></Cell>
    <Cell ss:StyleID="s31"><Data ss:Type="String">p__Firmicutes</Data></Cell>
    <Cell ss:StyleID="s31"><Data ss:Type="String">c__Clostridia</Data></Cell>
    <Cell ss:StyleID="s31"><Data ss:Type="String">o__Clostridiales</Data></Cell>
    <Cell ss:StyleID="s31"><Data ss:Type="String">f__Ruminococcaceae</Data></Cell>
    <Cell ss:StyleID="s31"><Data ss:Type="String">g__Oscillospira</Data></Cell>
    <Cell ss:StyleID="s27"><Data ss:Type="String">s__</Data></Cell>
    <Cell ss:StyleID="s30"><Data ss:Type="Number">100</Data></Cell>
    <Cell ss:StyleID="s31"><Data ss:Type="Number">100</Data></Cell>
    <Cell ss:StyleID="s31"><Data ss:Type="Number">100</Data></Cell>
    <Cell ss:StyleID="s31"><Data ss:Type="Number">100</Data></Cell>
    <Cell ss:StyleID="s31"><Data ss:Type="Number">100</Data></Cell>
    <Cell ss:StyleID="s31"><Data ss:Type="Number">93</Data></Cell>
    <Cell ss:StyleID="s27"><Data ss:Type="Number">92</Data></Cell>
    <Cell><Data ss:Type="String">TACGTAGGTGGCAAGCGTTGTCCGGATTTACTGGGTGTAAAGGGCGTGCAGCCGGGAATGCAAGTCAGATGTGAAATCCATGGGCTTAACCCATGAACTGCATTTGAAACTGTATTTCTTGAGTACTGGAGAGGCAATCGGAATTCCTAGTGTAGCGGTGAAATGCGTAGATATTAGGAGGAACACCAGTGGCGAAGGCGGATTGCTGGACAGCAACTGACGGTGAGGCGCGAAAGTGTGGGGAGCAAACAGG</Data></Cell>
   </Row>
   <Row>
    <Cell ss:StyleID="s27"><Data ss:Type="String">Seq_20</Data></Cell>
    <Cell ss:StyleID="s28"><Data ss:Type="Number">7.3054429890750701</Data></Cell>
    <Cell ss:StyleID="s28"><Data ss:Type="Number">0.53074051027708402</Data></Cell>
    <Cell ss:StyleID="s29"><Data ss:Type="Number">9.6020976271777807E-87</Data></Cell>
    <Cell ss:StyleID="s30"><Data ss:Type="String">k__Bacteria</Data></Cell>
    <Cell ss:StyleID="s31"><Data ss:Type="String">p__Firmicutes</Data></Cell>
    <Cell ss:StyleID="s31"><Data ss:Type="String">c__Clostridia</Data></Cell>
    <Cell ss:StyleID="s31"><Data ss:Type="String">o__Clostridiales</Data></Cell>
    <Cell ss:StyleID="s31"><Data ss:Type="String">f__Ruminococcaceae</Data></Cell>
    <Cell ss:StyleID="s31"><Data ss:Type="String">g__</Data></Cell>
    <Cell ss:StyleID="s27"><Data ss:Type="String">s__</Data></Cell>
    <Cell ss:StyleID="s30"><Data ss:Type="Number">100</Data></Cell>
    <Cell ss:StyleID="s31"><Data ss:Type="Number">100</Data></Cell>
    <Cell ss:StyleID="s31"><Data ss:Type="Number">100</Data></Cell>
    <Cell ss:StyleID="s31"><Data ss:Type="Number">100</Data></Cell>
    <Cell ss:StyleID="s31"><Data ss:Type="Number">100</Data></Cell>
    <Cell ss:StyleID="s31"><Data ss:Type="Number">69</Data></Cell>
    <Cell ss:StyleID="s27"><Data ss:Type="Number">61</Data></Cell>
    <Cell><Data ss:Type="String">TACGTAGGTGGCAAGCGTTGTCCGGATTTACTGGGTGTAAAGGGCGTGCAGCCGGGTCTGCAAGTCAGATGTGAAATCCATGGGCTCAACCCATGAACTGCATTTGAAACTGTAGATCTTGAGTGTCGGAGGGGCAATCGGAATTCCTAGTGTAGCGGTGAAATGCGTAGATATTAGGAGGAACACCAGTGGCGAAGGCGGATTGCTGGACGATAACTGACGGTGAGGCGCGAAAGTGTGGGGAGCAAACAGG</Data></Cell>
   </Row>
   <Row>
    <Cell ss:StyleID="s27"><Data ss:Type="String">Seq_89</Data></Cell>
    <Cell ss:StyleID="s28"><Data ss:Type="Number">15.876727903109501</Data></Cell>
    <Cell ss:StyleID="s28"><Data ss:Type="Number">0.36782034206342401</Data></Cell>
    <Cell ss:StyleID="s29"><Data ss:Type="Number">1.70538002829343E-7</Data></Cell>
    <Cell ss:StyleID="s30"><Data ss:Type="String">k__Bacteria</Data></Cell>
    <Cell ss:StyleID="s31"><Data ss:Type="String">p__Firmicutes</Data></Cell>
    <Cell ss:StyleID="s31"><Data ss:Type="String">c__Clostridia</Data></Cell>
    <Cell ss:StyleID="s31"><Data ss:Type="String">o__Clostridiales</Data></Cell>
    <Cell ss:StyleID="s31"><Data ss:Type="String">f__</Data></Cell>
    <Cell ss:StyleID="s31"><Data ss:Type="String">g__</Data></Cell>
    <Cell ss:StyleID="s27"><Data ss:Type="String">s__</Data></Cell>
    <Cell ss:StyleID="s30"><Data ss:Type="Number">100</Data></Cell>
    <Cell ss:StyleID="s31"><Data ss:Type="Number">100</Data></Cell>
    <Cell ss:StyleID="s31"><Data ss:Type="Number">100</Data></Cell>
    <Cell ss:StyleID="s31"><Data ss:Type="Number">100</Data></Cell>
    <Cell ss:StyleID="s31"><Data ss:Type="Number">82</Data></Cell>
    <Cell ss:StyleID="s31"><Data ss:Type="Number">82</Data></Cell>
    <Cell ss:StyleID="s27"><Data ss:Type="Number">82</Data></Cell>
    <Cell><Data ss:Type="String">TACGTAGGGGGCTAGCGTTATCCGGATTTACTGGGCGTAAAGGGTGCGTAGGCGGTCTTTTAAGTCAGGAGTGAAAGGCTACGGCTCAACCGTAGTAAGCTCTTGAAACTGGAGGACTTGAGTGCAGGAGAGGAGAGTGGAATTCCTAGTGTAGCGGTGAAATGCGTAGATATTAGGAGGAACACCAGTAGCGAAGGCGGCTCTCTGGACTGTAACTGACGCTGAGGCACGAAAGCGTGGGGAGCAAACAGG</Data></Cell>
   </Row>
   <Row>
    <Cell ss:StyleID="s27"><Data ss:Type="String">Seq_1</Data></Cell>
    <Cell ss:StyleID="s28"><Data ss:Type="Number">5.5075478939729301</Data></Cell>
    <Cell ss:StyleID="s28"><Data ss:Type="Number">0.60640419762586095</Data></Cell>
    <Cell ss:StyleID="s29"><Data ss:Type="Number">8.5834281961309304E-111</Data></Cell>
    <Cell ss:StyleID="s30"><Data ss:Type="String">k__Bacteria</Data></Cell>
    <Cell ss:StyleID="s31"><Data ss:Type="String">p__Proteobacteria</Data></Cell>
    <Cell ss:StyleID="s31"><Data ss:Type="String">c__Gammaproteobacteria</Data></Cell>
    <Cell ss:StyleID="s31"><Data ss:Type="String">o__Enterobacteriales</Data></Cell>
    <Cell ss:StyleID="s31"><Data ss:Type="String">f__Enterobacteriaceae</Data></Cell>
    <Cell ss:StyleID="s31"><Data ss:Type="String">g__Escherichia</Data></Cell>
    <Cell ss:StyleID="s27"><Data ss:Type="String">s__coli</Data></Cell>
    <Cell ss:StyleID="s30"><Data ss:Type="Number">100</Data></Cell>
    <Cell ss:StyleID="s31"><Data ss:Type="Number">100</Data></Cell>
    <Cell ss:StyleID="s31"><Data ss:Type="Number">100</Data></Cell>
    <Cell ss:StyleID="s31"><Data ss:Type="Number">100</Data></Cell>
    <Cell ss:StyleID="s31"><Data ss:Type="Number">100</Data></Cell>
    <Cell ss:StyleID="s31"><Data ss:Type="Number">91</Data></Cell>
    <Cell ss:StyleID="s27"><Data ss:Type="Number">91</Data></Cell>
    <Cell><Data ss:Type="String">TACGGAGGGTGCAAGCGTTAATCGGAATTACTGGGCGTAAAGCGCACGCAGGCGGTTTGTTAAGTCAGATGTGAAATCCCCGGGCTCAACCTGGGAACTGCATCTGATACTGGCAAGCTTGAGTCTCGTAGAGGGGGGTAGAATTCCAGGTGTAGCGGTGAAATGCGTAGAGATCTGGAGGAATACCGGTGGCGAAGGCGGCCCCCTGGACGAAGACTGACGCTCAGGTGCGAAAGCGTGGGGAGCAAACAGG</Data></Cell>
   </Row>
   <Row>
    <Cell ss:StyleID="s32"><Data ss:Type="String">Seq_12</Data></Cell>
    <Cell ss:StyleID="s33"><Data ss:Type="Number">10.199254122203699</Data></Cell>
    <Cell ss:StyleID="s33"><Data ss:Type="Number">0.45758944046233102</Data></Cell>
    <Cell ss:StyleID="s34"><Data ss:Type="Number">5.0622082310225496E-46</Data></Cell>
    <Cell ss:StyleID="s35"><Data ss:Type="String">k__Bacteria</Data></Cell>
    <Cell ss:StyleID="s36"><Data ss:Type="String">p__Proteobacteria</Data></Cell>
    <Cell ss:StyleID="s36"><Data ss:Type="String">c__Gammaproteobacteria</Data></Cell>
    <Cell ss:StyleID="s36"><Data ss:Type="String">o__Enterobacteriales</Data></Cell>
    <Cell ss:StyleID="s36"><Data ss:Type="String">f__Enterobacteriaceae</Data></Cell>
    <Cell ss:StyleID="s36"><Data ss:Type="String">g__</Data></Cell>
    <Cell ss:StyleID="s32"><Data ss:Type="String">s__</Data></Cell>
    <Cell ss:StyleID="s35"><Data ss:Type="Number">100</Data></Cell>
    <Cell ss:StyleID="s36"><Data ss:Type="Number">100</Data></Cell>
    <Cell ss:StyleID="s36"><Data ss:Type="Number">100</Data></Cell>
    <Cell ss:StyleID="s36"><Data ss:Type="Number">99</Data></Cell>
    <Cell ss:StyleID="s36"><Data ss:Type="Number">99</Data></Cell>
    <Cell ss:StyleID="s36"><Data ss:Type="Number">57</Data></Cell>
    <Cell ss:StyleID="s32"><Data ss:Type="Number">57</Data></Cell>
    <Cell ss:StyleID="s36"><Data ss:Type="String">TACGGAGGGTGCAAGCGTTAATCGGAATTACTGGGCGTAAAGCGCACGCAGGCGGTCTGTCAAGTCGGATGTGAAATCCCCGGGCTCAACCTGGGAACTGCATTCGAAACTGGCAGGCTAGAGTCTTGTAGAGGGGGGTAGAATTCCAGGTGTAGCGGTGAAATGCGTAGAGATCTGGAGGAATACCGGTGGCGAAGGCGGCCCCCTGGACAAAGACTGACGCTCAGGTGCGAAAGCGTGGGGAGCAAACAGG</Data></Cell>
    <Cell ss:StyleID="s36"/>
    <Cell ss:StyleID="s36"/>
    <Cell ss:StyleID="s36"/>
    <Cell ss:StyleID="s36"/>
    <Cell ss:StyleID="s36"/>
    <Cell ss:StyleID="s36"/>
    <Cell ss:StyleID="s36"/>
    <Cell ss:StyleID="s36"/>
    <Cell ss:StyleID="s36"/>
    <Cell ss:StyleID="s36"/>
   </Row>
  </Table>
  <WorksheetOptions xmlns="urn:schemas-microsoft-com:office:excel">
   <PageSetup>
    <Header x:Margin="0.3"/>
    <Footer x:Margin="0.3"/>
    <PageMargins x:Bottom="0.75" x:Left="0.7" x:Right="0.7" x:Top="0.75"/>
   </PageSetup>
   <Selected/>
   <ProtectObjects>False</ProtectObjects>
   <ProtectScenarios>False</ProtectScenarios>
  </WorksheetOptions>
 </Worksheet>
</Workbook>
