# Supplementary material for: Decreased microbial co-occurrence network stability and SCFA receptor level correlates with obesity in African-origin women
Source: Sci Rep. 2018 Nov 20;8:17135. doi: 10.1038/s41598-018-35230-9 (PMC6244201; doi:10.1038/s41598-018-35230-9)
Supplement: Supplementary file 11 — Table S10 [file 41598_2018_35230_MOESM11_ESM.zip › SREP-18-15117-s11.xml]

<?xml version="1.0"?>
<?mso-application progid="Excel.Sheet"?>
<Workbook xmlns="urn:schemas-microsoft-com:office:spreadsheet"
 xmlns:o="urn:schemas-microsoft-com:office:office"
 xmlns:x="urn:schemas-microsoft-com:office:excel"
 xmlns:ss="urn:schemas-microsoft-com:office:spreadsheet"
 xmlns:html="http://www.w3.org/TR/REC-html40">
 <DocumentProperties xmlns="urn:schemas-microsoft-com:office:office">
  <Author>Dugas, Lara</Author>
  <LastAuthor>Dugas, Lara</LastAuthor>
  <Created>2018-03-16T21:37:55Z</Created>
  <LastSaved>2018-03-16T21:38:10Z</LastSaved>
  <Company>Loyola University Chicago</Company>
  <Version>15.00</Version>
 </DocumentProperties>
 <OfficeDocumentSettings xmlns="urn:schemas-microsoft-com:office:office">
  <AllowPNG/>
 </OfficeDocumentSettings>
 <ExcelWorkbook xmlns="urn:schemas-microsoft-com:office:excel">
  <WindowHeight>12435</WindowHeight>
  <WindowWidth>28800</WindowWidth>
  <WindowTopX>0</WindowTopX>
  <WindowTopY>0</WindowTopY>
  <ProtectStructure>False</ProtectStructure>
  <ProtectWindows>False</ProtectWindows>
 </ExcelWorkbook>
 <Styles>
  <Style ss:ID="Default" ss:Name="Normal">
   <Alignment ss:Vertical="Bottom"/>
   <Borders/>
   <Font ss:FontName="Calibri" x:Family="Swiss" ss:Size="11" ss:Color="#000000"/>
   <Interior/>
   <NumberFormat/>
   <Protection/>
  </Style>
  <Style ss:ID="m466511128">
   <Alignment ss:Horizontal="Center" ss:Vertical="Bottom"/>
   <Borders>
    <Border ss:Position="Bottom" ss:LineStyle="Continuous" ss:Weight="1"/>
    <Border ss:Position="Left" ss:LineStyle="Continuous" ss:Weight="1"/>
    <Border ss:Position="Right" ss:LineStyle="Continuous" ss:Weight="1"/>
    <Border ss:Position="Top" ss:LineStyle="Continuous" ss:Weight="1"/>
   </Borders>
   <Font ss:FontName="Arial" x:Family="Swiss" ss:Size="12" ss:Color="#000000"
    ss:Bold="1"/>
  </Style>
  <Style ss:ID="m466511148">
   <Alignment ss:Horizontal="Center" ss:Vertical="Bottom"/>
   <Borders>
    <Border ss:Position="Bottom" ss:LineStyle="Continuous" ss:Weight="1"/>
    <Border ss:Position="Left" ss:LineStyle="Continuous" ss:Weight="1"/>
    <Border ss:Position="Right" ss:LineStyle="Continuous" ss:Weight="1"/>
    <Border ss:Position="Top" ss:LineStyle="Continuous" ss:Weight="1"/>
   </Borders>
   <Font ss:FontName="Arial" x:Family="Swiss" ss:Size="12" ss:Color="#000000"
    ss:Bold="1"/>
  </Style>
  <Style ss:ID="s16">
   <Font ss:FontName="Arial" x:Family="Swiss" ss:Size="12" ss:Color="#000000"/>
  </Style>
  <Style ss:ID="s17">
   <Font ss:FontName="Arial" x:Family="Swiss" ss:Size="12" ss:Color="#000000"/>
   <NumberFormat ss:Format="Fixed"/>
  </Style>
  <Style ss:ID="s18">
   <Font ss:FontName="Arial" x:Family="Swiss" ss:Size="12" ss:Color="#000000"
    ss:Bold="1"/>
  </Style>
  <Style ss:ID="s19">
   <Borders>
    <Border ss:Position="Left" ss:LineStyle="Continuous" ss:Weight="1"/>
    <Border ss:Position="Top" ss:LineStyle="Continuous" ss:Weight="1"/>
   </Borders>
   <Font ss:FontName="Arial" x:Family="Swiss" ss:Size="12" ss:Color="#000000"
    ss:Bold="1"/>
   <NumberFormat ss:Format="Fixed"/>
  </Style>
  <Style ss:ID="s20">
   <Borders>
    <Border ss:Position="Top" ss:LineStyle="Continuous" ss:Weight="1"/>
   </Borders>
   <Font ss:FontName="Arial" x:Family="Swiss" ss:Size="12" ss:Color="#000000"
    ss:Bold="1"/>
   <NumberFormat ss:Format="Fixed"/>
  </Style>
  <Style ss:ID="s21">
   <Borders>
    <Border ss:Position="Right" ss:LineStyle="Continuous" ss:Weight="1"/>
    <Border ss:Position="Top" ss:LineStyle="Continuous" ss:Weight="1"/>
   </Borders>
   <Font ss:FontName="Arial" x:Family="Swiss" ss:Size="12" ss:Color="#000000"
    ss:Bold="1"/>
   <NumberFormat ss:Format="Fixed"/>
  </Style>
  <Style ss:ID="s25">
   <Borders>
    <Border ss:Position="Bottom" ss:LineStyle="Double" ss:Weight="3"/>
    <Border ss:Position="Left" ss:LineStyle="Continuous" ss:Weight="1"/>
    <Border ss:Position="Top" ss:LineStyle="Continuous" ss:Weight="1"/>
   </Borders>
   <Font ss:FontName="Arial" x:Family="Swiss" ss:Size="12" ss:Color="#000000"/>
  </Style>
  <Style ss:ID="s26">
   <Borders>
    <Border ss:Position="Bottom" ss:LineStyle="Double" ss:Weight="3"/>
    <Border ss:Position="Left" ss:LineStyle="Continuous" ss:Weight="1"/>
    <Border ss:Position="Top" ss:LineStyle="Continuous" ss:Weight="1"/>
   </Borders>
   <Font ss:FontName="Arial" x:Family="Swiss" ss:Size="12" ss:Color="#000000"/>
   <NumberFormat ss:Format="Fixed"/>
  </Style>
  <Style ss:ID="s27">
   <Borders>
    <Border ss:Position="Bottom" ss:LineStyle="Double" ss:Weight="3"/>
    <Border ss:Position="Top" ss:LineStyle="Continuous" ss:Weight="1"/>
   </Borders>
   <Font ss:FontName="Arial" x:Family="Swiss" ss:Size="12" ss:Color="#000000"/>
   <NumberFormat ss:Format="Fixed"/>
  </Style>
  <Style ss:ID="s28">
   <Borders>
    <Border ss:Position="Bottom" ss:LineStyle="Double" ss:Weight="3"/>
    <Border ss:Position="Right" ss:LineStyle="Continuous" ss:Weight="1"/>
    <Border ss:Position="Top" ss:LineStyle="Continuous" ss:Weight="1"/>
   </Borders>
   <Font ss:FontName="Arial" x:Family="Swiss" ss:Size="12" ss:Color="#000000"/>
   <NumberFormat ss:Format="Fixed"/>
  </Style>
  <Style ss:ID="s29">
   <Borders>
    <Border ss:Position="Bottom" ss:LineStyle="Double" ss:Weight="3"/>
    <Border ss:Position="Top" ss:LineStyle="Continuous" ss:Weight="1"/>
   </Borders>
   <Font ss:FontName="Arial" x:Family="Swiss" ss:Size="12" ss:Color="#000000"/>
  </Style>
  <Style ss:ID="s30">
   <Borders>
    <Border ss:Position="Bottom" ss:LineStyle="Double" ss:Weight="3"/>
    <Border ss:Position="Right" ss:LineStyle="Continuous" ss:Weight="1"/>
    <Border ss:Position="Top" ss:LineStyle="Continuous" ss:Weight="1"/>
   </Borders>
   <Font ss:FontName="Arial" x:Family="Swiss" ss:Size="12" ss:Color="#000000"/>
  </Style>
  <Style ss:ID="s31">
   <Borders>
    <Border ss:Position="Left" ss:LineStyle="Continuous" ss:Weight="1"/>
   </Borders>
   <Font ss:FontName="Arial" x:Family="Swiss" ss:Size="12" ss:Color="#000000"/>
  </Style>
  <Style ss:ID="s32">
   <Borders>
    <Border ss:Position="Left" ss:LineStyle="Continuous" ss:Weight="1"/>
   </Borders>
   <Font ss:FontName="Arial" x:Family="Swiss" ss:Size="12" ss:Color="#000000"/>
   <NumberFormat ss:Format="Fixed"/>
  </Style>
  <Style ss:ID="s33">
   <Borders/>
   <Font ss:FontName="Arial" x:Family="Swiss" ss:Size="12" ss:Color="#000000"/>
   <NumberFormat ss:Format="Fixed"/>
  </Style>
  <Style ss:ID="s34">
   <Alignment ss:Horizontal="Center" ss:Vertical="Bottom"/>
   <Borders>
    <Border ss:Position="Right" ss:LineStyle="Continuous" ss:Weight="1"/>
   </Borders>
   <Font ss:FontName="Arial" x:Family="Swiss" ss:Size="12" ss:Color="#000000"/>
   <NumberFormat ss:Format="0.0E+00"/>
  </Style>
  <Style ss:ID="s35">
   <Borders/>
   <Font ss:FontName="Arial" x:Family="Swiss" ss:Size="12" ss:Color="#000000"/>
  </Style>
  <Style ss:ID="s36">
   <Borders>
    <Border ss:Position="Right" ss:LineStyle="Continuous" ss:Weight="1"/>
   </Borders>
   <Font ss:FontName="Arial" x:Family="Swiss" ss:Size="12" ss:Color="#000000"/>
  </Style>
  <Style ss:ID="s37">
   <Borders>
    <Border ss:Position="Bottom" ss:LineStyle="Continuous" ss:Weight="1"/>
    <Border ss:Position="Left" ss:LineStyle="Continuous" ss:Weight="1"/>
   </Borders>
   <Font ss:FontName="Arial" x:Family="Swiss" ss:Size="12" ss:Color="#000000"/>
  </Style>
  <Style ss:ID="s38">
   <Borders>
    <Border ss:Position="Bottom" ss:LineStyle="Continuous" ss:Weight="1"/>
    <Border ss:Position="Left" ss:LineStyle="Continuous" ss:Weight="1"/>
   </Borders>
   <Font ss:FontName="Arial" x:Family="Swiss" ss:Size="12" ss:Color="#000000"/>
   <NumberFormat ss:Format="Fixed"/>
  </Style>
  <Style ss:ID="s39">
   <Borders>
    <Border ss:Position="Bottom" ss:LineStyle="Continuous" ss:Weight="1"/>
   </Borders>
   <Font ss:FontName="Arial" x:Family="Swiss" ss:Size="12" ss:Color="#000000"/>
   <NumberFormat ss:Format="Fixed"/>
  </Style>
  <Style ss:ID="s40">
   <Alignment ss:Horizontal="Center" ss:Vertical="Bottom"/>
   <Borders>
    <Border ss:Position="Bottom" ss:LineStyle="Continuous" ss:Weight="1"/>
    <Border ss:Position="Right" ss:LineStyle="Continuous" ss:Weight="1"/>
   </Borders>
   <Font ss:FontName="Arial" x:Family="Swiss" ss:Size="12" ss:Color="#000000"/>
   <NumberFormat ss:Format="0.0E+00"/>
  </Style>
  <Style ss:ID="s41">
   <Borders>
    <Border ss:Position="Bottom" ss:LineStyle="Continuous" ss:Weight="1"/>
   </Borders>
   <Font ss:FontName="Arial" x:Family="Swiss" ss:Size="12" ss:Color="#000000"/>
  </Style>
  <Style ss:ID="s42">
   <Borders>
    <Border ss:Position="Bottom" ss:LineStyle="Continuous" ss:Weight="1"/>
    <Border ss:Position="Right" ss:LineStyle="Continuous" ss:Weight="1"/>
   </Borders>
   <Font ss:FontName="Arial" x:Family="Swiss" ss:Size="12" ss:Color="#000000"/>
  </Style>
 </Styles>
 <Worksheet ss:Name="Sheet1">
  <Table ss:ExpandedColumnCount="19" ss:ExpandedRowCount="124" x:FullColumns="1"
   x:FullRows="1" ss:DefaultRowHeight="15">
   <Column ss:Index="4" ss:Width="129.75"/>
   <Row ss:Height="15.75">
    <Cell ss:StyleID="s16"><Data ss:Type="String">Table S10. Human random forest rate predicting obesity</Data></Cell>
    <Cell ss:StyleID="s17"/>
    <Cell ss:StyleID="s17"/>
    <Cell ss:StyleID="s17"/>
    <Cell ss:StyleID="s16"/>
    <Cell ss:StyleID="s16"/>
    <Cell ss:StyleID="s16"/>
    <Cell ss:StyleID="s16"/>
    <Cell ss:StyleID="s16"/>
    <Cell ss:StyleID="s16"/>
    <Cell ss:StyleID="s16"/>
    <Cell ss:StyleID="s16"/>
    <Cell ss:StyleID="s16"/>
    <Cell ss:StyleID="s16"/>
    <Cell ss:StyleID="s16"/>
    <Cell ss:StyleID="s16"/>
    <Cell ss:StyleID="s16"/>
    <Cell ss:StyleID="s16"/>
    <Cell ss:StyleID="s16"/>
   </Row>
   <Row ss:Height="15.75">
    <Cell ss:StyleID="s18"/>
    <Cell ss:StyleID="s19"/>
    <Cell ss:StyleID="s20"/>
    <Cell ss:StyleID="s21"/>
    <Cell ss:MergeAcross="6" ss:StyleID="m466511128"><Data ss:Type="String">Assigned Taxonomy</Data></Cell>
    <Cell ss:MergeAcross="6" ss:StyleID="m466511148"><Data ss:Type="String">Assigned Taxonomy Probability</Data></Cell>
    <Cell ss:StyleID="s18"/>
   </Row>
   <Row ss:Height="16.5">
    <Cell ss:StyleID="s25"><Data ss:Type="String">Variables</Data></Cell>
    <Cell ss:StyleID="s26"><Data ss:Type="String">Geometric Mean</Data></Cell>
    <Cell ss:StyleID="s27"><Data ss:Type="String">Mean Decrease Gini</Data></Cell>
    <Cell ss:StyleID="s28"><Data ss:Type="String">p-values (fdr-corrected)</Data></Cell>
    <Cell ss:StyleID="s25"><Data ss:Type="String">Kingdom</Data></Cell>
    <Cell ss:StyleID="s29"><Data ss:Type="String">Phylum</Data></Cell>
    <Cell ss:StyleID="s29"><Data ss:Type="String">Class</Data></Cell>
    <Cell ss:StyleID="s29"><Data ss:Type="String">Order</Data></Cell>
    <Cell ss:StyleID="s29"><Data ss:Type="String">Family</Data></Cell>
    <Cell ss:StyleID="s29"><Data ss:Type="String">Genus</Data></Cell>
    <Cell ss:StyleID="s30"><Data ss:Type="String">Species</Data></Cell>
    <Cell ss:StyleID="s25"><Data ss:Type="String">Kingdom</Data></Cell>
    <Cell ss:StyleID="s29"><Data ss:Type="String">Phylum</Data></Cell>
    <Cell ss:StyleID="s29"><Data ss:Type="String">Class</Data></Cell>
    <Cell ss:StyleID="s29"><Data ss:Type="String">Order</Data></Cell>
    <Cell ss:StyleID="s29"><Data ss:Type="String">Family</Data></Cell>
    <Cell ss:StyleID="s29"><Data ss:Type="String">Genus</Data></Cell>
    <Cell ss:StyleID="s30"><Data ss:Type="String">Species</Data></Cell>
    <Cell ss:StyleID="s29"><Data ss:Type="String">sequences</Data></Cell>
   </Row>
   <Row ss:Height="16.5">
    <Cell ss:StyleID="s31"><Data ss:Type="String">AGE</Data></Cell>
    <Cell ss:StyleID="s32"><Data ss:Type="Number">2.7824865361195799</Data></Cell>
    <Cell ss:StyleID="s33"><Data ss:Type="Number">0.99238488841029704</Data></Cell>
    <Cell ss:StyleID="s34"><Data ss:Type="Number">0</Data></Cell>
    <Cell ss:StyleID="s31"/>
    <Cell ss:StyleID="s35"/>
    <Cell ss:StyleID="s35"/>
    <Cell ss:StyleID="s35"/>
    <Cell ss:StyleID="s35"/>
    <Cell ss:StyleID="s35"/>
    <Cell ss:StyleID="s36"/>
    <Cell ss:StyleID="s31"/>
    <Cell ss:StyleID="s35"/>
    <Cell ss:StyleID="s35"/>
    <Cell ss:StyleID="s35"/>
    <Cell ss:StyleID="s35"/>
    <Cell ss:StyleID="s35"/>
    <Cell ss:StyleID="s36"/>
    <Cell ss:StyleID="s16"/>
   </Row>
   <Row ss:Height="15.75">
    <Cell ss:StyleID="s31"><Data ss:Type="String">Country</Data></Cell>
    <Cell ss:StyleID="s32"><Data ss:Type="Number">3.07465654777375</Data></Cell>
    <Cell ss:StyleID="s33"><Data ss:Type="Number">0.92423432950876305</Data></Cell>
    <Cell ss:StyleID="s34"><Data ss:Type="Number">0</Data></Cell>
    <Cell ss:StyleID="s31"/>
    <Cell ss:StyleID="s35"/>
    <Cell ss:StyleID="s35"/>
    <Cell ss:StyleID="s35"/>
    <Cell ss:StyleID="s35"/>
    <Cell ss:StyleID="s35"/>
    <Cell ss:StyleID="s36"/>
    <Cell ss:StyleID="s31"/>
    <Cell ss:StyleID="s35"/>
    <Cell ss:StyleID="s35"/>
    <Cell ss:StyleID="s35"/>
    <Cell ss:StyleID="s35"/>
    <Cell ss:StyleID="s35"/>
    <Cell ss:StyleID="s36"/>
    <Cell ss:StyleID="s16"/>
   </Row>
   <Row ss:Height="15.75">
    <Cell ss:StyleID="s31"><Data ss:Type="String">Seq_1</Data></Cell>
    <Cell ss:StyleID="s32"><Data ss:Type="Number">5.9257391895453697</Data></Cell>
    <Cell ss:StyleID="s33"><Data ss:Type="Number">0.69242490630130604</Data></Cell>
    <Cell ss:StyleID="s34"><Data ss:Type="Number">0</Data></Cell>
    <Cell ss:StyleID="s31"><Data ss:Type="String">k__Bacteria</Data></Cell>
    <Cell ss:StyleID="s35"><Data ss:Type="String">p__Proteobacteria</Data></Cell>
    <Cell ss:StyleID="s35"><Data ss:Type="String">c__Gammaproteobacteria</Data></Cell>
    <Cell ss:StyleID="s35"><Data ss:Type="String">o__Enterobacteriales</Data></Cell>
    <Cell ss:StyleID="s35"><Data ss:Type="String">f__Enterobacteriaceae</Data></Cell>
    <Cell ss:StyleID="s35"><Data ss:Type="String">g__Escherichia</Data></Cell>
    <Cell ss:StyleID="s36"><Data ss:Type="String">s__coli</Data></Cell>
    <Cell ss:StyleID="s31"><Data ss:Type="Number">100</Data></Cell>
    <Cell ss:StyleID="s35"><Data ss:Type="Number">100</Data></Cell>
    <Cell ss:StyleID="s35"><Data ss:Type="Number">100</Data></Cell>
    <Cell ss:StyleID="s35"><Data ss:Type="Number">100</Data></Cell>
    <Cell ss:StyleID="s35"><Data ss:Type="Number">100</Data></Cell>
    <Cell ss:StyleID="s35"><Data ss:Type="Number">90</Data></Cell>
    <Cell ss:StyleID="s36"><Data ss:Type="Number">90</Data></Cell>
    <Cell ss:StyleID="s16"><Data ss:Type="String">TACGGAGGGTGCAAGCGTTAATCGGAATTACTGGGCGTAAAGCGCACGCAGGCGGTTTGTTAAGTCAGATGTGAAATCCCCGGGCTCAACCTGGGAACTGCATCTGATACTGGCAAGCTTGAGTCTCGTAGAGGGGGGTAGAATTCCAGGTGTAGCGGTGAAATGCGTAGAGATCTGGAGGAATACCGGTGGCGAAGGCGGCCCCCTGGACGAAGACTGACGCTCAGGTGCGAAAGCGTGGGGAGCAAACAGG</Data></Cell>
   </Row>
   <Row ss:Height="15.75">
    <Cell ss:StyleID="s31"><Data ss:Type="String">Seq_10</Data></Cell>
    <Cell ss:StyleID="s32"><Data ss:Type="Number">63.199587102970099</Data></Cell>
    <Cell ss:StyleID="s33"><Data ss:Type="Number">0.123189406490604</Data></Cell>
    <Cell ss:StyleID="s34"><Data ss:Type="Number">5.3944055361784497E-239</Data></Cell>
    <Cell ss:StyleID="s31"><Data ss:Type="String">k__Bacteria</Data></Cell>
    <Cell ss:StyleID="s35"><Data ss:Type="String">p__Bacteroidetes</Data></Cell>
    <Cell ss:StyleID="s35"><Data ss:Type="String">c__Bacteroidia</Data></Cell>
    <Cell ss:StyleID="s35"><Data ss:Type="String">o__Bacteroidales</Data></Cell>
    <Cell ss:StyleID="s35"><Data ss:Type="String">f__Bacteroidaceae</Data></Cell>
    <Cell ss:StyleID="s35"><Data ss:Type="String">g__Bacteroides</Data></Cell>
    <Cell ss:StyleID="s36"><Data ss:Type="String">s__caccae</Data></Cell>
    <Cell ss:StyleID="s31"><Data ss:Type="Number">100</Data></Cell>
    <Cell ss:StyleID="s35"><Data ss:Type="Number">100</Data></Cell>
    <Cell ss:StyleID="s35"><Data ss:Type="Number">100</Data></Cell>
    <Cell ss:StyleID="s35"><Data ss:Type="Number">100</Data></Cell>
    <Cell ss:StyleID="s35"><Data ss:Type="Number">100</Data></Cell>
    <Cell ss:StyleID="s35"><Data ss:Type="Number">100</Data></Cell>
    <Cell ss:StyleID="s36"><Data ss:Type="Number">100</Data></Cell>
    <Cell ss:StyleID="s16"><Data ss:Type="String">TACGGAGGATCCGAGCGTTATCCGGATTTATTGGGTTTAAAGGGAGCGTAGGCGGATTGTTAAGTCAGTTGTGAAAGTTTGCGGCTCAACCGTAAAATTGCAGTTGATACTGGCAGTCTTGAGTGCAGTAGAGGTGGGCGGAATTCGTGGTGTAGCGGTGAAATGCTTAGATATCACGAAGAACTCCGATTGCGAAGGCAGCTCACTGGAGTGTAACTGACGCTGATGCTCGAAAGTGTGGGTATCAAACAGG</Data></Cell>
   </Row>
   <Row ss:Height="15.75">
    <Cell ss:StyleID="s31"><Data ss:Type="String">Seq_321</Data></Cell>
    <Cell ss:StyleID="s32"><Data ss:Type="Number">55.990623267715399</Data></Cell>
    <Cell ss:StyleID="s33"><Data ss:Type="Number">0.14963770750431801</Data></Cell>
    <Cell ss:StyleID="s34"><Data ss:Type="Number">7.7118193992881295E-181</Data></Cell>
    <Cell ss:StyleID="s31"><Data ss:Type="String">k__Bacteria</Data></Cell>
    <Cell ss:StyleID="s35"><Data ss:Type="String">p__Bacteroidetes</Data></Cell>
    <Cell ss:StyleID="s35"><Data ss:Type="String">c__Bacteroidia</Data></Cell>
    <Cell ss:StyleID="s35"><Data ss:Type="String">o__Bacteroidales</Data></Cell>
    <Cell ss:StyleID="s35"><Data ss:Type="String">f__[Odoribacteraceae]</Data></Cell>
    <Cell ss:StyleID="s35"><Data ss:Type="String">g__Odoribacter</Data></Cell>
    <Cell ss:StyleID="s36"><Data ss:Type="String">s__</Data></Cell>
    <Cell ss:StyleID="s31"><Data ss:Type="Number">100</Data></Cell>
    <Cell ss:StyleID="s35"><Data ss:Type="Number">100</Data></Cell>
    <Cell ss:StyleID="s35"><Data ss:Type="Number">100</Data></Cell>
    <Cell ss:StyleID="s35"><Data ss:Type="Number">100</Data></Cell>
    <Cell ss:StyleID="s35"><Data ss:Type="Number">100</Data></Cell>
    <Cell ss:StyleID="s35"><Data ss:Type="Number">100</Data></Cell>
    <Cell ss:StyleID="s36"><Data ss:Type="Number">100</Data></Cell>
    <Cell ss:StyleID="s16"><Data ss:Type="String">TACGGAGGATGCGAGCGTTATCCGGATTTATTGGGTTTAAAGGGTGCGTAGGCGGTTTATTAAGTTAGTGGTTAAATATTTGAGCTAAACTCAATTGTGCCATTAATACTGGTAAACTGGAGTACAGACGAGGTAGGCGGAATAAGTTAAGTAGCGGTGAAATGCATAGATATAACTTAGAACTCCGATAGCGAAGGCAGCTTACCAGACTGTAACTGACGCTGATGCACGAGAGCGTGGGTAGCGAACAGG</Data></Cell>
   </Row>
   <Row ss:Height="15.75">
    <Cell ss:StyleID="s31"><Data ss:Type="String">Seq_120</Data></Cell>
    <Cell ss:StyleID="s32"><Data ss:Type="Number">98.083143201030794</Data></Cell>
    <Cell ss:StyleID="s33"><Data ss:Type="Number">7.9851341503156203E-2</Data></Cell>
    <Cell ss:StyleID="s34"><Data ss:Type="Number">1.49325928554963E-63</Data></Cell>
    <Cell ss:StyleID="s31"><Data ss:Type="String">k__Bacteria</Data></Cell>
    <Cell ss:StyleID="s35"><Data ss:Type="String">p__Bacteroidetes</Data></Cell>
    <Cell ss:StyleID="s35"><Data ss:Type="String">c__Bacteroidia</Data></Cell>
    <Cell ss:StyleID="s35"><Data ss:Type="String">o__Bacteroidales</Data></Cell>
    <Cell ss:StyleID="s35"><Data ss:Type="String">f__[Paraprevotellaceae]</Data></Cell>
    <Cell ss:StyleID="s35"><Data ss:Type="String">g__[Prevotella]</Data></Cell>
    <Cell ss:StyleID="s36"><Data ss:Type="String">s__</Data></Cell>
    <Cell ss:StyleID="s31"><Data ss:Type="Number">100</Data></Cell>
    <Cell ss:StyleID="s35"><Data ss:Type="Number">100</Data></Cell>
    <Cell ss:StyleID="s35"><Data ss:Type="Number">100</Data></Cell>
    <Cell ss:StyleID="s35"><Data ss:Type="Number">100</Data></Cell>
    <Cell ss:StyleID="s35"><Data ss:Type="Number">100</Data></Cell>
    <Cell ss:StyleID="s35"><Data ss:Type="Number">100</Data></Cell>
    <Cell ss:StyleID="s36"><Data ss:Type="Number">100</Data></Cell>
    <Cell ss:StyleID="s16"><Data ss:Type="String">TACGGAAGGTCCAGGCGTTATCCGGATTTATTGGGTTTAAAGGGAGCGCAGGCGGCGGCGTAAGTCAGTTGTGAAATCGTGCGGCTTAACCGTGCAATTGCAGTTGATACTGCGTCGCTTGAGTGCACACAGGGATGTTGGAATTCATGGTGTAGCGGTGAAATGCTTAGATATCATGAAGAACTCCGATCGCGAAGGCATATGTCCGGAGTGCAACTGACGCTGAGGCTCGAAAGTGTGGGTATCAAACAGG</Data></Cell>
   </Row>
   <Row ss:Height="15.75">
    <Cell ss:StyleID="s31"><Data ss:Type="String">Seq_100</Data></Cell>
    <Cell ss:StyleID="s32"><Data ss:Type="Number">96.292331702416703</Data></Cell>
    <Cell ss:StyleID="s33"><Data ss:Type="Number">7.4482142698355402E-2</Data></Cell>
    <Cell ss:StyleID="s34"><Data ss:Type="Number">2.2277331127543699E-113</Data></Cell>
    <Cell ss:StyleID="s31"><Data ss:Type="String">k__Bacteria</Data></Cell>
    <Cell ss:StyleID="s35"><Data ss:Type="String">p__Firmicutes</Data></Cell>
    <Cell ss:StyleID="s35"><Data ss:Type="String">c__Clostridia</Data></Cell>
    <Cell ss:StyleID="s35"><Data ss:Type="String">o__Clostridiales</Data></Cell>
    <Cell ss:StyleID="s35"><Data ss:Type="String">f__Ruminococcaceae</Data></Cell>
    <Cell ss:StyleID="s35"><Data ss:Type="String">g__Oscillospira</Data></Cell>
    <Cell ss:StyleID="s36"><Data ss:Type="String">s__</Data></Cell>
    <Cell ss:StyleID="s31"><Data ss:Type="Number">100</Data></Cell>
    <Cell ss:StyleID="s35"><Data ss:Type="Number">100</Data></Cell>
    <Cell ss:StyleID="s35"><Data ss:Type="Number">100</Data></Cell>
    <Cell ss:StyleID="s35"><Data ss:Type="Number">100</Data></Cell>
    <Cell ss:StyleID="s35"><Data ss:Type="Number">100</Data></Cell>
    <Cell ss:StyleID="s35"><Data ss:Type="Number">100</Data></Cell>
    <Cell ss:StyleID="s36"><Data ss:Type="Number">100</Data></Cell>
    <Cell ss:StyleID="s16"><Data ss:Type="String">TACGTAGGTGGCAAGCGTTATCCGGATTTACTGGGTGTAAAGGGCGTGTAGGCGGGATTGCAAGTCAGATGTGAAAACTGGGGGCTCAACCTCCAGCCTGCATTTGAAACTGTAGTTCTTGAGTGCTGGAGAGGCAATCGGAATTCCGTGTGTAGCGGTGAAATGCGTAGATATACGGAGGAACACCAGTGGCGAAGGCGGATTGCTGGACAGTAACTGACGCTGAGGCGCGAAAGCGTGGGGAGCAAACAGG</Data></Cell>
   </Row>
   <Row ss:Height="15.75">
    <Cell ss:StyleID="s31"><Data ss:Type="String">Seq_101</Data></Cell>
    <Cell ss:StyleID="s32"><Data ss:Type="Number">119.35922863070201</Data></Cell>
    <Cell ss:StyleID="s33"><Data ss:Type="Number">6.1252021600758301E-2</Data></Cell>
    <Cell ss:StyleID="s34"><Data ss:Type="Number">1.23575672037562E-25</Data></Cell>
    <Cell ss:StyleID="s31"><Data ss:Type="String">k__Bacteria</Data></Cell>
    <Cell ss:StyleID="s35"><Data ss:Type="String">p__Firmicutes</Data></Cell>
    <Cell ss:StyleID="s35"><Data ss:Type="String">c__Erysipelotrichi</Data></Cell>
    <Cell ss:StyleID="s35"><Data ss:Type="String">o__Erysipelotrichales</Data></Cell>
    <Cell ss:StyleID="s35"><Data ss:Type="String">f__Erysipelotrichaceae</Data></Cell>
    <Cell ss:StyleID="s35"><Data ss:Type="String">g__[Eubacterium]</Data></Cell>
    <Cell ss:StyleID="s36"><Data ss:Type="String">s__biforme</Data></Cell>
    <Cell ss:StyleID="s31"><Data ss:Type="Number">100</Data></Cell>
    <Cell ss:StyleID="s35"><Data ss:Type="Number">100</Data></Cell>
    <Cell ss:StyleID="s35"><Data ss:Type="Number">100</Data></Cell>
    <Cell ss:StyleID="s35"><Data ss:Type="Number">100</Data></Cell>
    <Cell ss:StyleID="s35"><Data ss:Type="Number">100</Data></Cell>
    <Cell ss:StyleID="s35"><Data ss:Type="Number">100</Data></Cell>
    <Cell ss:StyleID="s36"><Data ss:Type="Number">100</Data></Cell>
    <Cell ss:StyleID="s16"><Data ss:Type="String">TACGTAGGTGGCGAGCGTTATCCGGAATGATTGGGCGTAAAGGGTGCGTAGGTGGCAGATCAAGTCTGGAGTAAAAGGTATGGGCTCAACCCGTACTGGCTCTGGAAACTGATCAGCTAGAGAACAGAAGAGGACGGCGGAACTCCATGTGTAGCGGTAAAATGCGTAGATATATGGAAGAACACCGGTGGCGAAGGCGGCCGTCTGGTCTGGATTCTGACACTGAAGCACGAAAGCGTGGGGAGCAAATAGG</Data></Cell>
   </Row>
   <Row ss:Height="15.75">
    <Cell ss:StyleID="s31"><Data ss:Type="String">Seq_104</Data></Cell>
    <Cell ss:StyleID="s32"><Data ss:Type="Number">64.316310271734906</Data></Cell>
    <Cell ss:StyleID="s33"><Data ss:Type="Number">0.131246903012399</Data></Cell>
    <Cell ss:StyleID="s34"><Data ss:Type="Number">5.0558616492722097E-149</Data></Cell>
    <Cell ss:StyleID="s31"><Data ss:Type="String">k__Bacteria</Data></Cell>
    <Cell ss:StyleID="s35"><Data ss:Type="String">p__Firmicutes</Data></Cell>
    <Cell ss:StyleID="s35"><Data ss:Type="String">c__Clostridia</Data></Cell>
    <Cell ss:StyleID="s35"><Data ss:Type="String">o__Clostridiales</Data></Cell>
    <Cell ss:StyleID="s35"><Data ss:Type="String">f__Clostridiaceae</Data></Cell>
    <Cell ss:StyleID="s35"><Data ss:Type="String">g__</Data></Cell>
    <Cell ss:StyleID="s36"><Data ss:Type="String">s__</Data></Cell>
    <Cell ss:StyleID="s31"><Data ss:Type="Number">100</Data></Cell>
    <Cell ss:StyleID="s35"><Data ss:Type="Number">100</Data></Cell>
    <Cell ss:StyleID="s35"><Data ss:Type="Number">100</Data></Cell>
    <Cell ss:StyleID="s35"><Data ss:Type="Number">100</Data></Cell>
    <Cell ss:StyleID="s35"><Data ss:Type="Number">100</Data></Cell>
    <Cell ss:StyleID="s35"><Data ss:Type="Number">97</Data></Cell>
    <Cell ss:StyleID="s36"><Data ss:Type="Number">97</Data></Cell>
    <Cell ss:StyleID="s16"><Data ss:Type="String">TACGTAGGTGGCGAGCGTTGTCCGGATTTACTGGGCGTAAAGGGAGCGTAGGCGGATTTTTAAGTGAGATGTGAAATACTCGGGCTTAACCTGAGTGCTGCATTTCAAACTGGAAGTCTAGAGTGCAGGAGAGGAGAAGGGAATTCCTAGTGTAGCGGTGAAATGCGTAGAGATTAGGAAGAACACCAGTGGCGAAGGCGCTTCTCTGGACTGTAACTGACGCTGAGGCTCGAAAGCGTGGGGAGCAAACAGG</Data></Cell>
   </Row>
   <Row ss:Height="15.75">
    <Cell ss:StyleID="s31"><Data ss:Type="String">Seq_107</Data></Cell>
    <Cell ss:StyleID="s32"><Data ss:Type="Number">117.357809363556</Data></Cell>
    <Cell ss:StyleID="s33"><Data ss:Type="Number">6.3252381156772702E-2</Data></Cell>
    <Cell ss:StyleID="s34"><Data ss:Type="Number">4.15459700793532E-28</Data></Cell>
    <Cell ss:StyleID="s31"><Data ss:Type="String">k__Bacteria</Data></Cell>
    <Cell ss:StyleID="s35"><Data ss:Type="String">p__Bacteroidetes</Data></Cell>
    <Cell ss:StyleID="s35"><Data ss:Type="String">c__Bacteroidia</Data></Cell>
    <Cell ss:StyleID="s35"><Data ss:Type="String">o__Bacteroidales</Data></Cell>
    <Cell ss:StyleID="s35"><Data ss:Type="String">f__Bacteroidaceae</Data></Cell>
    <Cell ss:StyleID="s35"><Data ss:Type="String">g__Bacteroides</Data></Cell>
    <Cell ss:StyleID="s36"><Data ss:Type="String">s__ovatus</Data></Cell>
    <Cell ss:StyleID="s31"><Data ss:Type="Number">100</Data></Cell>
    <Cell ss:StyleID="s35"><Data ss:Type="Number">100</Data></Cell>
    <Cell ss:StyleID="s35"><Data ss:Type="Number">100</Data></Cell>
    <Cell ss:StyleID="s35"><Data ss:Type="Number">100</Data></Cell>
    <Cell ss:StyleID="s35"><Data ss:Type="Number">100</Data></Cell>
    <Cell ss:StyleID="s35"><Data ss:Type="Number">100</Data></Cell>
    <Cell ss:StyleID="s36"><Data ss:Type="Number">95</Data></Cell>
    <Cell ss:StyleID="s16"><Data ss:Type="String">TACGGAGGATCCGAGCGTTATCCGGATTTATTGGGTTTAAAGGGAGCGTAGGTGGATTGTTAAGTCAGTTGTGAAAGTTTGCGGCTCAACCGTAAAATTGCAGTTGAAACTGGCAGTCTTGAGTACAGTAGAGGTGGGCGGAATTCGTGGTGTAGCGGTGAAATGCTTAGATATCACGAAGAACTCCGATTGCGAAGGCAGCTCACTAGACTGCAACTGACACTGATGCTCGAAAGTGTGGGTATCAAACAGG</Data></Cell>
   </Row>
   <Row ss:Height="15.75">
    <Cell ss:StyleID="s31"><Data ss:Type="String">Seq_108</Data></Cell>
    <Cell ss:StyleID="s32"><Data ss:Type="Number">54.702575624182202</Data></Cell>
    <Cell ss:StyleID="s33"><Data ss:Type="Number">0.151403463619532</Data></Cell>
    <Cell ss:StyleID="s34"><Data ss:Type="Number">2.3684311349521801E-194</Data></Cell>
    <Cell ss:StyleID="s31"><Data ss:Type="String">k__Bacteria</Data></Cell>
    <Cell ss:StyleID="s35"><Data ss:Type="String">p__Firmicutes</Data></Cell>
    <Cell ss:StyleID="s35"><Data ss:Type="String">c__Clostridia</Data></Cell>
    <Cell ss:StyleID="s35"><Data ss:Type="String">o__Clostridiales</Data></Cell>
    <Cell ss:StyleID="s35"><Data ss:Type="String">f__Lachnospiraceae</Data></Cell>
    <Cell ss:StyleID="s35"><Data ss:Type="String">g__Coprococcus</Data></Cell>
    <Cell ss:StyleID="s36"><Data ss:Type="String">s__</Data></Cell>
    <Cell ss:StyleID="s31"><Data ss:Type="Number">100</Data></Cell>
    <Cell ss:StyleID="s35"><Data ss:Type="Number">100</Data></Cell>
    <Cell ss:StyleID="s35"><Data ss:Type="Number">100</Data></Cell>
    <Cell ss:StyleID="s35"><Data ss:Type="Number">100</Data></Cell>
    <Cell ss:StyleID="s35"><Data ss:Type="Number">99</Data></Cell>
    <Cell ss:StyleID="s35"><Data ss:Type="Number">99</Data></Cell>
    <Cell ss:StyleID="s36"><Data ss:Type="Number">99</Data></Cell>
    <Cell ss:StyleID="s16"><Data ss:Type="String">TACGTATGGTGCAAGCGTTATCCGGATTTACTGGGTGTAAAGGGTGCGTAGGTGGTATGGCAAGTCAGAAGTGAAAGGCTGGGGCTCAACCCCGGGACTGCTTTTGAAACTGTCAAACTAGAGTACAGGAGAGGAAAGCGGAATTCCTAGTGTAGCGGTGAAATGCGTAGATATTAGGAGGAACACCAGTGGCGAAGGCGGCTTTCTGGACTGAAACTGACACTGAGGCACGAAAGCGTGGGGAGCAAACAGG</Data></Cell>
   </Row>
   <Row ss:Height="15.75">
    <Cell ss:StyleID="s31"><Data ss:Type="String">Seq_109</Data></Cell>
    <Cell ss:StyleID="s32"><Data ss:Type="Number">47.654989928898303</Data></Cell>
    <Cell ss:StyleID="s33"><Data ss:Type="Number">0.174273231338886</Data></Cell>
    <Cell ss:StyleID="s34"><Data ss:Type="Number">3.2127692403229698E-216</Data></Cell>
    <Cell ss:StyleID="s31"><Data ss:Type="String">k__Bacteria</Data></Cell>
    <Cell ss:StyleID="s35"><Data ss:Type="String">p__Firmicutes</Data></Cell>
    <Cell ss:StyleID="s35"><Data ss:Type="String">c__Clostridia</Data></Cell>
    <Cell ss:StyleID="s35"><Data ss:Type="String">o__Clostridiales</Data></Cell>
    <Cell ss:StyleID="s35"><Data ss:Type="String">f__</Data></Cell>
    <Cell ss:StyleID="s35"><Data ss:Type="String">g__</Data></Cell>
    <Cell ss:StyleID="s36"><Data ss:Type="String">s__</Data></Cell>
    <Cell ss:StyleID="s31"><Data ss:Type="Number">100</Data></Cell>
    <Cell ss:StyleID="s35"><Data ss:Type="Number">98</Data></Cell>
    <Cell ss:StyleID="s35"><Data ss:Type="Number">94</Data></Cell>
    <Cell ss:StyleID="s35"><Data ss:Type="Number">93</Data></Cell>
    <Cell ss:StyleID="s35"><Data ss:Type="Number">85</Data></Cell>
    <Cell ss:StyleID="s35"><Data ss:Type="Number">85</Data></Cell>
    <Cell ss:StyleID="s36"><Data ss:Type="Number">85</Data></Cell>
    <Cell ss:StyleID="s16"><Data ss:Type="String">TACGTAGGGGGCGAGCGTTGTCCGGAATGATTGGGCGTAAAGGGCGCGTAGGCGGCCTGCTAAGTCTGGAGTGAAAGTCCTGCTTTCAAGGTGGGAATTGCTTTGGATACTGGTGGGCTGGAGTGCAGGAGAGGAAAGCGGAATTACCGGTGTAGCGGTGAAATGCGTAGAGATCGGTAGGAACACCAGTGGCGAAGGCGGCTTTCTGGACTGAAACTGACGCTGAGGCGCGAAAGCGTGGGGAGCAAACAGG</Data></Cell>
   </Row>
   <Row ss:Height="15.75">
    <Cell ss:StyleID="s31"><Data ss:Type="String">Seq_111</Data></Cell>
    <Cell ss:StyleID="s32"><Data ss:Type="Number">91.942400879192903</Data></Cell>
    <Cell ss:StyleID="s33"><Data ss:Type="Number">8.5093091938847704E-2</Data></Cell>
    <Cell ss:StyleID="s34"><Data ss:Type="Number">1.13797291667297E-89</Data></Cell>
    <Cell ss:StyleID="s31"><Data ss:Type="String">k__Bacteria</Data></Cell>
    <Cell ss:StyleID="s35"><Data ss:Type="String">p__Firmicutes</Data></Cell>
    <Cell ss:StyleID="s35"><Data ss:Type="String">c__Clostridia</Data></Cell>
    <Cell ss:StyleID="s35"><Data ss:Type="String">o__Clostridiales</Data></Cell>
    <Cell ss:StyleID="s35"><Data ss:Type="String">f__Ruminococcaceae</Data></Cell>
    <Cell ss:StyleID="s35"><Data ss:Type="String">g__Oscillospira</Data></Cell>
    <Cell ss:StyleID="s36"><Data ss:Type="String">s__</Data></Cell>
    <Cell ss:StyleID="s31"><Data ss:Type="Number">100</Data></Cell>
    <Cell ss:StyleID="s35"><Data ss:Type="Number">100</Data></Cell>
    <Cell ss:StyleID="s35"><Data ss:Type="Number">100</Data></Cell>
    <Cell ss:StyleID="s35"><Data ss:Type="Number">100</Data></Cell>
    <Cell ss:StyleID="s35"><Data ss:Type="Number">100</Data></Cell>
    <Cell ss:StyleID="s35"><Data ss:Type="Number">99</Data></Cell>
    <Cell ss:StyleID="s36"><Data ss:Type="Number">98</Data></Cell>
    <Cell ss:StyleID="s16"><Data ss:Type="String">TACGTAGGTGGCAAGCGTTGTCCGGATTTACTGGGTGTAAAGGGCGTGTAGCCGGGAGGGCAAGTCAGATGTGAAATCCACGGGCTTAACTCGTGAACTGCATTTGAAACTGTTCTTCTTGAGTATCGGAGAGGCAATCGGAATTCCTAGTGTAGCGGTGAAATGCGTAGATATTAGGAGGAACACCAGTGGCGAAGGCGGATTGCTGGACGACAACTGACGGTGAGGCGCGAAAGCGTGGGGAGCAAACAGG</Data></Cell>
   </Row>
   <Row ss:Height="15.75">
    <Cell ss:StyleID="s31"><Data ss:Type="String">Seq_33</Data></Cell>
    <Cell ss:StyleID="s32"><Data ss:Type="Number">51.457207876252198</Data></Cell>
    <Cell ss:StyleID="s33"><Data ss:Type="Number">0.15681362252162001</Data></Cell>
    <Cell ss:StyleID="s34"><Data ss:Type="Number">1.4383173746806999E-240</Data></Cell>
    <Cell ss:StyleID="s31"><Data ss:Type="String">k__Bacteria</Data></Cell>
    <Cell ss:StyleID="s35"><Data ss:Type="String">p__Bacteroidetes</Data></Cell>
    <Cell ss:StyleID="s35"><Data ss:Type="String">c__Bacteroidia</Data></Cell>
    <Cell ss:StyleID="s35"><Data ss:Type="String">o__Bacteroidales</Data></Cell>
    <Cell ss:StyleID="s35"><Data ss:Type="String">f__Porphyromonadaceae</Data></Cell>
    <Cell ss:StyleID="s35"><Data ss:Type="String">g__Parabacteroides</Data></Cell>
    <Cell ss:StyleID="s36"><Data ss:Type="String">s__</Data></Cell>
    <Cell ss:StyleID="s31"><Data ss:Type="Number">100</Data></Cell>
    <Cell ss:StyleID="s35"><Data ss:Type="Number">100</Data></Cell>
    <Cell ss:StyleID="s35"><Data ss:Type="Number">100</Data></Cell>
    <Cell ss:StyleID="s35"><Data ss:Type="Number">100</Data></Cell>
    <Cell ss:StyleID="s35"><Data ss:Type="Number">100</Data></Cell>
    <Cell ss:StyleID="s35"><Data ss:Type="Number">100</Data></Cell>
    <Cell ss:StyleID="s36"><Data ss:Type="Number">100</Data></Cell>
    <Cell ss:StyleID="s16"><Data ss:Type="String">TACGGAGGATGCGAGCGTTATCCGGATTTATTGGGTTTAAAGGGTGCGTAGGTGGTGATTTAAGTCAGCGGTGAAAGTTTGTGGCTCAACCATAAAATTGCCGTTGAAACTGGGTTACTTGAGTGTGTTTGAGGTAGGCGGAATGCGTGGTGTAGCGGTGAAATGCATAGATATCACGCAGAACTCCGATTGCGAAGGCAGCTTACTAAACCATAACTGACACTGAAGCACGAAAGCGTGGGGATCAAACAGG</Data></Cell>
   </Row>
   <Row ss:Height="15.75">
    <Cell ss:StyleID="s31"><Data ss:Type="String">Seq_112</Data></Cell>
    <Cell ss:StyleID="s32"><Data ss:Type="Number">98.358235634459703</Data></Cell>
    <Cell ss:StyleID="s33"><Data ss:Type="Number">8.0146872553979606E-2</Data></Cell>
    <Cell ss:StyleID="s34"><Data ss:Type="Number">3.06417969122508E-62</Data></Cell>
    <Cell ss:StyleID="s31"><Data ss:Type="String">k__Bacteria</Data></Cell>
    <Cell ss:StyleID="s35"><Data ss:Type="String">p__Firmicutes</Data></Cell>
    <Cell ss:StyleID="s35"><Data ss:Type="String">c__Clostridia</Data></Cell>
    <Cell ss:StyleID="s35"><Data ss:Type="String">o__Clostridiales</Data></Cell>
    <Cell ss:StyleID="s35"><Data ss:Type="String">f__Ruminococcaceae</Data></Cell>
    <Cell ss:StyleID="s35"><Data ss:Type="String">g__Ruminococcus</Data></Cell>
    <Cell ss:StyleID="s36"><Data ss:Type="String">s__</Data></Cell>
    <Cell ss:StyleID="s31"><Data ss:Type="Number">100</Data></Cell>
    <Cell ss:StyleID="s35"><Data ss:Type="Number">100</Data></Cell>
    <Cell ss:StyleID="s35"><Data ss:Type="Number">100</Data></Cell>
    <Cell ss:StyleID="s35"><Data ss:Type="Number">100</Data></Cell>
    <Cell ss:StyleID="s35"><Data ss:Type="Number">100</Data></Cell>
    <Cell ss:StyleID="s35"><Data ss:Type="Number">99</Data></Cell>
    <Cell ss:StyleID="s36"><Data ss:Type="Number">99</Data></Cell>
    <Cell ss:StyleID="s16"><Data ss:Type="String">TACGTAGGTGGCAAGCGTTGTCCGGAATTACTGGGTGTAAAGGGAGTGTAGGCGGGATATCAAGTCAGAAGTGAAAATTACGGGCTCAACTCGTAACCTGCTTTTGAAACTGACATTCTTGAGTGAAGTAGAGGCAAGCGGAATTCCTAGTGTAGCGGTGAAATGCGTAGATATTAGGAGGAACACCAGTGGCGAAGGCGGCTTGCTGGGCTTTTACTGACGCTGAGGCTCGAAAGCGTGGGGAGCAAACAGG</Data></Cell>
   </Row>
   <Row ss:Height="15.75">
    <Cell ss:StyleID="s31"><Data ss:Type="String">Seq_113</Data></Cell>
    <Cell ss:StyleID="s32"><Data ss:Type="Number">62.346632314967998</Data></Cell>
    <Cell ss:StyleID="s33"><Data ss:Type="Number">0.13538750569497099</Data></Cell>
    <Cell ss:StyleID="s34"><Data ss:Type="Number">1.6135913103929E-156</Data></Cell>
    <Cell ss:StyleID="s31"><Data ss:Type="String">k__Bacteria</Data></Cell>
    <Cell ss:StyleID="s35"><Data ss:Type="String">p__Firmicutes</Data></Cell>
    <Cell ss:StyleID="s35"><Data ss:Type="String">c__Clostridia</Data></Cell>
    <Cell ss:StyleID="s35"><Data ss:Type="String">o__Clostridiales</Data></Cell>
    <Cell ss:StyleID="s35"><Data ss:Type="String">f__Ruminococcaceae</Data></Cell>
    <Cell ss:StyleID="s35"><Data ss:Type="String">g__</Data></Cell>
    <Cell ss:StyleID="s36"><Data ss:Type="String">s__</Data></Cell>
    <Cell ss:StyleID="s31"><Data ss:Type="Number">100</Data></Cell>
    <Cell ss:StyleID="s35"><Data ss:Type="Number">100</Data></Cell>
    <Cell ss:StyleID="s35"><Data ss:Type="Number">100</Data></Cell>
    <Cell ss:StyleID="s35"><Data ss:Type="Number">100</Data></Cell>
    <Cell ss:StyleID="s35"><Data ss:Type="Number">99</Data></Cell>
    <Cell ss:StyleID="s35"><Data ss:Type="Number">32</Data></Cell>
    <Cell ss:StyleID="s36"><Data ss:Type="Number">32</Data></Cell>
    <Cell ss:StyleID="s16"><Data ss:Type="String">TACGTAGGTGGCGAGCGTTATCCGGATTTACTGGGTGTAAAGGGCGCGTAGGCGGGAATGCAAGTCAGATGTGAAATCCAGGGGCTTAACCCTTGAACTGCATTTGAAACTGTATTTCTTGAGTGTCGGAGAGGTTGACGGAATTCCTAGTGTAGCGGTGAAATGCGTAGATATTAGGAGGAACACCAGTGGCGAAGGCGGTCAACTGGACGATAACTGACGCTGAGGCGCGAAAGCGTGGGGAGCAAACAGG</Data></Cell>
   </Row>
   <Row ss:Height="15.75">
    <Cell ss:StyleID="s31"><Data ss:Type="String">Seq_116</Data></Cell>
    <Cell ss:StyleID="s32"><Data ss:Type="Number">43.072756852282197</Data></Cell>
    <Cell ss:StyleID="s33"><Data ss:Type="Number">0.19232283263788599</Data></Cell>
    <Cell ss:StyleID="s34"><Data ss:Type="Number">1.5602201108641999E-233</Data></Cell>
    <Cell ss:StyleID="s31"><Data ss:Type="String">k__Bacteria</Data></Cell>
    <Cell ss:StyleID="s35"><Data ss:Type="String">p__Firmicutes</Data></Cell>
    <Cell ss:StyleID="s35"><Data ss:Type="String">c__Clostridia</Data></Cell>
    <Cell ss:StyleID="s35"><Data ss:Type="String">o__Clostridiales</Data></Cell>
    <Cell ss:StyleID="s35"><Data ss:Type="String">f__Lachnospiraceae</Data></Cell>
    <Cell ss:StyleID="s35"><Data ss:Type="String">g__[Ruminococcus]</Data></Cell>
    <Cell ss:StyleID="s36"><Data ss:Type="String">s__</Data></Cell>
    <Cell ss:StyleID="s31"><Data ss:Type="Number">100</Data></Cell>
    <Cell ss:StyleID="s35"><Data ss:Type="Number">100</Data></Cell>
    <Cell ss:StyleID="s35"><Data ss:Type="Number">100</Data></Cell>
    <Cell ss:StyleID="s35"><Data ss:Type="Number">100</Data></Cell>
    <Cell ss:StyleID="s35"><Data ss:Type="Number">100</Data></Cell>
    <Cell ss:StyleID="s35"><Data ss:Type="Number">100</Data></Cell>
    <Cell ss:StyleID="s36"><Data ss:Type="Number">100</Data></Cell>
    <Cell ss:StyleID="s16"><Data ss:Type="String">TACGTATGGTGCAAGCGTTATCCGGATTTACTGGGTGTAAAGGGAGCGTAGACGGAGTGGCAAGTCTGATGTGAAAACCCGGGGCTCAACCCCGGGACTGCATTGGAAACTGTCAATCTAGAGTACCGGAGAGGTAAGCGGAATTCCTAGTGTAGCGGTGAAATGCGTAGATATTAGGAGGAACACCAGTGGCGAAGGCGGCTTACTGGACGGTAACTGACGTTGAGGCTCGAAAGCGTGGGGAGCAAACAGG</Data></Cell>
   </Row>
   <Row ss:Height="15.75">
    <Cell ss:StyleID="s31"><Data ss:Type="String">Seq_12</Data></Cell>
    <Cell ss:StyleID="s32"><Data ss:Type="Number">20.715769243869001</Data></Cell>
    <Cell ss:StyleID="s33"><Data ss:Type="Number">0.336601298440032</Data></Cell>
    <Cell ss:StyleID="s34"><Data ss:Type="Number">0</Data></Cell>
    <Cell ss:StyleID="s31"><Data ss:Type="String">k__Bacteria</Data></Cell>
    <Cell ss:StyleID="s35"><Data ss:Type="String">p__Proteobacteria</Data></Cell>
    <Cell ss:StyleID="s35"><Data ss:Type="String">c__Gammaproteobacteria</Data></Cell>
    <Cell ss:StyleID="s35"><Data ss:Type="String">o__Enterobacteriales</Data></Cell>
    <Cell ss:StyleID="s35"><Data ss:Type="String">f__Enterobacteriaceae</Data></Cell>
    <Cell ss:StyleID="s35"><Data ss:Type="String">g__</Data></Cell>
    <Cell ss:StyleID="s36"><Data ss:Type="String">s__</Data></Cell>
    <Cell ss:StyleID="s31"><Data ss:Type="Number">100</Data></Cell>
    <Cell ss:StyleID="s35"><Data ss:Type="Number">100</Data></Cell>
    <Cell ss:StyleID="s35"><Data ss:Type="Number">100</Data></Cell>
    <Cell ss:StyleID="s35"><Data ss:Type="Number">100</Data></Cell>
    <Cell ss:StyleID="s35"><Data ss:Type="Number">100</Data></Cell>
    <Cell ss:StyleID="s35"><Data ss:Type="Number">50</Data></Cell>
    <Cell ss:StyleID="s36"><Data ss:Type="Number">50</Data></Cell>
    <Cell ss:StyleID="s16"><Data ss:Type="String">TACGGAGGGTGCAAGCGTTAATCGGAATTACTGGGCGTAAAGCGCACGCAGGCGGTCTGTCAAGTCGGATGTGAAATCCCCGGGCTCAACCTGGGAACTGCATTCGAAACTGGCAGGCTAGAGTCTTGTAGAGGGGGGTAGAATTCCAGGTGTAGCGGTGAAATGCGTAGAGATCTGGAGGAATACCGGTGGCGAAGGCGGCCCCCTGGACAAAGACTGACGCTCAGGTGCGAAAGCGTGGGGAGCAAACAGG</Data></Cell>
   </Row>
   <Row ss:Height="15.75">
    <Cell ss:StyleID="s31"><Data ss:Type="String">Seq_128</Data></Cell>
    <Cell ss:StyleID="s32"><Data ss:Type="Number">100.799523522435</Data></Cell>
    <Cell ss:StyleID="s33"><Data ss:Type="Number">7.6443197390333603E-2</Data></Cell>
    <Cell ss:StyleID="s34"><Data ss:Type="Number">2.11120738007458E-62</Data></Cell>
    <Cell ss:StyleID="s31"><Data ss:Type="String">k__Bacteria</Data></Cell>
    <Cell ss:StyleID="s35"><Data ss:Type="String">p__Firmicutes</Data></Cell>
    <Cell ss:StyleID="s35"><Data ss:Type="String">c__Clostridia</Data></Cell>
    <Cell ss:StyleID="s35"><Data ss:Type="String">o__Clostridiales</Data></Cell>
    <Cell ss:StyleID="s35"><Data ss:Type="String">f__Ruminococcaceae</Data></Cell>
    <Cell ss:StyleID="s35"><Data ss:Type="String">g__</Data></Cell>
    <Cell ss:StyleID="s36"><Data ss:Type="String">s__</Data></Cell>
    <Cell ss:StyleID="s31"><Data ss:Type="Number">100</Data></Cell>
    <Cell ss:StyleID="s35"><Data ss:Type="Number">100</Data></Cell>
    <Cell ss:StyleID="s35"><Data ss:Type="Number">100</Data></Cell>
    <Cell ss:StyleID="s35"><Data ss:Type="Number">100</Data></Cell>
    <Cell ss:StyleID="s35"><Data ss:Type="Number">100</Data></Cell>
    <Cell ss:StyleID="s35"><Data ss:Type="Number">100</Data></Cell>
    <Cell ss:StyleID="s36"><Data ss:Type="Number">100</Data></Cell>
    <Cell ss:StyleID="s16"><Data ss:Type="String">TACGTAGGTTGCAAGCGTTGTCCGGATTTACTGGGTGTAAAGGGCGTGTAGGCGGAGATGCAAGTTGGGAGTGAAATCCATGGGCTCAACCCATGAACTGCTCTCAAAACTGTATCCCTTGAGTATCGGAGAGGCAAGCGGAATTCCTAGTGTAGCGGTGAAATGCGTAGATATTAGGAGGAACACCAGTGGCGAAGGCGGCTTGCTGGACGACAACTGACGCTGAGGCGCGAAAGCGTGGGGAGCAAACAGG</Data></Cell>
   </Row>
   <Row ss:Height="15.75">
    <Cell ss:StyleID="s31"><Data ss:Type="String">Seq_302</Data></Cell>
    <Cell ss:StyleID="s32"><Data ss:Type="Number">55.512519391536998</Data></Cell>
    <Cell ss:StyleID="s33"><Data ss:Type="Number">0.15119838456120799</Data></Cell>
    <Cell ss:StyleID="s34"><Data ss:Type="Number">5.41998906175133E-191</Data></Cell>
    <Cell ss:StyleID="s31"><Data ss:Type="String">k__Bacteria</Data></Cell>
    <Cell ss:StyleID="s35"><Data ss:Type="String">p__Firmicutes</Data></Cell>
    <Cell ss:StyleID="s35"><Data ss:Type="String">c__</Data></Cell>
    <Cell ss:StyleID="s35"><Data ss:Type="String">o__</Data></Cell>
    <Cell ss:StyleID="s35"><Data ss:Type="String">f__</Data></Cell>
    <Cell ss:StyleID="s35"><Data ss:Type="String">g__</Data></Cell>
    <Cell ss:StyleID="s36"><Data ss:Type="String">s__</Data></Cell>
    <Cell ss:StyleID="s31"><Data ss:Type="Number">100</Data></Cell>
    <Cell ss:StyleID="s35"><Data ss:Type="Number">92</Data></Cell>
    <Cell ss:StyleID="s35"><Data ss:Type="Number">73</Data></Cell>
    <Cell ss:StyleID="s35"><Data ss:Type="Number">67</Data></Cell>
    <Cell ss:StyleID="s35"><Data ss:Type="Number">48</Data></Cell>
    <Cell ss:StyleID="s35"><Data ss:Type="Number">48</Data></Cell>
    <Cell ss:StyleID="s36"><Data ss:Type="Number">48</Data></Cell>
    <Cell ss:StyleID="s16"><Data ss:Type="String">TACGTAGGGGGCGAGCGTTGTCCGGAATGACTGGGCGTAAAGGGCGTGTAGGCGGCCGACTAAGTCTGATGTGAAATACCCGCTTTTAAGGTGGGTCGTGCATTGGAAACTGGATGGCTAGAGTGCGGAAGAGGTAAGTGGAATTCCCAGTGTAGCGGTGAAATGCGTAGAGATTGGGAGGAACACCAGTGGCGAAGGCGACTTACTGGGCCGCAACTGACGCTGAGGCGCGAAAGCGTGGGGAGCAAACAGG</Data></Cell>
   </Row>
   <Row ss:Height="15.75">
    <Cell ss:StyleID="s31"><Data ss:Type="String">Seq_174</Data></Cell>
    <Cell ss:StyleID="s32"><Data ss:Type="Number">130.035227202367</Data></Cell>
    <Cell ss:StyleID="s33"><Data ss:Type="Number">5.8468572530710701E-2</Data></Cell>
    <Cell ss:StyleID="s34"><Data ss:Type="Number">4.7338446653475096E-9</Data></Cell>
    <Cell ss:StyleID="s31"><Data ss:Type="String">k__Bacteria</Data></Cell>
    <Cell ss:StyleID="s35"><Data ss:Type="String">p__Firmicutes</Data></Cell>
    <Cell ss:StyleID="s35"><Data ss:Type="String">c__Bacilli</Data></Cell>
    <Cell ss:StyleID="s35"><Data ss:Type="String">o__Lactobacillales</Data></Cell>
    <Cell ss:StyleID="s35"><Data ss:Type="String">f__Leuconostocaceae</Data></Cell>
    <Cell ss:StyleID="s35"><Data ss:Type="String">g__</Data></Cell>
    <Cell ss:StyleID="s36"><Data ss:Type="String">s__</Data></Cell>
    <Cell ss:StyleID="s31"><Data ss:Type="Number">100</Data></Cell>
    <Cell ss:StyleID="s35"><Data ss:Type="Number">100</Data></Cell>
    <Cell ss:StyleID="s35"><Data ss:Type="Number">100</Data></Cell>
    <Cell ss:StyleID="s35"><Data ss:Type="Number">100</Data></Cell>
    <Cell ss:StyleID="s35"><Data ss:Type="Number">100</Data></Cell>
    <Cell ss:StyleID="s35"><Data ss:Type="Number">80</Data></Cell>
    <Cell ss:StyleID="s36"><Data ss:Type="Number">80</Data></Cell>
    <Cell ss:StyleID="s16"><Data ss:Type="String">TACGTATGTTCCAAGCGTTATCCGGATTTATTGGGCGTAAAGCGAGCGCAGACGGTTATTTAAGTCTGAAGTGAAAGCCCTCAGCTCAACTGAGGAATTGCTTTGGAAACTGGATGACTTGAGTGCAGTAGAGGAAAGTGGAACTCCATGTGTAGCGGTGAAATGCGTAGATATATGGAAGAACACCAGTGGCGAAGGCGGCTTTCTGGACTGTAACTGACGTTGAGGCTCGAAAGTGTGGGTAGCAAACAGG</Data></Cell>
   </Row>
   <Row ss:Height="15.75">
    <Cell ss:StyleID="s31"><Data ss:Type="String">Seq_117</Data></Cell>
    <Cell ss:StyleID="s32"><Data ss:Type="Number">54.602359396766097</Data></Cell>
    <Cell ss:StyleID="s33"><Data ss:Type="Number">0.152374827334157</Data></Cell>
    <Cell ss:StyleID="s34"><Data ss:Type="Number">2.2986951859737701E-203</Data></Cell>
    <Cell ss:StyleID="s31"><Data ss:Type="String">k__Bacteria</Data></Cell>
    <Cell ss:StyleID="s35"><Data ss:Type="String">p__Firmicutes</Data></Cell>
    <Cell ss:StyleID="s35"><Data ss:Type="String">c__Bacilli</Data></Cell>
    <Cell ss:StyleID="s35"><Data ss:Type="String">o__Lactobacillales</Data></Cell>
    <Cell ss:StyleID="s35"><Data ss:Type="String">f__Streptococcaceae</Data></Cell>
    <Cell ss:StyleID="s35"><Data ss:Type="String">g__Streptococcus</Data></Cell>
    <Cell ss:StyleID="s36"><Data ss:Type="String">s__</Data></Cell>
    <Cell ss:StyleID="s31"><Data ss:Type="Number">100</Data></Cell>
    <Cell ss:StyleID="s35"><Data ss:Type="Number">100</Data></Cell>
    <Cell ss:StyleID="s35"><Data ss:Type="Number">100</Data></Cell>
    <Cell ss:StyleID="s35"><Data ss:Type="Number">100</Data></Cell>
    <Cell ss:StyleID="s35"><Data ss:Type="Number">100</Data></Cell>
    <Cell ss:StyleID="s35"><Data ss:Type="Number">100</Data></Cell>
    <Cell ss:StyleID="s36"><Data ss:Type="Number">98</Data></Cell>
    <Cell ss:StyleID="s16"><Data ss:Type="String">TACGTAGGTCCCGAGCGTTGTCCGGATTTATTGGGCGTAAAGCGAGCGCAGGCGGTTTGATAAGTCTGAAGTTAAAGGCTGTGGCTCAACCATAGTTCGCTTTGGAAACTGTCAAACTTGAGTGCAGAAGGGGAGAGTGGAATTCCATGTGTAGCGGTGAAATGCGTAGATATATGGAGGAACACCGGTGGCGAAAGCGGCTCTCTGGTCTGTAACTGACGCTGAGGCTCGAAAGCGTGGGGAGCGAACAGG</Data></Cell>
   </Row>
   <Row ss:Height="15.75">
    <Cell ss:StyleID="s31"><Data ss:Type="String">Seq_342</Data></Cell>
    <Cell ss:StyleID="s32"><Data ss:Type="Number">73.002676938486701</Data></Cell>
    <Cell ss:StyleID="s33"><Data ss:Type="Number">0.11678034233793599</Data></Cell>
    <Cell ss:StyleID="s34"><Data ss:Type="Number">2.9100122028094202E-115</Data></Cell>
    <Cell ss:StyleID="s31"><Data ss:Type="String">k__Bacteria</Data></Cell>
    <Cell ss:StyleID="s35"><Data ss:Type="String">p__Firmicutes</Data></Cell>
    <Cell ss:StyleID="s35"><Data ss:Type="String">c__Bacilli</Data></Cell>
    <Cell ss:StyleID="s35"><Data ss:Type="String">o__Turicibacterales</Data></Cell>
    <Cell ss:StyleID="s35"><Data ss:Type="String">f__Turicibacteraceae</Data></Cell>
    <Cell ss:StyleID="s35"><Data ss:Type="String">g__Turicibacter</Data></Cell>
    <Cell ss:StyleID="s36"><Data ss:Type="String">s__</Data></Cell>
    <Cell ss:StyleID="s31"><Data ss:Type="Number">100</Data></Cell>
    <Cell ss:StyleID="s35"><Data ss:Type="Number">100</Data></Cell>
    <Cell ss:StyleID="s35"><Data ss:Type="Number">100</Data></Cell>
    <Cell ss:StyleID="s35"><Data ss:Type="Number">100</Data></Cell>
    <Cell ss:StyleID="s35"><Data ss:Type="Number">100</Data></Cell>
    <Cell ss:StyleID="s35"><Data ss:Type="Number">100</Data></Cell>
    <Cell ss:StyleID="s36"><Data ss:Type="Number">100</Data></Cell>
    <Cell ss:StyleID="s16"><Data ss:Type="String">TACGTAGGTGGCGAGCGTTATCCGGAATTATTGGGCGTAAAGAGCGCGCAGGTGGTTGATTAAGTCTGATGTGAAAGCCCACGGCTTAACCGTGGAGGGTCATTGGAAACTGGTCGACTTGAGTGCAGAAGAGGGAAGTGGAATTCCATGTGTAGCGGTGAAATGCGTAGAGATATGGAGGAACACCAGTGGCGAAGGCGGCTTCCTGGTCTGTAACTGACACTGAGGCGCGAAAGCGTGGGGAGCAAACAGG</Data></Cell>
   </Row>
   <Row ss:Height="15.75">
    <Cell ss:StyleID="s31"><Data ss:Type="String">Seq_129</Data></Cell>
    <Cell ss:StyleID="s32"><Data ss:Type="Number">85.590534761241599</Data></Cell>
    <Cell ss:StyleID="s33"><Data ss:Type="Number">9.4211825704794805E-2</Data></Cell>
    <Cell ss:StyleID="s34"><Data ss:Type="Number">5.82353381702195E-94</Data></Cell>
    <Cell ss:StyleID="s31"><Data ss:Type="String">k__Bacteria</Data></Cell>
    <Cell ss:StyleID="s35"><Data ss:Type="String">p__Firmicutes</Data></Cell>
    <Cell ss:StyleID="s35"><Data ss:Type="String">c__Clostridia</Data></Cell>
    <Cell ss:StyleID="s35"><Data ss:Type="String">o__Clostridiales</Data></Cell>
    <Cell ss:StyleID="s35"><Data ss:Type="String">f__</Data></Cell>
    <Cell ss:StyleID="s35"><Data ss:Type="String">g__</Data></Cell>
    <Cell ss:StyleID="s36"><Data ss:Type="String">s__</Data></Cell>
    <Cell ss:StyleID="s31"><Data ss:Type="Number">100</Data></Cell>
    <Cell ss:StyleID="s35"><Data ss:Type="Number">99</Data></Cell>
    <Cell ss:StyleID="s35"><Data ss:Type="Number">96</Data></Cell>
    <Cell ss:StyleID="s35"><Data ss:Type="Number">93</Data></Cell>
    <Cell ss:StyleID="s35"><Data ss:Type="Number">78</Data></Cell>
    <Cell ss:StyleID="s35"><Data ss:Type="Number">78</Data></Cell>
    <Cell ss:StyleID="s36"><Data ss:Type="Number">78</Data></Cell>
    <Cell ss:StyleID="s16"><Data ss:Type="String">TACGTAGGGGGCGAGCGTTGTCCGGAATGATTGGGCGTAAAGGGCGCGTAGGCGGCCTGCTAAGTCTGGAGTGAAAGTCCTGCTTTCAAGGTGGGAAGTGCTTTGGATACTGGTGGGCTGGAGTGCAGGAGAGGAAAGCGGAATTACCGGTGTAGCGGTGAAATGCGTAGAGATCGGTAGGAACACCAGTGGCGAAGGCGGCTTTCTGGACTGAAACTGACGCTGAGGCGCGAAAGCGTGGGGAGCAAACAGG</Data></Cell>
   </Row>
   <Row ss:Height="15.75">
    <Cell ss:StyleID="s31"><Data ss:Type="String">Seq_13</Data></Cell>
    <Cell ss:StyleID="s32"><Data ss:Type="Number">27.838699527716798</Data></Cell>
    <Cell ss:StyleID="s33"><Data ss:Type="Number">0.26745870317113801</Data></Cell>
    <Cell ss:StyleID="s34"><Data ss:Type="Number">0</Data></Cell>
    <Cell ss:StyleID="s31"><Data ss:Type="String">k__Bacteria</Data></Cell>
    <Cell ss:StyleID="s35"><Data ss:Type="String">p__Bacteroidetes</Data></Cell>
    <Cell ss:StyleID="s35"><Data ss:Type="String">c__Bacteroidia</Data></Cell>
    <Cell ss:StyleID="s35"><Data ss:Type="String">o__Bacteroidales</Data></Cell>
    <Cell ss:StyleID="s35"><Data ss:Type="String">f__Prevotellaceae</Data></Cell>
    <Cell ss:StyleID="s35"><Data ss:Type="String">g__Prevotella</Data></Cell>
    <Cell ss:StyleID="s36"><Data ss:Type="String">s__copri</Data></Cell>
    <Cell ss:StyleID="s31"><Data ss:Type="Number">100</Data></Cell>
    <Cell ss:StyleID="s35"><Data ss:Type="Number">100</Data></Cell>
    <Cell ss:StyleID="s35"><Data ss:Type="Number">100</Data></Cell>
    <Cell ss:StyleID="s35"><Data ss:Type="Number">100</Data></Cell>
    <Cell ss:StyleID="s35"><Data ss:Type="Number">100</Data></Cell>
    <Cell ss:StyleID="s35"><Data ss:Type="Number">100</Data></Cell>
    <Cell ss:StyleID="s36"><Data ss:Type="Number">100</Data></Cell>
    <Cell ss:StyleID="s16"><Data ss:Type="String">TACGGAAGGTCCGGGCGTTATCCGGATTTATTGGGTTTAAAGGGAGCGTAGGCCGGAGATTAAGCGTGTTGTGAAATGTAGATGCTCAACATCTGCACTGCAGCGCGAACTGGTTTCCTTGAGTACGCACAAAGTGGGCGGAATTCGTGGTGTAGCGGTGAAATGCTTAGATATCACGAAGAACTCCGATTGCGAAGGCAGCTCACTGGAGCGCAACTGACGCTGAAGCTCGAAAGTGCGGGTATCGAACAGG</Data></Cell>
   </Row>
   <Row ss:Height="15.75">
    <Cell ss:StyleID="s31"><Data ss:Type="String">Seq_133</Data></Cell>
    <Cell ss:StyleID="s32"><Data ss:Type="Number">55.181457488198298</Data></Cell>
    <Cell ss:StyleID="s33"><Data ss:Type="Number">0.15281598999990201</Data></Cell>
    <Cell ss:StyleID="s34"><Data ss:Type="Number">4.2739995932135803E-182</Data></Cell>
    <Cell ss:StyleID="s31"><Data ss:Type="String">k__Bacteria</Data></Cell>
    <Cell ss:StyleID="s35"><Data ss:Type="String">p__Firmicutes</Data></Cell>
    <Cell ss:StyleID="s35"><Data ss:Type="String">c__Clostridia</Data></Cell>
    <Cell ss:StyleID="s35"><Data ss:Type="String">o__Clostridiales</Data></Cell>
    <Cell ss:StyleID="s35"><Data ss:Type="String">f__Lachnospiraceae</Data></Cell>
    <Cell ss:StyleID="s35"><Data ss:Type="String">g__Dorea</Data></Cell>
    <Cell ss:StyleID="s36"><Data ss:Type="String">s__</Data></Cell>
    <Cell ss:StyleID="s31"><Data ss:Type="Number">100</Data></Cell>
    <Cell ss:StyleID="s35"><Data ss:Type="Number">100</Data></Cell>
    <Cell ss:StyleID="s35"><Data ss:Type="Number">100</Data></Cell>
    <Cell ss:StyleID="s35"><Data ss:Type="Number">100</Data></Cell>
    <Cell ss:StyleID="s35"><Data ss:Type="Number">100</Data></Cell>
    <Cell ss:StyleID="s35"><Data ss:Type="Number">100</Data></Cell>
    <Cell ss:StyleID="s36"><Data ss:Type="Number">100</Data></Cell>
    <Cell ss:StyleID="s16"><Data ss:Type="String">TACGTATGGTGCAAGCGTTATCCGGATTTACTGGGTGTAAAGGGAGCGTAGACGGCTGTGTAAGTCTGAAGTGAAAGCCCGGGGCTCAACCCCGGGACTGCTTTGGAAACTATGCAGCTAGAGTGTCGGAGAGGTAAGTGGAATTCCCAGTGTAGCGGTGAAATGCGTAGATATTGGGAGGAACACCAGTGGCGAAGGCGGCTTACTGGACGATGACTGACGTTGAGGCTCGAAAGCGTGGGGAGCAAACAGG</Data></Cell>
   </Row>
   <Row ss:Height="15.75">
    <Cell ss:StyleID="s31"><Data ss:Type="String">Seq_14</Data></Cell>
    <Cell ss:StyleID="s32"><Data ss:Type="Number">15.4784933711804</Data></Cell>
    <Cell ss:StyleID="s33"><Data ss:Type="Number">0.40967470946124801</Data></Cell>
    <Cell ss:StyleID="s34"><Data ss:Type="Number">0</Data></Cell>
    <Cell ss:StyleID="s31"><Data ss:Type="String">k__Bacteria</Data></Cell>
    <Cell ss:StyleID="s35"><Data ss:Type="String">p__Firmicutes</Data></Cell>
    <Cell ss:StyleID="s35"><Data ss:Type="String">c__Clostridia</Data></Cell>
    <Cell ss:StyleID="s35"><Data ss:Type="String">o__Clostridiales</Data></Cell>
    <Cell ss:StyleID="s35"><Data ss:Type="String">f__Ruminococcaceae</Data></Cell>
    <Cell ss:StyleID="s35"><Data ss:Type="String">g__Oscillospira</Data></Cell>
    <Cell ss:StyleID="s36"><Data ss:Type="String">s__</Data></Cell>
    <Cell ss:StyleID="s31"><Data ss:Type="Number">100</Data></Cell>
    <Cell ss:StyleID="s35"><Data ss:Type="Number">100</Data></Cell>
    <Cell ss:StyleID="s35"><Data ss:Type="Number">100</Data></Cell>
    <Cell ss:StyleID="s35"><Data ss:Type="Number">100</Data></Cell>
    <Cell ss:StyleID="s35"><Data ss:Type="Number">100</Data></Cell>
    <Cell ss:StyleID="s35"><Data ss:Type="Number">98</Data></Cell>
    <Cell ss:StyleID="s36"><Data ss:Type="Number">96</Data></Cell>
    <Cell ss:StyleID="s16"><Data ss:Type="String">TACGTAGGTGGCAAGCGTTGTCCGGATTTACTGGGTGTAAAGGGCGTGTAGCCGGGAGGGCAAGTCAGATGTGAAATCCACGGGCTCAACTCGTGAACTGCATTTGAAACTACTCTTCTTGAGTATCGGAGAGGCAATCGGAATTCCTAGTGTAGCGGTGAAATGCGTAGATATTAGGAGGAACACCAGTGGCGAAGGCGGATTGCTGGACGACAACTGACGGTGAGGCGCGAAAGCGTGGGGAGCAAACAGG</Data></Cell>
   </Row>
   <Row ss:Height="15.75">
    <Cell ss:StyleID="s31"><Data ss:Type="String">Seq_141</Data></Cell>
    <Cell ss:StyleID="s32"><Data ss:Type="Number">123.454674698003</Data></Cell>
    <Cell ss:StyleID="s33"><Data ss:Type="Number">6.1133471153106397E-2</Data></Cell>
    <Cell ss:StyleID="s34"><Data ss:Type="Number">6.2333668522968996E-16</Data></Cell>
    <Cell ss:StyleID="s31"><Data ss:Type="String">k__Bacteria</Data></Cell>
    <Cell ss:StyleID="s35"><Data ss:Type="String">p__Firmicutes</Data></Cell>
    <Cell ss:StyleID="s35"><Data ss:Type="String">c__Clostridia</Data></Cell>
    <Cell ss:StyleID="s35"><Data ss:Type="String">o__Clostridiales</Data></Cell>
    <Cell ss:StyleID="s35"><Data ss:Type="String">f__Ruminococcaceae</Data></Cell>
    <Cell ss:StyleID="s35"><Data ss:Type="String">g__Oscillospira</Data></Cell>
    <Cell ss:StyleID="s36"><Data ss:Type="String">s__</Data></Cell>
    <Cell ss:StyleID="s31"><Data ss:Type="Number">100</Data></Cell>
    <Cell ss:StyleID="s35"><Data ss:Type="Number">100</Data></Cell>
    <Cell ss:StyleID="s35"><Data ss:Type="Number">100</Data></Cell>
    <Cell ss:StyleID="s35"><Data ss:Type="Number">100</Data></Cell>
    <Cell ss:StyleID="s35"><Data ss:Type="Number">100</Data></Cell>
    <Cell ss:StyleID="s35"><Data ss:Type="Number">99</Data></Cell>
    <Cell ss:StyleID="s36"><Data ss:Type="Number">97</Data></Cell>
    <Cell ss:StyleID="s16"><Data ss:Type="String">TACGTAGGTGGCAAGCGTTGTCCGGATTTACTGGGTGTAAAGGGCGTGTAGCCGGGTCGGCAAGTCAGATGTGAAATCCACGGGCTTAACTCGTGAACTGCATTTGAAACTGTTGATCTTGAGTATCGGAGAGGCAATCGGAATTCCTAGTGTAGCGGTGAAATGCGTAGATATTAGGAGGAACACCAGTGGCGAAGGCGGATTGCTGGACGACAACTGACGGTGAGGCGCGAAAGCGTGGGGAGCAAACAGG</Data></Cell>
   </Row>
   <Row ss:Height="15.75">
    <Cell ss:StyleID="s31"><Data ss:Type="String">Seq_149</Data></Cell>
    <Cell ss:StyleID="s32"><Data ss:Type="Number">138.25309117364699</Data></Cell>
    <Cell ss:StyleID="s33"><Data ss:Type="Number">5.0383558446608002E-2</Data></Cell>
    <Cell ss:StyleID="s34"><Data ss:Type="Number">2.1939531927255999E-4</Data></Cell>
    <Cell ss:StyleID="s31"><Data ss:Type="String">k__Bacteria</Data></Cell>
    <Cell ss:StyleID="s35"><Data ss:Type="String">p__Firmicutes</Data></Cell>
    <Cell ss:StyleID="s35"><Data ss:Type="String">c__Clostridia</Data></Cell>
    <Cell ss:StyleID="s35"><Data ss:Type="String">o__Clostridiales</Data></Cell>
    <Cell ss:StyleID="s35"><Data ss:Type="String">f__Ruminococcaceae</Data></Cell>
    <Cell ss:StyleID="s35"><Data ss:Type="String">g__</Data></Cell>
    <Cell ss:StyleID="s36"><Data ss:Type="String">s__</Data></Cell>
    <Cell ss:StyleID="s31"><Data ss:Type="Number">100</Data></Cell>
    <Cell ss:StyleID="s35"><Data ss:Type="Number">100</Data></Cell>
    <Cell ss:StyleID="s35"><Data ss:Type="Number">100</Data></Cell>
    <Cell ss:StyleID="s35"><Data ss:Type="Number">100</Data></Cell>
    <Cell ss:StyleID="s35"><Data ss:Type="Number">97</Data></Cell>
    <Cell ss:StyleID="s35"><Data ss:Type="Number">95</Data></Cell>
    <Cell ss:StyleID="s36"><Data ss:Type="Number">95</Data></Cell>
    <Cell ss:StyleID="s16"><Data ss:Type="String">TACGTAGGTTGCAAGCGTTGTCCGGATTTACTGGGTGTAAAGGGCGTGTAGGCGGAGATGCAAGTCGGGAGTGAAATCCATGGGCTCAACCCATGAACTGCTTTCGAAACTGTATCCCTTGAGTATCGGAGAGGCAAGCGGAATTCCTAGTGTAGCGGTGAAATGCGTAGATATTAGGAGGAACACCAGTGGCGAAGGCGGCTTGCTGGACGACAACTGACGCTGAGGCGCGAAAGCGTGGGGAGCAAACAGG</Data></Cell>
   </Row>
   <Row ss:Height="15.75">
    <Cell ss:StyleID="s31"><Data ss:Type="String">Seq_153</Data></Cell>
    <Cell ss:StyleID="s32"><Data ss:Type="Number">132.84590217259799</Data></Cell>
    <Cell ss:StyleID="s33"><Data ss:Type="Number">5.4493805904138701E-2</Data></Cell>
    <Cell ss:StyleID="s34"><Data ss:Type="Number">8.6308157169169296E-8</Data></Cell>
    <Cell ss:StyleID="s31"><Data ss:Type="String">k__Bacteria</Data></Cell>
    <Cell ss:StyleID="s35"><Data ss:Type="String">p__Firmicutes</Data></Cell>
    <Cell ss:StyleID="s35"><Data ss:Type="String">c__Clostridia</Data></Cell>
    <Cell ss:StyleID="s35"><Data ss:Type="String">o__Clostridiales</Data></Cell>
    <Cell ss:StyleID="s35"><Data ss:Type="String">f__Lachnospiraceae</Data></Cell>
    <Cell ss:StyleID="s35"><Data ss:Type="String">g__Coprococcus</Data></Cell>
    <Cell ss:StyleID="s36"><Data ss:Type="String">s__eutactus</Data></Cell>
    <Cell ss:StyleID="s31"><Data ss:Type="Number">100</Data></Cell>
    <Cell ss:StyleID="s35"><Data ss:Type="Number">100</Data></Cell>
    <Cell ss:StyleID="s35"><Data ss:Type="Number">100</Data></Cell>
    <Cell ss:StyleID="s35"><Data ss:Type="Number">100</Data></Cell>
    <Cell ss:StyleID="s35"><Data ss:Type="Number">100</Data></Cell>
    <Cell ss:StyleID="s35"><Data ss:Type="Number">100</Data></Cell>
    <Cell ss:StyleID="s36"><Data ss:Type="Number">100</Data></Cell>
    <Cell ss:StyleID="s16"><Data ss:Type="String">TACGTATGGTGCAAGCGTTATCCGGATTTACTGGGTGTAAAGGGTGCGTAGGTGGCAAGGCAAGTCTGAAGTGAAAATCCGGGGCTCAACCCCGGAACTGCTTTGGAAACTGTTTAGCTAGAGTACAGGAGAGGTAAGTGGAATTCCTAGTGTAGCGGTGAAATGCGTAGATATTAGGAGGAACACCAGTGGCGAAGGCGACTTACTGGACTGCTACTGACACTGAGGCACGAAAGCGTGGGGAGCAAACAGG</Data></Cell>
   </Row>
   <Row ss:Height="15.75">
    <Cell ss:StyleID="s31"><Data ss:Type="String">Seq_16</Data></Cell>
    <Cell ss:StyleID="s32"><Data ss:Type="Number">89.708175901510202</Data></Cell>
    <Cell ss:StyleID="s33"><Data ss:Type="Number">8.6503167274022102E-2</Data></Cell>
    <Cell ss:StyleID="s34"><Data ss:Type="Number">1.41811439355802E-102</Data></Cell>
    <Cell ss:StyleID="s31"><Data ss:Type="String">k__Bacteria</Data></Cell>
    <Cell ss:StyleID="s35"><Data ss:Type="String">p__Firmicutes</Data></Cell>
    <Cell ss:StyleID="s35"><Data ss:Type="String">c__Clostridia</Data></Cell>
    <Cell ss:StyleID="s35"><Data ss:Type="String">o__Clostridiales</Data></Cell>
    <Cell ss:StyleID="s35"><Data ss:Type="String">f__Lachnospiraceae</Data></Cell>
    <Cell ss:StyleID="s35"><Data ss:Type="String">g__</Data></Cell>
    <Cell ss:StyleID="s36"><Data ss:Type="String">s__</Data></Cell>
    <Cell ss:StyleID="s31"><Data ss:Type="Number">100</Data></Cell>
    <Cell ss:StyleID="s35"><Data ss:Type="Number">100</Data></Cell>
    <Cell ss:StyleID="s35"><Data ss:Type="Number">100</Data></Cell>
    <Cell ss:StyleID="s35"><Data ss:Type="Number">100</Data></Cell>
    <Cell ss:StyleID="s35"><Data ss:Type="Number">96</Data></Cell>
    <Cell ss:StyleID="s35"><Data ss:Type="Number">82</Data></Cell>
    <Cell ss:StyleID="s36"><Data ss:Type="Number">82</Data></Cell>
    <Cell ss:StyleID="s16"><Data ss:Type="String">TACGTAGGGGGCAAGCGTTATCCGGATTTACTGGGTGTAAAGGGAGCGTAGACGGCAAGGCAAGTCTGAAGTGAAAGCCCGGTGCTTAACGCCGGGACTGCTTTGGAAACTGTTTAGCTGGAGTGCCGGAGAGGTAAGCGGAATTCCTAGTGTAGCGGTGAAATGCGTAGATATTAGGAAGAACACCAGTGGCGAAGGCGGCTTACTGGACGGTAACTGACGTTGAGGCTCGAAAGCGTGGGGAGCAAACAGG</Data></Cell>
   </Row>
   <Row ss:Height="15.75">
    <Cell ss:StyleID="s31"><Data ss:Type="String">Seq_163</Data></Cell>
    <Cell ss:StyleID="s32"><Data ss:Type="Number">61.280508335798999</Data></Cell>
    <Cell ss:StyleID="s33"><Data ss:Type="Number">0.13462803622779401</Data></Cell>
    <Cell ss:StyleID="s34"><Data ss:Type="Number">3.32205757595221E-179</Data></Cell>
    <Cell ss:StyleID="s31"><Data ss:Type="String">k__Bacteria</Data></Cell>
    <Cell ss:StyleID="s35"><Data ss:Type="String">p__Firmicutes</Data></Cell>
    <Cell ss:StyleID="s35"><Data ss:Type="String">c__Clostridia</Data></Cell>
    <Cell ss:StyleID="s35"><Data ss:Type="String">o__Clostridiales</Data></Cell>
    <Cell ss:StyleID="s35"><Data ss:Type="String">f__Ruminococcaceae</Data></Cell>
    <Cell ss:StyleID="s35"><Data ss:Type="String">g__</Data></Cell>
    <Cell ss:StyleID="s36"><Data ss:Type="String">s__</Data></Cell>
    <Cell ss:StyleID="s31"><Data ss:Type="Number">100</Data></Cell>
    <Cell ss:StyleID="s35"><Data ss:Type="Number">100</Data></Cell>
    <Cell ss:StyleID="s35"><Data ss:Type="Number">100</Data></Cell>
    <Cell ss:StyleID="s35"><Data ss:Type="Number">100</Data></Cell>
    <Cell ss:StyleID="s35"><Data ss:Type="Number">100</Data></Cell>
    <Cell ss:StyleID="s35"><Data ss:Type="Number">74</Data></Cell>
    <Cell ss:StyleID="s36"><Data ss:Type="Number">73</Data></Cell>
    <Cell ss:StyleID="s16"><Data ss:Type="String">AACGTAGGGTGCAAGCGTTGTCCGGAATTACTGGGTGTAAAGGGAGCGCAGGCGGACCGGCAAGTTGGAAGTGAAATCCATGGGCTCAACCCGTGAATTGCTTTCAAAACTGCTGGCCTTGAGTAGTGCAGAGGTAGGTGGAATTCCCGGTGTAGCGGTGGAATGCGTAGATATCGGGAGGAACACCAGTGGCGAAGGCGACCTACTGGGCACCAACTGACGCTGAGGCTCGAAAGCATGGGTAGCAAACAGG</Data></Cell>
   </Row>
   <Row ss:Height="15.75">
    <Cell ss:StyleID="s31"><Data ss:Type="String">Seq_164</Data></Cell>
    <Cell ss:StyleID="s32"><Data ss:Type="Number">17.311338401612002</Data></Cell>
    <Cell ss:StyleID="s33"><Data ss:Type="Number">0.38891756287345303</Data></Cell>
    <Cell ss:StyleID="s34"><Data ss:Type="Number">0</Data></Cell>
    <Cell ss:StyleID="s31"><Data ss:Type="String">k__Bacteria</Data></Cell>
    <Cell ss:StyleID="s35"><Data ss:Type="String">p__Firmicutes</Data></Cell>
    <Cell ss:StyleID="s35"><Data ss:Type="String">c__Erysipelotrichi</Data></Cell>
    <Cell ss:StyleID="s35"><Data ss:Type="String">o__Erysipelotrichales</Data></Cell>
    <Cell ss:StyleID="s35"><Data ss:Type="String">f__Erysipelotrichaceae</Data></Cell>
    <Cell ss:StyleID="s35"><Data ss:Type="String">g__</Data></Cell>
    <Cell ss:StyleID="s36"><Data ss:Type="String">s__</Data></Cell>
    <Cell ss:StyleID="s31"><Data ss:Type="Number">100</Data></Cell>
    <Cell ss:StyleID="s35"><Data ss:Type="Number">100</Data></Cell>
    <Cell ss:StyleID="s35"><Data ss:Type="Number">100</Data></Cell>
    <Cell ss:StyleID="s35"><Data ss:Type="Number">100</Data></Cell>
    <Cell ss:StyleID="s35"><Data ss:Type="Number">100</Data></Cell>
    <Cell ss:StyleID="s35"><Data ss:Type="Number">99</Data></Cell>
    <Cell ss:StyleID="s36"><Data ss:Type="Number">99</Data></Cell>
    <Cell ss:StyleID="s16"><Data ss:Type="String">TACGTAGGTGGCGAGCGTTATCCGGAATTATTGGGCGTAAAGAGGGAGCAGGCGGCACTAAGGGTCTGTGGTGAAAGATCGAAGCTTAACTTCGGTAAGCCATGGAAACCGTAGAGCTAGAGTGTGTGAGAGGATCGTGGAATTCCATGTGTAGCGGTGAAATGCGTAGATATATGGAGGAACACCAGTGGCGAAGGCGACGATCTGGCGCATAACTGACGCTCAGTCCCGAAAGCGTGGGGAGCAAATAGG</Data></Cell>
   </Row>
   <Row ss:Height="15.75">
    <Cell ss:StyleID="s31"><Data ss:Type="String">Seq_165</Data></Cell>
    <Cell ss:StyleID="s32"><Data ss:Type="Number">114.907615071013</Data></Cell>
    <Cell ss:StyleID="s33"><Data ss:Type="Number">6.1139622356377203E-2</Data></Cell>
    <Cell ss:StyleID="s34"><Data ss:Type="Number">1.09250249483462E-43</Data></Cell>
    <Cell ss:StyleID="s31"><Data ss:Type="String">k__Bacteria</Data></Cell>
    <Cell ss:StyleID="s35"><Data ss:Type="String">p__Firmicutes</Data></Cell>
    <Cell ss:StyleID="s35"><Data ss:Type="String">c__Clostridia</Data></Cell>
    <Cell ss:StyleID="s35"><Data ss:Type="String">o__Clostridiales</Data></Cell>
    <Cell ss:StyleID="s35"><Data ss:Type="String">f__Lachnospiraceae</Data></Cell>
    <Cell ss:StyleID="s35"><Data ss:Type="String">g__</Data></Cell>
    <Cell ss:StyleID="s36"><Data ss:Type="String">s__</Data></Cell>
    <Cell ss:StyleID="s31"><Data ss:Type="Number">100</Data></Cell>
    <Cell ss:StyleID="s35"><Data ss:Type="Number">100</Data></Cell>
    <Cell ss:StyleID="s35"><Data ss:Type="Number">100</Data></Cell>
    <Cell ss:StyleID="s35"><Data ss:Type="Number">100</Data></Cell>
    <Cell ss:StyleID="s35"><Data ss:Type="Number">100</Data></Cell>
    <Cell ss:StyleID="s35"><Data ss:Type="Number">88</Data></Cell>
    <Cell ss:StyleID="s36"><Data ss:Type="Number">88</Data></Cell>
    <Cell ss:StyleID="s16"><Data ss:Type="String">TACGTAGGGGGCAAGCGTTATCCGGATTTACTGGGTGTAAAGGGAGCGTAGACGGCAAGGCAAGTCTGATGTGAAAACCCAGGGCTTAACCCTGGGACTGCATTGGAAACTGTCTGGCTCGAGTGCCGGAGAGGTAAGCGGAATTCCTAGTGTAGCGGTGAAATGCGTAGATATTAGGAAGAACACCAGTGGCGAAGGCGGCTTACTGGACGGTAACTGACGTTGAGGCTCGAAAGCGTGGGGAGCAAACAGG</Data></Cell>
   </Row>
   <Row ss:Height="15.75">
    <Cell ss:StyleID="s31"><Data ss:Type="String">Seq_17</Data></Cell>
    <Cell ss:StyleID="s32"><Data ss:Type="Number">6.3297303191298004</Data></Cell>
    <Cell ss:StyleID="s33"><Data ss:Type="Number">0.67843155248805498</Data></Cell>
    <Cell ss:StyleID="s34"><Data ss:Type="Number">0</Data></Cell>
    <Cell ss:StyleID="s31"><Data ss:Type="String">k__Bacteria</Data></Cell>
    <Cell ss:StyleID="s35"><Data ss:Type="String">p__Firmicutes</Data></Cell>
    <Cell ss:StyleID="s35"><Data ss:Type="String">c__Clostridia</Data></Cell>
    <Cell ss:StyleID="s35"><Data ss:Type="String">o__Clostridiales</Data></Cell>
    <Cell ss:StyleID="s35"><Data ss:Type="String">f__Ruminococcaceae</Data></Cell>
    <Cell ss:StyleID="s35"><Data ss:Type="String">g__</Data></Cell>
    <Cell ss:StyleID="s36"><Data ss:Type="String">s__</Data></Cell>
    <Cell ss:StyleID="s31"><Data ss:Type="Number">100</Data></Cell>
    <Cell ss:StyleID="s35"><Data ss:Type="Number">100</Data></Cell>
    <Cell ss:StyleID="s35"><Data ss:Type="Number">100</Data></Cell>
    <Cell ss:StyleID="s35"><Data ss:Type="Number">100</Data></Cell>
    <Cell ss:StyleID="s35"><Data ss:Type="Number">100</Data></Cell>
    <Cell ss:StyleID="s35"><Data ss:Type="Number">82</Data></Cell>
    <Cell ss:StyleID="s36"><Data ss:Type="Number">81</Data></Cell>
    <Cell ss:StyleID="s16"><Data ss:Type="String">AACGTAGGGTGCAAGCGTTGTCCGGAATTACTGGGTGTAAAGGGAGCGCAGGCGGACCGGCAAGTTGGAAGTGAAAACTATGGGCTCAACCCATAAATTGCTTTCAAAACTGCTGGCCTTGAGTAGTGCAGAGGTAGGTGGAATTCCCGGTGTAGCGGTGGAATGCGTAGATATCGGGAGGAACACCAGTGGCGAAGGCGACCTACTGGGCACCAACTGACGCTGAGGCTCGAAAGCATGGGTAGCAAACAGG</Data></Cell>
   </Row>
   <Row ss:Height="15.75">
    <Cell ss:StyleID="s31"><Data ss:Type="String">Seq_170</Data></Cell>
    <Cell ss:StyleID="s32"><Data ss:Type="Number">79.875845980263506</Data></Cell>
    <Cell ss:StyleID="s33"><Data ss:Type="Number">0.10171643129559201</Data></Cell>
    <Cell ss:StyleID="s34"><Data ss:Type="Number">1.3908985559169501E-115</Data></Cell>
    <Cell ss:StyleID="s31"><Data ss:Type="String">k__Bacteria</Data></Cell>
    <Cell ss:StyleID="s35"><Data ss:Type="String">p__Firmicutes</Data></Cell>
    <Cell ss:StyleID="s35"><Data ss:Type="String">c__Clostridia</Data></Cell>
    <Cell ss:StyleID="s35"><Data ss:Type="String">o__Clostridiales</Data></Cell>
    <Cell ss:StyleID="s35"><Data ss:Type="String">f__Lachnospiraceae</Data></Cell>
    <Cell ss:StyleID="s35"><Data ss:Type="String">g__Blautia</Data></Cell>
    <Cell ss:StyleID="s36"><Data ss:Type="String">s__obeum</Data></Cell>
    <Cell ss:StyleID="s31"><Data ss:Type="Number">100</Data></Cell>
    <Cell ss:StyleID="s35"><Data ss:Type="Number">100</Data></Cell>
    <Cell ss:StyleID="s35"><Data ss:Type="Number">100</Data></Cell>
    <Cell ss:StyleID="s35"><Data ss:Type="Number">100</Data></Cell>
    <Cell ss:StyleID="s35"><Data ss:Type="Number">100</Data></Cell>
    <Cell ss:StyleID="s35"><Data ss:Type="Number">100</Data></Cell>
    <Cell ss:StyleID="s36"><Data ss:Type="Number">92</Data></Cell>
    <Cell ss:StyleID="s16"><Data ss:Type="String">TACGTAGGGGGCAAGCGTTATCCGGATTTACTGGGTGTAAAGGGAGCGTAGACGGACTGGCAAGTCTGATGTGAAAGGCGGGGGCTCAACCCCTGGACTGCATTGGAAACTGTTAGTCTTGAGTGCCGGAGAGGTAAGCGGAATTCCTAGTGTAGCGGTGAAATGCGTAGATATTAGGAGGAACACCAGTGGCGAAGGCGGCTTACTGGACGGTAACTGACGTTGAGGCTCGAAAGCGTGGGGAGCAAACAGG</Data></Cell>
   </Row>
   <Row ss:Height="15.75">
    <Cell ss:StyleID="s31"><Data ss:Type="String">Seq_173</Data></Cell>
    <Cell ss:StyleID="s32"><Data ss:Type="Number">79.999549393327399</Data></Cell>
    <Cell ss:StyleID="s33"><Data ss:Type="Number">0.104929288613164</Data></Cell>
    <Cell ss:StyleID="s34"><Data ss:Type="Number">4.1639602318827102E-97</Data></Cell>
    <Cell ss:StyleID="s31"><Data ss:Type="String">k__Bacteria</Data></Cell>
    <Cell ss:StyleID="s35"><Data ss:Type="String">p__Firmicutes</Data></Cell>
    <Cell ss:StyleID="s35"><Data ss:Type="String">c__Clostridia</Data></Cell>
    <Cell ss:StyleID="s35"><Data ss:Type="String">o__Clostridiales</Data></Cell>
    <Cell ss:StyleID="s35"><Data ss:Type="String">f__Ruminococcaceae</Data></Cell>
    <Cell ss:StyleID="s35"><Data ss:Type="String">g__</Data></Cell>
    <Cell ss:StyleID="s36"><Data ss:Type="String">s__</Data></Cell>
    <Cell ss:StyleID="s31"><Data ss:Type="Number">100</Data></Cell>
    <Cell ss:StyleID="s35"><Data ss:Type="Number">96</Data></Cell>
    <Cell ss:StyleID="s35"><Data ss:Type="Number">96</Data></Cell>
    <Cell ss:StyleID="s35"><Data ss:Type="Number">96</Data></Cell>
    <Cell ss:StyleID="s35"><Data ss:Type="Number">96</Data></Cell>
    <Cell ss:StyleID="s35"><Data ss:Type="Number">52</Data></Cell>
    <Cell ss:StyleID="s36"><Data ss:Type="Number">52</Data></Cell>
    <Cell ss:StyleID="s16"><Data ss:Type="String">AACGTAGGGTGCTAGCGTTGTCCGGAATTACTGGGTGTAAAGGGAGCGCAGGTGGCAGTGCAAGTTGGATGTAAAATCTACGGGCTCAACCCGTATAAGCATTCAAAACTGTGCAGCTTGAGTGAAGTAGAGGTAGGTGGAATTTCCGGTGTAGCGGTGGAATGCGTAGATATCGGAAGGAACATCAGTGGCGAAGGCGACCTACTGGGCTTTAACTGACGCTGAGGCTCGAAAGCATGGGTAGCAAACAGG</Data></Cell>
   </Row>
   <Row ss:Height="15.75">
    <Cell ss:StyleID="s31"><Data ss:Type="String">Seq_18</Data></Cell>
    <Cell ss:StyleID="s32"><Data ss:Type="Number">100.25142338893799</Data></Cell>
    <Cell ss:StyleID="s33"><Data ss:Type="Number">7.4435954416817704E-2</Data></Cell>
    <Cell ss:StyleID="s34"><Data ss:Type="Number">1.6605854803115E-75</Data></Cell>
    <Cell ss:StyleID="s31"><Data ss:Type="String">k__Bacteria</Data></Cell>
    <Cell ss:StyleID="s35"><Data ss:Type="String">p__Firmicutes</Data></Cell>
    <Cell ss:StyleID="s35"><Data ss:Type="String">c__Clostridia</Data></Cell>
    <Cell ss:StyleID="s35"><Data ss:Type="String">o__Clostridiales</Data></Cell>
    <Cell ss:StyleID="s35"><Data ss:Type="String">f__Ruminococcaceae</Data></Cell>
    <Cell ss:StyleID="s35"><Data ss:Type="String">g__Ruminococcus</Data></Cell>
    <Cell ss:StyleID="s36"><Data ss:Type="String">s__bromii</Data></Cell>
    <Cell ss:StyleID="s31"><Data ss:Type="Number">100</Data></Cell>
    <Cell ss:StyleID="s35"><Data ss:Type="Number">100</Data></Cell>
    <Cell ss:StyleID="s35"><Data ss:Type="Number">100</Data></Cell>
    <Cell ss:StyleID="s35"><Data ss:Type="Number">100</Data></Cell>
    <Cell ss:StyleID="s35"><Data ss:Type="Number">100</Data></Cell>
    <Cell ss:StyleID="s35"><Data ss:Type="Number">100</Data></Cell>
    <Cell ss:StyleID="s36"><Data ss:Type="Number">93</Data></Cell>
    <Cell ss:StyleID="s16"><Data ss:Type="String">TACGTAGGGAGCAAGCGTTGTCCGGATTTACTGGGTGTAAAGGGTGCGTAGGCGGCTTTGCAAGTCAGATGTGAAATCTATGGGCTCAACCCATAGCCTGCATTTGAAACTGCAGAGCTTGAGTGAAGTAGAGGCAGGCGGAATTCCCCGTGTAGCGGTGAAATGCGTAGAGATGGGGAGGAACACCAGTGGCGAAGGCGGCCTGCTGGGCTTTAACTGACGCTGAGGCACGAAAGCGTGGGTAGCAAACAGG</Data></Cell>
   </Row>
   <Row ss:Height="15.75">
    <Cell ss:StyleID="s31"><Data ss:Type="String">Seq_183</Data></Cell>
    <Cell ss:StyleID="s32"><Data ss:Type="Number">39.701221990621697</Data></Cell>
    <Cell ss:StyleID="s33"><Data ss:Type="Number">0.20479136690163</Data></Cell>
    <Cell ss:StyleID="s34"><Data ss:Type="Number">6.2338758820665703E-244</Data></Cell>
    <Cell ss:StyleID="s31"><Data ss:Type="String">k__Bacteria</Data></Cell>
    <Cell ss:StyleID="s35"><Data ss:Type="String">p__Firmicutes</Data></Cell>
    <Cell ss:StyleID="s35"><Data ss:Type="String">c__Clostridia</Data></Cell>
    <Cell ss:StyleID="s35"><Data ss:Type="String">o__Clostridiales</Data></Cell>
    <Cell ss:StyleID="s35"><Data ss:Type="String">f__Ruminococcaceae</Data></Cell>
    <Cell ss:StyleID="s35"><Data ss:Type="String">g__</Data></Cell>
    <Cell ss:StyleID="s36"><Data ss:Type="String">s__</Data></Cell>
    <Cell ss:StyleID="s31"><Data ss:Type="Number">100</Data></Cell>
    <Cell ss:StyleID="s35"><Data ss:Type="Number">100</Data></Cell>
    <Cell ss:StyleID="s35"><Data ss:Type="Number">100</Data></Cell>
    <Cell ss:StyleID="s35"><Data ss:Type="Number">100</Data></Cell>
    <Cell ss:StyleID="s35"><Data ss:Type="Number">100</Data></Cell>
    <Cell ss:StyleID="s35"><Data ss:Type="Number">58</Data></Cell>
    <Cell ss:StyleID="s36"><Data ss:Type="Number">58</Data></Cell>
    <Cell ss:StyleID="s16"><Data ss:Type="String">TACGTAGGTGGCAAGCGTTGTCCGGATTTACTGGGTGTAAAGGGCGTGTAGGCGGGAGAGCAAGTCAGAAGTGAAATCTATGGGCTTAACCCATAAACTGCTTTTGAAACTGTTCTTCTTGAGTATCGGAGAGGCAGGCGGAATTCCTAGTGTAGCGGTGAAATGCGTAGATATTAGGAGGAACACCAGTGGCGAAGGCGGCCTGCTGGACGACAACTGACGCTGAGGCGCGAAAGCGTGGGGAGCAAACAGG</Data></Cell>
   </Row>
   <Row ss:Height="15.75">
    <Cell ss:StyleID="s31"><Data ss:Type="String">Seq_187</Data></Cell>
    <Cell ss:StyleID="s32"><Data ss:Type="Number">118.577886489078</Data></Cell>
    <Cell ss:StyleID="s33"><Data ss:Type="Number">6.4312630780421196E-2</Data></Cell>
    <Cell ss:StyleID="s34"><Data ss:Type="Number">8.2841376683171604E-23</Data></Cell>
    <Cell ss:StyleID="s31"><Data ss:Type="String">k__Bacteria</Data></Cell>
    <Cell ss:StyleID="s35"><Data ss:Type="String">p__Firmicutes</Data></Cell>
    <Cell ss:StyleID="s35"><Data ss:Type="String">c__Clostridia</Data></Cell>
    <Cell ss:StyleID="s35"><Data ss:Type="String">o__Clostridiales</Data></Cell>
    <Cell ss:StyleID="s35"><Data ss:Type="String">f__Ruminococcaceae</Data></Cell>
    <Cell ss:StyleID="s35"><Data ss:Type="String">g__Ruminococcus</Data></Cell>
    <Cell ss:StyleID="s36"><Data ss:Type="String">s__callidus</Data></Cell>
    <Cell ss:StyleID="s31"><Data ss:Type="Number">100</Data></Cell>
    <Cell ss:StyleID="s35"><Data ss:Type="Number">100</Data></Cell>
    <Cell ss:StyleID="s35"><Data ss:Type="Number">100</Data></Cell>
    <Cell ss:StyleID="s35"><Data ss:Type="Number">100</Data></Cell>
    <Cell ss:StyleID="s35"><Data ss:Type="Number">100</Data></Cell>
    <Cell ss:StyleID="s35"><Data ss:Type="Number">100</Data></Cell>
    <Cell ss:StyleID="s36"><Data ss:Type="Number">96</Data></Cell>
    <Cell ss:StyleID="s16"><Data ss:Type="String">TACGTAGGGAGCGAGCGTTGTCCGGAATTACTGGGTGTAAAGGGAGCGTAGGCGGGATGGCAAGTCAGATGTGAAAACTATGGGCTCAACCCATAGACTGCATTTGAAACTGTTGTTCTTGAGTGAGGTAGAGGTAAGCGGAATTCCTGGTGTAGCGGTGAAATGCGTAGAGATCAGGAGGAACATCGGTGGCGAAGGCGGCTTACTGGGCCTTTACTGACGCTGAGGCTCGAAAGCGTGGGGAGCAAACAGG</Data></Cell>
   </Row>
   <Row ss:Height="15.75">
    <Cell ss:StyleID="s31"><Data ss:Type="String">Seq_19</Data></Cell>
    <Cell ss:StyleID="s32"><Data ss:Type="Number">41.551380717374698</Data></Cell>
    <Cell ss:StyleID="s33"><Data ss:Type="Number">0.19331777275135401</Data></Cell>
    <Cell ss:StyleID="s34"><Data ss:Type="Number">3.0265650091643801E-266</Data></Cell>
    <Cell ss:StyleID="s31"><Data ss:Type="String">k__Bacteria</Data></Cell>
    <Cell ss:StyleID="s35"><Data ss:Type="String">p__Firmicutes</Data></Cell>
    <Cell ss:StyleID="s35"><Data ss:Type="String">c__Clostridia</Data></Cell>
    <Cell ss:StyleID="s35"><Data ss:Type="String">o__Clostridiales</Data></Cell>
    <Cell ss:StyleID="s35"><Data ss:Type="String">f__Lachnospiraceae</Data></Cell>
    <Cell ss:StyleID="s35"><Data ss:Type="String">g__</Data></Cell>
    <Cell ss:StyleID="s36"><Data ss:Type="String">s__</Data></Cell>
    <Cell ss:StyleID="s31"><Data ss:Type="Number">100</Data></Cell>
    <Cell ss:StyleID="s35"><Data ss:Type="Number">100</Data></Cell>
    <Cell ss:StyleID="s35"><Data ss:Type="Number">100</Data></Cell>
    <Cell ss:StyleID="s35"><Data ss:Type="Number">100</Data></Cell>
    <Cell ss:StyleID="s35"><Data ss:Type="Number">99</Data></Cell>
    <Cell ss:StyleID="s35"><Data ss:Type="Number">75</Data></Cell>
    <Cell ss:StyleID="s36"><Data ss:Type="Number">75</Data></Cell>
    <Cell ss:StyleID="s16"><Data ss:Type="String">TACGTAGGGGGCAAGCGTTATCCGGATTTACTGGGTGTAAAGGGAGCGTAGACGGCAAGGCAAGTCTGAAGTGAAAGCCCGGTGCTTAACGCCGGGACTGCTTTGGAAACTGTTTGGCTGGAGTGCCGGAGAGGTAAGCGGAATTCCTAGTGTAGCGGTGAAATGCGTAGATATTAGGAAGAACACCAGTGGCGAAGGCGGCTTACTGGACGGTAACTGACGTTGAGGCTCGAAAGCGTGGGGAGCAAACAGG</Data></Cell>
   </Row>
   <Row ss:Height="15.75">
    <Cell ss:StyleID="s31"><Data ss:Type="String">Seq_191</Data></Cell>
    <Cell ss:StyleID="s32"><Data ss:Type="Number">86.876887483428206</Data></Cell>
    <Cell ss:StyleID="s33"><Data ss:Type="Number">9.2258158905612897E-2</Data></Cell>
    <Cell ss:StyleID="s34"><Data ss:Type="Number">2.99785385084403E-94</Data></Cell>
    <Cell ss:StyleID="s31"><Data ss:Type="String">k__Bacteria</Data></Cell>
    <Cell ss:StyleID="s35"><Data ss:Type="String">p__Firmicutes</Data></Cell>
    <Cell ss:StyleID="s35"><Data ss:Type="String">c__Clostridia</Data></Cell>
    <Cell ss:StyleID="s35"><Data ss:Type="String">o__Clostridiales</Data></Cell>
    <Cell ss:StyleID="s35"><Data ss:Type="String">f__Lachnospiraceae</Data></Cell>
    <Cell ss:StyleID="s35"><Data ss:Type="String">g__Lachnospira</Data></Cell>
    <Cell ss:StyleID="s36"><Data ss:Type="String">s__</Data></Cell>
    <Cell ss:StyleID="s31"><Data ss:Type="Number">100</Data></Cell>
    <Cell ss:StyleID="s35"><Data ss:Type="Number">100</Data></Cell>
    <Cell ss:StyleID="s35"><Data ss:Type="Number">100</Data></Cell>
    <Cell ss:StyleID="s35"><Data ss:Type="Number">100</Data></Cell>
    <Cell ss:StyleID="s35"><Data ss:Type="Number">100</Data></Cell>
    <Cell ss:StyleID="s35"><Data ss:Type="Number">100</Data></Cell>
    <Cell ss:StyleID="s36"><Data ss:Type="Number">100</Data></Cell>
    <Cell ss:StyleID="s16"><Data ss:Type="String">TACGTATGGAGCAAGCGTTATCCGGATTTACTGGGTGTAAAGGGAGTGTAGGTGGCCAGGCAAGTCAGAAGTGAAAGCCCGGGGCTCAACCCCGGGACTGCTTTTGAAACTGCAGGGCTAGAGTGCAGGAGGGGCAAGTGGAATTCCTAGTGTAGCGGTGAAATGCGTAGATATTAGGAGGAACACCAGTGGCGAAGGCGGCTTGCTGGACTGTAACTGACACTGAGGCTCGAAAGCGTGGGGAGCAAACAGG</Data></Cell>
   </Row>
   <Row ss:Height="15.75">
    <Cell ss:StyleID="s31"><Data ss:Type="String">Seq_192</Data></Cell>
    <Cell ss:StyleID="s32"><Data ss:Type="Number">75.191388514271196</Data></Cell>
    <Cell ss:StyleID="s33"><Data ss:Type="Number">0.108604214142678</Data></Cell>
    <Cell ss:StyleID="s34"><Data ss:Type="Number">8.8783056595538498E-132</Data></Cell>
    <Cell ss:StyleID="s31"><Data ss:Type="String">k__Bacteria</Data></Cell>
    <Cell ss:StyleID="s35"><Data ss:Type="String">p__Firmicutes</Data></Cell>
    <Cell ss:StyleID="s35"><Data ss:Type="String">c__Clostridia</Data></Cell>
    <Cell ss:StyleID="s35"><Data ss:Type="String">o__Clostridiales</Data></Cell>
    <Cell ss:StyleID="s35"><Data ss:Type="String">f__Ruminococcaceae</Data></Cell>
    <Cell ss:StyleID="s35"><Data ss:Type="String">g__Oscillospira</Data></Cell>
    <Cell ss:StyleID="s36"><Data ss:Type="String">s__</Data></Cell>
    <Cell ss:StyleID="s31"><Data ss:Type="Number">100</Data></Cell>
    <Cell ss:StyleID="s35"><Data ss:Type="Number">100</Data></Cell>
    <Cell ss:StyleID="s35"><Data ss:Type="Number">100</Data></Cell>
    <Cell ss:StyleID="s35"><Data ss:Type="Number">100</Data></Cell>
    <Cell ss:StyleID="s35"><Data ss:Type="Number">100</Data></Cell>
    <Cell ss:StyleID="s35"><Data ss:Type="Number">100</Data></Cell>
    <Cell ss:StyleID="s36"><Data ss:Type="Number">98</Data></Cell>
    <Cell ss:StyleID="s16"><Data ss:Type="String">TACGTAGGTGGCAAGCGTTGTCCGGATTTACTGGGTGTAAAGGGCGTGCAGCCGGGCATGCAAGTCAGATGTGAAATCTCAGGGCTTAACCCTGAAACTGCATTTGAAACTGTATGTCTTGAGTGCCGGAGAGGTAATCGGAATTCCTTGTGTAGCGGTGAAATGCGTAGATATAAGGAAGAACACCAGTGGCGAAGGCGGATTACTGGACGGTAACTGACGGTGAGGCGCGAAAGCGTGGGGAGCGAACAGG</Data></Cell>
   </Row>
   <Row ss:Height="15.75">
    <Cell ss:StyleID="s31"><Data ss:Type="String">Seq_194</Data></Cell>
    <Cell ss:StyleID="s32"><Data ss:Type="Number">30.1403366435548</Data></Cell>
    <Cell ss:StyleID="s33"><Data ss:Type="Number">0.25932141069249598</Data></Cell>
    <Cell ss:StyleID="s34"><Data ss:Type="Number">1.03844898970389E-269</Data></Cell>
    <Cell ss:StyleID="s31"><Data ss:Type="String">k__Bacteria</Data></Cell>
    <Cell ss:StyleID="s35"><Data ss:Type="String">p__Firmicutes</Data></Cell>
    <Cell ss:StyleID="s35"><Data ss:Type="String">c__Clostridia</Data></Cell>
    <Cell ss:StyleID="s35"><Data ss:Type="String">o__Clostridiales</Data></Cell>
    <Cell ss:StyleID="s35"><Data ss:Type="String">f__Ruminococcaceae</Data></Cell>
    <Cell ss:StyleID="s35"><Data ss:Type="String">g__</Data></Cell>
    <Cell ss:StyleID="s36"><Data ss:Type="String">s__</Data></Cell>
    <Cell ss:StyleID="s31"><Data ss:Type="Number">100</Data></Cell>
    <Cell ss:StyleID="s35"><Data ss:Type="Number">100</Data></Cell>
    <Cell ss:StyleID="s35"><Data ss:Type="Number">100</Data></Cell>
    <Cell ss:StyleID="s35"><Data ss:Type="Number">100</Data></Cell>
    <Cell ss:StyleID="s35"><Data ss:Type="Number">100</Data></Cell>
    <Cell ss:StyleID="s35"><Data ss:Type="Number">54</Data></Cell>
    <Cell ss:StyleID="s36"><Data ss:Type="Number">54</Data></Cell>
    <Cell ss:StyleID="s16"><Data ss:Type="String">TACGTAGGTGGCAAGCGTTGTCCGGAATTACTGGGTGTAAAGGGTGCGCAGGCGGGATTGCAAGTTGGATGTGAAATACCGGGGCTTAACCCCGGAGCTGCATCCAAAACTGTAGTTCTTGAGTGGAGTAGAGGTAAGCGGAATTCCGAGTGTAGCGGTGAAATGCGTAGATATTCGGAGGAACACCAGTGGCGAAGGCGGCTTACTGGGCTCTAACTGACGCTGAGGCACGAAAGCATGGGTAGCAAACAGG</Data></Cell>
   </Row>
   <Row ss:Height="15.75">
    <Cell ss:StyleID="s31"><Data ss:Type="String">Seq_2</Data></Cell>
    <Cell ss:StyleID="s32"><Data ss:Type="Number">64.613746557463003</Data></Cell>
    <Cell ss:StyleID="s33"><Data ss:Type="Number">0.117819409815012</Data></Cell>
    <Cell ss:StyleID="s34"><Data ss:Type="Number">3.9449095833248999E-268</Data></Cell>
    <Cell ss:StyleID="s31"><Data ss:Type="String">k__Bacteria</Data></Cell>
    <Cell ss:StyleID="s35"><Data ss:Type="String">p__Firmicutes</Data></Cell>
    <Cell ss:StyleID="s35"><Data ss:Type="String">c__Clostridia</Data></Cell>
    <Cell ss:StyleID="s35"><Data ss:Type="String">o__Clostridiales</Data></Cell>
    <Cell ss:StyleID="s35"><Data ss:Type="String">f__Veillonellaceae</Data></Cell>
    <Cell ss:StyleID="s35"><Data ss:Type="String">g__Dialister</Data></Cell>
    <Cell ss:StyleID="s36"><Data ss:Type="String">s__</Data></Cell>
    <Cell ss:StyleID="s31"><Data ss:Type="Number">100</Data></Cell>
    <Cell ss:StyleID="s35"><Data ss:Type="Number">100</Data></Cell>
    <Cell ss:StyleID="s35"><Data ss:Type="Number">100</Data></Cell>
    <Cell ss:StyleID="s35"><Data ss:Type="Number">100</Data></Cell>
    <Cell ss:StyleID="s35"><Data ss:Type="Number">100</Data></Cell>
    <Cell ss:StyleID="s35"><Data ss:Type="Number">100</Data></Cell>
    <Cell ss:StyleID="s36"><Data ss:Type="Number">100</Data></Cell>
    <Cell ss:StyleID="s16"><Data ss:Type="String">TACGTAGGTGGCAAGCGTTGTCCGGAATTATTGGGCGTAAAGCGCGCGCAGGCGGCTTCCCAAGTCCCTCTTAAAAGTGCGGGGCTTAACCCCGTGATGGGAAGGAAACTGGGAAGCTGGAGTATCGGAGAGGAAAGTGGAATTCCTAGTGTAGCGGTGAAATGCGTAGAGATTAGGAAGAACACCGGTGGCGAAGGCGACTTTCTGGACGAAAACTGACGCTGAGGCGCGAAAGCGTGGGGAGCAAACAGG</Data></Cell>
   </Row>
   <Row ss:Height="15.75">
    <Cell ss:StyleID="s31"><Data ss:Type="String">Seq_20</Data></Cell>
    <Cell ss:StyleID="s32"><Data ss:Type="Number">7.2836555169896799</Data></Cell>
    <Cell ss:StyleID="s33"><Data ss:Type="Number">0.62983834768730096</Data></Cell>
    <Cell ss:StyleID="s34"><Data ss:Type="Number">0</Data></Cell>
    <Cell ss:StyleID="s31"><Data ss:Type="String">k__Bacteria</Data></Cell>
    <Cell ss:StyleID="s35"><Data ss:Type="String">p__Firmicutes</Data></Cell>
    <Cell ss:StyleID="s35"><Data ss:Type="String">c__Clostridia</Data></Cell>
    <Cell ss:StyleID="s35"><Data ss:Type="String">o__Clostridiales</Data></Cell>
    <Cell ss:StyleID="s35"><Data ss:Type="String">f__Ruminococcaceae</Data></Cell>
    <Cell ss:StyleID="s35"><Data ss:Type="String">g__</Data></Cell>
    <Cell ss:StyleID="s36"><Data ss:Type="String">s__</Data></Cell>
    <Cell ss:StyleID="s31"><Data ss:Type="Number">100</Data></Cell>
    <Cell ss:StyleID="s35"><Data ss:Type="Number">100</Data></Cell>
    <Cell ss:StyleID="s35"><Data ss:Type="Number">100</Data></Cell>
    <Cell ss:StyleID="s35"><Data ss:Type="Number">100</Data></Cell>
    <Cell ss:StyleID="s35"><Data ss:Type="Number">100</Data></Cell>
    <Cell ss:StyleID="s35"><Data ss:Type="Number">74</Data></Cell>
    <Cell ss:StyleID="s36"><Data ss:Type="Number">66</Data></Cell>
    <Cell ss:StyleID="s16"><Data ss:Type="String">TACGTAGGTGGCAAGCGTTGTCCGGATTTACTGGGTGTAAAGGGCGTGCAGCCGGGTCTGCAAGTCAGATGTGAAATCCATGGGCTCAACCCATGAACTGCATTTGAAACTGTAGATCTTGAGTGTCGGAGGGGCAATCGGAATTCCTAGTGTAGCGGTGAAATGCGTAGATATTAGGAGGAACACCAGTGGCGAAGGCGGATTGCTGGACGATAACTGACGGTGAGGCGCGAAAGTGTGGGGAGCAAACAGG</Data></Cell>
   </Row>
   <Row ss:Height="15.75">
    <Cell ss:StyleID="s31"><Data ss:Type="String">Seq_201</Data></Cell>
    <Cell ss:StyleID="s32"><Data ss:Type="Number">127.46062147767501</Data></Cell>
    <Cell ss:StyleID="s33"><Data ss:Type="Number">5.5958528948519701E-2</Data></Cell>
    <Cell ss:StyleID="s34"><Data ss:Type="Number">1.9739713571706602E-15</Data></Cell>
    <Cell ss:StyleID="s31"><Data ss:Type="String">k__Bacteria</Data></Cell>
    <Cell ss:StyleID="s35"><Data ss:Type="String">p__Firmicutes</Data></Cell>
    <Cell ss:StyleID="s35"><Data ss:Type="String">c__Clostridia</Data></Cell>
    <Cell ss:StyleID="s35"><Data ss:Type="String">o__Clostridiales</Data></Cell>
    <Cell ss:StyleID="s35"><Data ss:Type="String">f__Ruminococcaceae</Data></Cell>
    <Cell ss:StyleID="s35"><Data ss:Type="String">g__</Data></Cell>
    <Cell ss:StyleID="s36"><Data ss:Type="String">s__</Data></Cell>
    <Cell ss:StyleID="s31"><Data ss:Type="Number">100</Data></Cell>
    <Cell ss:StyleID="s35"><Data ss:Type="Number">100</Data></Cell>
    <Cell ss:StyleID="s35"><Data ss:Type="Number">100</Data></Cell>
    <Cell ss:StyleID="s35"><Data ss:Type="Number">100</Data></Cell>
    <Cell ss:StyleID="s35"><Data ss:Type="Number">99</Data></Cell>
    <Cell ss:StyleID="s35"><Data ss:Type="Number">99</Data></Cell>
    <Cell ss:StyleID="s36"><Data ss:Type="Number">99</Data></Cell>
    <Cell ss:StyleID="s16"><Data ss:Type="String">TACGTAGGTTGCGAGCGTTGTCCGGATTTACTGGGTGTAAAGGGCGTGTAGGCGGAGATGCAAGTTGGGAGTGAAATCCATGGGCTCAACCCATGAACTGCTTCCAAAACTGTATCCCTTGAGTATCGGAGAGGCAAGCGGAATTCCTAGTGTAGCGGTGAAATGCGTAGATATTAGGAGGAACACCAGTGGCGAAGGCGGCTTGCTGGACGACAACTGACGCTGAGGCGCGAAAGCGTGGGGAGCAAACAGG</Data></Cell>
   </Row>
   <Row ss:Height="15.75">
    <Cell ss:StyleID="s31"><Data ss:Type="String">Seq_205</Data></Cell>
    <Cell ss:StyleID="s32"><Data ss:Type="Number">127.51728524987099</Data></Cell>
    <Cell ss:StyleID="s33"><Data ss:Type="Number">5.4233193476245799E-2</Data></Cell>
    <Cell ss:StyleID="s34"><Data ss:Type="Number">1.18077554546672E-17</Data></Cell>
    <Cell ss:StyleID="s31"><Data ss:Type="String">k__Bacteria</Data></Cell>
    <Cell ss:StyleID="s35"><Data ss:Type="String">p__Firmicutes</Data></Cell>
    <Cell ss:StyleID="s35"><Data ss:Type="String">c__Clostridia</Data></Cell>
    <Cell ss:StyleID="s35"><Data ss:Type="String">o__Clostridiales</Data></Cell>
    <Cell ss:StyleID="s35"><Data ss:Type="String">f__Lachnospiraceae</Data></Cell>
    <Cell ss:StyleID="s35"><Data ss:Type="String">g__</Data></Cell>
    <Cell ss:StyleID="s36"><Data ss:Type="String">s__</Data></Cell>
    <Cell ss:StyleID="s31"><Data ss:Type="Number">100</Data></Cell>
    <Cell ss:StyleID="s35"><Data ss:Type="Number">100</Data></Cell>
    <Cell ss:StyleID="s35"><Data ss:Type="Number">100</Data></Cell>
    <Cell ss:StyleID="s35"><Data ss:Type="Number">100</Data></Cell>
    <Cell ss:StyleID="s35"><Data ss:Type="Number">100</Data></Cell>
    <Cell ss:StyleID="s35"><Data ss:Type="Number">88</Data></Cell>
    <Cell ss:StyleID="s36"><Data ss:Type="Number">88</Data></Cell>
    <Cell ss:StyleID="s16"><Data ss:Type="String">TACGTAGGGGGCAAGCGTTATCCGGATTTACTGGGTGTAAAGGGAGCGCAGACGGCGATGCAAGTCTGGAGTGAAAGCCCGGGGCTCAACCCCGGGACTGCTTTGGAAACTGTATGGCTAGAGTGCTGGAGAGGCAAGCGGAATTCCTAGTGTAGCGGTGAAATGCGTAGATATTAGGAAGAACACCAGTGGCGAAGGCGGCTTGCTGGACAGTAACTGACGTTCAGGCTCGAAAGCGTGGGGAGCAAACAGG</Data></Cell>
   </Row>
   <Row ss:Height="15.75">
    <Cell ss:StyleID="s31"><Data ss:Type="String">Seq_208</Data></Cell>
    <Cell ss:StyleID="s32"><Data ss:Type="Number">97.982591416544494</Data></Cell>
    <Cell ss:StyleID="s33"><Data ss:Type="Number">7.4636185706645999E-2</Data></Cell>
    <Cell ss:StyleID="s34"><Data ss:Type="Number">1.6668948790669999E-95</Data></Cell>
    <Cell ss:StyleID="s31"><Data ss:Type="String">k__Bacteria</Data></Cell>
    <Cell ss:StyleID="s35"><Data ss:Type="String">p__Firmicutes</Data></Cell>
    <Cell ss:StyleID="s35"><Data ss:Type="String">c__Clostridia</Data></Cell>
    <Cell ss:StyleID="s35"><Data ss:Type="String">o__Clostridiales</Data></Cell>
    <Cell ss:StyleID="s35"><Data ss:Type="String">f__Ruminococcaceae</Data></Cell>
    <Cell ss:StyleID="s35"><Data ss:Type="String">g__Oscillospira</Data></Cell>
    <Cell ss:StyleID="s36"><Data ss:Type="String">s__</Data></Cell>
    <Cell ss:StyleID="s31"><Data ss:Type="Number">100</Data></Cell>
    <Cell ss:StyleID="s35"><Data ss:Type="Number">100</Data></Cell>
    <Cell ss:StyleID="s35"><Data ss:Type="Number">100</Data></Cell>
    <Cell ss:StyleID="s35"><Data ss:Type="Number">100</Data></Cell>
    <Cell ss:StyleID="s35"><Data ss:Type="Number">100</Data></Cell>
    <Cell ss:StyleID="s35"><Data ss:Type="Number">100</Data></Cell>
    <Cell ss:StyleID="s36"><Data ss:Type="Number">100</Data></Cell>
    <Cell ss:StyleID="s16"><Data ss:Type="String">TACGTAGGTGGCAAGCGTTGTCCGGATTTACTGGGTGTAAAGGGCGTGCAGCCGGGCCGGCAAGTCAGATGTGAAATCTGGAGGCTTAACCTCCAAACTGCATTTGAAACTGTAGGTCTTGAGTACCGGAGAGGTTATCGGAATTCCTTGTGTAGCGGTGAAATGCGTAGATATAAGGAAGAACACCAGTGGCGAAGGCGGATAACTGGACGGCAACTGACGGTGAGGCGCGAAAGCGTGGGGAGCAAACAGG</Data></Cell>
   </Row>
   <Row ss:Height="15.75">
    <Cell ss:StyleID="s31"><Data ss:Type="String">Seq_21</Data></Cell>
    <Cell ss:StyleID="s32"><Data ss:Type="Number">29.080058552551499</Data></Cell>
    <Cell ss:StyleID="s33"><Data ss:Type="Number">0.26293099421441002</Data></Cell>
    <Cell ss:StyleID="s34"><Data ss:Type="String">7e-317</Data></Cell>
    <Cell ss:StyleID="s31"><Data ss:Type="String">k__Bacteria</Data></Cell>
    <Cell ss:StyleID="s35"><Data ss:Type="String">p__Firmicutes</Data></Cell>
    <Cell ss:StyleID="s35"><Data ss:Type="String">c__Clostridia</Data></Cell>
    <Cell ss:StyleID="s35"><Data ss:Type="String">o__Clostridiales</Data></Cell>
    <Cell ss:StyleID="s35"><Data ss:Type="String">f__Ruminococcaceae</Data></Cell>
    <Cell ss:StyleID="s35"><Data ss:Type="String">g__Faecalibacterium</Data></Cell>
    <Cell ss:StyleID="s36"><Data ss:Type="String">s__prausnitzii</Data></Cell>
    <Cell ss:StyleID="s31"><Data ss:Type="Number">100</Data></Cell>
    <Cell ss:StyleID="s35"><Data ss:Type="Number">100</Data></Cell>
    <Cell ss:StyleID="s35"><Data ss:Type="Number">100</Data></Cell>
    <Cell ss:StyleID="s35"><Data ss:Type="Number">100</Data></Cell>
    <Cell ss:StyleID="s35"><Data ss:Type="Number">100</Data></Cell>
    <Cell ss:StyleID="s35"><Data ss:Type="Number">100</Data></Cell>
    <Cell ss:StyleID="s36"><Data ss:Type="Number">100</Data></Cell>
    <Cell ss:StyleID="s16"><Data ss:Type="String">AACGTAGGTCACAAGCGTTGTCCGGAATTACTGGGTGTAAAGGGAGCGCAGGCGGGAGAACAAGTTGGAAGTGAAATCCATGGGCTCAACCCATGAACTGCTTTCAAAACTGTTTTTCTTGAGTAGTGCAGAGGTAGGCGGAATTCCCGGTGTAGCGGTGGAATGCGTAGATATCGGGAGGAACACCAGTGGCGAAGGCGGCCTACTGGGCACCAACTGACGCTGAGGCTCGAAAGTGTGGGTAGCAAACAGG</Data></Cell>
   </Row>
   <Row ss:Height="15.75">
    <Cell ss:StyleID="s31"><Data ss:Type="String">Seq_217</Data></Cell>
    <Cell ss:StyleID="s32"><Data ss:Type="Number">28.750225109325601</Data></Cell>
    <Cell ss:StyleID="s33"><Data ss:Type="Number">0.27333181807431201</Data></Cell>
    <Cell ss:StyleID="s34"><Data ss:Type="Number">1.1123412173839999E-281</Data></Cell>
    <Cell ss:StyleID="s31"><Data ss:Type="String">k__Bacteria</Data></Cell>
    <Cell ss:StyleID="s35"><Data ss:Type="String">p__Actinobacteria</Data></Cell>
    <Cell ss:StyleID="s35"><Data ss:Type="String">c__Coriobacteriia</Data></Cell>
    <Cell ss:StyleID="s35"><Data ss:Type="String">o__Coriobacteriales</Data></Cell>
    <Cell ss:StyleID="s35"><Data ss:Type="String">f__Coriobacteriaceae</Data></Cell>
    <Cell ss:StyleID="s35"><Data ss:Type="String">g__Collinsella</Data></Cell>
    <Cell ss:StyleID="s36"><Data ss:Type="String">s__aerofaciens</Data></Cell>
    <Cell ss:StyleID="s31"><Data ss:Type="Number">100</Data></Cell>
    <Cell ss:StyleID="s35"><Data ss:Type="Number">100</Data></Cell>
    <Cell ss:StyleID="s35"><Data ss:Type="Number">100</Data></Cell>
    <Cell ss:StyleID="s35"><Data ss:Type="Number">100</Data></Cell>
    <Cell ss:StyleID="s35"><Data ss:Type="Number">100</Data></Cell>
    <Cell ss:StyleID="s35"><Data ss:Type="Number">100</Data></Cell>
    <Cell ss:StyleID="s36"><Data ss:Type="Number">100</Data></Cell>
    <Cell ss:StyleID="s16"><Data ss:Type="String">TACGTAGGGGGCGAGCGTTATCCGGATTCATTGGGCGTAAAGCGCGCGTAGGCGGCCCGGCAGGCCGGGGGTCGAAGCGGGGGGCTCAACCCCCCGAAGCCCCCGGAACCTCCGCGGCTTGGGTCCGGTAGGGGAGGGTGGAACACCCGGTGTAGCGGTGGAATGCGCAGATATCGGGTGGAACACCGGTGGCGAAGGCGGCCCTCTGGGCCGAGACCGACGCTGAGGCGCGAAAGCTGGGGGAGCGAACAGG</Data></Cell>
   </Row>
   <Row ss:Height="15.75">
    <Cell ss:StyleID="s31"><Data ss:Type="String">Seq_22</Data></Cell>
    <Cell ss:StyleID="s32"><Data ss:Type="Number">100.22914031712</Data></Cell>
    <Cell ss:StyleID="s33"><Data ss:Type="Number">7.6816744816368396E-2</Data></Cell>
    <Cell ss:StyleID="s34"><Data ss:Type="Number">1.10511262791304E-64</Data></Cell>
    <Cell ss:StyleID="s31"><Data ss:Type="String">k__Bacteria</Data></Cell>
    <Cell ss:StyleID="s35"><Data ss:Type="String">p__Firmicutes</Data></Cell>
    <Cell ss:StyleID="s35"><Data ss:Type="String">c__Clostridia</Data></Cell>
    <Cell ss:StyleID="s35"><Data ss:Type="String">o__Clostridiales</Data></Cell>
    <Cell ss:StyleID="s35"><Data ss:Type="String">f__Ruminococcaceae</Data></Cell>
    <Cell ss:StyleID="s35"><Data ss:Type="String">g__</Data></Cell>
    <Cell ss:StyleID="s36"><Data ss:Type="String">s__</Data></Cell>
    <Cell ss:StyleID="s31"><Data ss:Type="Number">100</Data></Cell>
    <Cell ss:StyleID="s35"><Data ss:Type="Number">100</Data></Cell>
    <Cell ss:StyleID="s35"><Data ss:Type="Number">100</Data></Cell>
    <Cell ss:StyleID="s35"><Data ss:Type="Number">100</Data></Cell>
    <Cell ss:StyleID="s35"><Data ss:Type="Number">100</Data></Cell>
    <Cell ss:StyleID="s35"><Data ss:Type="Number">88</Data></Cell>
    <Cell ss:StyleID="s36"><Data ss:Type="Number">88</Data></Cell>
    <Cell ss:StyleID="s16"><Data ss:Type="String">TACGTAGGATGCAAGCGTTATCCGGATTTACTGGGTGTAAAGGGAGCGCAGGCGGGACTGCAAGTTGGATGTGAAATACCGTGGCTTAACCACGGAACTGCATCCAAAACTGTAGTTCTTGAGTGAAGTAGAGGCAAGCGGAATTCCGAGTGTAGCGGTGAAATGCGTAGATATTCGGAGGAACACCAGTGGCGAAGGCGGCTTGCTGGGCTTTAACTGACGCTGAGGCTCGAAAGTGTGGGGAGCAAACAGG</Data></Cell>
   </Row>
   <Row ss:Height="15.75">
    <Cell ss:StyleID="s31"><Data ss:Type="String">Seq_225</Data></Cell>
    <Cell ss:StyleID="s32"><Data ss:Type="Number">135.601726295448</Data></Cell>
    <Cell ss:StyleID="s33"><Data ss:Type="Number">5.2101918022628202E-2</Data></Cell>
    <Cell ss:StyleID="s34"><Data ss:Type="Number">1.4972779174511201E-6</Data></Cell>
    <Cell ss:StyleID="s31"><Data ss:Type="String">k__Bacteria</Data></Cell>
    <Cell ss:StyleID="s35"><Data ss:Type="String">p__Firmicutes</Data></Cell>
    <Cell ss:StyleID="s35"><Data ss:Type="String">c__Clostridia</Data></Cell>
    <Cell ss:StyleID="s35"><Data ss:Type="String">o__Clostridiales</Data></Cell>
    <Cell ss:StyleID="s35"><Data ss:Type="String">f__Ruminococcaceae</Data></Cell>
    <Cell ss:StyleID="s35"><Data ss:Type="String">g__</Data></Cell>
    <Cell ss:StyleID="s36"><Data ss:Type="String">s__</Data></Cell>
    <Cell ss:StyleID="s31"><Data ss:Type="Number">100</Data></Cell>
    <Cell ss:StyleID="s35"><Data ss:Type="Number">100</Data></Cell>
    <Cell ss:StyleID="s35"><Data ss:Type="Number">100</Data></Cell>
    <Cell ss:StyleID="s35"><Data ss:Type="Number">100</Data></Cell>
    <Cell ss:StyleID="s35"><Data ss:Type="Number">100</Data></Cell>
    <Cell ss:StyleID="s35"><Data ss:Type="Number">46</Data></Cell>
    <Cell ss:StyleID="s36"><Data ss:Type="Number">46</Data></Cell>
    <Cell ss:StyleID="s16"><Data ss:Type="String">TACGTAGGTGGCAAGCGTTGTCCGGAATTACTGGGTGTAAAGGGAGCGTAGGCGGGCAGGCAAGTCAGGCGTGAAATATATCGGCTCAACCGGTAACGGCGCTTGAAACTGCAGGTCTTGAGTGAAGTAGAGGTTGGCGGAATTCCTAGTGTAGCGGTGAAATGCGTAGATATTAGGAGGAACACCAGTGGCGAAGGCGGCCAACTGGGCTTTTACTGACGCTGAGGCTCGAAAGTGTGGGGAGCAAACAGG</Data></Cell>
   </Row>
   <Row ss:Height="15.75">
    <Cell ss:StyleID="s31"><Data ss:Type="String">Seq_228</Data></Cell>
    <Cell ss:StyleID="s32"><Data ss:Type="Number">56.655963076293702</Data></Cell>
    <Cell ss:StyleID="s33"><Data ss:Type="Number">0.146929255140024</Data></Cell>
    <Cell ss:StyleID="s34"><Data ss:Type="Number">2.5887757823562602E-178</Data></Cell>
    <Cell ss:StyleID="s31"><Data ss:Type="String">k__Bacteria</Data></Cell>
    <Cell ss:StyleID="s35"><Data ss:Type="String">p__Firmicutes</Data></Cell>
    <Cell ss:StyleID="s35"><Data ss:Type="String">c__Clostridia</Data></Cell>
    <Cell ss:StyleID="s35"><Data ss:Type="String">o__Clostridiales</Data></Cell>
    <Cell ss:StyleID="s35"><Data ss:Type="String">f__Lachnospiraceae</Data></Cell>
    <Cell ss:StyleID="s35"><Data ss:Type="String">g__Blautia</Data></Cell>
    <Cell ss:StyleID="s36"><Data ss:Type="String">s__</Data></Cell>
    <Cell ss:StyleID="s31"><Data ss:Type="Number">100</Data></Cell>
    <Cell ss:StyleID="s35"><Data ss:Type="Number">100</Data></Cell>
    <Cell ss:StyleID="s35"><Data ss:Type="Number">100</Data></Cell>
    <Cell ss:StyleID="s35"><Data ss:Type="Number">100</Data></Cell>
    <Cell ss:StyleID="s35"><Data ss:Type="Number">100</Data></Cell>
    <Cell ss:StyleID="s35"><Data ss:Type="Number">100</Data></Cell>
    <Cell ss:StyleID="s36"><Data ss:Type="Number">98</Data></Cell>
    <Cell ss:StyleID="s16"><Data ss:Type="String">TACGTAGGGGGCAAGCGTTATCCGGATTTACTGGGTGTAAAGGGAGCGTAGACGGCGCAGCAAGTCTGATGTGAAAGGCAGGGGCTTAACCCCTGGACTGCATTGGAAACTGCTGTGCTTGAGTGCCGGAGGGGTAAGCGGAATTCCTAGTGTAGCGGTGAAATGCGTAGATATTAGGAGGAACACCAGTGGCGAAGGCGGCTTACTGGACGGTAACTGACGTTGAGGCTCGAAAGCGTGGGGAGCAAACAGG</Data></Cell>
   </Row>
   <Row ss:Height="15.75">
    <Cell ss:StyleID="s31"><Data ss:Type="String">Seq_229</Data></Cell>
    <Cell ss:StyleID="s32"><Data ss:Type="Number">57.632377764847497</Data></Cell>
    <Cell ss:StyleID="s33"><Data ss:Type="Number">0.145096633542006</Data></Cell>
    <Cell ss:StyleID="s34"><Data ss:Type="Number">3.8535928939417198E-178</Data></Cell>
    <Cell ss:StyleID="s31"><Data ss:Type="String">k__Bacteria</Data></Cell>
    <Cell ss:StyleID="s35"><Data ss:Type="String">p__Firmicutes</Data></Cell>
    <Cell ss:StyleID="s35"><Data ss:Type="String">c__Clostridia</Data></Cell>
    <Cell ss:StyleID="s35"><Data ss:Type="String">o__Clostridiales</Data></Cell>
    <Cell ss:StyleID="s35"><Data ss:Type="String">f__Lachnospiraceae</Data></Cell>
    <Cell ss:StyleID="s35"><Data ss:Type="String">g__Dorea</Data></Cell>
    <Cell ss:StyleID="s36"><Data ss:Type="String">s__formicigenerans</Data></Cell>
    <Cell ss:StyleID="s31"><Data ss:Type="Number">100</Data></Cell>
    <Cell ss:StyleID="s35"><Data ss:Type="Number">100</Data></Cell>
    <Cell ss:StyleID="s35"><Data ss:Type="Number">100</Data></Cell>
    <Cell ss:StyleID="s35"><Data ss:Type="Number">100</Data></Cell>
    <Cell ss:StyleID="s35"><Data ss:Type="Number">100</Data></Cell>
    <Cell ss:StyleID="s35"><Data ss:Type="Number">100</Data></Cell>
    <Cell ss:StyleID="s36"><Data ss:Type="Number">100</Data></Cell>
    <Cell ss:StyleID="s16"><Data ss:Type="String">TACGTAGGGGGCAAGCGTTATCCGGATTTACTGGGTGTAAAGGGAGCGTAGACGGCTGTGCAAGTCTGAAGTGAAAGGCATGGGCTCAACCTGTGGACTGCTTTGGAAACTGTGCAGCTAGAGTGTCGGAGAGGTAAGTGGAATTCCTAGTGTAGCGGTGAAATGCGTAGATATTAGGAGGAACACCAGTGGCGAAGGCGGCTTACTGGACGATGACTGACGTTGAGGCTCGAAAGCGTGGGGAGCAAACAGG</Data></Cell>
   </Row>
   <Row ss:Height="15.75">
    <Cell ss:StyleID="s31"><Data ss:Type="String">Seq_230</Data></Cell>
    <Cell ss:StyleID="s32"><Data ss:Type="Number">106.415483350765</Data></Cell>
    <Cell ss:StyleID="s33"><Data ss:Type="Number">7.3563864814709806E-2</Data></Cell>
    <Cell ss:StyleID="s34"><Data ss:Type="Number">7.4565221009894804E-44</Data></Cell>
    <Cell ss:StyleID="s31"><Data ss:Type="String">k__Bacteria</Data></Cell>
    <Cell ss:StyleID="s35"><Data ss:Type="String">p__Bacteroidetes</Data></Cell>
    <Cell ss:StyleID="s35"><Data ss:Type="String">c__Bacteroidia</Data></Cell>
    <Cell ss:StyleID="s35"><Data ss:Type="String">o__Bacteroidales</Data></Cell>
    <Cell ss:StyleID="s35"><Data ss:Type="String">f__Rikenellaceae</Data></Cell>
    <Cell ss:StyleID="s35"><Data ss:Type="String">g__</Data></Cell>
    <Cell ss:StyleID="s36"><Data ss:Type="String">s__</Data></Cell>
    <Cell ss:StyleID="s31"><Data ss:Type="Number">100</Data></Cell>
    <Cell ss:StyleID="s35"><Data ss:Type="Number">100</Data></Cell>
    <Cell ss:StyleID="s35"><Data ss:Type="Number">100</Data></Cell>
    <Cell ss:StyleID="s35"><Data ss:Type="Number">100</Data></Cell>
    <Cell ss:StyleID="s35"><Data ss:Type="Number">100</Data></Cell>
    <Cell ss:StyleID="s35"><Data ss:Type="Number">100</Data></Cell>
    <Cell ss:StyleID="s36"><Data ss:Type="Number">100</Data></Cell>
    <Cell ss:StyleID="s16"><Data ss:Type="String">TACGGAGGATCCAAGCGTTATCCGGATTTATTGGGTTTAAAGGGTGCGTAGGCGGTTTGATAAGTTAGAGGTGAAATACCGGTGCTTAACACCGGAACTGCCTCTAATACTGTTGAACTAGAGAGTAGTTGCGGTAGGCGGAATGTATGGTGTAGCGGTGAAATGCTTAGAGATCATACAGAACACCGATTGCGAAGGCAGCTTACCAAACTATATCTGACGTTGAGGCACGAAAGCGTGGGGAGCAAACAGG</Data></Cell>
   </Row>
   <Row ss:Height="15.75">
    <Cell ss:StyleID="s31"><Data ss:Type="String">Seq_232</Data></Cell>
    <Cell ss:StyleID="s32"><Data ss:Type="Number">94.5658771022851</Data></Cell>
    <Cell ss:StyleID="s33"><Data ss:Type="Number">8.3512751005415803E-2</Data></Cell>
    <Cell ss:StyleID="s34"><Data ss:Type="Number">1.5761155793368E-76</Data></Cell>
    <Cell ss:StyleID="s31"><Data ss:Type="String">k__Bacteria</Data></Cell>
    <Cell ss:StyleID="s35"><Data ss:Type="String">p__Firmicutes</Data></Cell>
    <Cell ss:StyleID="s35"><Data ss:Type="String">c__Clostridia</Data></Cell>
    <Cell ss:StyleID="s35"><Data ss:Type="String">o__Clostridiales</Data></Cell>
    <Cell ss:StyleID="s35"><Data ss:Type="String">f__Ruminococcaceae</Data></Cell>
    <Cell ss:StyleID="s35"><Data ss:Type="String">g__</Data></Cell>
    <Cell ss:StyleID="s36"><Data ss:Type="String">s__</Data></Cell>
    <Cell ss:StyleID="s31"><Data ss:Type="Number">100</Data></Cell>
    <Cell ss:StyleID="s35"><Data ss:Type="Number">100</Data></Cell>
    <Cell ss:StyleID="s35"><Data ss:Type="Number">100</Data></Cell>
    <Cell ss:StyleID="s35"><Data ss:Type="Number">100</Data></Cell>
    <Cell ss:StyleID="s35"><Data ss:Type="Number">100</Data></Cell>
    <Cell ss:StyleID="s35"><Data ss:Type="Number">66</Data></Cell>
    <Cell ss:StyleID="s36"><Data ss:Type="Number">66</Data></Cell>
    <Cell ss:StyleID="s16"><Data ss:Type="String">TACGTAGGGAGCAAGCGTTATCCGGATTTACTGGGTGTAAAGGGCGCGCAGGCGGGCCGGCAAGTTGGAAGTGAAATCCGGGGGCTTAACCCCCGAACTGCTTTCAAAACTGCTGGTCTTGAGTGATGGAGAGGCAGGCGGAATTCCGTGTGTAGCGGTGAAATGCGTAGATATACGGAGGAACACCAGTGGCGAAGGCGGCCTGCTGGACATTAACTGACGCTGAGGCGCGAAAGCGTGGGGAGCAAACAGG</Data></Cell>
   </Row>
   <Row ss:Height="15.75">
    <Cell ss:StyleID="s31"><Data ss:Type="String">Seq_234</Data></Cell>
    <Cell ss:StyleID="s32"><Data ss:Type="Number">58.330112730783803</Data></Cell>
    <Cell ss:StyleID="s33"><Data ss:Type="Number">0.144772367686336</Data></Cell>
    <Cell ss:StyleID="s34"><Data ss:Type="Number">9.4489059049931306E-167</Data></Cell>
    <Cell ss:StyleID="s31"><Data ss:Type="String">k__Bacteria</Data></Cell>
    <Cell ss:StyleID="s35"><Data ss:Type="String">p__Firmicutes</Data></Cell>
    <Cell ss:StyleID="s35"><Data ss:Type="String">c__Clostridia</Data></Cell>
    <Cell ss:StyleID="s35"><Data ss:Type="String">o__</Data></Cell>
    <Cell ss:StyleID="s35"><Data ss:Type="String">f__</Data></Cell>
    <Cell ss:StyleID="s35"><Data ss:Type="String">g__</Data></Cell>
    <Cell ss:StyleID="s36"><Data ss:Type="String">s__</Data></Cell>
    <Cell ss:StyleID="s31"><Data ss:Type="Number">100</Data></Cell>
    <Cell ss:StyleID="s35"><Data ss:Type="Number">100</Data></Cell>
    <Cell ss:StyleID="s35"><Data ss:Type="Number">92</Data></Cell>
    <Cell ss:StyleID="s35"><Data ss:Type="Number">89</Data></Cell>
    <Cell ss:StyleID="s35"><Data ss:Type="Number">86</Data></Cell>
    <Cell ss:StyleID="s35"><Data ss:Type="Number">86</Data></Cell>
    <Cell ss:StyleID="s36"><Data ss:Type="Number">86</Data></Cell>
    <Cell ss:StyleID="s16"><Data ss:Type="String">TACGTAGGGGGCAAGCGTTGTCCGGAATGATTGGGCGTAAAGGGCGCGTAGGCGGCCAACTAAGTCTGGAGTGAAAGTCCTGCTTTTAAGGTGGGAATTGCTTTGGAAACTGGATGGCTTGAGTGCAGGAGAGGTAAGCGGAATTCCCGGTGTAGCGGTGAAATGCGTAGAGATCGGGAGGAACACCAGTGGCGAAGGCGGCTTACTGGACTGTAACTGACGCTGAGGCGCGAAAGTGTGGGGAGCAAACAGG</Data></Cell>
   </Row>
   <Row ss:Height="15.75">
    <Cell ss:StyleID="s31"><Data ss:Type="String">Seq_239</Data></Cell>
    <Cell ss:StyleID="s32"><Data ss:Type="Number">75.445921165683103</Data></Cell>
    <Cell ss:StyleID="s33"><Data ss:Type="Number">0.109973119547674</Data></Cell>
    <Cell ss:StyleID="s34"><Data ss:Type="Number">1.9230759284213198E-124</Data></Cell>
    <Cell ss:StyleID="s31"><Data ss:Type="String">k__Bacteria</Data></Cell>
    <Cell ss:StyleID="s35"><Data ss:Type="String">p__Firmicutes</Data></Cell>
    <Cell ss:StyleID="s35"><Data ss:Type="String">c__Clostridia</Data></Cell>
    <Cell ss:StyleID="s35"><Data ss:Type="String">o__Clostridiales</Data></Cell>
    <Cell ss:StyleID="s35"><Data ss:Type="String">f__Clostridiaceae</Data></Cell>
    <Cell ss:StyleID="s35"><Data ss:Type="String">g__Clostridium</Data></Cell>
    <Cell ss:StyleID="s36"><Data ss:Type="String">s__</Data></Cell>
    <Cell ss:StyleID="s31"><Data ss:Type="Number">100</Data></Cell>
    <Cell ss:StyleID="s35"><Data ss:Type="Number">100</Data></Cell>
    <Cell ss:StyleID="s35"><Data ss:Type="Number">100</Data></Cell>
    <Cell ss:StyleID="s35"><Data ss:Type="Number">100</Data></Cell>
    <Cell ss:StyleID="s35"><Data ss:Type="Number">98</Data></Cell>
    <Cell ss:StyleID="s35"><Data ss:Type="Number">98</Data></Cell>
    <Cell ss:StyleID="s36"><Data ss:Type="Number">98</Data></Cell>
    <Cell ss:StyleID="s16"><Data ss:Type="String">TACGTAGGTGACAAGCGTTGTCCGGATTTACTGGGTGTAAAGGGCGCGTAGGCGGACTGTCAAGTCAGTCGTGAAATACCGGGGCTTAACCCCGGGGCTGCGATTGAAACTGACAGCCTTGAGTATCGGAGAGGAAAGCGGAATTCCTAGTGTAGCGGTGAAATGCGTAGATATTAGGAGGAACACCAGTGGCGAAGGCGGCTTTCTGGACGACAACTGACGCTGAGGCGCGAAAGTGTGGGGAGCAAACAGG</Data></Cell>
   </Row>
   <Row ss:Height="15.75">
    <Cell ss:StyleID="s31"><Data ss:Type="String">Seq_24</Data></Cell>
    <Cell ss:StyleID="s32"><Data ss:Type="Number">65.910806642927497</Data></Cell>
    <Cell ss:StyleID="s33"><Data ss:Type="Number">0.12579158246797101</Data></Cell>
    <Cell ss:StyleID="s34"><Data ss:Type="Number">6.9812041964850501E-158</Data></Cell>
    <Cell ss:StyleID="s31"><Data ss:Type="String">k__Bacteria</Data></Cell>
    <Cell ss:StyleID="s35"><Data ss:Type="String">p__Firmicutes</Data></Cell>
    <Cell ss:StyleID="s35"><Data ss:Type="String">c__Clostridia</Data></Cell>
    <Cell ss:StyleID="s35"><Data ss:Type="String">o__Clostridiales</Data></Cell>
    <Cell ss:StyleID="s35"><Data ss:Type="String">f__Veillonellaceae</Data></Cell>
    <Cell ss:StyleID="s35"><Data ss:Type="String">g__Dialister</Data></Cell>
    <Cell ss:StyleID="s36"><Data ss:Type="String">s__</Data></Cell>
    <Cell ss:StyleID="s31"><Data ss:Type="Number">100</Data></Cell>
    <Cell ss:StyleID="s35"><Data ss:Type="Number">100</Data></Cell>
    <Cell ss:StyleID="s35"><Data ss:Type="Number">100</Data></Cell>
    <Cell ss:StyleID="s35"><Data ss:Type="Number">100</Data></Cell>
    <Cell ss:StyleID="s35"><Data ss:Type="Number">100</Data></Cell>
    <Cell ss:StyleID="s35"><Data ss:Type="Number">100</Data></Cell>
    <Cell ss:StyleID="s36"><Data ss:Type="Number">100</Data></Cell>
    <Cell ss:StyleID="s16"><Data ss:Type="String">TACGTAGGTGGCAAGCGTTGTCCGGAATTATTGGGCGTAAAGCGCGCGCAGGCGGCTTCTTAAGTCCATCTTAAAAGTGCGGGGCTTAACCCCGTGATGGGATGGAAACTGAGAGGCTGGAGTATCGGAGAGGAAAGTGGAATTCCTAGTGTAGCGGTGAAATGCGTAGAGATTAGGAAGAACACCGGTGGCGAAGGCGACTTTCTGGACGACAACTGACGCTGAGGCGCGAAAGCGTGGGGAGCAAACAGG</Data></Cell>
   </Row>
   <Row ss:Height="15.75">
    <Cell ss:StyleID="s31"><Data ss:Type="String">Seq_247</Data></Cell>
    <Cell ss:StyleID="s32"><Data ss:Type="Number">126.870378004443</Data></Cell>
    <Cell ss:StyleID="s33"><Data ss:Type="Number">6.12827868147073E-2</Data></Cell>
    <Cell ss:StyleID="s34"><Data ss:Type="Number">2.57957714923788E-11</Data></Cell>
    <Cell ss:StyleID="s31"><Data ss:Type="String">k__Bacteria</Data></Cell>
    <Cell ss:StyleID="s35"><Data ss:Type="String">p__Firmicutes</Data></Cell>
    <Cell ss:StyleID="s35"><Data ss:Type="String">c__Clostridia</Data></Cell>
    <Cell ss:StyleID="s35"><Data ss:Type="String">o__Clostridiales</Data></Cell>
    <Cell ss:StyleID="s35"><Data ss:Type="String">f__Ruminococcaceae</Data></Cell>
    <Cell ss:StyleID="s35"><Data ss:Type="String">g__</Data></Cell>
    <Cell ss:StyleID="s36"><Data ss:Type="String">s__</Data></Cell>
    <Cell ss:StyleID="s31"><Data ss:Type="Number">100</Data></Cell>
    <Cell ss:StyleID="s35"><Data ss:Type="Number">99</Data></Cell>
    <Cell ss:StyleID="s35"><Data ss:Type="Number">99</Data></Cell>
    <Cell ss:StyleID="s35"><Data ss:Type="Number">99</Data></Cell>
    <Cell ss:StyleID="s35"><Data ss:Type="Number">99</Data></Cell>
    <Cell ss:StyleID="s35"><Data ss:Type="Number">22</Data></Cell>
    <Cell ss:StyleID="s36"><Data ss:Type="Number">22</Data></Cell>
    <Cell ss:StyleID="s16"><Data ss:Type="String">TACGTAGGTGGCAAGCGTTGTCCGGAATTACTGGGTGTAAAGGGAGCGTAGGCGGGCAGGCAAGTCAGGCGTGAAATATATCGGCTCAACCGGTATCTGCGCTTGAAACTGCAGGTCTTGAGTGAAGTAGAGGTTGGCGGAATTCCTAGTGTAGCGGTGAAATGCGTAGATATTAGGAGGAACACCAGTGGCGAAGGCGGCCAACTGGGCTTTTACTGACGCTGAGGCTCGAAAGTGTGGGGAGCAAACAGG</Data></Cell>
   </Row>
   <Row ss:Height="15.75">
    <Cell ss:StyleID="s31"><Data ss:Type="String">Seq_25</Data></Cell>
    <Cell ss:StyleID="s32"><Data ss:Type="Number">106.02267326457201</Data></Cell>
    <Cell ss:StyleID="s33"><Data ss:Type="Number">7.0792060250931196E-2</Data></Cell>
    <Cell ss:StyleID="s34"><Data ss:Type="Number">5.6683069269653997E-51</Data></Cell>
    <Cell ss:StyleID="s31"><Data ss:Type="String">k__Bacteria</Data></Cell>
    <Cell ss:StyleID="s35"><Data ss:Type="String">p__Firmicutes</Data></Cell>
    <Cell ss:StyleID="s35"><Data ss:Type="String">c__Clostridia</Data></Cell>
    <Cell ss:StyleID="s35"><Data ss:Type="String">o__Clostridiales</Data></Cell>
    <Cell ss:StyleID="s35"><Data ss:Type="String">f__Ruminococcaceae</Data></Cell>
    <Cell ss:StyleID="s35"><Data ss:Type="String">g__Ruminococcus</Data></Cell>
    <Cell ss:StyleID="s36"><Data ss:Type="String">s__</Data></Cell>
    <Cell ss:StyleID="s31"><Data ss:Type="Number">100</Data></Cell>
    <Cell ss:StyleID="s35"><Data ss:Type="Number">100</Data></Cell>
    <Cell ss:StyleID="s35"><Data ss:Type="Number">100</Data></Cell>
    <Cell ss:StyleID="s35"><Data ss:Type="Number">100</Data></Cell>
    <Cell ss:StyleID="s35"><Data ss:Type="Number">100</Data></Cell>
    <Cell ss:StyleID="s35"><Data ss:Type="Number">100</Data></Cell>
    <Cell ss:StyleID="s36"><Data ss:Type="Number">99</Data></Cell>
    <Cell ss:StyleID="s16"><Data ss:Type="String">TACGTAGGGAGCAAGCGTTATCCGGATTTACTGGGTGTAAAGGGTGCGTAGGCGGCTTGGTAAGTCAGATGTGAAATGTATGGGCTCAACCCATGCACTGCATTTGAAACTATTGAGCTTGAGTGAAGTAGAGGTAGGCGGAATTCCCTGTGTAGCGGTGAAATGCGTAGAGATAGGGAGGAACACCAGTGGCGAAGGCGGCCTACTGGGCTTTAACTGACGCTGAGGCACGAAAGCGTGGGTAGCAAACAGG</Data></Cell>
   </Row>
   <Row ss:Height="15.75">
    <Cell ss:StyleID="s31"><Data ss:Type="String">Seq_26</Data></Cell>
    <Cell ss:StyleID="s32"><Data ss:Type="Number">32.220081011122602</Data></Cell>
    <Cell ss:StyleID="s33"><Data ss:Type="Number">0.24230397638842099</Data></Cell>
    <Cell ss:StyleID="s34"><Data ss:Type="Number">3.83916920431763E-300</Data></Cell>
    <Cell ss:StyleID="s31"><Data ss:Type="String">k__Bacteria</Data></Cell>
    <Cell ss:StyleID="s35"><Data ss:Type="String">p__Firmicutes</Data></Cell>
    <Cell ss:StyleID="s35"><Data ss:Type="String">c__Clostridia</Data></Cell>
    <Cell ss:StyleID="s35"><Data ss:Type="String">o__Clostridiales</Data></Cell>
    <Cell ss:StyleID="s35"><Data ss:Type="String">f__Ruminococcaceae</Data></Cell>
    <Cell ss:StyleID="s35"><Data ss:Type="String">g__Ruminococcus</Data></Cell>
    <Cell ss:StyleID="s36"><Data ss:Type="String">s__bromii</Data></Cell>
    <Cell ss:StyleID="s31"><Data ss:Type="Number">100</Data></Cell>
    <Cell ss:StyleID="s35"><Data ss:Type="Number">100</Data></Cell>
    <Cell ss:StyleID="s35"><Data ss:Type="Number">100</Data></Cell>
    <Cell ss:StyleID="s35"><Data ss:Type="Number">100</Data></Cell>
    <Cell ss:StyleID="s35"><Data ss:Type="Number">100</Data></Cell>
    <Cell ss:StyleID="s35"><Data ss:Type="Number">100</Data></Cell>
    <Cell ss:StyleID="s36"><Data ss:Type="Number">100</Data></Cell>
    <Cell ss:StyleID="s16"><Data ss:Type="String">TACGTAGGGAGCAAGCGTTGTCCGGATTTACTGGGTGTAAAGGGTGCGTAGGCGGCTTTGCAAGTCAGATGTGAAATCTATGGGCTCAACCCATAAACTGCATTTGAAACTGTAGAGCTTGAGTGAAGTAGAGGCAGGCGGAATTCCCCGTGTAGCGGTGAAATGCGTAGAGATGGGGAGGAACACCAGTGGCGAAGGCGGCCTGCTGGGCTTTAACTGACGCTGAGGCACGAAAGCGTGGGTAGCAAACAGG</Data></Cell>
   </Row>
   <Row ss:Height="15.75">
    <Cell ss:StyleID="s31"><Data ss:Type="String">Seq_260</Data></Cell>
    <Cell ss:StyleID="s32"><Data ss:Type="Number">51.065390487557899</Data></Cell>
    <Cell ss:StyleID="s33"><Data ss:Type="Number">0.164875118856149</Data></Cell>
    <Cell ss:StyleID="s34"><Data ss:Type="Number">8.5310304970316304E-195</Data></Cell>
    <Cell ss:StyleID="s31"><Data ss:Type="String">k__Bacteria</Data></Cell>
    <Cell ss:StyleID="s35"><Data ss:Type="String">p__Firmicutes</Data></Cell>
    <Cell ss:StyleID="s35"><Data ss:Type="String">c__Clostridia</Data></Cell>
    <Cell ss:StyleID="s35"><Data ss:Type="String">o__Clostridiales</Data></Cell>
    <Cell ss:StyleID="s35"><Data ss:Type="String">f__Ruminococcaceae</Data></Cell>
    <Cell ss:StyleID="s35"><Data ss:Type="String">g__</Data></Cell>
    <Cell ss:StyleID="s36"><Data ss:Type="String">s__</Data></Cell>
    <Cell ss:StyleID="s31"><Data ss:Type="Number">100</Data></Cell>
    <Cell ss:StyleID="s35"><Data ss:Type="Number">100</Data></Cell>
    <Cell ss:StyleID="s35"><Data ss:Type="Number">100</Data></Cell>
    <Cell ss:StyleID="s35"><Data ss:Type="Number">100</Data></Cell>
    <Cell ss:StyleID="s35"><Data ss:Type="Number">100</Data></Cell>
    <Cell ss:StyleID="s35"><Data ss:Type="Number">87</Data></Cell>
    <Cell ss:StyleID="s36"><Data ss:Type="Number">87</Data></Cell>
    <Cell ss:StyleID="s16"><Data ss:Type="String">TACGTAGGTGGCAAGCGTTGTCCGGATTTACTGGGTGTAAAGGGCGCGTAGGCGGGATGGCAAGTCAGATGTGAAATCCATGGGCTCAACCCATGAACTGCATTTGAAACTGTCGTTCTTGAGTATCGGAGAGGCAAGCGGAATTCCTAGTGTAGCGGTGAAATGCGTAGATATTAGGAGGAACACCAGTGGCGAAGGCGGCTTGCTGGACGACAACTGACGCTGAGGCGCGAAAGCGTGGGGAGCAAACAGG</Data></Cell>
   </Row>
   <Row ss:Height="15.75">
    <Cell ss:StyleID="s31"><Data ss:Type="String">Seq_266</Data></Cell>
    <Cell ss:StyleID="s32"><Data ss:Type="Number">70.620946457836197</Data></Cell>
    <Cell ss:StyleID="s33"><Data ss:Type="Number">0.118310447462681</Data></Cell>
    <Cell ss:StyleID="s34"><Data ss:Type="Number">1.1727649172782999E-128</Data></Cell>
    <Cell ss:StyleID="s31"><Data ss:Type="String">k__Bacteria</Data></Cell>
    <Cell ss:StyleID="s35"><Data ss:Type="String">p__Firmicutes</Data></Cell>
    <Cell ss:StyleID="s35"><Data ss:Type="String">c__Clostridia</Data></Cell>
    <Cell ss:StyleID="s35"><Data ss:Type="String">o__Clostridiales</Data></Cell>
    <Cell ss:StyleID="s35"><Data ss:Type="String">f__Lachnospiraceae</Data></Cell>
    <Cell ss:StyleID="s35"><Data ss:Type="String">g__</Data></Cell>
    <Cell ss:StyleID="s36"/>
    <Cell ss:StyleID="s31"><Data ss:Type="Number">100</Data></Cell>
    <Cell ss:StyleID="s35"><Data ss:Type="Number">100</Data></Cell>
    <Cell ss:StyleID="s35"><Data ss:Type="Number">100</Data></Cell>
    <Cell ss:StyleID="s35"><Data ss:Type="Number">100</Data></Cell>
    <Cell ss:StyleID="s35"><Data ss:Type="Number">100</Data></Cell>
    <Cell ss:StyleID="s35"><Data ss:Type="Number">55</Data></Cell>
    <Cell ss:StyleID="s36"><Data ss:Type="Number">55</Data></Cell>
    <Cell ss:StyleID="s16"><Data ss:Type="String">TACGTAGGGGGCAAGCGTTATCCGGATTTACTGGGTGTAAAGGGAGCGTAGGCGGTCTGGCAAGCCAGAAGTGAAAGCCCGGGGCTTAACCCCGGGACTGCTTTTGGAACTGTTAGACTAGAGTGTCGGAGAGGTAAGTGGAATTCCTAGTGTAGCGGTGAAATGCGTAGATATTAGGAGGAACACCAGTGGCGAAGGCGGCTTACTGGACGATAACTGACGCTGAGGCTCGAAAGCGTGGGGAGCAAACAGG</Data></Cell>
   </Row>
   <Row ss:Height="15.75">
    <Cell ss:StyleID="s31"><Data ss:Type="String">Seq_27</Data></Cell>
    <Cell ss:StyleID="s32"><Data ss:Type="Number">35.615368514681599</Data></Cell>
    <Cell ss:StyleID="s33"><Data ss:Type="Number">0.22167582590819401</Data></Cell>
    <Cell ss:StyleID="s34"><Data ss:Type="Number">7.2210953905462302E-289</Data></Cell>
    <Cell ss:StyleID="s31"><Data ss:Type="String">k__Bacteria</Data></Cell>
    <Cell ss:StyleID="s35"><Data ss:Type="String">p__Firmicutes</Data></Cell>
    <Cell ss:StyleID="s35"><Data ss:Type="String">c__Clostridia</Data></Cell>
    <Cell ss:StyleID="s35"><Data ss:Type="String">o__Clostridiales</Data></Cell>
    <Cell ss:StyleID="s35"><Data ss:Type="String">f__Lachnospiraceae</Data></Cell>
    <Cell ss:StyleID="s35"><Data ss:Type="String">g__Roseburia</Data></Cell>
    <Cell ss:StyleID="s36"><Data ss:Type="String">s__</Data></Cell>
    <Cell ss:StyleID="s31"><Data ss:Type="Number">100</Data></Cell>
    <Cell ss:StyleID="s35"><Data ss:Type="Number">100</Data></Cell>
    <Cell ss:StyleID="s35"><Data ss:Type="Number">100</Data></Cell>
    <Cell ss:StyleID="s35"><Data ss:Type="Number">100</Data></Cell>
    <Cell ss:StyleID="s35"><Data ss:Type="Number">100</Data></Cell>
    <Cell ss:StyleID="s35"><Data ss:Type="Number">100</Data></Cell>
    <Cell ss:StyleID="s36"><Data ss:Type="Number">99</Data></Cell>
    <Cell ss:StyleID="s16"><Data ss:Type="String">TACGTATGGTGCAAGCGTTATCCGGATTTACTGGGTGTAAAGGGAGCGCAGGCGGAAGGCTAAGTCTGATGTGAAAGCCCGGGGCTCAACCCCGGTACTGCATTGGAAACTGGTCATCTAGAGTGTCGGAGGGGTAAGTGGAATTCCTAGTGTAGCGGTGAAATGCGTAGATATTAGGAGGAACACCAGTGGCGAAGGCGGCTTACTGGACGATAACTGACGCTGAGGCTCGAAAGCGTGGGGAGCAAACAGG</Data></Cell>
   </Row>
   <Row ss:Height="15.75">
    <Cell ss:StyleID="s31"><Data ss:Type="String">Seq_274</Data></Cell>
    <Cell ss:StyleID="s32"><Data ss:Type="Number">128.27402857884101</Data></Cell>
    <Cell ss:StyleID="s33"><Data ss:Type="Number">5.3036963042530701E-2</Data></Cell>
    <Cell ss:StyleID="s34"><Data ss:Type="Number">5.7327712058477403E-17</Data></Cell>
    <Cell ss:StyleID="s31"><Data ss:Type="String">k__Bacteria</Data></Cell>
    <Cell ss:StyleID="s35"><Data ss:Type="String">p__Firmicutes</Data></Cell>
    <Cell ss:StyleID="s35"><Data ss:Type="String">c__Clostridia</Data></Cell>
    <Cell ss:StyleID="s35"><Data ss:Type="String">o__Clostridiales</Data></Cell>
    <Cell ss:StyleID="s35"><Data ss:Type="String">f__</Data></Cell>
    <Cell ss:StyleID="s35"><Data ss:Type="String">g__</Data></Cell>
    <Cell ss:StyleID="s36"><Data ss:Type="String">s__</Data></Cell>
    <Cell ss:StyleID="s31"><Data ss:Type="Number">100</Data></Cell>
    <Cell ss:StyleID="s35"><Data ss:Type="Number">99</Data></Cell>
    <Cell ss:StyleID="s35"><Data ss:Type="Number">99</Data></Cell>
    <Cell ss:StyleID="s35"><Data ss:Type="Number">99</Data></Cell>
    <Cell ss:StyleID="s35"><Data ss:Type="Number">57</Data></Cell>
    <Cell ss:StyleID="s35"><Data ss:Type="Number">57</Data></Cell>
    <Cell ss:StyleID="s36"><Data ss:Type="Number">57</Data></Cell>
    <Cell ss:StyleID="s16"><Data ss:Type="String">TACGTAGGTGGCAAGCGTTGTCCGGATTTACTGGGTGTAAAGGGCGTGTAGGCGGGTAGACAAGTCAGATGTGAAATACCGGGGCTCAACTCCGGGGCTGCATTTGAAACTGTATATCTTGAGTGTCGGAGAGGAAAGCGGAATTCCTAGTGTAGCGGTGAAATGCGTAGATATTAGGAGGAACACCAGTGGCGAAGGCGGCTTTCTGGACGATAACTGACGCTGAGGCGCGAAAGCGTGGGGAGCAAACAGG</Data></Cell>
   </Row>
   <Row ss:Height="15.75">
    <Cell ss:StyleID="s31"><Data ss:Type="String">Seq_276</Data></Cell>
    <Cell ss:StyleID="s32"><Data ss:Type="Number">88.611486763390701</Data></Cell>
    <Cell ss:StyleID="s33"><Data ss:Type="Number">9.1246718303282404E-2</Data></Cell>
    <Cell ss:StyleID="s34"><Data ss:Type="Number">3.2927906266672097E-86</Data></Cell>
    <Cell ss:StyleID="s31"><Data ss:Type="String">k__Bacteria</Data></Cell>
    <Cell ss:StyleID="s35"><Data ss:Type="String">p__Firmicutes</Data></Cell>
    <Cell ss:StyleID="s35"><Data ss:Type="String">c__Clostridia</Data></Cell>
    <Cell ss:StyleID="s35"><Data ss:Type="String">o__Clostridiales</Data></Cell>
    <Cell ss:StyleID="s35"><Data ss:Type="String">f__Christensenellaceae</Data></Cell>
    <Cell ss:StyleID="s35"><Data ss:Type="String">g__</Data></Cell>
    <Cell ss:StyleID="s36"><Data ss:Type="String">s__</Data></Cell>
    <Cell ss:StyleID="s31"><Data ss:Type="Number">100</Data></Cell>
    <Cell ss:StyleID="s35"><Data ss:Type="Number">100</Data></Cell>
    <Cell ss:StyleID="s35"><Data ss:Type="Number">100</Data></Cell>
    <Cell ss:StyleID="s35"><Data ss:Type="Number">100</Data></Cell>
    <Cell ss:StyleID="s35"><Data ss:Type="Number">100</Data></Cell>
    <Cell ss:StyleID="s35"><Data ss:Type="Number">100</Data></Cell>
    <Cell ss:StyleID="s36"><Data ss:Type="Number">100</Data></Cell>
    <Cell ss:StyleID="s16"><Data ss:Type="String">TACGTAGGGGGCGAGCGTTGTCCGGAATTACTGGGCGTAAAGGGAGCGTAGGCGGTCTGATAAGTTGGATGTGAAATACCCGGGCTTAACTTGGGGGGTGCATCCAATACTGTTGGACTAGAGTACAGGAGAGGAAAGCGGAATTCCTAGTGTAGCGGTGAAATGCATAGATATTAGGAGGAACATCGGTGGCGAAGGCGGCTTTCTGGACTGCAACTGACGCTGAGGCTCGAAAGCGTGGGGAGCAAACAGG</Data></Cell>
   </Row>
   <Row ss:Height="15.75">
    <Cell ss:StyleID="s31"><Data ss:Type="String">Seq_28</Data></Cell>
    <Cell ss:StyleID="s32"><Data ss:Type="Number">124.95870429112701</Data></Cell>
    <Cell ss:StyleID="s33"><Data ss:Type="Number">5.59951207467103E-2</Data></Cell>
    <Cell ss:StyleID="s34"><Data ss:Type="Number">5.0350081491058597E-20</Data></Cell>
    <Cell ss:StyleID="s31"><Data ss:Type="String">k__Bacteria</Data></Cell>
    <Cell ss:StyleID="s35"><Data ss:Type="String">p__Bacteroidetes</Data></Cell>
    <Cell ss:StyleID="s35"><Data ss:Type="String">c__Bacteroidia</Data></Cell>
    <Cell ss:StyleID="s35"><Data ss:Type="String">o__Bacteroidales</Data></Cell>
    <Cell ss:StyleID="s35"><Data ss:Type="String">f__Bacteroidaceae</Data></Cell>
    <Cell ss:StyleID="s35"><Data ss:Type="String">g__Bacteroides</Data></Cell>
    <Cell ss:StyleID="s36"><Data ss:Type="String">s__fragilis</Data></Cell>
    <Cell ss:StyleID="s31"><Data ss:Type="Number">100</Data></Cell>
    <Cell ss:StyleID="s35"><Data ss:Type="Number">100</Data></Cell>
    <Cell ss:StyleID="s35"><Data ss:Type="Number">100</Data></Cell>
    <Cell ss:StyleID="s35"><Data ss:Type="Number">100</Data></Cell>
    <Cell ss:StyleID="s35"><Data ss:Type="Number">100</Data></Cell>
    <Cell ss:StyleID="s35"><Data ss:Type="Number">100</Data></Cell>
    <Cell ss:StyleID="s36"><Data ss:Type="Number">96</Data></Cell>
    <Cell ss:StyleID="s16"><Data ss:Type="String">TACGGAGGATCCGAGCGTTATCCGGATTTATTGGGTTTAAAGGGAGCGTAGGTGGACTGGTAAGTCAGTTGTGAAAGTTTGCGGCTCAACCGTAAAATTGCAGTTGATACTGTCAGTCTTGAGTACAGTAGAGGTGGGCGGAATTCGTGGTGTAGCGGTGAAATGCTTAGATATCACGAAGAACTCCGATTGCGAAGGCAGCTCACTGGACTGCAACTGACACTGATGCTCGAAAGTGTGGGTATCAAACAGG</Data></Cell>
   </Row>
   <Row ss:Height="15.75">
    <Cell ss:StyleID="s31"><Data ss:Type="String">Seq_289</Data></Cell>
    <Cell ss:StyleID="s32"><Data ss:Type="Number">127.50995931773301</Data></Cell>
    <Cell ss:StyleID="s33"><Data ss:Type="Number">5.2890633102109702E-2</Data></Cell>
    <Cell ss:StyleID="s34"><Data ss:Type="Number">7.0067679823718595E-20</Data></Cell>
    <Cell ss:StyleID="s31"><Data ss:Type="String">k__Bacteria</Data></Cell>
    <Cell ss:StyleID="s35"><Data ss:Type="String">p__Firmicutes</Data></Cell>
    <Cell ss:StyleID="s35"><Data ss:Type="String">c__Clostridia</Data></Cell>
    <Cell ss:StyleID="s35"><Data ss:Type="String">o__Clostridiales</Data></Cell>
    <Cell ss:StyleID="s35"><Data ss:Type="String">f__Ruminococcaceae</Data></Cell>
    <Cell ss:StyleID="s35"><Data ss:Type="String">g__Ruminococcus</Data></Cell>
    <Cell ss:StyleID="s36"><Data ss:Type="String">s__</Data></Cell>
    <Cell ss:StyleID="s31"><Data ss:Type="Number">100</Data></Cell>
    <Cell ss:StyleID="s35"><Data ss:Type="Number">100</Data></Cell>
    <Cell ss:StyleID="s35"><Data ss:Type="Number">100</Data></Cell>
    <Cell ss:StyleID="s35"><Data ss:Type="Number">100</Data></Cell>
    <Cell ss:StyleID="s35"><Data ss:Type="Number">100</Data></Cell>
    <Cell ss:StyleID="s35"><Data ss:Type="Number">100</Data></Cell>
    <Cell ss:StyleID="s36"><Data ss:Type="Number">100</Data></Cell>
    <Cell ss:StyleID="s16"><Data ss:Type="String">TACGTAGGGAGCGAGCGTTGTCCGGATTTACTGGGTGTAAAGGGTGCGTAGGCGGATCTGCAAGTCAGTAGTGAAATCCCAGGGCTTAACCCTGGAACTGCTATTGAAACTGTGGGTCTTGAGTGAGGTAGAGGCAGGCGGAATTCCCGGTGTAGCGGTGAAATGCGTAGAGATCGGGAGGAACACCAGTGGCGAAGGCGGCCTGCTGGGCCTTAACTGACGCTGAGGCACGAAAGCATGGGTAGCAAACAGG</Data></Cell>
   </Row>
   <Row ss:Height="15.75">
    <Cell ss:StyleID="s31"><Data ss:Type="String">Seq_29</Data></Cell>
    <Cell ss:StyleID="s32"><Data ss:Type="Number">73.778537360200204</Data></Cell>
    <Cell ss:StyleID="s33"><Data ss:Type="Number">0.10961974552961801</Data></Cell>
    <Cell ss:StyleID="s34"><Data ss:Type="Number">1.3728434825495999E-139</Data></Cell>
    <Cell ss:StyleID="s31"><Data ss:Type="String">k__Bacteria</Data></Cell>
    <Cell ss:StyleID="s35"><Data ss:Type="String">p__Firmicutes</Data></Cell>
    <Cell ss:StyleID="s35"><Data ss:Type="String">c__Clostridia</Data></Cell>
    <Cell ss:StyleID="s35"><Data ss:Type="String">o__Clostridiales</Data></Cell>
    <Cell ss:StyleID="s35"><Data ss:Type="String">f__Ruminococcaceae</Data></Cell>
    <Cell ss:StyleID="s35"><Data ss:Type="String">g__</Data></Cell>
    <Cell ss:StyleID="s36"><Data ss:Type="String">s__</Data></Cell>
    <Cell ss:StyleID="s31"><Data ss:Type="Number">100</Data></Cell>
    <Cell ss:StyleID="s35"><Data ss:Type="Number">100</Data></Cell>
    <Cell ss:StyleID="s35"><Data ss:Type="Number">100</Data></Cell>
    <Cell ss:StyleID="s35"><Data ss:Type="Number">100</Data></Cell>
    <Cell ss:StyleID="s35"><Data ss:Type="Number">100</Data></Cell>
    <Cell ss:StyleID="s35"><Data ss:Type="Number">50</Data></Cell>
    <Cell ss:StyleID="s36"><Data ss:Type="Number">50</Data></Cell>
    <Cell ss:StyleID="s16"><Data ss:Type="String">TACGTAGGTGGCAAGCGTTGTCCGGAATTACTGGGTGTAAAGGGAGCGCAGGCGGGAAATCAAGTTGGATGTGAAATGTCGGGGCTTAACCCCGGAACTGCATCCAAAACTGATATTCTTGAGTGAAGTAGAGGTAGGCGGAATTCCGAGTGTAGCGGTGAAATGCGTAGATATTCGGAGGAACACCAGTGGCGAAGGCGGCCTACTGGGCTTTAACTGACGCTGAGGCTCGAAAGTGTGGGGAGCAAACAGG</Data></Cell>
   </Row>
   <Row ss:Height="15.75">
    <Cell ss:StyleID="s31"><Data ss:Type="String">Seq_3</Data></Cell>
    <Cell ss:StyleID="s32"><Data ss:Type="Number">3.7222622925230899</Data></Cell>
    <Cell ss:StyleID="s33"><Data ss:Type="Number">0.84512868797848995</Data></Cell>
    <Cell ss:StyleID="s34"><Data ss:Type="Number">0</Data></Cell>
    <Cell ss:StyleID="s31"><Data ss:Type="String">k__Bacteria</Data></Cell>
    <Cell ss:StyleID="s35"><Data ss:Type="String">p__Firmicutes</Data></Cell>
    <Cell ss:StyleID="s35"><Data ss:Type="String">c__Clostridia</Data></Cell>
    <Cell ss:StyleID="s35"><Data ss:Type="String">o__Clostridiales</Data></Cell>
    <Cell ss:StyleID="s35"><Data ss:Type="String">f__Ruminococcaceae</Data></Cell>
    <Cell ss:StyleID="s35"><Data ss:Type="String">g__Faecalibacterium</Data></Cell>
    <Cell ss:StyleID="s36"><Data ss:Type="String">s__prausnitzii</Data></Cell>
    <Cell ss:StyleID="s31"><Data ss:Type="Number">100</Data></Cell>
    <Cell ss:StyleID="s35"><Data ss:Type="Number">100</Data></Cell>
    <Cell ss:StyleID="s35"><Data ss:Type="Number">100</Data></Cell>
    <Cell ss:StyleID="s35"><Data ss:Type="Number">100</Data></Cell>
    <Cell ss:StyleID="s35"><Data ss:Type="Number">100</Data></Cell>
    <Cell ss:StyleID="s35"><Data ss:Type="Number">100</Data></Cell>
    <Cell ss:StyleID="s36"><Data ss:Type="Number">100</Data></Cell>
    <Cell ss:StyleID="s16"><Data ss:Type="String">AACGTAGGTCACAAGCGTTGTCCGGAATTACTGGGTGTAAAGGGAGCGCAGGCGGGAAGACAAGTTGGAAGTGAAATCTATGGGCTCAACCCATAAACTGCTTTCAAAACTGTTTTTCTTGAGTAGTGCAGAGGTAGGCGGAATTCCCGGTGTAGCGGTGGAATGCGTAGATATCGGGAGGAACACCAGTGGCGAAGGCGGCCTACTGGGCACCAACTGACGCTGAGGCTCGAAAGTGTGGGTAGCAAACAGG</Data></Cell>
   </Row>
   <Row ss:Height="15.75">
    <Cell ss:StyleID="s31"><Data ss:Type="String">Seq_30</Data></Cell>
    <Cell ss:StyleID="s32"><Data ss:Type="Number">22.155065703395401</Data></Cell>
    <Cell ss:StyleID="s33"><Data ss:Type="Number">0.322294322699127</Data></Cell>
    <Cell ss:StyleID="s34"><Data ss:Type="Number">0</Data></Cell>
    <Cell ss:StyleID="s31"><Data ss:Type="String">k__Bacteria</Data></Cell>
    <Cell ss:StyleID="s35"><Data ss:Type="String">p__Firmicutes</Data></Cell>
    <Cell ss:StyleID="s35"><Data ss:Type="String">c__Clostridia</Data></Cell>
    <Cell ss:StyleID="s35"><Data ss:Type="String">o__Clostridiales</Data></Cell>
    <Cell ss:StyleID="s35"><Data ss:Type="String">f__Clostridiaceae</Data></Cell>
    <Cell ss:StyleID="s35"><Data ss:Type="String">g__SMB53</Data></Cell>
    <Cell ss:StyleID="s36"><Data ss:Type="String">s__</Data></Cell>
    <Cell ss:StyleID="s31"><Data ss:Type="Number">100</Data></Cell>
    <Cell ss:StyleID="s35"><Data ss:Type="Number">100</Data></Cell>
    <Cell ss:StyleID="s35"><Data ss:Type="Number">100</Data></Cell>
    <Cell ss:StyleID="s35"><Data ss:Type="Number">100</Data></Cell>
    <Cell ss:StyleID="s35"><Data ss:Type="Number">92</Data></Cell>
    <Cell ss:StyleID="s35"><Data ss:Type="Number">92</Data></Cell>
    <Cell ss:StyleID="s36"><Data ss:Type="Number">92</Data></Cell>
    <Cell ss:StyleID="s16"><Data ss:Type="String">TACGTAGGGGGCTAGCGTTATCCGGAATTACTGGGCGTAAAGGGTGCGTAGGTGGTTTCTTAAGTCAGAGGTGAAAGGCTACGGCTCAACCGTAGTAAGCCTTTGAAACTGGGAAACTTGAGTGCAGGAGAGGAGAGTGGAATTCCTAGTGTAGCGGTGAAATGCGTAGATATTAGGAGGAACACCAGTTGCGAAGGCGGCTCTCTGGACTGTAACTGACACTGAGGCACGAAAGCGTGGGGAGCAAACAGG</Data></Cell>
   </Row>
   <Row ss:Height="15.75">
    <Cell ss:StyleID="s31"><Data ss:Type="String">Seq_301</Data></Cell>
    <Cell ss:StyleID="s32"><Data ss:Type="Number">131.74683898419701</Data></Cell>
    <Cell ss:StyleID="s33"><Data ss:Type="Number">4.9456111605378203E-2</Data></Cell>
    <Cell ss:StyleID="s34"><Data ss:Type="Number">4.5728903015126897E-15</Data></Cell>
    <Cell ss:StyleID="s31"><Data ss:Type="String">k__Bacteria</Data></Cell>
    <Cell ss:StyleID="s35"><Data ss:Type="String">p__Firmicutes</Data></Cell>
    <Cell ss:StyleID="s35"><Data ss:Type="String">c__Clostridia</Data></Cell>
    <Cell ss:StyleID="s35"><Data ss:Type="String">o__Clostridiales</Data></Cell>
    <Cell ss:StyleID="s35"><Data ss:Type="String">f__Ruminococcaceae</Data></Cell>
    <Cell ss:StyleID="s35"><Data ss:Type="String">g__Ruminococcus</Data></Cell>
    <Cell ss:StyleID="s36"><Data ss:Type="String">s__</Data></Cell>
    <Cell ss:StyleID="s31"><Data ss:Type="Number">100</Data></Cell>
    <Cell ss:StyleID="s35"><Data ss:Type="Number">99</Data></Cell>
    <Cell ss:StyleID="s35"><Data ss:Type="Number">99</Data></Cell>
    <Cell ss:StyleID="s35"><Data ss:Type="Number">99</Data></Cell>
    <Cell ss:StyleID="s35"><Data ss:Type="Number">99</Data></Cell>
    <Cell ss:StyleID="s35"><Data ss:Type="Number">99</Data></Cell>
    <Cell ss:StyleID="s36"><Data ss:Type="Number">99</Data></Cell>
    <Cell ss:StyleID="s16"><Data ss:Type="String">TACGTAGGGGGCAAGCGTTGTCCGGAATTACTGGGTGTAAAGGGAGCGCAGGCGGAGAAGCAAGTCAGTGGTGAAAACGATGGGCTTAACTCATCGACTGCCATTGAAACTGTTTCCCTTGAGTGAAGTAGAGGCAGGCGGAATTCCGAGTGTAGCGGTGAAATGCGTAGATATTCGGAGGAACACCAGTGGCGAAGGCGGCCTGCTGGGCTTTAACTGACGCTGAGGCTCGAAAGTGTGGGGAGCAAACAGG</Data></Cell>
   </Row>
   <Row ss:Height="15.75">
    <Cell ss:StyleID="s31"><Data ss:Type="String">Seq_303</Data></Cell>
    <Cell ss:StyleID="s32"><Data ss:Type="Number">91.4611468362382</Data></Cell>
    <Cell ss:StyleID="s33"><Data ss:Type="Number">8.9580072424709306E-2</Data></Cell>
    <Cell ss:StyleID="s34"><Data ss:Type="Number">6.2042872286846496E-72</Data></Cell>
    <Cell ss:StyleID="s31"><Data ss:Type="String">k__Bacteria</Data></Cell>
    <Cell ss:StyleID="s35"><Data ss:Type="String">p__Firmicutes</Data></Cell>
    <Cell ss:StyleID="s35"><Data ss:Type="String">c__Clostridia</Data></Cell>
    <Cell ss:StyleID="s35"><Data ss:Type="String">o__Clostridiales</Data></Cell>
    <Cell ss:StyleID="s35"><Data ss:Type="String">f__Clostridiaceae</Data></Cell>
    <Cell ss:StyleID="s35"><Data ss:Type="String">g__SMB53</Data></Cell>
    <Cell ss:StyleID="s36"><Data ss:Type="String">s__</Data></Cell>
    <Cell ss:StyleID="s31"><Data ss:Type="Number">100</Data></Cell>
    <Cell ss:StyleID="s35"><Data ss:Type="Number">100</Data></Cell>
    <Cell ss:StyleID="s35"><Data ss:Type="Number">100</Data></Cell>
    <Cell ss:StyleID="s35"><Data ss:Type="Number">100</Data></Cell>
    <Cell ss:StyleID="s35"><Data ss:Type="Number">100</Data></Cell>
    <Cell ss:StyleID="s35"><Data ss:Type="Number">100</Data></Cell>
    <Cell ss:StyleID="s36"><Data ss:Type="Number">100</Data></Cell>
    <Cell ss:StyleID="s16"><Data ss:Type="String">TACGTAGGGGGCTAGCGTTATCCGGATTTACTGGGCGTAAAGGGTGCGTAGGTGGTTTCTTAAGTCAGGAGTGAAAGGCTACGGCTCAACCGTAGTAAGCTCTTGAAACTGGGAAACTTGAGTGCAGGAGAGGAAAGTGGAATTCCTAGTGTAGCGGTGAAATGCGTAGATATTAGGAGGAACACCAGTAGCGAAGGCGGCTTTCTGGACTGTAACTGACACTGAGGCACGAAAGCGTGGGGAGCAAACAGG</Data></Cell>
   </Row>
   <Row ss:Height="15.75">
    <Cell ss:StyleID="s31"><Data ss:Type="String">Seq_312</Data></Cell>
    <Cell ss:StyleID="s32"><Data ss:Type="Number">127.566261407303</Data></Cell>
    <Cell ss:StyleID="s33"><Data ss:Type="Number">5.2777029297049499E-2</Data></Cell>
    <Cell ss:StyleID="s34"><Data ss:Type="Number">7.1620738222620695E-20</Data></Cell>
    <Cell ss:StyleID="s31"><Data ss:Type="String">k__Bacteria</Data></Cell>
    <Cell ss:StyleID="s35"><Data ss:Type="String">p__Firmicutes</Data></Cell>
    <Cell ss:StyleID="s35"><Data ss:Type="String">c__Clostridia</Data></Cell>
    <Cell ss:StyleID="s35"><Data ss:Type="String">o__Clostridiales</Data></Cell>
    <Cell ss:StyleID="s35"><Data ss:Type="String">f__Ruminococcaceae</Data></Cell>
    <Cell ss:StyleID="s35"><Data ss:Type="String">g__Ruminococcus</Data></Cell>
    <Cell ss:StyleID="s36"><Data ss:Type="String">s__</Data></Cell>
    <Cell ss:StyleID="s31"><Data ss:Type="Number">100</Data></Cell>
    <Cell ss:StyleID="s35"><Data ss:Type="Number">100</Data></Cell>
    <Cell ss:StyleID="s35"><Data ss:Type="Number">100</Data></Cell>
    <Cell ss:StyleID="s35"><Data ss:Type="Number">100</Data></Cell>
    <Cell ss:StyleID="s35"><Data ss:Type="Number">100</Data></Cell>
    <Cell ss:StyleID="s35"><Data ss:Type="Number">100</Data></Cell>
    <Cell ss:StyleID="s36"><Data ss:Type="Number">100</Data></Cell>
    <Cell ss:StyleID="s16"><Data ss:Type="String">TACGTAGGGAGCAAGCGTTGTCCGGATTTACTGGGTGTAAAGGGTGCGTAGGCGGCTAGGCAAGTCAGACGTGAAAACCATGGGCTCAACCTGTGGACTGCGTTTGAAACTGTTTAGCTTGAGTGAAGTAGAGGTAGGCGGAATTCCCGGTGTAGCGGTGAAATGCGTAGAGATCGGGAGGAACACCAGTGGCGAAGGCGGCCTACTGGGCTTTAACTGACGCTGAGGCACGAAAGCATGGGTAGCAAACAGG</Data></Cell>
   </Row>
   <Row ss:Height="15.75">
    <Cell ss:StyleID="s31"><Data ss:Type="String">Seq_316</Data></Cell>
    <Cell ss:StyleID="s32"><Data ss:Type="Number">111.163373495496</Data></Cell>
    <Cell ss:StyleID="s33"><Data ss:Type="Number">7.3727467896234605E-2</Data></Cell>
    <Cell ss:StyleID="s34"><Data ss:Type="Number">5.3153322037004399E-30</Data></Cell>
    <Cell ss:StyleID="s31"><Data ss:Type="String">k__Bacteria</Data></Cell>
    <Cell ss:StyleID="s35"><Data ss:Type="String">p__Firmicutes</Data></Cell>
    <Cell ss:StyleID="s35"><Data ss:Type="String">c__Clostridia</Data></Cell>
    <Cell ss:StyleID="s35"><Data ss:Type="String">o__Clostridiales</Data></Cell>
    <Cell ss:StyleID="s35"><Data ss:Type="String">f__</Data></Cell>
    <Cell ss:StyleID="s35"><Data ss:Type="String">g__</Data></Cell>
    <Cell ss:StyleID="s36"><Data ss:Type="String">s__</Data></Cell>
    <Cell ss:StyleID="s31"><Data ss:Type="Number">100</Data></Cell>
    <Cell ss:StyleID="s35"><Data ss:Type="Number">99</Data></Cell>
    <Cell ss:StyleID="s35"><Data ss:Type="Number">92</Data></Cell>
    <Cell ss:StyleID="s35"><Data ss:Type="Number">92</Data></Cell>
    <Cell ss:StyleID="s35"><Data ss:Type="Number">82</Data></Cell>
    <Cell ss:StyleID="s35"><Data ss:Type="Number">82</Data></Cell>
    <Cell ss:StyleID="s36"><Data ss:Type="Number">82</Data></Cell>
    <Cell ss:StyleID="s16"><Data ss:Type="String">TACGTAGGGGGCGAGCGTTGTCCGGAATGATTGGGCGTAAAGGGCGTGTAGGCGGCTTTATAAGTCTGGAGTGAAAGTCCTGTTTTCAAGATGGGAATTGCTTTGGATACTGTAGGGCTTGAGTGCAGGAGAGGTTATCGGAATTCCCGGTGTAGCGGTGAAATGCGTAGAGATCGGGAGGAACACCAGTGGCGAAGGCGGGTAACTGGACTGCAACTGACGCTGAGGCGCGAAAGTGTGGGGAGCAAACAGG</Data></Cell>
   </Row>
   <Row ss:Height="15.75">
    <Cell ss:StyleID="s31"><Data ss:Type="String">Seq_32</Data></Cell>
    <Cell ss:StyleID="s32"><Data ss:Type="Number">51.801834490975097</Data></Cell>
    <Cell ss:StyleID="s33"><Data ss:Type="Number">0.155450903552311</Data></Cell>
    <Cell ss:StyleID="s34"><Data ss:Type="Number">5.6825066971684096E-236</Data></Cell>
    <Cell ss:StyleID="s31"><Data ss:Type="String">k__Bacteria</Data></Cell>
    <Cell ss:StyleID="s35"><Data ss:Type="String">p__Bacteroidetes</Data></Cell>
    <Cell ss:StyleID="s35"><Data ss:Type="String">c__Bacteroidia</Data></Cell>
    <Cell ss:StyleID="s35"><Data ss:Type="String">o__Bacteroidales</Data></Cell>
    <Cell ss:StyleID="s35"><Data ss:Type="String">f__Bacteroidaceae</Data></Cell>
    <Cell ss:StyleID="s35"><Data ss:Type="String">g__Bacteroides</Data></Cell>
    <Cell ss:StyleID="s36"><Data ss:Type="String">s__uniformis</Data></Cell>
    <Cell ss:StyleID="s31"><Data ss:Type="Number">100</Data></Cell>
    <Cell ss:StyleID="s35"><Data ss:Type="Number">100</Data></Cell>
    <Cell ss:StyleID="s35"><Data ss:Type="Number">100</Data></Cell>
    <Cell ss:StyleID="s35"><Data ss:Type="Number">100</Data></Cell>
    <Cell ss:StyleID="s35"><Data ss:Type="Number">100</Data></Cell>
    <Cell ss:StyleID="s35"><Data ss:Type="Number">100</Data></Cell>
    <Cell ss:StyleID="s36"><Data ss:Type="Number">100</Data></Cell>
    <Cell ss:StyleID="s16"><Data ss:Type="String">TACGGAGGATCCGAGCGTTATCCGGATTTATTGGGTTTAAAGGGAGCGTAGGCGGACGCTTAAGTCAGTTGTGAAAGTTTGCGGCTCAACCGTAAAATTGCAGTTGATACTGGGTGTCTTGAGTACAGTAGAGGCAGGCGGAATTCGTGGTGTAGCGGTGAAATGCTTAGATATCACGAAGAACTCCGATTGCGAAGGCAGCCTGCTGGACTGTAACTGACGCTGATGCTCGAAAGTGTGGGTATCAAACAGG</Data></Cell>
   </Row>
   <Row ss:Height="15.75">
    <Cell ss:StyleID="s31"><Data ss:Type="String">Seq_328</Data></Cell>
    <Cell ss:StyleID="s32"><Data ss:Type="Number">50.2864332084011</Data></Cell>
    <Cell ss:StyleID="s33"><Data ss:Type="Number">0.16671918641557201</Data></Cell>
    <Cell ss:StyleID="s34"><Data ss:Type="Number">1.12430974125727E-189</Data></Cell>
    <Cell ss:StyleID="s31"><Data ss:Type="String">k__Bacteria</Data></Cell>
    <Cell ss:StyleID="s35"><Data ss:Type="String">p__Firmicutes</Data></Cell>
    <Cell ss:StyleID="s35"><Data ss:Type="String">c__Clostridia</Data></Cell>
    <Cell ss:StyleID="s35"><Data ss:Type="String">o__Clostridiales</Data></Cell>
    <Cell ss:StyleID="s35"><Data ss:Type="String">f__</Data></Cell>
    <Cell ss:StyleID="s35"><Data ss:Type="String">g__</Data></Cell>
    <Cell ss:StyleID="s36"><Data ss:Type="String">s__</Data></Cell>
    <Cell ss:StyleID="s31"><Data ss:Type="Number">100</Data></Cell>
    <Cell ss:StyleID="s35"><Data ss:Type="Number">100</Data></Cell>
    <Cell ss:StyleID="s35"><Data ss:Type="Number">100</Data></Cell>
    <Cell ss:StyleID="s35"><Data ss:Type="Number">100</Data></Cell>
    <Cell ss:StyleID="s35"><Data ss:Type="Number">97</Data></Cell>
    <Cell ss:StyleID="s35"><Data ss:Type="Number">97</Data></Cell>
    <Cell ss:StyleID="s36"><Data ss:Type="Number">97</Data></Cell>
    <Cell ss:StyleID="s16"><Data ss:Type="String">TACGTAGGGGGCAAGCGTTGTCCGGAATGATTGGGCGTAAAGGGCGTGTAGGCGGCTAAGTAAGTCTGGAGTGAAAGTCCTGCTTTTAAGGTGGGAATTGCTTTGGATACTGCATAGCTAGAGTGCAGGAGAGGTAAGTGGAATTCCCAGTGTAGCGGTGAAATGCGTAGAGATTGGGAGGAACACCAGTGGCGAAGGCGACTTACTGGACTGTAACTGACGCTGAGGCGCGAAAGTGTGGGGAGCAAACAGG</Data></Cell>
   </Row>
   <Row ss:Height="15.75">
    <Cell ss:StyleID="s31"><Data ss:Type="String">Seq_338</Data></Cell>
    <Cell ss:StyleID="s32"><Data ss:Type="Number">55.568116599060602</Data></Cell>
    <Cell ss:StyleID="s33"><Data ss:Type="Number">0.15277435502386599</Data></Cell>
    <Cell ss:StyleID="s34"><Data ss:Type="Number">1.5598396108260101E-178</Data></Cell>
    <Cell ss:StyleID="s31"><Data ss:Type="String">k__Bacteria</Data></Cell>
    <Cell ss:StyleID="s35"><Data ss:Type="String">p__Actinobacteria</Data></Cell>
    <Cell ss:StyleID="s35"><Data ss:Type="String">c__Coriobacteriia</Data></Cell>
    <Cell ss:StyleID="s35"><Data ss:Type="String">o__Coriobacteriales</Data></Cell>
    <Cell ss:StyleID="s35"><Data ss:Type="String">f__Coriobacteriaceae</Data></Cell>
    <Cell ss:StyleID="s35"><Data ss:Type="String">g__</Data></Cell>
    <Cell ss:StyleID="s36"><Data ss:Type="String">s__</Data></Cell>
    <Cell ss:StyleID="s31"><Data ss:Type="Number">100</Data></Cell>
    <Cell ss:StyleID="s35"><Data ss:Type="Number">100</Data></Cell>
    <Cell ss:StyleID="s35"><Data ss:Type="Number">100</Data></Cell>
    <Cell ss:StyleID="s35"><Data ss:Type="Number">100</Data></Cell>
    <Cell ss:StyleID="s35"><Data ss:Type="Number">100</Data></Cell>
    <Cell ss:StyleID="s35"><Data ss:Type="Number">87</Data></Cell>
    <Cell ss:StyleID="s36"><Data ss:Type="Number">87</Data></Cell>
    <Cell ss:StyleID="s16"><Data ss:Type="String">TACGTATGGGGCGAGCGTTATCCGGATTCATTGGGCGTAAAGCGCGCGTAGGCGGAGCGCTAAGCGGGACCTCTAACCCGAGGGCTCAACCCCCGGCCGGGTCCCGAACTGGCGCTCTCGAGTGCGGTAGGGGAGAGCGGAATTCCCGGTGTAGCGGTGGAATGCGCAGATATCGGGAAGAACACCGACGGCGAAGGCAGCTCTCTGGGCCGAAACTGACGCTGAGGCGCGAAAGCTGGGGGAGCGAACAGG</Data></Cell>
   </Row>
   <Row ss:Height="15.75">
    <Cell ss:StyleID="s31"><Data ss:Type="String">Seq_341</Data></Cell>
    <Cell ss:StyleID="s32"><Data ss:Type="Number">103.720645774148</Data></Cell>
    <Cell ss:StyleID="s33"><Data ss:Type="Number">6.8538506410580999E-2</Data></Cell>
    <Cell ss:StyleID="s34"><Data ss:Type="Number">4.6081789789419998E-81</Data></Cell>
    <Cell ss:StyleID="s31"><Data ss:Type="String">k__Bacteria</Data></Cell>
    <Cell ss:StyleID="s35"><Data ss:Type="String">p__Firmicutes</Data></Cell>
    <Cell ss:StyleID="s35"><Data ss:Type="String">c__Clostridia</Data></Cell>
    <Cell ss:StyleID="s35"><Data ss:Type="String">o__Clostridiales</Data></Cell>
    <Cell ss:StyleID="s35"><Data ss:Type="String">f__Lachnospiraceae</Data></Cell>
    <Cell ss:StyleID="s35"><Data ss:Type="String">g__</Data></Cell>
    <Cell ss:StyleID="s36"><Data ss:Type="String">s__</Data></Cell>
    <Cell ss:StyleID="s31"><Data ss:Type="Number">100</Data></Cell>
    <Cell ss:StyleID="s35"><Data ss:Type="Number">100</Data></Cell>
    <Cell ss:StyleID="s35"><Data ss:Type="Number">100</Data></Cell>
    <Cell ss:StyleID="s35"><Data ss:Type="Number">100</Data></Cell>
    <Cell ss:StyleID="s35"><Data ss:Type="Number">99</Data></Cell>
    <Cell ss:StyleID="s35"><Data ss:Type="Number">45</Data></Cell>
    <Cell ss:StyleID="s36"><Data ss:Type="Number">45</Data></Cell>
    <Cell ss:StyleID="s16"><Data ss:Type="String">TACGTAGGGGGCAAGCGTTATCCGGATTTACTGGGTGTAAAGGGAGCGTAGACGGCATGGCAAGCCAGATGTGAAAACCCAGGGCTCAACCTTGGGATTGCATTTGGAACTGCCAGGCTGGAGTGCAGGAGAGGTAAGCGGAATTCCTAGTGTAGCGGTGAAATGCGTAGATATTAGGAGGAACACCAGTGGCGAAGGCGGCTTACTGGACTGTAACTGACGTTGAGGCTCGAAAGCGTGGGGAGCAAACAGG</Data></Cell>
   </Row>
   <Row ss:Height="15.75">
    <Cell ss:StyleID="s31"><Data ss:Type="String">Seq_36</Data></Cell>
    <Cell ss:StyleID="s32"><Data ss:Type="Number">44.755378590806302</Data></Cell>
    <Cell ss:StyleID="s33"><Data ss:Type="Number">0.18527060689608199</Data></Cell>
    <Cell ss:StyleID="s34"><Data ss:Type="Number">1.0681937902596399E-228</Data></Cell>
    <Cell ss:StyleID="s31"><Data ss:Type="String">k__Bacteria</Data></Cell>
    <Cell ss:StyleID="s35"><Data ss:Type="String">p__Firmicutes</Data></Cell>
    <Cell ss:StyleID="s35"><Data ss:Type="String">c__Clostridia</Data></Cell>
    <Cell ss:StyleID="s35"><Data ss:Type="String">o__Clostridiales</Data></Cell>
    <Cell ss:StyleID="s35"><Data ss:Type="String">f__</Data></Cell>
    <Cell ss:StyleID="s35"><Data ss:Type="String">g__</Data></Cell>
    <Cell ss:StyleID="s36"><Data ss:Type="String">s__</Data></Cell>
    <Cell ss:StyleID="s31"><Data ss:Type="Number">100</Data></Cell>
    <Cell ss:StyleID="s35"><Data ss:Type="Number">100</Data></Cell>
    <Cell ss:StyleID="s35"><Data ss:Type="Number">100</Data></Cell>
    <Cell ss:StyleID="s35"><Data ss:Type="Number">100</Data></Cell>
    <Cell ss:StyleID="s35"><Data ss:Type="Number">100</Data></Cell>
    <Cell ss:StyleID="s35"><Data ss:Type="Number">93</Data></Cell>
    <Cell ss:StyleID="s36"><Data ss:Type="Number">49</Data></Cell>
    <Cell ss:StyleID="s16"><Data ss:Type="String">TACGTAGGTGGCGAGCGTTGTCCGGATTTACTGGGCGTAAAGGGAGCGTAGGCGGACTTTTAAGTGAGATGTGAAATACCCGGGCTCAACTTGGGTGCTGCATTTCAAACTGGAAGTCTAGAGTGCAGGAGAGGAGAATGGAATTCCTAGTGTAGCGGTGAAATGCGTAGAGATTAGGAAGAACACCAGTGGCGAAGGCGATTCTCTGGACTGTAACTGACGCTGAGGCTCGAAAGCGTGGGGAGCAAACAGG</Data></Cell>
   </Row>
   <Row ss:Height="15.75">
    <Cell ss:StyleID="s31"><Data ss:Type="String">Seq_365</Data></Cell>
    <Cell ss:StyleID="s32"><Data ss:Type="Number">110.475948243049</Data></Cell>
    <Cell ss:StyleID="s33"><Data ss:Type="Number">7.00897996318747E-2</Data></Cell>
    <Cell ss:StyleID="s34"><Data ss:Type="Number">2.1602301685366399E-36</Data></Cell>
    <Cell ss:StyleID="s31"><Data ss:Type="String">k__Bacteria</Data></Cell>
    <Cell ss:StyleID="s35"/>
    <Cell ss:StyleID="s35"/>
    <Cell ss:StyleID="s35"/>
    <Cell ss:StyleID="s35"/>
    <Cell ss:StyleID="s35"/>
    <Cell ss:StyleID="s36"/>
    <Cell ss:StyleID="s31"><Data ss:Type="Number">100</Data></Cell>
    <Cell ss:StyleID="s35"><Data ss:Type="Number">76</Data></Cell>
    <Cell ss:StyleID="s35"><Data ss:Type="Number">75</Data></Cell>
    <Cell ss:StyleID="s35"><Data ss:Type="Number">74</Data></Cell>
    <Cell ss:StyleID="s35"><Data ss:Type="Number">65</Data></Cell>
    <Cell ss:StyleID="s35"><Data ss:Type="Number">23</Data></Cell>
    <Cell ss:StyleID="s36"><Data ss:Type="Number">23</Data></Cell>
    <Cell ss:StyleID="s16"><Data ss:Type="String">TACGTAGGTGGCGAGCGTTATCCGGAATTATTGGGTGTAAAGGGTGCGTAGGCGGGTCGTAAAGTCAGATGTGAAATGCGGAGGCTCAACCTCCGAACTGCATTTGAAACTTACGATCTTGAGTGGAGTAGAGGCAAGCGGAATTCCCGGTGTAGCGGTGAAATGCATAGATATCGGGAGGAACACCAGTGGCGAAGGCGGCTTGCTGGGCTTTTACTGACGCTGAGGCACGAAAGTGTGGGGAGCAAACAGG</Data></Cell>
   </Row>
   <Row ss:Height="15.75">
    <Cell ss:StyleID="s31"><Data ss:Type="String">Seq_37</Data></Cell>
    <Cell ss:StyleID="s32"><Data ss:Type="Number">45.536007656962603</Data></Cell>
    <Cell ss:StyleID="s33"><Data ss:Type="Number">0.17870146569071199</Data></Cell>
    <Cell ss:StyleID="s34"><Data ss:Type="Number">3.71960089607141E-235</Data></Cell>
    <Cell ss:StyleID="s31"><Data ss:Type="String">k__Bacteria</Data></Cell>
    <Cell ss:StyleID="s35"><Data ss:Type="String">p__Firmicutes</Data></Cell>
    <Cell ss:StyleID="s35"><Data ss:Type="String">c__Clostridia</Data></Cell>
    <Cell ss:StyleID="s35"><Data ss:Type="String">o__Clostridiales</Data></Cell>
    <Cell ss:StyleID="s35"><Data ss:Type="String">f__Lachnospiraceae</Data></Cell>
    <Cell ss:StyleID="s35"><Data ss:Type="String">g__</Data></Cell>
    <Cell ss:StyleID="s36"><Data ss:Type="String">s__</Data></Cell>
    <Cell ss:StyleID="s31"><Data ss:Type="Number">100</Data></Cell>
    <Cell ss:StyleID="s35"><Data ss:Type="Number">100</Data></Cell>
    <Cell ss:StyleID="s35"><Data ss:Type="Number">100</Data></Cell>
    <Cell ss:StyleID="s35"><Data ss:Type="Number">100</Data></Cell>
    <Cell ss:StyleID="s35"><Data ss:Type="Number">100</Data></Cell>
    <Cell ss:StyleID="s35"><Data ss:Type="Number">92</Data></Cell>
    <Cell ss:StyleID="s36"><Data ss:Type="Number">92</Data></Cell>
    <Cell ss:StyleID="s16"><Data ss:Type="String">TACGTAGGGGGCAAGCGTTATCCGGATTTACTGGGTGTAAAGGGAGCGTAGACGGTTTTGCAAGTCTGAAGTGAAAGCCCGGGGCTTAACCCCGGGACTGCTTTGGAAACTGTAGGACTAGAGTGCAGGAGAGGTAAGTGGAATTCCTAGTGTAGCGGTGAAATGCGTAGATATTAGGAGGAACACCAGTGGCGAAGGCGGCTTACTGGACTGTAACTGACGTTGAGGCTCGAAAGCGTGGGGAGCAAACAGG</Data></Cell>
   </Row>
   <Row ss:Height="15.75">
    <Cell ss:StyleID="s31"><Data ss:Type="String">Seq_39</Data></Cell>
    <Cell ss:StyleID="s32"><Data ss:Type="Number">105.12894188886401</Data></Cell>
    <Cell ss:StyleID="s33"><Data ss:Type="Number">7.0144438046505497E-2</Data></Cell>
    <Cell ss:StyleID="s34"><Data ss:Type="Number">8.6869476962553798E-61</Data></Cell>
    <Cell ss:StyleID="s31"><Data ss:Type="String">k__Bacteria</Data></Cell>
    <Cell ss:StyleID="s35"><Data ss:Type="String">p__Firmicutes</Data></Cell>
    <Cell ss:StyleID="s35"><Data ss:Type="String">c__Clostridia</Data></Cell>
    <Cell ss:StyleID="s35"><Data ss:Type="String">o__Clostridiales</Data></Cell>
    <Cell ss:StyleID="s35"><Data ss:Type="String">f__Ruminococcaceae</Data></Cell>
    <Cell ss:StyleID="s35"><Data ss:Type="String">g__</Data></Cell>
    <Cell ss:StyleID="s36"><Data ss:Type="String">s__</Data></Cell>
    <Cell ss:StyleID="s31"><Data ss:Type="Number">100</Data></Cell>
    <Cell ss:StyleID="s35"><Data ss:Type="Number">100</Data></Cell>
    <Cell ss:StyleID="s35"><Data ss:Type="Number">100</Data></Cell>
    <Cell ss:StyleID="s35"><Data ss:Type="Number">100</Data></Cell>
    <Cell ss:StyleID="s35"><Data ss:Type="Number">100</Data></Cell>
    <Cell ss:StyleID="s35"><Data ss:Type="Number">76</Data></Cell>
    <Cell ss:StyleID="s36"><Data ss:Type="Number">76</Data></Cell>
    <Cell ss:StyleID="s16"><Data ss:Type="String">TACGTAGGTGGCAAGCGTTATCCGGAATTACTGGGTGTAAAGGGAGCGCAGGCGGGATAGCAAGTCAGCTGTGAAAACTATGGGCTCAACCCATAAACTGCAGTTGAAACTGTTATTCTTGAGTGGAGTAGAGGCAAGCGGAATTCCGAGTGTAGCGGTGAAATGCGTAGATATTCGGAGGAACACCAGTGGCGAAGGCGGCTTGCTGGGCTCTAACTGACGCTGAGGCTCGAAAGTGTGGGGAGCAAACAGG</Data></Cell>
   </Row>
   <Row ss:Height="15.75">
    <Cell ss:StyleID="s31"><Data ss:Type="String">Seq_4</Data></Cell>
    <Cell ss:StyleID="s32"><Data ss:Type="Number">5.2761942404047097</Data></Cell>
    <Cell ss:StyleID="s33"><Data ss:Type="Number">0.72506052270052301</Data></Cell>
    <Cell ss:StyleID="s34"><Data ss:Type="Number">0</Data></Cell>
    <Cell ss:StyleID="s31"><Data ss:Type="String">k__Bacteria</Data></Cell>
    <Cell ss:StyleID="s35"><Data ss:Type="String">p__Firmicutes</Data></Cell>
    <Cell ss:StyleID="s35"><Data ss:Type="String">c__Clostridia</Data></Cell>
    <Cell ss:StyleID="s35"><Data ss:Type="String">o__Clostridiales</Data></Cell>
    <Cell ss:StyleID="s35"><Data ss:Type="String">f__Ruminococcaceae</Data></Cell>
    <Cell ss:StyleID="s35"><Data ss:Type="String">g__Faecalibacterium</Data></Cell>
    <Cell ss:StyleID="s36"><Data ss:Type="String">s__prausnitzii</Data></Cell>
    <Cell ss:StyleID="s31"><Data ss:Type="Number">100</Data></Cell>
    <Cell ss:StyleID="s35"><Data ss:Type="Number">100</Data></Cell>
    <Cell ss:StyleID="s35"><Data ss:Type="Number">100</Data></Cell>
    <Cell ss:StyleID="s35"><Data ss:Type="Number">100</Data></Cell>
    <Cell ss:StyleID="s35"><Data ss:Type="Number">100</Data></Cell>
    <Cell ss:StyleID="s35"><Data ss:Type="Number">100</Data></Cell>
    <Cell ss:StyleID="s36"><Data ss:Type="Number">100</Data></Cell>
    <Cell ss:StyleID="s16"><Data ss:Type="String">AACGTAGGTCACAAGCGTTGTCCGGAATTACTGGGTGTAAAGGGAGCGCAGGCGGGAAGACAAGTTGGAAGTGAAATCCATGGGCTCAACCCATGAACTGCTTTCAAAACTGTTTTTCTTGAGTAGTGCAGAGGTAGGCGGAATTCCCGGTGTAGCGGTGGAATGCGTAGATATCGGGAGGAACACCAGTGGCGAAGGCGGCCTACTGGGCACCAACTGACGCTGAGGCTCGAAAGTGTGGGTAGCAAACAGG</Data></Cell>
   </Row>
   <Row ss:Height="15.75">
    <Cell ss:StyleID="s31"><Data ss:Type="String">Seq_401</Data></Cell>
    <Cell ss:StyleID="s32"><Data ss:Type="Number">121.885100405825</Data></Cell>
    <Cell ss:StyleID="s33"><Data ss:Type="Number">5.62276045410188E-2</Data></Cell>
    <Cell ss:StyleID="s34"><Data ss:Type="Number">2.0487666908551798E-31</Data></Cell>
    <Cell ss:StyleID="s31"><Data ss:Type="String">k__Bacteria</Data></Cell>
    <Cell ss:StyleID="s35"><Data ss:Type="String">p__Firmicutes</Data></Cell>
    <Cell ss:StyleID="s35"><Data ss:Type="String">c__Erysipelotrichi</Data></Cell>
    <Cell ss:StyleID="s35"><Data ss:Type="String">o__Erysipelotrichales</Data></Cell>
    <Cell ss:StyleID="s35"><Data ss:Type="String">f__Erysipelotrichaceae</Data></Cell>
    <Cell ss:StyleID="s35"><Data ss:Type="String">g__Holdemania</Data></Cell>
    <Cell ss:StyleID="s36"><Data ss:Type="String">s__</Data></Cell>
    <Cell ss:StyleID="s31"><Data ss:Type="Number">100</Data></Cell>
    <Cell ss:StyleID="s35"><Data ss:Type="Number">100</Data></Cell>
    <Cell ss:StyleID="s35"><Data ss:Type="Number">100</Data></Cell>
    <Cell ss:StyleID="s35"><Data ss:Type="Number">100</Data></Cell>
    <Cell ss:StyleID="s35"><Data ss:Type="Number">100</Data></Cell>
    <Cell ss:StyleID="s35"><Data ss:Type="Number">100</Data></Cell>
    <Cell ss:StyleID="s36"><Data ss:Type="Number">100</Data></Cell>
    <Cell ss:StyleID="s16"><Data ss:Type="String">TACGTAGGTGGCGAGCGTTATCCGGAATTATTGGGCGTAAAGGGTGCGCAGGCGGTTTGTTAAGTTTAAGGTGAAAGCGTGGGGCTTAACCCCATATAGCCTTAGAAACTGACAGACTAGAGTACAGGAGAGGGCAATGGAATTCCATGTGTAGCGGTAAAATGCGTAGATATATGGAGGAACACCAGTGGCGAAGGCGGTTGCCTGGCCTGTAACTGACGCTCATGCACGAAAGCGTGGGGAGCAAATAGG</Data></Cell>
   </Row>
   <Row ss:Height="15.75">
    <Cell ss:StyleID="s31"><Data ss:Type="String">Seq_405</Data></Cell>
    <Cell ss:StyleID="s32"><Data ss:Type="Number">135.260185314973</Data></Cell>
    <Cell ss:StyleID="s33"><Data ss:Type="Number">5.2387161498668497E-2</Data></Cell>
    <Cell ss:StyleID="s34"><Data ss:Type="Number">1.1925108733249301E-6</Data></Cell>
    <Cell ss:StyleID="s31"><Data ss:Type="String">k__Bacteria</Data></Cell>
    <Cell ss:StyleID="s35"><Data ss:Type="String">p__Firmicutes</Data></Cell>
    <Cell ss:StyleID="s35"><Data ss:Type="String">c__Clostridia</Data></Cell>
    <Cell ss:StyleID="s35"><Data ss:Type="String">o__Clostridiales</Data></Cell>
    <Cell ss:StyleID="s35"><Data ss:Type="String">f__Christensenellaceae</Data></Cell>
    <Cell ss:StyleID="s35"><Data ss:Type="String">g__</Data></Cell>
    <Cell ss:StyleID="s36"><Data ss:Type="String">s__</Data></Cell>
    <Cell ss:StyleID="s31"><Data ss:Type="Number">100</Data></Cell>
    <Cell ss:StyleID="s35"><Data ss:Type="Number">100</Data></Cell>
    <Cell ss:StyleID="s35"><Data ss:Type="Number">100</Data></Cell>
    <Cell ss:StyleID="s35"><Data ss:Type="Number">100</Data></Cell>
    <Cell ss:StyleID="s35"><Data ss:Type="Number">100</Data></Cell>
    <Cell ss:StyleID="s35"><Data ss:Type="Number">100</Data></Cell>
    <Cell ss:StyleID="s36"><Data ss:Type="Number">100</Data></Cell>
    <Cell ss:StyleID="s16"><Data ss:Type="String">TACGTAGGGGGCGAGCGTTGTCCGGAATTACTGGGCGTAAAGGGAGCGTAGGCGGTCGATTAAGTTAGATGTGAAACCCCCGGGCTTAACTTGGGGACTGCATCTAATACTGGTTGACTTAGAGTACAGGAGAGGGAAGCGGAATTCCTAGTGTAGCGGTGAAATGCGTAGATATTAGGAGGAACACCAGTGGCGAAGGCGGCTTTCTGGACTGACACTGACGCTGAGGCTCGAAAGCGTGGGGAGCAAACAGG</Data></Cell>
   </Row>
   <Row ss:Height="15.75">
    <Cell ss:StyleID="s31"><Data ss:Type="String">Seq_409</Data></Cell>
    <Cell ss:StyleID="s32"><Data ss:Type="Number">107.692101947439</Data></Cell>
    <Cell ss:StyleID="s33"><Data ss:Type="Number">7.4119026798109805E-2</Data></Cell>
    <Cell ss:StyleID="s34"><Data ss:Type="Number">1.38066092471326E-38</Data></Cell>
    <Cell ss:StyleID="s31"><Data ss:Type="String">k__Bacteria</Data></Cell>
    <Cell ss:StyleID="s35"><Data ss:Type="String">p__Bacteroidetes</Data></Cell>
    <Cell ss:StyleID="s35"><Data ss:Type="String">c__Bacteroidia</Data></Cell>
    <Cell ss:StyleID="s35"><Data ss:Type="String">o__Bacteroidales</Data></Cell>
    <Cell ss:StyleID="s35"><Data ss:Type="String">f__Rikenellaceae</Data></Cell>
    <Cell ss:StyleID="s35"><Data ss:Type="String">g__</Data></Cell>
    <Cell ss:StyleID="s36"><Data ss:Type="String">s__</Data></Cell>
    <Cell ss:StyleID="s31"><Data ss:Type="Number">100</Data></Cell>
    <Cell ss:StyleID="s35"><Data ss:Type="Number">100</Data></Cell>
    <Cell ss:StyleID="s35"><Data ss:Type="Number">100</Data></Cell>
    <Cell ss:StyleID="s35"><Data ss:Type="Number">100</Data></Cell>
    <Cell ss:StyleID="s35"><Data ss:Type="Number">100</Data></Cell>
    <Cell ss:StyleID="s35"><Data ss:Type="Number">100</Data></Cell>
    <Cell ss:StyleID="s36"><Data ss:Type="Number">100</Data></Cell>
    <Cell ss:StyleID="s16"><Data ss:Type="String">TACGGAGGATCCAAGCGTTATCCGGATTTATTGGGTTTAAAGGGTGCGTAGGCGGTTTAGTAAGTCAGCGGTGAAATTTTGGTGCTTAACACCAAACGTGCCGTTGATACTGCTGGGCTAGAGAGTAGTTGCGGTAGGCGGAATGTATGGTGTAGCGGTGAAATGCTTAGAGATCATACAGAACACCGATTGCGAAGGCAGCTTACCAAACTATATCTGACGTTGAGGCACGAAAGCGTGGGGAGCAAACAGG</Data></Cell>
   </Row>
   <Row ss:Height="15.75">
    <Cell ss:StyleID="s31"><Data ss:Type="String">Seq_412</Data></Cell>
    <Cell ss:StyleID="s32"><Data ss:Type="Number">108.000082766335</Data></Cell>
    <Cell ss:StyleID="s33"><Data ss:Type="Number">7.0744047352932299E-2</Data></Cell>
    <Cell ss:StyleID="s34"><Data ss:Type="Number">2.2351257591726401E-44</Data></Cell>
    <Cell ss:StyleID="s31"><Data ss:Type="String">k__Bacteria</Data></Cell>
    <Cell ss:StyleID="s35"><Data ss:Type="String">p__Actinobacteria</Data></Cell>
    <Cell ss:StyleID="s35"><Data ss:Type="String">c__Coriobacteriia</Data></Cell>
    <Cell ss:StyleID="s35"><Data ss:Type="String">o__Coriobacteriales</Data></Cell>
    <Cell ss:StyleID="s35"><Data ss:Type="String">f__Coriobacteriaceae</Data></Cell>
    <Cell ss:StyleID="s35"><Data ss:Type="String">g__</Data></Cell>
    <Cell ss:StyleID="s36"><Data ss:Type="String">s__</Data></Cell>
    <Cell ss:StyleID="s31"><Data ss:Type="Number">100</Data></Cell>
    <Cell ss:StyleID="s35"><Data ss:Type="Number">100</Data></Cell>
    <Cell ss:StyleID="s35"><Data ss:Type="Number">100</Data></Cell>
    <Cell ss:StyleID="s35"><Data ss:Type="Number">100</Data></Cell>
    <Cell ss:StyleID="s35"><Data ss:Type="Number">100</Data></Cell>
    <Cell ss:StyleID="s35"><Data ss:Type="Number">78</Data></Cell>
    <Cell ss:StyleID="s36"><Data ss:Type="Number">78</Data></Cell>
    <Cell ss:StyleID="s16"><Data ss:Type="String">TACGTAGGGGGCGAGCGTTATCCGGAATGATTGGGCGTAAAGCGCGCGCAGGCGGCCGCTCAAGCGGGACCTCTAACCCCGGGGCTCAACCCCGGGCCGGGTCCCGAACTGGGCGGCTCGAGTGCGGTAGGGGAGAGCGGAATTCCAAGTGTAGCGGTGAAATGCGCAGATATTTGGAAGAACACCGATGGCGAAGGCAGCTCTCTGGGCCGTCACTGACGCTGAGGCGCGAAAGCCGGGGGAGCGAACAGG</Data></Cell>
   </Row>
   <Row ss:Height="15.75">
    <Cell ss:StyleID="s31"><Data ss:Type="String">Seq_42</Data></Cell>
    <Cell ss:StyleID="s32"><Data ss:Type="Number">62.620659461093901</Data></Cell>
    <Cell ss:StyleID="s33"><Data ss:Type="Number">0.13257809385254701</Data></Cell>
    <Cell ss:StyleID="s34"><Data ss:Type="Number">1.71810483338432E-160</Data></Cell>
    <Cell ss:StyleID="s31"><Data ss:Type="String">k__Bacteria</Data></Cell>
    <Cell ss:StyleID="s35"><Data ss:Type="String">p__Firmicutes</Data></Cell>
    <Cell ss:StyleID="s35"><Data ss:Type="String">c__Clostridia</Data></Cell>
    <Cell ss:StyleID="s35"><Data ss:Type="String">o__Clostridiales</Data></Cell>
    <Cell ss:StyleID="s35"><Data ss:Type="String">f__</Data></Cell>
    <Cell ss:StyleID="s35"><Data ss:Type="String">g__</Data></Cell>
    <Cell ss:StyleID="s36"><Data ss:Type="String">s__</Data></Cell>
    <Cell ss:StyleID="s31"><Data ss:Type="Number">100</Data></Cell>
    <Cell ss:StyleID="s35"><Data ss:Type="Number">99</Data></Cell>
    <Cell ss:StyleID="s35"><Data ss:Type="Number">99</Data></Cell>
    <Cell ss:StyleID="s35"><Data ss:Type="Number">98</Data></Cell>
    <Cell ss:StyleID="s35"><Data ss:Type="Number">97</Data></Cell>
    <Cell ss:StyleID="s35"><Data ss:Type="Number">97</Data></Cell>
    <Cell ss:StyleID="s36"><Data ss:Type="Number">97</Data></Cell>
    <Cell ss:StyleID="s16"><Data ss:Type="String">TACGTAGGGGGCAAGCGTTGTCCGGAATAATTGGGCGTAAAGGGCGCGTAGGCGGCTCGGTAAGTCTGGAGTGAAAGTCCTGCTTTTAAGGTGGGAATTGCTTTGGATACTGTCGGGCTTGAGTGCAGGAGAGGTTAGTGGAATTCCCAGTGTAGCGGTGAAATGCGTAGAGATTGGGAGGAACACCAGTGGCGAAGGCGACTAACTGGACTGTAACTGACGCTGAGGCGCGAAAGTGTGGGGAGCAAACAGG</Data></Cell>
   </Row>
   <Row ss:Height="15.75">
    <Cell ss:StyleID="s31"><Data ss:Type="String">Seq_422</Data></Cell>
    <Cell ss:StyleID="s32"><Data ss:Type="Number">139.77744528847501</Data></Cell>
    <Cell ss:StyleID="s33"><Data ss:Type="Number">4.9243966290927199E-2</Data></Cell>
    <Cell ss:StyleID="s34"><Data ss:Type="Number">6.2821955781711103E-4</Data></Cell>
    <Cell ss:StyleID="s31"><Data ss:Type="String">k__Bacteria</Data></Cell>
    <Cell ss:StyleID="s35"><Data ss:Type="String">p__Firmicutes</Data></Cell>
    <Cell ss:StyleID="s35"><Data ss:Type="String">c__Erysipelotrichi</Data></Cell>
    <Cell ss:StyleID="s35"><Data ss:Type="String">o__Erysipelotrichales</Data></Cell>
    <Cell ss:StyleID="s35"><Data ss:Type="String">f__Erysipelotrichaceae</Data></Cell>
    <Cell ss:StyleID="s35"><Data ss:Type="String">g__Clostridium</Data></Cell>
    <Cell ss:StyleID="s36"><Data ss:Type="String">s__</Data></Cell>
    <Cell ss:StyleID="s31"><Data ss:Type="Number">100</Data></Cell>
    <Cell ss:StyleID="s35"><Data ss:Type="Number">100</Data></Cell>
    <Cell ss:StyleID="s35"><Data ss:Type="Number">100</Data></Cell>
    <Cell ss:StyleID="s35"><Data ss:Type="Number">100</Data></Cell>
    <Cell ss:StyleID="s35"><Data ss:Type="Number">100</Data></Cell>
    <Cell ss:StyleID="s35"><Data ss:Type="Number">98</Data></Cell>
    <Cell ss:StyleID="s36"><Data ss:Type="Number">57</Data></Cell>
    <Cell ss:StyleID="s16"><Data ss:Type="String">TACGTAGGTGGCAAGCGTTATCCGGAATTATTGGGCGTAAAGAGGGAGCAGGCGGCAGCAAGGGTCTGTGGTGAAAGCCTGAAGCTTAACTTCAGTAAGCCATAGAAACCAGGCAGCTAGAGTGCAGGAGAGGATCGTGGAATTCCATGTGTAGCGGTGAAATGCGTAGATATATGGAGGAACACCAGTGGCGAAGGCGACGATCTGGCCTGCAACTGACGCTCAGTCCCGAAAGCGTGGGGAGCAAATAGG</Data></Cell>
   </Row>
   <Row ss:Height="15.75">
    <Cell ss:StyleID="s31"><Data ss:Type="String">Seq_43</Data></Cell>
    <Cell ss:StyleID="s32"><Data ss:Type="Number">93.883442584205298</Data></Cell>
    <Cell ss:StyleID="s33"><Data ss:Type="Number">8.0130121145476005E-2</Data></Cell>
    <Cell ss:StyleID="s34"><Data ss:Type="Number">2.90999634846383E-96</Data></Cell>
    <Cell ss:StyleID="s31"><Data ss:Type="String">k__Bacteria</Data></Cell>
    <Cell ss:StyleID="s35"><Data ss:Type="String">p__Firmicutes</Data></Cell>
    <Cell ss:StyleID="s35"><Data ss:Type="String">c__Clostridia</Data></Cell>
    <Cell ss:StyleID="s35"><Data ss:Type="String">o__Clostridiales</Data></Cell>
    <Cell ss:StyleID="s35"><Data ss:Type="String">f__Ruminococcaceae</Data></Cell>
    <Cell ss:StyleID="s35"><Data ss:Type="String">g__</Data></Cell>
    <Cell ss:StyleID="s36"><Data ss:Type="String">s__</Data></Cell>
    <Cell ss:StyleID="s31"><Data ss:Type="Number">100</Data></Cell>
    <Cell ss:StyleID="s35"><Data ss:Type="Number">100</Data></Cell>
    <Cell ss:StyleID="s35"><Data ss:Type="Number">100</Data></Cell>
    <Cell ss:StyleID="s35"><Data ss:Type="Number">100</Data></Cell>
    <Cell ss:StyleID="s35"><Data ss:Type="Number">100</Data></Cell>
    <Cell ss:StyleID="s35"><Data ss:Type="Number">41</Data></Cell>
    <Cell ss:StyleID="s36"><Data ss:Type="Number">41</Data></Cell>
    <Cell ss:StyleID="s16"><Data ss:Type="String">AACGTAGGGTGCAAGCGTTGTCCGGAATTACTGGGTGTAAAGGGAGCGCAGGCGGATTGGCAAGTTGGGAGTGAAATCTATGGGCTCAACCCATAAATTGCTTTCAAAACTGTCAGTCTTGAGTGGTGTAGAGGTAGGCGGAATTCCCGGTGTAGCGGTGGAATGCGTAGATATCGGGAGGAACACCAGTGGCGAAGGCGGCCTACTGGGCACTAACTGACGCTGAGGCTCGAAAGCATGGGTAGCAAACAGG</Data></Cell>
   </Row>
   <Row ss:Height="15.75">
    <Cell ss:StyleID="s31"><Data ss:Type="String">Seq_44</Data></Cell>
    <Cell ss:StyleID="s32"><Data ss:Type="Number">86.204558485738303</Data></Cell>
    <Cell ss:StyleID="s33"><Data ss:Type="Number">8.4802092136636101E-2</Data></Cell>
    <Cell ss:StyleID="s34"><Data ss:Type="Number">5.2491004356926798E-167</Data></Cell>
    <Cell ss:StyleID="s31"><Data ss:Type="String">k__Bacteria</Data></Cell>
    <Cell ss:StyleID="s35"><Data ss:Type="String">p__Firmicutes</Data></Cell>
    <Cell ss:StyleID="s35"><Data ss:Type="String">c__Clostridia</Data></Cell>
    <Cell ss:StyleID="s35"><Data ss:Type="String">o__Clostridiales</Data></Cell>
    <Cell ss:StyleID="s35"><Data ss:Type="String">f__Lachnospiraceae</Data></Cell>
    <Cell ss:StyleID="s35"><Data ss:Type="String">g__Clostridium</Data></Cell>
    <Cell ss:StyleID="s36"><Data ss:Type="String">s__citroniae</Data></Cell>
    <Cell ss:StyleID="s31"><Data ss:Type="Number">100</Data></Cell>
    <Cell ss:StyleID="s35"><Data ss:Type="Number">100</Data></Cell>
    <Cell ss:StyleID="s35"><Data ss:Type="Number">100</Data></Cell>
    <Cell ss:StyleID="s35"><Data ss:Type="Number">100</Data></Cell>
    <Cell ss:StyleID="s35"><Data ss:Type="Number">100</Data></Cell>
    <Cell ss:StyleID="s35"><Data ss:Type="Number">91</Data></Cell>
    <Cell ss:StyleID="s36"><Data ss:Type="Number">91</Data></Cell>
    <Cell ss:StyleID="s16"><Data ss:Type="String">TACGTAGGGGGCAAGCGTTATCCGGATTTACTGGGTGTAAAGGGAGCGTAGACGGCGAAGCAAGTCTGAAGTGAAAACCCAGGGCTCAACCCTGGGACTGCTTTGGAAACTGTTTTGCTAGAGTGTCGGAGAGGTAAGTGGAATTCCTAGTGTAGCGGTGAAATGCGTAGATATTAGGAGGAACACCAGTGGCGAAGGCGGCTTACTGGACGATAACTGACGTTGAGGCTCGAAAGCGTGGGGAGCAAACAGG</Data></Cell>
   </Row>
   <Row ss:Height="15.75">
    <Cell ss:StyleID="s31"><Data ss:Type="String">Seq_47</Data></Cell>
    <Cell ss:StyleID="s32"><Data ss:Type="Number">125.232763059126</Data></Cell>
    <Cell ss:StyleID="s33"><Data ss:Type="Number">5.4029643692763703E-2</Data></Cell>
    <Cell ss:StyleID="s34"><Data ss:Type="Number">4.3718619443159399E-26</Data></Cell>
    <Cell ss:StyleID="s31"><Data ss:Type="String">k__Bacteria</Data></Cell>
    <Cell ss:StyleID="s35"><Data ss:Type="String">p__Firmicutes</Data></Cell>
    <Cell ss:StyleID="s35"><Data ss:Type="String">c__Clostridia</Data></Cell>
    <Cell ss:StyleID="s35"><Data ss:Type="String">o__Clostridiales</Data></Cell>
    <Cell ss:StyleID="s35"><Data ss:Type="String">f__Ruminococcaceae</Data></Cell>
    <Cell ss:StyleID="s35"><Data ss:Type="String">g__Ruminococcus</Data></Cell>
    <Cell ss:StyleID="s36"><Data ss:Type="String">s__</Data></Cell>
    <Cell ss:StyleID="s31"><Data ss:Type="Number">100</Data></Cell>
    <Cell ss:StyleID="s35"><Data ss:Type="Number">100</Data></Cell>
    <Cell ss:StyleID="s35"><Data ss:Type="Number">100</Data></Cell>
    <Cell ss:StyleID="s35"><Data ss:Type="Number">100</Data></Cell>
    <Cell ss:StyleID="s35"><Data ss:Type="Number">100</Data></Cell>
    <Cell ss:StyleID="s35"><Data ss:Type="Number">100</Data></Cell>
    <Cell ss:StyleID="s36"><Data ss:Type="Number">100</Data></Cell>
    <Cell ss:StyleID="s16"><Data ss:Type="String">TACGTAGGGAGCGAGCGTTGTCCGGATTTACTGGGTGTAAAGGGTGCGTAGGCGGCGAGGCAAGTCAGGCGTGAAATCTATGGGCTTAACCCATAAACTGCGCTTGAAACTGTCTTGCTTGAGTGAAGTAGAGGTAGGCGGAATTCCCGGTGTAGCGGTGAAATGCGTAGAGATCGGGAGGAACACCAGTGGCGAAGGCGGCCTACTGGGCTTTAACTGACGCTGAAGCACGAAAGCATGGGTAGCAAACAGG</Data></Cell>
   </Row>
   <Row ss:Height="15.75">
    <Cell ss:StyleID="s31"><Data ss:Type="String">Seq_477</Data></Cell>
    <Cell ss:StyleID="s32"><Data ss:Type="Number">104.529851459485</Data></Cell>
    <Cell ss:StyleID="s33"><Data ss:Type="Number">7.6234942057035196E-2</Data></Cell>
    <Cell ss:StyleID="s34"><Data ss:Type="Number">2.19098446816443E-43</Data></Cell>
    <Cell ss:StyleID="s31"><Data ss:Type="String">k__Bacteria</Data></Cell>
    <Cell ss:StyleID="s35"><Data ss:Type="String">p__Firmicutes</Data></Cell>
    <Cell ss:StyleID="s35"><Data ss:Type="String">c__Clostridia</Data></Cell>
    <Cell ss:StyleID="s35"><Data ss:Type="String">o__Clostridiales</Data></Cell>
    <Cell ss:StyleID="s35"><Data ss:Type="String">f__Lachnospiraceae</Data></Cell>
    <Cell ss:StyleID="s35"><Data ss:Type="String">g__Coprococcus</Data></Cell>
    <Cell ss:StyleID="s36"><Data ss:Type="String">s__catus</Data></Cell>
    <Cell ss:StyleID="s31"><Data ss:Type="Number">100</Data></Cell>
    <Cell ss:StyleID="s35"><Data ss:Type="Number">100</Data></Cell>
    <Cell ss:StyleID="s35"><Data ss:Type="Number">100</Data></Cell>
    <Cell ss:StyleID="s35"><Data ss:Type="Number">100</Data></Cell>
    <Cell ss:StyleID="s35"><Data ss:Type="Number">100</Data></Cell>
    <Cell ss:StyleID="s35"><Data ss:Type="Number">100</Data></Cell>
    <Cell ss:StyleID="s36"><Data ss:Type="Number">100</Data></Cell>
    <Cell ss:StyleID="s16"><Data ss:Type="String">TACGTAGGGGGCAAGCGTTATCCGGATTTACTGGGTGTAAAGGGAGCGTAGGCGGCGGAGCAAGTCAGAAGTGAAAGCCCGGGGCTCAACCCCGGGACGGCTTTTGAAACTGCCCTGCTTGATTTCAGGAGAGGTAAGCGGAATTCCTAGTGTAGCGGTGAAATGCGTAGATATTAGGAGGAACACCAGTGGCGAAGGCGGCTTACTGGACTGACAATGACGCTGAGGCTCGAAAGCGTGGGGAGCAAACAGG</Data></Cell>
   </Row>
   <Row ss:Height="15.75">
    <Cell ss:StyleID="s31"><Data ss:Type="String">Seq_48</Data></Cell>
    <Cell ss:StyleID="s32"><Data ss:Type="Number">110.727589386085</Data></Cell>
    <Cell ss:StyleID="s33"><Data ss:Type="Number">6.7051018982877006E-2</Data></Cell>
    <Cell ss:StyleID="s34"><Data ss:Type="Number">5.4575350924907397E-44</Data></Cell>
    <Cell ss:StyleID="s31"><Data ss:Type="String">k__Bacteria</Data></Cell>
    <Cell ss:StyleID="s35"><Data ss:Type="String">p__Bacteroidetes</Data></Cell>
    <Cell ss:StyleID="s35"><Data ss:Type="String">c__Bacteroidia</Data></Cell>
    <Cell ss:StyleID="s35"><Data ss:Type="String">o__Bacteroidales</Data></Cell>
    <Cell ss:StyleID="s35"><Data ss:Type="String">f__Bacteroidaceae</Data></Cell>
    <Cell ss:StyleID="s35"><Data ss:Type="String">g__Bacteroides</Data></Cell>
    <Cell ss:StyleID="s36"><Data ss:Type="String">s__uniformis</Data></Cell>
    <Cell ss:StyleID="s31"><Data ss:Type="Number">100</Data></Cell>
    <Cell ss:StyleID="s35"><Data ss:Type="Number">100</Data></Cell>
    <Cell ss:StyleID="s35"><Data ss:Type="Number">100</Data></Cell>
    <Cell ss:StyleID="s35"><Data ss:Type="Number">100</Data></Cell>
    <Cell ss:StyleID="s35"><Data ss:Type="Number">100</Data></Cell>
    <Cell ss:StyleID="s35"><Data ss:Type="Number">100</Data></Cell>
    <Cell ss:StyleID="s36"><Data ss:Type="Number">100</Data></Cell>
    <Cell ss:StyleID="s16"><Data ss:Type="String">TACGGAGGATCCGAGCGTTATCCGGATTTATTGGGTTTAAAGGGAGCGTAGGCGGACGCTTAAGTCAGTTGTGAAAGTTTGCGGCTCAACCGTAAAATTGCAGTTGATACTGGGTGTCTTGAGTACAGTAGAGGCAGGCGGAATTCGTGGTGTAGCGGTGAAATGCTTAGATATCACGAAGAACTCCGATTGCGAAGGCAGCTTGCTGGACTGTAACTGACGCTGATGCTCGAAAGTGTGGGTATCAAACAGG</Data></Cell>
   </Row>
   <Row ss:Height="15.75">
    <Cell ss:StyleID="s31"><Data ss:Type="String">Seq_54</Data></Cell>
    <Cell ss:StyleID="s32"><Data ss:Type="Number">15.87763480834</Data></Cell>
    <Cell ss:StyleID="s33"><Data ss:Type="Number">0.41126360618857999</Data></Cell>
    <Cell ss:StyleID="s34"><Data ss:Type="Number">0</Data></Cell>
    <Cell ss:StyleID="s31"><Data ss:Type="String">k__Bacteria</Data></Cell>
    <Cell ss:StyleID="s35"><Data ss:Type="String">p__Firmicutes</Data></Cell>
    <Cell ss:StyleID="s35"><Data ss:Type="String">c__Clostridia</Data></Cell>
    <Cell ss:StyleID="s35"><Data ss:Type="String">o__Clostridiales</Data></Cell>
    <Cell ss:StyleID="s35"><Data ss:Type="String">f__Ruminococcaceae</Data></Cell>
    <Cell ss:StyleID="s35"><Data ss:Type="String">g__Oscillospira</Data></Cell>
    <Cell ss:StyleID="s36"><Data ss:Type="String">s__</Data></Cell>
    <Cell ss:StyleID="s31"><Data ss:Type="Number">100</Data></Cell>
    <Cell ss:StyleID="s35"><Data ss:Type="Number">100</Data></Cell>
    <Cell ss:StyleID="s35"><Data ss:Type="Number">100</Data></Cell>
    <Cell ss:StyleID="s35"><Data ss:Type="Number">100</Data></Cell>
    <Cell ss:StyleID="s35"><Data ss:Type="Number">100</Data></Cell>
    <Cell ss:StyleID="s35"><Data ss:Type="Number">91</Data></Cell>
    <Cell ss:StyleID="s36"><Data ss:Type="Number">90</Data></Cell>
    <Cell ss:StyleID="s16"><Data ss:Type="String">TACGTAGGTGGCAAGCGTTGTCCGGATTTACTGGGTGTAAAGGGCGTGCAGCCGGGAATGCAAGTCAGATGTGAAATCCATGGGCTTAACCCATGAACTGCATTTGAAACTGTATTTCTTGAGTACTGGAGAGGCAATCGGAATTCCTAGTGTAGCGGTGAAATGCGTAGATATTAGGAGGAACACCAGTGGCGAAGGCGGATTGCTGGACAGCAACTGACGGTGAGGCGCGAAAGTGTGGGGAGCAAACAGG</Data></Cell>
   </Row>
   <Row ss:Height="15.75">
    <Cell ss:StyleID="s31"><Data ss:Type="String">Seq_547</Data></Cell>
    <Cell ss:StyleID="s32"><Data ss:Type="Number">99.765623692449907</Data></Cell>
    <Cell ss:StyleID="s33"><Data ss:Type="Number">7.9031836836137598E-2</Data></Cell>
    <Cell ss:StyleID="s34"><Data ss:Type="Number">1.1434608637269999E-58</Data></Cell>
    <Cell ss:StyleID="s31"><Data ss:Type="String">k__Bacteria</Data></Cell>
    <Cell ss:StyleID="s35"><Data ss:Type="String">p__Firmicutes</Data></Cell>
    <Cell ss:StyleID="s35"><Data ss:Type="String">c__Clostridia</Data></Cell>
    <Cell ss:StyleID="s35"><Data ss:Type="String">o__Clostridiales</Data></Cell>
    <Cell ss:StyleID="s35"><Data ss:Type="String">f__Lachnospiraceae</Data></Cell>
    <Cell ss:StyleID="s35"><Data ss:Type="String">g__Defluviitalea</Data></Cell>
    <Cell ss:StyleID="s36"/>
    <Cell ss:StyleID="s31"><Data ss:Type="Number">100</Data></Cell>
    <Cell ss:StyleID="s35"><Data ss:Type="Number">94</Data></Cell>
    <Cell ss:StyleID="s35"><Data ss:Type="Number">92</Data></Cell>
    <Cell ss:StyleID="s35"><Data ss:Type="Number">92</Data></Cell>
    <Cell ss:StyleID="s35"><Data ss:Type="Number">53</Data></Cell>
    <Cell ss:StyleID="s35"><Data ss:Type="Number">35</Data></Cell>
    <Cell ss:StyleID="s36"><Data ss:Type="Number">35</Data></Cell>
    <Cell ss:StyleID="s16"><Data ss:Type="String">TACGTAGGGGGCAAGCGTTATCCGGAATTACTGGGTGTAAAGGGTGAGTAGGCGGCATGACAAGTAAGATGTGAAAGCCCGTGGCTTAACCACGGGATTGCATTTTAAACTGTTGAGCTAGAGTACAGGAGAGGAAAGCGGAATTCCCAGTGTAGCGGTGAAATGCGTAGATATTGGGAAGAACACCAGTGGCGAAGGCGGCTTTCTGGACTGAAACTGACGCTGAGGCACGAAAGCGTGGGGAGCAAACAGG</Data></Cell>
   </Row>
   <Row ss:Height="15.75">
    <Cell ss:StyleID="s31"><Data ss:Type="String">Seq_58</Data></Cell>
    <Cell ss:StyleID="s32"><Data ss:Type="Number">84.288219835601694</Data></Cell>
    <Cell ss:StyleID="s33"><Data ss:Type="Number">9.0733994692629105E-2</Data></Cell>
    <Cell ss:StyleID="s34"><Data ss:Type="Number">1.03507471647992E-130</Data></Cell>
    <Cell ss:StyleID="s31"><Data ss:Type="String">k__Bacteria</Data></Cell>
    <Cell ss:StyleID="s35"><Data ss:Type="String">p__Bacteroidetes</Data></Cell>
    <Cell ss:StyleID="s35"><Data ss:Type="String">c__Bacteroidia</Data></Cell>
    <Cell ss:StyleID="s35"><Data ss:Type="String">o__Bacteroidales</Data></Cell>
    <Cell ss:StyleID="s35"><Data ss:Type="String">f__Rikenellaceae</Data></Cell>
    <Cell ss:StyleID="s35"><Data ss:Type="String">g__</Data></Cell>
    <Cell ss:StyleID="s36"><Data ss:Type="String">s__</Data></Cell>
    <Cell ss:StyleID="s31"><Data ss:Type="Number">100</Data></Cell>
    <Cell ss:StyleID="s35"><Data ss:Type="Number">100</Data></Cell>
    <Cell ss:StyleID="s35"><Data ss:Type="Number">100</Data></Cell>
    <Cell ss:StyleID="s35"><Data ss:Type="Number">100</Data></Cell>
    <Cell ss:StyleID="s35"><Data ss:Type="Number">100</Data></Cell>
    <Cell ss:StyleID="s35"><Data ss:Type="Number">100</Data></Cell>
    <Cell ss:StyleID="s36"><Data ss:Type="Number">100</Data></Cell>
    <Cell ss:StyleID="s16"><Data ss:Type="String">TACGGAGGATTCAAGCGTTATCCGGATTTATTGGGTTTAAAGGGTGCGTAGGCGGTTTGATAAGTTAGAGGTGAAATTTCGGGGCTCAACCCTGAACGTGCCTCTAATACTGTTGAGCTAGAGAGTAGTTGCGGTAGGCGGAATGTATGGTGTAGCGGTGAAATGCTTAGAGATCATACAGAACACCGATTGCGAAGGCAGCTTACCAAACTATATCTGACGTTGAGGCACGAAAGCGTGGGGAGCAAACAGG</Data></Cell>
   </Row>
   <Row ss:Height="15.75">
    <Cell ss:StyleID="s31"><Data ss:Type="String">Seq_59</Data></Cell>
    <Cell ss:StyleID="s32"><Data ss:Type="Number">43.872195678973398</Data></Cell>
    <Cell ss:StyleID="s33"><Data ss:Type="Number">0.190735103556323</Data></Cell>
    <Cell ss:StyleID="s34"><Data ss:Type="Number">1.14329226745666E-212</Data></Cell>
    <Cell ss:StyleID="s31"><Data ss:Type="String">k__Bacteria</Data></Cell>
    <Cell ss:StyleID="s35"><Data ss:Type="String">p__Firmicutes</Data></Cell>
    <Cell ss:StyleID="s35"><Data ss:Type="String">c__Clostridia</Data></Cell>
    <Cell ss:StyleID="s35"><Data ss:Type="String">o__Clostridiales</Data></Cell>
    <Cell ss:StyleID="s35"><Data ss:Type="String">f__Lachnospiraceae</Data></Cell>
    <Cell ss:StyleID="s35"><Data ss:Type="String">g__Lachnospira</Data></Cell>
    <Cell ss:StyleID="s36"><Data ss:Type="String">s__</Data></Cell>
    <Cell ss:StyleID="s31"><Data ss:Type="Number">100</Data></Cell>
    <Cell ss:StyleID="s35"><Data ss:Type="Number">100</Data></Cell>
    <Cell ss:StyleID="s35"><Data ss:Type="Number">100</Data></Cell>
    <Cell ss:StyleID="s35"><Data ss:Type="Number">100</Data></Cell>
    <Cell ss:StyleID="s35"><Data ss:Type="Number">100</Data></Cell>
    <Cell ss:StyleID="s35"><Data ss:Type="Number">100</Data></Cell>
    <Cell ss:StyleID="s36"><Data ss:Type="Number">100</Data></Cell>
    <Cell ss:StyleID="s16"><Data ss:Type="String">TACGTATGGAGCAAGCGTTATCCGGATTTACTGGGTGTAAAGGGAGTGTAGGTGGCCATGCAAGTCAGAAGTGAAAATCCGGGGCTCAACCCCGGAACTGCTTTTGAAACTGTAAGGCTGGAGTGCAGGAGGGGTGAGTGGAATTCCTAGTGTAGCGGTGAAATGCGTAGATATTAGGAGGAACACCAGTGGCGAAGGCGGCTCACTGGACTGTAACTGACACTGAGGCTCGAAAGCGTGGGGAGCAAACAGG</Data></Cell>
   </Row>
   <Row ss:Height="15.75">
    <Cell ss:StyleID="s31"><Data ss:Type="String">Seq_6</Data></Cell>
    <Cell ss:StyleID="s32"><Data ss:Type="Number">5.7224373451798902</Data></Cell>
    <Cell ss:StyleID="s33"><Data ss:Type="Number">0.71629610870542604</Data></Cell>
    <Cell ss:StyleID="s34"><Data ss:Type="Number">0</Data></Cell>
    <Cell ss:StyleID="s31"><Data ss:Type="String">k__Bacteria</Data></Cell>
    <Cell ss:StyleID="s35"><Data ss:Type="String">p__Firmicutes</Data></Cell>
    <Cell ss:StyleID="s35"><Data ss:Type="String">c__Clostridia</Data></Cell>
    <Cell ss:StyleID="s35"><Data ss:Type="String">o__Clostridiales</Data></Cell>
    <Cell ss:StyleID="s35"><Data ss:Type="String">f__Ruminococcaceae</Data></Cell>
    <Cell ss:StyleID="s35"><Data ss:Type="String">g__Faecalibacterium</Data></Cell>
    <Cell ss:StyleID="s36"><Data ss:Type="String">s__prausnitzii</Data></Cell>
    <Cell ss:StyleID="s31"><Data ss:Type="Number">100</Data></Cell>
    <Cell ss:StyleID="s35"><Data ss:Type="Number">100</Data></Cell>
    <Cell ss:StyleID="s35"><Data ss:Type="Number">100</Data></Cell>
    <Cell ss:StyleID="s35"><Data ss:Type="Number">100</Data></Cell>
    <Cell ss:StyleID="s35"><Data ss:Type="Number">100</Data></Cell>
    <Cell ss:StyleID="s35"><Data ss:Type="Number">99</Data></Cell>
    <Cell ss:StyleID="s36"><Data ss:Type="Number">99</Data></Cell>
    <Cell ss:StyleID="s16"><Data ss:Type="String">AACGTAGGGTGCAAGCGTTGTCCGGAATTACTGGGTGTAAAGGGAGCGCAGGCGGGAAGACAAGTTGGAAGTGAAAACCATGGGCTCAACCCATGAATTGCTTTCAAAACTGTTTTTCTTGAGTAGTGCAGAGGTAGATGGAATTCCCGGTGTAGCGGTGGAATGCGTAGATATCGGGAGGAACACCAGTGGCGAAGGCGGTCTACTGGGCACCAACTGACGCTGAGGCTCGAAAGCATGGGTAGCAAACAGG</Data></Cell>
   </Row>
   <Row ss:Height="15.75">
    <Cell ss:StyleID="s31"><Data ss:Type="String">Seq_61</Data></Cell>
    <Cell ss:StyleID="s32"><Data ss:Type="Number">107.27139442343299</Data></Cell>
    <Cell ss:StyleID="s33"><Data ss:Type="Number">7.1231915908731902E-2</Data></Cell>
    <Cell ss:StyleID="s34"><Data ss:Type="Number">8.2142269533580304E-47</Data></Cell>
    <Cell ss:StyleID="s31"><Data ss:Type="String">k__Bacteria</Data></Cell>
    <Cell ss:StyleID="s35"><Data ss:Type="String">p__Firmicutes</Data></Cell>
    <Cell ss:StyleID="s35"><Data ss:Type="String">c__Clostridia</Data></Cell>
    <Cell ss:StyleID="s35"><Data ss:Type="String">o__Clostridiales</Data></Cell>
    <Cell ss:StyleID="s35"><Data ss:Type="String">f__Lachnospiraceae</Data></Cell>
    <Cell ss:StyleID="s35"><Data ss:Type="String">g__Lachnobacterium</Data></Cell>
    <Cell ss:StyleID="s36"><Data ss:Type="String">s__</Data></Cell>
    <Cell ss:StyleID="s31"><Data ss:Type="Number">100</Data></Cell>
    <Cell ss:StyleID="s35"><Data ss:Type="Number">100</Data></Cell>
    <Cell ss:StyleID="s35"><Data ss:Type="Number">100</Data></Cell>
    <Cell ss:StyleID="s35"><Data ss:Type="Number">100</Data></Cell>
    <Cell ss:StyleID="s35"><Data ss:Type="Number">100</Data></Cell>
    <Cell ss:StyleID="s35"><Data ss:Type="Number">99</Data></Cell>
    <Cell ss:StyleID="s36"><Data ss:Type="Number">99</Data></Cell>
    <Cell ss:StyleID="s16"><Data ss:Type="String">TACGTAGGGGGCAAGCGTTATCCGGATTTACTGGGTGTAAAGGGAGCGCAGGCGGTGCGGCAAGTCTGATGTGAAAGCCCGGGGCTCAACCCCGGGACTGCATTGGAAACTGTCGTACTTGAGTATCGGAGAGGTAAGTGGAATTCCTAGTGTAGCGGTGAAATGCGTAGATATTAGGAGGAACACCAGTGGCGAAGGCGGCTTACTGGACGATAACTGACGCTGAGGCTCGAAAGCGTGGGGAGCAAACAGG</Data></Cell>
   </Row>
   <Row ss:Height="15.75">
    <Cell ss:StyleID="s31"><Data ss:Type="String">Seq_63</Data></Cell>
    <Cell ss:StyleID="s32"><Data ss:Type="Number">108.78583482034099</Data></Cell>
    <Cell ss:StyleID="s33"><Data ss:Type="Number">6.7352160674471306E-2</Data></Cell>
    <Cell ss:StyleID="s34"><Data ss:Type="Number">2.8601075976807801E-52</Data></Cell>
    <Cell ss:StyleID="s31"><Data ss:Type="String">k__Bacteria</Data></Cell>
    <Cell ss:StyleID="s35"><Data ss:Type="String">p__Firmicutes</Data></Cell>
    <Cell ss:StyleID="s35"><Data ss:Type="String">c__Clostridia</Data></Cell>
    <Cell ss:StyleID="s35"><Data ss:Type="String">o__Clostridiales</Data></Cell>
    <Cell ss:StyleID="s35"><Data ss:Type="String">f__Ruminococcaceae</Data></Cell>
    <Cell ss:StyleID="s35"><Data ss:Type="String">g__Faecalibacterium</Data></Cell>
    <Cell ss:StyleID="s36"><Data ss:Type="String">s__prausnitzii</Data></Cell>
    <Cell ss:StyleID="s31"><Data ss:Type="Number">100</Data></Cell>
    <Cell ss:StyleID="s35"><Data ss:Type="Number">100</Data></Cell>
    <Cell ss:StyleID="s35"><Data ss:Type="Number">100</Data></Cell>
    <Cell ss:StyleID="s35"><Data ss:Type="Number">100</Data></Cell>
    <Cell ss:StyleID="s35"><Data ss:Type="Number">100</Data></Cell>
    <Cell ss:StyleID="s35"><Data ss:Type="Number">100</Data></Cell>
    <Cell ss:StyleID="s36"><Data ss:Type="Number">100</Data></Cell>
    <Cell ss:StyleID="s16"><Data ss:Type="String">AACGTAGGTCACAAGCGTTGTCCGGAATTACTGGGTGTAAAGGGAGCGCAGGCGGGAAGGCAAGTTGGAAGTGAAATCCATGGGCTCAACCCATGAACTGCTTTCAAAACTGTTTTTCTTGAGTAGTGCAGAGGTAGGCGGAATTCCCGGTGTAGCGGTGGAATGCGTAGATATCGGGAGGAACACCAGTGGCGAAGGCGGCCTACTGGGCACCAACTGACGCTGAGGCTCGAAAGTGTGGGTAGCAAACAGG</Data></Cell>
   </Row>
   <Row ss:Height="15.75">
    <Cell ss:StyleID="s31"><Data ss:Type="String">Seq_65</Data></Cell>
    <Cell ss:StyleID="s32"><Data ss:Type="Number">21.607391311606399</Data></Cell>
    <Cell ss:StyleID="s33"><Data ss:Type="Number">0.33389347668681302</Data></Cell>
    <Cell ss:StyleID="s34"><Data ss:Type="Number">0</Data></Cell>
    <Cell ss:StyleID="s31"><Data ss:Type="String">k__Bacteria</Data></Cell>
    <Cell ss:StyleID="s35"><Data ss:Type="String">p__Firmicutes</Data></Cell>
    <Cell ss:StyleID="s35"><Data ss:Type="String">c__Clostridia</Data></Cell>
    <Cell ss:StyleID="s35"><Data ss:Type="String">o__Clostridiales</Data></Cell>
    <Cell ss:StyleID="s35"><Data ss:Type="String">f__Ruminococcaceae</Data></Cell>
    <Cell ss:StyleID="s35"><Data ss:Type="String">g__</Data></Cell>
    <Cell ss:StyleID="s36"><Data ss:Type="String">s__</Data></Cell>
    <Cell ss:StyleID="s31"><Data ss:Type="Number">100</Data></Cell>
    <Cell ss:StyleID="s35"><Data ss:Type="Number">100</Data></Cell>
    <Cell ss:StyleID="s35"><Data ss:Type="Number">100</Data></Cell>
    <Cell ss:StyleID="s35"><Data ss:Type="Number">100</Data></Cell>
    <Cell ss:StyleID="s35"><Data ss:Type="Number">100</Data></Cell>
    <Cell ss:StyleID="s35"><Data ss:Type="Number">56</Data></Cell>
    <Cell ss:StyleID="s36"><Data ss:Type="Number">56</Data></Cell>
    <Cell ss:StyleID="s16"><Data ss:Type="String">TACGTAGGTGGCAAGCGTTGTCCGGATTTACTGGGTGTAAAGGGCGTGTAGGCGGAGAAGCAAGTCAGAAGTGAAATCCATGGGCTTAACCCATGAACTGCTTTTGAAACTGTTTCCCTTGAGTATCGGAGAGGCAGGCGGAATTCCTAGTGTAGCGGTGAAATGCGTAGATATTAGGAGGAACACCAGTGGCGAAGGCGGCCTGCTGGACGACAACTGACGCTGAGGCGCGAAAGCGTGGGGAGCAAACAGG</Data></Cell>
   </Row>
   <Row ss:Height="15.75">
    <Cell ss:StyleID="s31"><Data ss:Type="String">Seq_7</Data></Cell>
    <Cell ss:StyleID="s32"><Data ss:Type="Number">18.235916005728299</Data></Cell>
    <Cell ss:StyleID="s33"><Data ss:Type="Number">0.37300161324456699</Data></Cell>
    <Cell ss:StyleID="s34"><Data ss:Type="Number">0</Data></Cell>
    <Cell ss:StyleID="s31"><Data ss:Type="String">k__Bacteria</Data></Cell>
    <Cell ss:StyleID="s35"><Data ss:Type="String">p__Bacteroidetes</Data></Cell>
    <Cell ss:StyleID="s35"><Data ss:Type="String">c__Bacteroidia</Data></Cell>
    <Cell ss:StyleID="s35"><Data ss:Type="String">o__Bacteroidales</Data></Cell>
    <Cell ss:StyleID="s35"><Data ss:Type="String">f__Bacteroidaceae</Data></Cell>
    <Cell ss:StyleID="s35"><Data ss:Type="String">g__Bacteroides</Data></Cell>
    <Cell ss:StyleID="s36"><Data ss:Type="String">s__</Data></Cell>
    <Cell ss:StyleID="s31"><Data ss:Type="Number">100</Data></Cell>
    <Cell ss:StyleID="s35"><Data ss:Type="Number">100</Data></Cell>
    <Cell ss:StyleID="s35"><Data ss:Type="Number">100</Data></Cell>
    <Cell ss:StyleID="s35"><Data ss:Type="Number">100</Data></Cell>
    <Cell ss:StyleID="s35"><Data ss:Type="Number">100</Data></Cell>
    <Cell ss:StyleID="s35"><Data ss:Type="Number">100</Data></Cell>
    <Cell ss:StyleID="s36"><Data ss:Type="Number">100</Data></Cell>
    <Cell ss:StyleID="s16"><Data ss:Type="String">TACGGAGGATCCGAGCGTTATCCGGATTTATTGGGTTTAAAGGGAGCGTAGATGGATGTTTAAGTCAGTTGTGAAAGTTTGCGGCTCAACCGTAAAATTGCAGTTGATACTGGATATCTTGAGTGCAGTTGAGGCAGGCGGAATTCGTGGTGTAGCGGTGAAATGCTTAGATATCACGAAGAACTCCGATTGCGAAGGCAGCCTGCTAAGCTGCAACTGACATTGAGGCTCGAAAGTGTGGGTATCAAACAGG</Data></Cell>
   </Row>
   <Row ss:Height="15.75">
    <Cell ss:StyleID="s31"><Data ss:Type="String">Seq_71</Data></Cell>
    <Cell ss:StyleID="s32"><Data ss:Type="Number">138.56995052752399</Data></Cell>
    <Cell ss:StyleID="s33"><Data ss:Type="Number">5.1847223873597498E-2</Data></Cell>
    <Cell ss:StyleID="s34"><Data ss:Type="Number">6.5230874332246997E-4</Data></Cell>
    <Cell ss:StyleID="s31"><Data ss:Type="String">k__Bacteria</Data></Cell>
    <Cell ss:StyleID="s35"><Data ss:Type="String">p__Firmicutes</Data></Cell>
    <Cell ss:StyleID="s35"><Data ss:Type="String">c__Clostridia</Data></Cell>
    <Cell ss:StyleID="s35"><Data ss:Type="String">o__Clostridiales</Data></Cell>
    <Cell ss:StyleID="s35"><Data ss:Type="String">f__Lachnospiraceae</Data></Cell>
    <Cell ss:StyleID="s35"><Data ss:Type="String">g__</Data></Cell>
    <Cell ss:StyleID="s36"><Data ss:Type="String">s__</Data></Cell>
    <Cell ss:StyleID="s31"><Data ss:Type="Number">100</Data></Cell>
    <Cell ss:StyleID="s35"><Data ss:Type="Number">100</Data></Cell>
    <Cell ss:StyleID="s35"><Data ss:Type="Number">100</Data></Cell>
    <Cell ss:StyleID="s35"><Data ss:Type="Number">100</Data></Cell>
    <Cell ss:StyleID="s35"><Data ss:Type="Number">100</Data></Cell>
    <Cell ss:StyleID="s35"><Data ss:Type="Number">87</Data></Cell>
    <Cell ss:StyleID="s36"><Data ss:Type="Number">87</Data></Cell>
    <Cell ss:StyleID="s16"><Data ss:Type="String">TACGTAGGGGGCAAGCGTTATCCGGATTTACTGGGTGTAAAGGGAGCGCAGACGGCACTGCAAGTCTGAAGTGAAAGCCCGGGGCTCAACCCCGGGACTGCTTTGGAAACTGTAGAGCTAGAGTGCTGGAGAGGCAAGCGGAATTCCTAGTGTAGCGGTGAAATGCGTAGATATTAGGAAGAACACCAGTGGCGAAGGCGGCTTGCTGGACAGTAACTGACGTTCAGGCTCGAAAGCGTGGGGAGCAAACAGG</Data></Cell>
   </Row>
   <Row ss:Height="15.75">
    <Cell ss:StyleID="s31"><Data ss:Type="String">Seq_79</Data></Cell>
    <Cell ss:StyleID="s32"><Data ss:Type="Number">89.792824005863295</Data></Cell>
    <Cell ss:StyleID="s33"><Data ss:Type="Number">9.0257044660556701E-2</Data></Cell>
    <Cell ss:StyleID="s34"><Data ss:Type="Number">4.2551407775526301E-83</Data></Cell>
    <Cell ss:StyleID="s31"><Data ss:Type="String">k__Bacteria</Data></Cell>
    <Cell ss:StyleID="s35"><Data ss:Type="String">p__Firmicutes</Data></Cell>
    <Cell ss:StyleID="s35"><Data ss:Type="String">c__Clostridia</Data></Cell>
    <Cell ss:StyleID="s35"><Data ss:Type="String">o__Clostridiales</Data></Cell>
    <Cell ss:StyleID="s35"><Data ss:Type="String">f__Ruminococcaceae</Data></Cell>
    <Cell ss:StyleID="s35"><Data ss:Type="String">g__Ruminococcus</Data></Cell>
    <Cell ss:StyleID="s36"><Data ss:Type="String">s__</Data></Cell>
    <Cell ss:StyleID="s31"><Data ss:Type="Number">100</Data></Cell>
    <Cell ss:StyleID="s35"><Data ss:Type="Number">100</Data></Cell>
    <Cell ss:StyleID="s35"><Data ss:Type="Number">100</Data></Cell>
    <Cell ss:StyleID="s35"><Data ss:Type="Number">100</Data></Cell>
    <Cell ss:StyleID="s35"><Data ss:Type="Number">100</Data></Cell>
    <Cell ss:StyleID="s35"><Data ss:Type="Number">100</Data></Cell>
    <Cell ss:StyleID="s36"><Data ss:Type="Number">62</Data></Cell>
    <Cell ss:StyleID="s16"><Data ss:Type="String">TACGTAGGGAGCGAGCGTTGTCCGGAATTACTGGGTGTAAAGGGAGCGTAGGCGGGATCGCAAGTCAGATGTGAAAACTATGGGCTTAACCCATAAACTGCATTTGAAACTGTGGTTCTTGAGTGAAGTAGAGGTAAGCGGAATTCCTAGTGTAGCGGTGAAATGCGTAGATATTAGGAGGAACATCAGTGGCGAAGGCGGCTTACTGGGCTTTAACTGACGCTGAGGCTCGAAAGCGTGGGGAGCAAACAGG</Data></Cell>
   </Row>
   <Row ss:Height="15.75">
    <Cell ss:StyleID="s31"><Data ss:Type="String">Seq_8</Data></Cell>
    <Cell ss:StyleID="s32"><Data ss:Type="Number">35.233110790204698</Data></Cell>
    <Cell ss:StyleID="s33"><Data ss:Type="Number">0.21870227089105199</Data></Cell>
    <Cell ss:StyleID="s34"><Data ss:Type="Number">0</Data></Cell>
    <Cell ss:StyleID="s31"><Data ss:Type="String">k__Bacteria</Data></Cell>
    <Cell ss:StyleID="s35"><Data ss:Type="String">p__Bacteroidetes</Data></Cell>
    <Cell ss:StyleID="s35"><Data ss:Type="String">c__Bacteroidia</Data></Cell>
    <Cell ss:StyleID="s35"><Data ss:Type="String">o__Bacteroidales</Data></Cell>
    <Cell ss:StyleID="s35"><Data ss:Type="String">f__Prevotellaceae</Data></Cell>
    <Cell ss:StyleID="s35"><Data ss:Type="String">g__Prevotella</Data></Cell>
    <Cell ss:StyleID="s36"><Data ss:Type="String">s__copri</Data></Cell>
    <Cell ss:StyleID="s31"><Data ss:Type="Number">100</Data></Cell>
    <Cell ss:StyleID="s35"><Data ss:Type="Number">100</Data></Cell>
    <Cell ss:StyleID="s35"><Data ss:Type="Number">100</Data></Cell>
    <Cell ss:StyleID="s35"><Data ss:Type="Number">100</Data></Cell>
    <Cell ss:StyleID="s35"><Data ss:Type="Number">100</Data></Cell>
    <Cell ss:StyleID="s35"><Data ss:Type="Number">100</Data></Cell>
    <Cell ss:StyleID="s36"><Data ss:Type="Number">100</Data></Cell>
    <Cell ss:StyleID="s16"><Data ss:Type="String">TACGGAAGGTCCGGGCGTTATCCGGATTTATTGGGTTTAAAGGGAGCGTAGGCCGGAGATTAAGCGTGTTGTGAAATGTAGACGCTCAACGTCTGCACTGCAGCGCGAACTGGTTTCCTTGAGTACGCACAAAGTGGGCGGAATTCGTGGTGTAGCGGTGAAATGCTTAGATATCACGAAGAACTCCGATTGCGAAGGCAGCTCACTGGAGCGCAACTGACGCTGAAGCTCGAAAGTGCGGGTATCGAACAGG</Data></Cell>
   </Row>
   <Row ss:Height="15.75">
    <Cell ss:StyleID="s31"><Data ss:Type="String">Seq_88</Data></Cell>
    <Cell ss:StyleID="s32"><Data ss:Type="Number">80.234801550519094</Data></Cell>
    <Cell ss:StyleID="s33"><Data ss:Type="Number">0.100958352047124</Data></Cell>
    <Cell ss:StyleID="s34"><Data ss:Type="Number">5.30054982453754E-113</Data></Cell>
    <Cell ss:StyleID="s31"><Data ss:Type="String">k__Bacteria</Data></Cell>
    <Cell ss:StyleID="s35"><Data ss:Type="String">p__Bacteroidetes</Data></Cell>
    <Cell ss:StyleID="s35"><Data ss:Type="String">c__Bacteroidia</Data></Cell>
    <Cell ss:StyleID="s35"><Data ss:Type="String">o__Bacteroidales</Data></Cell>
    <Cell ss:StyleID="s35"><Data ss:Type="String">f__Bacteroidaceae</Data></Cell>
    <Cell ss:StyleID="s35"><Data ss:Type="String">g__Bacteroides</Data></Cell>
    <Cell ss:StyleID="s36"><Data ss:Type="String">s__</Data></Cell>
    <Cell ss:StyleID="s31"><Data ss:Type="Number">100</Data></Cell>
    <Cell ss:StyleID="s35"><Data ss:Type="Number">100</Data></Cell>
    <Cell ss:StyleID="s35"><Data ss:Type="Number">100</Data></Cell>
    <Cell ss:StyleID="s35"><Data ss:Type="Number">100</Data></Cell>
    <Cell ss:StyleID="s35"><Data ss:Type="Number">100</Data></Cell>
    <Cell ss:StyleID="s35"><Data ss:Type="Number">100</Data></Cell>
    <Cell ss:StyleID="s36"><Data ss:Type="Number">62</Data></Cell>
    <Cell ss:StyleID="s16"><Data ss:Type="String">TACGGAGGATCCGAGCGTTATCCGGATTTATTGGGTTTAAAGGGAGCGTAGGTGGACAGTTAAGTCAGTTGTGAAAGTTTGCGGCTCAACCGTAAAATTGCAGTTGATACTGGCTGTCTTGAGTACAGTAGAGGTGGGCGGAATTCGTGGTGTAGCGGTGAAATGCTTAGATATCACGAAGAACTCCGATTGCGAAGGCAGCTCACTGGACTGCAACTGACACTGATGCTCGAAAGTGTGGGTATCAAACAGG</Data></Cell>
   </Row>
   <Row ss:Height="15.75">
    <Cell ss:StyleID="s31"><Data ss:Type="String">Seq_89</Data></Cell>
    <Cell ss:StyleID="s32"><Data ss:Type="Number">22.374672033909999</Data></Cell>
    <Cell ss:StyleID="s33"><Data ss:Type="Number">0.32653043062168802</Data></Cell>
    <Cell ss:StyleID="s34"><Data ss:Type="String">3e-317</Data></Cell>
    <Cell ss:StyleID="s31"><Data ss:Type="String">k__Bacteria</Data></Cell>
    <Cell ss:StyleID="s35"><Data ss:Type="String">p__Firmicutes</Data></Cell>
    <Cell ss:StyleID="s35"><Data ss:Type="String">c__Clostridia</Data></Cell>
    <Cell ss:StyleID="s35"><Data ss:Type="String">o__Clostridiales</Data></Cell>
    <Cell ss:StyleID="s35"><Data ss:Type="String">f__Clostridiaceae</Data></Cell>
    <Cell ss:StyleID="s35"><Data ss:Type="String">g__SMB53</Data></Cell>
    <Cell ss:StyleID="s36"><Data ss:Type="String">s__</Data></Cell>
    <Cell ss:StyleID="s31"><Data ss:Type="Number">100</Data></Cell>
    <Cell ss:StyleID="s35"><Data ss:Type="Number">100</Data></Cell>
    <Cell ss:StyleID="s35"><Data ss:Type="Number">100</Data></Cell>
    <Cell ss:StyleID="s35"><Data ss:Type="Number">100</Data></Cell>
    <Cell ss:StyleID="s35"><Data ss:Type="Number">93</Data></Cell>
    <Cell ss:StyleID="s35"><Data ss:Type="Number">93</Data></Cell>
    <Cell ss:StyleID="s36"><Data ss:Type="Number">93</Data></Cell>
    <Cell ss:StyleID="s16"><Data ss:Type="String">TACGTAGGGGGCTAGCGTTATCCGGATTTACTGGGCGTAAAGGGTGCGTAGGCGGTCTTTTAAGTCAGGAGTGAAAGGCTACGGCTCAACCGTAGTAAGCTCTTGAAACTGGAGGACTTGAGTGCAGGAGAGGAGAGTGGAATTCCTAGTGTAGCGGTGAAATGCGTAGATATTAGGAGGAACACCAGTAGCGAAGGCGGCTCTCTGGACTGTAACTGACGCTGAGGCACGAAAGCGTGGGGAGCAAACAGG</Data></Cell>
   </Row>
   <Row ss:Height="15.75">
    <Cell ss:StyleID="s31"><Data ss:Type="String">Seq_9</Data></Cell>
    <Cell ss:StyleID="s32"><Data ss:Type="Number">17.253758003901702</Data></Cell>
    <Cell ss:StyleID="s33"><Data ss:Type="Number">0.38252226138609302</Data></Cell>
    <Cell ss:StyleID="s34"><Data ss:Type="Number">0</Data></Cell>
    <Cell ss:StyleID="s31"><Data ss:Type="String">k__Bacteria</Data></Cell>
    <Cell ss:StyleID="s35"><Data ss:Type="String">p__Firmicutes</Data></Cell>
    <Cell ss:StyleID="s35"><Data ss:Type="String">c__Clostridia</Data></Cell>
    <Cell ss:StyleID="s35"><Data ss:Type="String">o__Clostridiales</Data></Cell>
    <Cell ss:StyleID="s35"><Data ss:Type="String">f__Lachnospiraceae</Data></Cell>
    <Cell ss:StyleID="s35"><Data ss:Type="String">g__Roseburia</Data></Cell>
    <Cell ss:StyleID="s36"><Data ss:Type="String">s__</Data></Cell>
    <Cell ss:StyleID="s31"><Data ss:Type="Number">100</Data></Cell>
    <Cell ss:StyleID="s35"><Data ss:Type="Number">100</Data></Cell>
    <Cell ss:StyleID="s35"><Data ss:Type="Number">100</Data></Cell>
    <Cell ss:StyleID="s35"><Data ss:Type="Number">100</Data></Cell>
    <Cell ss:StyleID="s35"><Data ss:Type="Number">100</Data></Cell>
    <Cell ss:StyleID="s35"><Data ss:Type="Number">99</Data></Cell>
    <Cell ss:StyleID="s36"><Data ss:Type="Number">59</Data></Cell>
    <Cell ss:StyleID="s16"><Data ss:Type="String">TACGTATGGTGCAAGCGTTATCCGGATTTACTGGGTGTAAAGGGAGCGCAGGCGGTGCGGCAAGTCTGATGTGAAAGCCCGGGGCTCAACCCCGGTACTGCATTGGAAACTGTCGTACTAGAGTGTCGGAGGGGTAAGCGGAATTCCTAGTGTAGCGGTGAAATGCGTAGATATTAGGAGGAACACCAGTGGCGAAGGCGGCTTACTGGACGATAACTGACGCTGAGGCTCGAAAGCGTGGGGAGCAAACAGG</Data></Cell>
   </Row>
   <Row ss:Height="15.75">
    <Cell ss:StyleID="s31"><Data ss:Type="String">Seq_92</Data></Cell>
    <Cell ss:StyleID="s32"><Data ss:Type="Number">27.590486105838099</Data></Cell>
    <Cell ss:StyleID="s33"><Data ss:Type="Number">0.28060973464400402</Data></Cell>
    <Cell ss:StyleID="s34"><Data ss:Type="Number">5.2436505438456297E-274</Data></Cell>
    <Cell ss:StyleID="s31"><Data ss:Type="String">k__Bacteria</Data></Cell>
    <Cell ss:StyleID="s35"><Data ss:Type="String">p__Firmicutes</Data></Cell>
    <Cell ss:StyleID="s35"><Data ss:Type="String">c__Clostridia</Data></Cell>
    <Cell ss:StyleID="s35"><Data ss:Type="String">o__Clostridiales</Data></Cell>
    <Cell ss:StyleID="s35"><Data ss:Type="String">f__Lachnospiraceae</Data></Cell>
    <Cell ss:StyleID="s35"><Data ss:Type="String">g__Blautia</Data></Cell>
    <Cell ss:StyleID="s36"><Data ss:Type="String">s__</Data></Cell>
    <Cell ss:StyleID="s31"><Data ss:Type="Number">100</Data></Cell>
    <Cell ss:StyleID="s35"><Data ss:Type="Number">100</Data></Cell>
    <Cell ss:StyleID="s35"><Data ss:Type="Number">100</Data></Cell>
    <Cell ss:StyleID="s35"><Data ss:Type="Number">100</Data></Cell>
    <Cell ss:StyleID="s35"><Data ss:Type="Number">100</Data></Cell>
    <Cell ss:StyleID="s35"><Data ss:Type="Number">100</Data></Cell>
    <Cell ss:StyleID="s36"><Data ss:Type="Number">100</Data></Cell>
    <Cell ss:StyleID="s16"><Data ss:Type="String">TACGTAGGGGGCAAGCGTTATCCGGATTTACTGGGTGTAAAGGGAGCGTAGACGGTGTGGCAAGTCTGATGTGAAAGGCATGGGCTCAACCTGTGGACTGCATTGGAAACTGTCATACTTGAGTGCCGGAGGGGTAAGCGGAATTCCTAGTGTAGCGGTGAAATGCGTAGATATTAGGAGGAACACCAGTGGCGAAGGCGGCTTACTGGACGGTAACTGACGTTGAGGCTCGAAAGCGTGGGGAGCAAACAGG</Data></Cell>
   </Row>
   <Row ss:Height="15.75">
    <Cell ss:StyleID="s31"><Data ss:Type="String">Seq_95</Data></Cell>
    <Cell ss:StyleID="s32"><Data ss:Type="Number">58.046130570204802</Data></Cell>
    <Cell ss:StyleID="s33"><Data ss:Type="Number">0.14476154796697199</Data></Cell>
    <Cell ss:StyleID="s34"><Data ss:Type="Number">3.4685634856832402E-174</Data></Cell>
    <Cell ss:StyleID="s31"><Data ss:Type="String">k__Bacteria</Data></Cell>
    <Cell ss:StyleID="s35"><Data ss:Type="String">p__Firmicutes</Data></Cell>
    <Cell ss:StyleID="s35"><Data ss:Type="String">c__Erysipelotrichi</Data></Cell>
    <Cell ss:StyleID="s35"><Data ss:Type="String">o__Erysipelotrichales</Data></Cell>
    <Cell ss:StyleID="s35"><Data ss:Type="String">f__Erysipelotrichaceae</Data></Cell>
    <Cell ss:StyleID="s35"><Data ss:Type="String">g__Catenibacterium</Data></Cell>
    <Cell ss:StyleID="s36"><Data ss:Type="String">s__</Data></Cell>
    <Cell ss:StyleID="s31"><Data ss:Type="Number">100</Data></Cell>
    <Cell ss:StyleID="s35"><Data ss:Type="Number">100</Data></Cell>
    <Cell ss:StyleID="s35"><Data ss:Type="Number">100</Data></Cell>
    <Cell ss:StyleID="s35"><Data ss:Type="Number">100</Data></Cell>
    <Cell ss:StyleID="s35"><Data ss:Type="Number">100</Data></Cell>
    <Cell ss:StyleID="s35"><Data ss:Type="Number">100</Data></Cell>
    <Cell ss:StyleID="s36"><Data ss:Type="Number">100</Data></Cell>
    <Cell ss:StyleID="s16"><Data ss:Type="String">TACGTAGGTGGCGAGCGTTATCCGGAATCATTGGGCGTAAAGAGGGAGCAGGCGGCCGCAAGGGTCTGTGGTGAAAGACCGAAGCTAAACTTCGGTAAGCCATGGAAACCGGGCGGCTAGAGTGCGGAAGAGGATCGTGGAATTCCATGTGTAGCGGTGAAATGCGTAGATATATGGAGGAACACCAGTGGCGAAGGCGACGGTCTGGGCCGCAACTGACGCTCATTCCCGAAAGCGTGGGGAGCAAATAGG</Data></Cell>
   </Row>
   <Row ss:Height="15.75">
    <Cell ss:StyleID="s31"><Data ss:Type="String">Seq_144</Data></Cell>
    <Cell ss:StyleID="s32"><Data ss:Type="Number">87.598370769167701</Data></Cell>
    <Cell ss:StyleID="s33"><Data ss:Type="Number">8.6644612799453805E-2</Data></Cell>
    <Cell ss:StyleID="s34"><Data ss:Type="Number">3.61009124078459E-124</Data></Cell>
    <Cell ss:StyleID="s31"><Data ss:Type="String">k__Bacteria</Data></Cell>
    <Cell ss:StyleID="s35"><Data ss:Type="String">p__Proteobacteria</Data></Cell>
    <Cell ss:StyleID="s35"><Data ss:Type="String">c__Deltaproteobacteria</Data></Cell>
    <Cell ss:StyleID="s35"><Data ss:Type="String">o__Desulfovibrionales</Data></Cell>
    <Cell ss:StyleID="s35"><Data ss:Type="String">f__Desulfovibrionaceae</Data></Cell>
    <Cell ss:StyleID="s35"><Data ss:Type="String">g__Bilophila</Data></Cell>
    <Cell ss:StyleID="s36"><Data ss:Type="String">s__</Data></Cell>
    <Cell ss:StyleID="s31"><Data ss:Type="Number">100</Data></Cell>
    <Cell ss:StyleID="s35"><Data ss:Type="Number">100</Data></Cell>
    <Cell ss:StyleID="s35"><Data ss:Type="Number">100</Data></Cell>
    <Cell ss:StyleID="s35"><Data ss:Type="Number">100</Data></Cell>
    <Cell ss:StyleID="s35"><Data ss:Type="Number">100</Data></Cell>
    <Cell ss:StyleID="s35"><Data ss:Type="Number">100</Data></Cell>
    <Cell ss:StyleID="s36"><Data ss:Type="Number">100</Data></Cell>
    <Cell ss:StyleID="s16"><Data ss:Type="String">TACGGAGGGTGCAAGCGTTAATCGGAATCACTGGGCGTAAAGCGCACGTAGGCGGCTTGGTAAGTCAGGGGTGAAATCCCACAGCCCAACTGTGGAACTGCCTTTGATACTGCCAGGCTTGAGTACCGGAGAGGGTGGCGGAATTCCAGGTGTAGGAGTGAAATCCGTAGATATCTGGAGGAACACCGGTGGCGAAGGCGGCCACCTGGACGGTAACTGACGCTGAGGTGCGAAAGCGTGGGTAGCAAACAGG</Data></Cell>
   </Row>
   <Row ss:Height="15.75">
    <Cell ss:StyleID="s31"><Data ss:Type="String">Seq_96</Data></Cell>
    <Cell ss:StyleID="s32"><Data ss:Type="Number">87.413761338079695</Data></Cell>
    <Cell ss:StyleID="s33"><Data ss:Type="Number">9.1523805894102403E-2</Data></Cell>
    <Cell ss:StyleID="s34"><Data ss:Type="Number">1.39639302469436E-95</Data></Cell>
    <Cell ss:StyleID="s31"><Data ss:Type="String">k__Bacteria</Data></Cell>
    <Cell ss:StyleID="s35"><Data ss:Type="String">p__Firmicutes</Data></Cell>
    <Cell ss:StyleID="s35"><Data ss:Type="String">c__Clostridia</Data></Cell>
    <Cell ss:StyleID="s35"><Data ss:Type="String">o__Clostridiales</Data></Cell>
    <Cell ss:StyleID="s35"><Data ss:Type="String">f__Christensenellaceae</Data></Cell>
    <Cell ss:StyleID="s35"><Data ss:Type="String">g__</Data></Cell>
    <Cell ss:StyleID="s36"><Data ss:Type="String">s__</Data></Cell>
    <Cell ss:StyleID="s31"><Data ss:Type="Number">100</Data></Cell>
    <Cell ss:StyleID="s35"><Data ss:Type="Number">100</Data></Cell>
    <Cell ss:StyleID="s35"><Data ss:Type="Number">100</Data></Cell>
    <Cell ss:StyleID="s35"><Data ss:Type="Number">100</Data></Cell>
    <Cell ss:StyleID="s35"><Data ss:Type="Number">100</Data></Cell>
    <Cell ss:StyleID="s35"><Data ss:Type="Number">100</Data></Cell>
    <Cell ss:StyleID="s36"><Data ss:Type="Number">100</Data></Cell>
    <Cell ss:StyleID="s16"><Data ss:Type="String">TACGTAGGGGGCGAGCGTTGTCCGGAATTACTGGGCGTAAAGGGTGCGTAGGCGGTTTGGTAAGTTGGATGTGAAATACCCGGGCTTAACTTGGGGGCTGCATCCAATACTGTCGGACTTGAGTGCAGGAGAGGAAAGCGGAATTCCTAGTGTAGCGGTGAAATGCGTAGATATTAGGAGGAACACCGGTGGCGAAGGCGGCTTTCTGGACTGTAACTGACGCTGAGGCACGAAAGCGTGGGGAGCAAACAGG</Data></Cell>
   </Row>
   <Row ss:Height="15.75">
    <Cell ss:StyleID="s31"><Data ss:Type="String">Seq_97</Data></Cell>
    <Cell ss:StyleID="s32"><Data ss:Type="Number">111.17852817547301</Data></Cell>
    <Cell ss:StyleID="s33"><Data ss:Type="Number">6.6816770323853705E-2</Data></Cell>
    <Cell ss:StyleID="s34"><Data ss:Type="Number">3.0136936866536801E-41</Data></Cell>
    <Cell ss:StyleID="s31"><Data ss:Type="String">k__Bacteria</Data></Cell>
    <Cell ss:StyleID="s35"><Data ss:Type="String">p__Firmicutes</Data></Cell>
    <Cell ss:StyleID="s35"><Data ss:Type="String">c__Clostridia</Data></Cell>
    <Cell ss:StyleID="s35"><Data ss:Type="String">o__Clostridiales</Data></Cell>
    <Cell ss:StyleID="s35"><Data ss:Type="String">f__Lachnospiraceae</Data></Cell>
    <Cell ss:StyleID="s35"><Data ss:Type="String">g__</Data></Cell>
    <Cell ss:StyleID="s36"><Data ss:Type="String">s__</Data></Cell>
    <Cell ss:StyleID="s31"><Data ss:Type="Number">100</Data></Cell>
    <Cell ss:StyleID="s35"><Data ss:Type="Number">100</Data></Cell>
    <Cell ss:StyleID="s35"><Data ss:Type="Number">100</Data></Cell>
    <Cell ss:StyleID="s35"><Data ss:Type="Number">100</Data></Cell>
    <Cell ss:StyleID="s35"><Data ss:Type="Number">100</Data></Cell>
    <Cell ss:StyleID="s35"><Data ss:Type="Number">64</Data></Cell>
    <Cell ss:StyleID="s36"><Data ss:Type="Number">64</Data></Cell>
    <Cell ss:StyleID="s16"><Data ss:Type="String">TACGTAGGGGGCAAGCGTTATCCGGATTTACTGGGTGTAAAGGGAGCGTAGACGGTAAAGCAAGTCTGAAGTGAAAGCCCGGGGCTCAACCCCGGGACTGCTTTGGAAACTGTTTAACTAGAGTGCTGGAGAGGTAAGCGGAATTCCTAGTGTAGCGGTGAAATGCGTAGATATTAGGAGGAACACCAGTGGCGAAGGCGGCTTACTGGACAGTAACTGACGTTGAGGCTCGAAAGCGTGGGGAGCAAACAGG</Data></Cell>
   </Row>
   <Row ss:Height="15.75">
    <Cell ss:StyleID="s31"><Data ss:Type="String">Seq_69</Data></Cell>
    <Cell ss:StyleID="s32"><Data ss:Type="Number">36.733350812372898</Data></Cell>
    <Cell ss:StyleID="s33"><Data ss:Type="Number">0.22144216327866001</Data></Cell>
    <Cell ss:StyleID="s34"><Data ss:Type="Number">3.8282043419498997E-237</Data></Cell>
    <Cell ss:StyleID="s31"><Data ss:Type="String">k__Bacteria</Data></Cell>
    <Cell ss:StyleID="s35"><Data ss:Type="String">p__Proteobacteria</Data></Cell>
    <Cell ss:StyleID="s35"><Data ss:Type="String">c__Gammaproteobacteria</Data></Cell>
    <Cell ss:StyleID="s35"><Data ss:Type="String">o__Pasteurellales</Data></Cell>
    <Cell ss:StyleID="s35"><Data ss:Type="String">f__Pasteurellaceae</Data></Cell>
    <Cell ss:StyleID="s35"><Data ss:Type="String">g__</Data></Cell>
    <Cell ss:StyleID="s36"><Data ss:Type="String">s__</Data></Cell>
    <Cell ss:StyleID="s31"><Data ss:Type="Number">100</Data></Cell>
    <Cell ss:StyleID="s35"><Data ss:Type="Number">100</Data></Cell>
    <Cell ss:StyleID="s35"><Data ss:Type="Number">100</Data></Cell>
    <Cell ss:StyleID="s35"><Data ss:Type="Number">100</Data></Cell>
    <Cell ss:StyleID="s35"><Data ss:Type="Number">100</Data></Cell>
    <Cell ss:StyleID="s35"><Data ss:Type="Number">83</Data></Cell>
    <Cell ss:StyleID="s36"><Data ss:Type="Number">80</Data></Cell>
    <Cell ss:StyleID="s16"><Data ss:Type="String">TACGGAGGGTGCGAGCGTTAATCGGAATAACTGGGCGTAAAGGGCACGCAGGCGGTGACTTAAGTGAGGTGTGAAAGCCCCGGGCTTAACCTGGGAATTGCATTTCATACTGGGTCGCTAGAGTACTTTAGGGAGGGGTAGAATTCCACGTGTAGCGGTGAAATGCGTAGAGATGTGGAGGAATACCGAAGGCGAAGGCAGCCCCTTGGGAATGTACTGACGCTCATGTGCGAAAGCGTGGGGAGCAAACAGG</Data></Cell>
   </Row>
   <Row ss:Height="15.75">
    <Cell ss:StyleID="s31"><Data ss:Type="String">Seq_5</Data></Cell>
    <Cell ss:StyleID="s32"><Data ss:Type="Number">112.305265090223</Data></Cell>
    <Cell ss:StyleID="s33"><Data ss:Type="Number">6.5724706350938494E-2</Data></Cell>
    <Cell ss:StyleID="s34"><Data ss:Type="Number">7.6887069160356404E-41</Data></Cell>
    <Cell ss:StyleID="s31"><Data ss:Type="String">k__Bacteria</Data></Cell>
    <Cell ss:StyleID="s35"><Data ss:Type="String">p__Verrucomicrobia</Data></Cell>
    <Cell ss:StyleID="s35"><Data ss:Type="String">c__Verrucomicrobiae</Data></Cell>
    <Cell ss:StyleID="s35"><Data ss:Type="String">o__Verrucomicrobiales</Data></Cell>
    <Cell ss:StyleID="s35"><Data ss:Type="String">f__Verrucomicrobiaceae</Data></Cell>
    <Cell ss:StyleID="s35"><Data ss:Type="String">g__Akkermansia</Data></Cell>
    <Cell ss:StyleID="s36"><Data ss:Type="String">s__muciniphila</Data></Cell>
    <Cell ss:StyleID="s31"><Data ss:Type="Number">100</Data></Cell>
    <Cell ss:StyleID="s35"><Data ss:Type="Number">100</Data></Cell>
    <Cell ss:StyleID="s35"><Data ss:Type="Number">100</Data></Cell>
    <Cell ss:StyleID="s35"><Data ss:Type="Number">100</Data></Cell>
    <Cell ss:StyleID="s35"><Data ss:Type="Number">100</Data></Cell>
    <Cell ss:StyleID="s35"><Data ss:Type="Number">100</Data></Cell>
    <Cell ss:StyleID="s36"><Data ss:Type="Number">100</Data></Cell>
    <Cell ss:StyleID="s16"><Data ss:Type="String">TACAGAGGTCTCAAGCGTTGTTCGGAATCACTGGGCGTAAAGCGTGCGTAGGCTGTTTCGTAAGTCGTGTGTGAAAGGCGCGGGCTCAACCCGCGGACGGCACATGATACTGCGAGACTAGAGTAATGGAGGGGGAACCGGAATTCTCGGTGTAGCAGTGAAATGCGTAGATATCGAGAGGAACACTCGTGGCGAAGGCGGGTTCCTGGACATTAACTGACGCTGAGGCACGAAGGCCAGGGGAGCGAAAGGG</Data></Cell>
   </Row>
   <Row ss:Height="15.75">
    <Cell ss:StyleID="s31"><Data ss:Type="String">Seq_98</Data></Cell>
    <Cell ss:StyleID="s32"><Data ss:Type="Number">25.054926718374901</Data></Cell>
    <Cell ss:StyleID="s33"><Data ss:Type="Number">0.29491080504176598</Data></Cell>
    <Cell ss:StyleID="s34"><Data ss:Type="Number">0</Data></Cell>
    <Cell ss:StyleID="s31"><Data ss:Type="String">k__Bacteria</Data></Cell>
    <Cell ss:StyleID="s35"><Data ss:Type="String">p__Firmicutes</Data></Cell>
    <Cell ss:StyleID="s35"><Data ss:Type="String">c__Clostridia</Data></Cell>
    <Cell ss:StyleID="s35"><Data ss:Type="String">o__Clostridiales</Data></Cell>
    <Cell ss:StyleID="s35"><Data ss:Type="String">f__Lachnospiraceae</Data></Cell>
    <Cell ss:StyleID="s35"><Data ss:Type="String">g__[Ruminococcus]</Data></Cell>
    <Cell ss:StyleID="s36"><Data ss:Type="String">s__gnavus</Data></Cell>
    <Cell ss:StyleID="s31"><Data ss:Type="Number">100</Data></Cell>
    <Cell ss:StyleID="s35"><Data ss:Type="Number">100</Data></Cell>
    <Cell ss:StyleID="s35"><Data ss:Type="Number">100</Data></Cell>
    <Cell ss:StyleID="s35"><Data ss:Type="Number">100</Data></Cell>
    <Cell ss:StyleID="s35"><Data ss:Type="Number">100</Data></Cell>
    <Cell ss:StyleID="s35"><Data ss:Type="Number">100</Data></Cell>
    <Cell ss:StyleID="s36"><Data ss:Type="Number">100</Data></Cell>
    <Cell ss:StyleID="s16"><Data ss:Type="String">TACGTAGGGGGCAAGCGTTATCCGGATTTACTGGGTGTAAAGGGAGCGTAGACGGCACGGCAAGCCAGATGTGAAAGCCCGGGGCTCAACCCCGGGACTGCATTTGGAACTGCTGAGCTAGAGTGTCGGAGAGGCAAGTGGAATTCCTAGTGTAGCGGTGAAATGCGTAGATATTAGGAGGAACACCAGTGGCGAAGGCGGCTTGCTGGACGATGACTGACGTTGAGGCTCGAAAGCGTGGGGAGCAAACAGG</Data></Cell>
   </Row>
   <Row ss:Height="15.75">
    <Cell ss:StyleID="s37"><Data ss:Type="String">Seq_99</Data></Cell>
    <Cell ss:StyleID="s38"><Data ss:Type="Number">102.020654310791</Data></Cell>
    <Cell ss:StyleID="s39"><Data ss:Type="Number">7.8067310667504997E-2</Data></Cell>
    <Cell ss:StyleID="s40"><Data ss:Type="Number">1.8917142491998101E-50</Data></Cell>
    <Cell ss:StyleID="s37"><Data ss:Type="String">k__Bacteria</Data></Cell>
    <Cell ss:StyleID="s41"><Data ss:Type="String">p__Firmicutes</Data></Cell>
    <Cell ss:StyleID="s41"><Data ss:Type="String">c__Clostridia</Data></Cell>
    <Cell ss:StyleID="s41"><Data ss:Type="String">o__Clostridiales</Data></Cell>
    <Cell ss:StyleID="s41"><Data ss:Type="String">f__Veillonellaceae</Data></Cell>
    <Cell ss:StyleID="s41"><Data ss:Type="String">g__Phascolarctobacterium</Data></Cell>
    <Cell ss:StyleID="s42"><Data ss:Type="String">s__</Data></Cell>
    <Cell ss:StyleID="s37"><Data ss:Type="Number">100</Data></Cell>
    <Cell ss:StyleID="s41"><Data ss:Type="Number">100</Data></Cell>
    <Cell ss:StyleID="s41"><Data ss:Type="Number">100</Data></Cell>
    <Cell ss:StyleID="s41"><Data ss:Type="Number">100</Data></Cell>
    <Cell ss:StyleID="s41"><Data ss:Type="Number">100</Data></Cell>
    <Cell ss:StyleID="s41"><Data ss:Type="Number">100</Data></Cell>
    <Cell ss:StyleID="s42"><Data ss:Type="Number">100</Data></Cell>
    <Cell ss:StyleID="s16"><Data ss:Type="String">TACGTAGGTGGCGAGCGTTGTCCGGAATTATTGGGCGTAAAGAGCATGTAGGCGGTTTTTTAAGTCTGGAGTGAAAATGCGGGGCTCAACCCCGTATGGCTCTGGATACTGGAAGACTTGAGTGCAGGAGAGGAAAGGGGAATTCCCAGTGTAGCGGTGAAATGCGTAGATATTGGGAGGAACACCAGTGGCGAAGGCGCCTTTCTGGACTGTGTCTGACGCTGAGATGCGAAAGCCAGGGTAGCGAACGGG</Data></Cell>
   </Row>
  </Table>
  <WorksheetOptions xmlns="urn:schemas-microsoft-com:office:excel">
   <PageSetup>
    <Header x:Margin="0.3"/>
    <Footer x:Margin="0.3"/>
    <PageMargins x:Bottom="0.75" x:Left="0.7" x:Right="0.7" x:Top="0.75"/>
   </PageSetup>
   <Selected/>
   <Panes>
    <Pane>
     <Number>3</Number>
     <ActiveRow>5</ActiveRow>
     <ActiveCol>1</ActiveCol>
    </Pane>
   </Panes>
   <ProtectObjects>False</ProtectObjects>
   <ProtectScenarios>False</ProtectScenarios>
  </WorksheetOptions>
 </Worksheet>
</Workbook>
