# Supplementary material for: Decreased microbial co-occurrence network stability and SCFA receptor level correlates with obesity in African-origin women
Source: Sci Rep. 2018 Nov 20;8:17135. doi: 10.1038/s41598-018-35230-9 (PMC6244201; doi:10.1038/s41598-018-35230-9)
Supplement: Supplementary file 12 — Table S11 [file 41598_2018_35230_MOESM12_ESM.zip › SREP-18-15117-s12.xml]

<?xml version="1.0"?>
<?mso-application progid="Excel.Sheet"?>
<Workbook xmlns="urn:schemas-microsoft-com:office:spreadsheet"
 xmlns:o="urn:schemas-microsoft-com:office:office"
 xmlns:x="urn:schemas-microsoft-com:office:excel"
 xmlns:ss="urn:schemas-microsoft-com:office:spreadsheet"
 xmlns:html="http://www.w3.org/TR/REC-html40">
 <DocumentProperties xmlns="urn:schemas-microsoft-com:office:office">
  <Author>Dugas, Lara</Author>
  <LastAuthor>Dugas, Lara</LastAuthor>
  <Created>2018-03-16T21:38:42Z</Created>
  <LastSaved>2018-03-16T21:38:51Z</LastSaved>
  <Company>Loyola University Chicago</Company>
  <Version>15.00</Version>
 </DocumentProperties>
 <OfficeDocumentSettings xmlns="urn:schemas-microsoft-com:office:office">
  <AllowPNG/>
 </OfficeDocumentSettings>
 <ExcelWorkbook xmlns="urn:schemas-microsoft-com:office:excel">
  <WindowHeight>12435</WindowHeight>
  <WindowWidth>28800</WindowWidth>
  <WindowTopX>0</WindowTopX>
  <WindowTopY>0</WindowTopY>
  <ProtectStructure>False</ProtectStructure>
  <ProtectWindows>False</ProtectWindows>
 </ExcelWorkbook>
 <Styles>
  <Style ss:ID="Default" ss:Name="Normal">
   <Alignment ss:Vertical="Bottom"/>
   <Borders/>
   <Font ss:FontName="Calibri" x:Family="Swiss" ss:Size="11" ss:Color="#000000"/>
   <Interior/>
   <NumberFormat/>
   <Protection/>
  </Style>
  <Style ss:ID="s16">
   <Font ss:FontName="Arial" x:Family="Swiss" ss:Size="12" ss:Color="#000000"/>
   <NumberFormat ss:Format="0.E+00"/>
  </Style>
  <Style ss:ID="s17">
   <Alignment ss:Vertical="Center"/>
   <Font ss:FontName="Arial" x:Family="Swiss" ss:Size="12" ss:Color="#000000"/>
  </Style>
  <Style ss:ID="s18">
   <Font ss:FontName="Arial" x:Family="Swiss" ss:Size="12" ss:Color="#000000"/>
  </Style>
  <Style ss:ID="s19">
   <Borders>
    <Border ss:Position="Bottom" ss:LineStyle="Double" ss:Weight="3"/>
    <Border ss:Position="Left" ss:LineStyle="Continuous" ss:Weight="1"/>
    <Border ss:Position="Right" ss:LineStyle="Continuous" ss:Weight="1"/>
    <Border ss:Position="Top" ss:LineStyle="Continuous" ss:Weight="1"/>
   </Borders>
   <Font ss:FontName="Arial" x:Family="Swiss" ss:Size="12" ss:Color="#000000"/>
   <NumberFormat ss:Format="0.E+00"/>
  </Style>
  <Style ss:ID="s20">
   <Alignment ss:Horizontal="Center" ss:Vertical="Bottom"/>
   <Borders>
    <Border ss:Position="Bottom" ss:LineStyle="Double" ss:Weight="3"/>
    <Border ss:Position="Top" ss:LineStyle="Continuous" ss:Weight="1"/>
   </Borders>
   <Font ss:FontName="Arial" x:Family="Swiss" ss:Size="12" ss:Color="#000000"/>
   <NumberFormat ss:Format="0.E+00"/>
  </Style>
  <Style ss:ID="s21">
   <Alignment ss:Horizontal="Center" ss:Vertical="Bottom"/>
   <Borders>
    <Border ss:Position="Bottom" ss:LineStyle="Double" ss:Weight="3"/>
    <Border ss:Position="Top" ss:LineStyle="Continuous" ss:Weight="1"/>
   </Borders>
   <Font ss:FontName="Arial" x:Family="Swiss" ss:Size="12" ss:Color="#C00000"/>
   <NumberFormat ss:Format="0.E+00"/>
  </Style>
  <Style ss:ID="s22">
   <Alignment ss:Horizontal="Center" ss:Vertical="Bottom"/>
   <Borders>
    <Border ss:Position="Bottom" ss:LineStyle="Double" ss:Weight="3"/>
    <Border ss:Position="Right" ss:LineStyle="Continuous" ss:Weight="1"/>
    <Border ss:Position="Top" ss:LineStyle="Continuous" ss:Weight="1"/>
   </Borders>
   <Font ss:FontName="Arial" x:Family="Swiss" ss:Size="12" ss:Color="#C00000"/>
   <NumberFormat ss:Format="0.E+00"/>
  </Style>
  <Style ss:ID="s23">
   <Borders>
    <Border ss:Position="Left" ss:LineStyle="Continuous" ss:Weight="1"/>
    <Border ss:Position="Right" ss:LineStyle="Continuous" ss:Weight="1"/>
   </Borders>
   <Font ss:FontName="Arial" x:Family="Swiss" ss:Size="12" ss:Color="#000000"/>
   <NumberFormat ss:Format="0.E+00"/>
  </Style>
  <Style ss:ID="s24">
   <Alignment ss:Horizontal="Center" ss:Vertical="Bottom"/>
   <Borders/>
   <Font ss:FontName="Arial" x:Family="Swiss" ss:Size="12" ss:Color="#000000"/>
   <NumberFormat ss:Format="0.E+00"/>
  </Style>
  <Style ss:ID="s25">
   <Alignment ss:Horizontal="Center" ss:Vertical="Bottom"/>
   <Borders/>
   <Font ss:FontName="Arial" x:Family="Swiss" ss:Size="12" ss:Color="#C00000"/>
   <NumberFormat ss:Format="0.E+00"/>
  </Style>
  <Style ss:ID="s26">
   <Alignment ss:Horizontal="Center" ss:Vertical="Bottom"/>
   <Borders>
    <Border ss:Position="Right" ss:LineStyle="Continuous" ss:Weight="1"/>
   </Borders>
   <Font ss:FontName="Arial" x:Family="Swiss" ss:Size="12" ss:Color="#C00000"/>
   <NumberFormat ss:Format="0.E+00"/>
  </Style>
  <Style ss:ID="s27">
   <Borders>
    <Border ss:Position="Bottom" ss:LineStyle="Continuous" ss:Weight="1"/>
    <Border ss:Position="Left" ss:LineStyle="Continuous" ss:Weight="1"/>
    <Border ss:Position="Right" ss:LineStyle="Continuous" ss:Weight="1"/>
   </Borders>
   <Font ss:FontName="Arial" x:Family="Swiss" ss:Size="12" ss:Color="#000000"/>
   <NumberFormat ss:Format="0.E+00"/>
  </Style>
  <Style ss:ID="s28">
   <Alignment ss:Horizontal="Center" ss:Vertical="Bottom"/>
   <Borders>
    <Border ss:Position="Bottom" ss:LineStyle="Continuous" ss:Weight="1"/>
   </Borders>
   <Font ss:FontName="Arial" x:Family="Swiss" ss:Size="12" ss:Color="#000000"/>
   <NumberFormat ss:Format="0.E+00"/>
  </Style>
  <Style ss:ID="s29">
   <Alignment ss:Horizontal="Center" ss:Vertical="Bottom"/>
   <Borders>
    <Border ss:Position="Bottom" ss:LineStyle="Continuous" ss:Weight="1"/>
   </Borders>
   <Font ss:FontName="Arial" x:Family="Swiss" ss:Size="12" ss:Color="#C00000"/>
   <NumberFormat ss:Format="0.E+00"/>
  </Style>
  <Style ss:ID="s30">
   <Alignment ss:Horizontal="Center" ss:Vertical="Bottom"/>
   <Borders>
    <Border ss:Position="Bottom" ss:LineStyle="Continuous" ss:Weight="1"/>
    <Border ss:Position="Right" ss:LineStyle="Continuous" ss:Weight="1"/>
   </Borders>
   <Font ss:FontName="Arial" x:Family="Swiss" ss:Size="12" ss:Color="#C00000"/>
   <NumberFormat ss:Format="0.E+00"/>
  </Style>
  <Style ss:ID="s31">
   <Font ss:FontName="Arial" x:Family="Swiss" ss:Size="12" ss:Color="#000000"/>
   <NumberFormat ss:Format="0.E+00"/>
  </Style>
 </Styles>
 <Worksheet ss:Name="Sheet1">
  <Table ss:ExpandedColumnCount="22" ss:ExpandedRowCount="23" x:FullColumns="1"
   x:FullRows="1" ss:StyleID="s16" ss:DefaultColumnWidth="65.25"
   ss:DefaultRowHeight="15">
   <Column ss:Index="2" ss:StyleID="s16" ss:Width="42" ss:Span="1"/>
   <Column ss:Index="4" ss:StyleID="s16" ss:Width="95.25"/>
   <Column ss:StyleID="s16" ss:Width="60"/>
   <Column ss:StyleID="s16" ss:Width="111"/>
   <Column ss:StyleID="s16" ss:Width="90.75" ss:Span="1"/>
   <Column ss:Index="9" ss:StyleID="s16" ss:Width="78"/>
   <Column ss:StyleID="s16" ss:Width="111.75"/>
   <Column ss:StyleID="s16" ss:Width="122.25"/>
   <Column ss:StyleID="s16" ss:Width="60.75"/>
   <Column ss:StyleID="s16" ss:Width="57.75"/>
   <Row>
    <Cell><Data ss:Type="String">Table S.11 Human network differences: GL, Ghana Lean; GO, Ghana Obese; UL USA Lean; UO, USA Obese </Data></Cell>
   </Row>
   <Row>
    <Cell ss:StyleID="s17"/>
    <Cell ss:StyleID="s18"/>
    <Cell ss:StyleID="s18"/>
    <Cell ss:StyleID="s18"/>
    <Cell ss:StyleID="s18"/>
    <Cell ss:StyleID="s18"/>
    <Cell ss:StyleID="s18"/>
    <Cell ss:StyleID="s18"/>
    <Cell ss:StyleID="s18"/>
    <Cell ss:StyleID="s18"/>
    <Cell ss:StyleID="s18"/>
    <Cell ss:StyleID="s18"/>
    <Cell ss:StyleID="s18"/>
    <Cell ss:StyleID="s18"/>
    <Cell ss:StyleID="s18"/>
    <Cell ss:StyleID="s18"/>
    <Cell ss:StyleID="s18"/>
    <Cell ss:StyleID="s18"/>
    <Cell ss:StyleID="s18"/>
    <Cell ss:StyleID="s18"/>
    <Cell ss:StyleID="s18"/>
    <Cell ss:StyleID="s18"/>
   </Row>
   <Row ss:Height="15.75">
    <Cell ss:StyleID="s19"/>
    <Cell ss:StyleID="s20"><Data ss:Type="String">hs</Data></Cell>
    <Cell ss:StyleID="s20"><Data ss:Type="String">deg</Data></Cell>
    <Cell ss:StyleID="s21"><Data ss:Type="String">centrality degree</Data></Cell>
    <Cell ss:StyleID="s21"><Data ss:Type="String">closeness</Data></Cell>
    <Cell ss:StyleID="s20"><Data ss:Type="String">centrality closeness</Data></Cell>
    <Cell ss:StyleID="s20"><Data ss:Type="String">eigen centrality</Data></Cell>
    <Cell ss:StyleID="s21"><Data ss:Type="String">centrality eigen </Data></Cell>
    <Cell ss:StyleID="s20"><Data ss:Type="String">betweenness</Data></Cell>
    <Cell ss:StyleID="s20"><Data ss:Type="String">edge betweenness</Data></Cell>
    <Cell ss:StyleID="s20"><Data ss:Type="String">centrality betweeness</Data></Cell>
    <Cell ss:StyleID="s20"><Data ss:Type="String">transitivity</Data></Cell>
    <Cell ss:StyleID="s22"><Data ss:Type="String">distances</Data></Cell>
   </Row>
   <Row ss:Height="15.75">
    <Cell ss:StyleID="s23"><Data ss:Type="String">GLvsGO</Data></Cell>
    <Cell ss:StyleID="s24"><Data ss:Type="Number">0.583411080351664</Data></Cell>
    <Cell ss:StyleID="s24"><Data ss:Type="Number">0.26236699951715498</Data></Cell>
    <Cell ss:StyleID="s25"><Data ss:Type="Number">2.08379483768952E-4</Data></Cell>
    <Cell ss:StyleID="s25"><Data ss:Type="Number">7.26595355299681E-24</Data></Cell>
    <Cell ss:StyleID="s24"><Data ss:Type="Number">0.26909824566892698</Data></Cell>
    <Cell ss:StyleID="s24"><Data ss:Type="Number">0.583411080351664</Data></Cell>
    <Cell ss:StyleID="s25"><Data ss:Type="Number">1.15173012480072E-2</Data></Cell>
    <Cell ss:StyleID="s24"><Data ss:Type="Number">0.19269864881527099</Data></Cell>
    <Cell ss:StyleID="s24"><Data ss:Type="Number">0.61825731049899602</Data></Cell>
    <Cell ss:StyleID="s24"><Data ss:Type="Number">0.66797110895846601</Data></Cell>
    <Cell ss:StyleID="s24"><Data ss:Type="Number">0.41744182992185602</Data></Cell>
    <Cell ss:StyleID="s26"><Data ss:Type="Number">5.1258742624639302E-2</Data></Cell>
   </Row>
   <Row>
    <Cell ss:StyleID="s23"><Data ss:Type="String">GLvsUL</Data></Cell>
    <Cell ss:StyleID="s24"><Data ss:Type="Number">7.6356240355991104E-5</Data></Cell>
    <Cell ss:StyleID="s24"><Data ss:Type="Number">3.7376261672742403E-8</Data></Cell>
    <Cell ss:StyleID="s25"><Data ss:Type="Number">1.6647846609767199E-7</Data></Cell>
    <Cell ss:StyleID="s25"><Data ss:Type="Number">1.32893957695489E-26</Data></Cell>
    <Cell ss:StyleID="s24"><Data ss:Type="Number">4.4060722029321102E-8</Data></Cell>
    <Cell ss:StyleID="s24"><Data ss:Type="Number">7.5776605912736299E-5</Data></Cell>
    <Cell ss:StyleID="s25"><Data ss:Type="Number">2.42236019709309E-6</Data></Cell>
    <Cell ss:StyleID="s24"><Data ss:Type="Number">0.73568084847618698</Data></Cell>
    <Cell ss:StyleID="s24"><Data ss:Type="Number">2.70400983742452E-12</Data></Cell>
    <Cell ss:StyleID="s24"><Data ss:Type="Number">1.7610773762473799E-2</Data></Cell>
    <Cell ss:StyleID="s24"><Data ss:Type="Number">8.9986726088632504E-8</Data></Cell>
    <Cell ss:StyleID="s26"><Data ss:Type="Number">4.03705455277857E-29</Data></Cell>
   </Row>
   <Row>
    <Cell ss:StyleID="s23"><Data ss:Type="String">GLvsUO</Data></Cell>
    <Cell ss:StyleID="s24"><Data ss:Type="Number">5.9710977808035601E-6</Data></Cell>
    <Cell ss:StyleID="s24"><Data ss:Type="Number">8.7501773738411102E-23</Data></Cell>
    <Cell ss:StyleID="s25"><Data ss:Type="Number">1.1144898057599801E-21</Data></Cell>
    <Cell ss:StyleID="s25"><Data ss:Type="Number">1.5382128148556601E-27</Data></Cell>
    <Cell ss:StyleID="s24"><Data ss:Type="Number">1.8607632351660999E-23</Data></Cell>
    <Cell ss:StyleID="s24"><Data ss:Type="Number">5.9710977808035601E-6</Data></Cell>
    <Cell ss:StyleID="s25"><Data ss:Type="Number">7.4879164179364406E-14</Data></Cell>
    <Cell ss:StyleID="s24"><Data ss:Type="Number">0.20504502116620099</Data></Cell>
    <Cell ss:StyleID="s24"><Data ss:Type="Number">1.51872019657294E-81</Data></Cell>
    <Cell ss:StyleID="s24"><Data ss:Type="Number">2.62601652747017E-6</Data></Cell>
    <Cell ss:StyleID="s24"><Data ss:Type="Number">7.2420651598112103E-25</Data></Cell>
    <Cell ss:StyleID="s26"><Data ss:Type="Number">3.6526400486764899E-261</Data></Cell>
   </Row>
   <Row>
    <Cell ss:StyleID="s23"><Data ss:Type="String">GOvsUL</Data></Cell>
    <Cell ss:StyleID="s24"><Data ss:Type="Number">1.5515196007286601E-3</Data></Cell>
    <Cell ss:StyleID="s24"><Data ss:Type="Number">2.7621425703610301E-5</Data></Cell>
    <Cell ss:StyleID="s25"><Data ss:Type="Number">3.0605307350605699E-2</Data></Cell>
    <Cell ss:StyleID="s25"><Data ss:Type="Number">1.45514526516714E-25</Data></Cell>
    <Cell ss:StyleID="s24"><Data ss:Type="Number">2.7138468778035101E-5</Data></Cell>
    <Cell ss:StyleID="s24"><Data ss:Type="Number">1.5412266381073199E-3</Data></Cell>
    <Cell ss:StyleID="s25"><Data ss:Type="Number">7.5333538027260397E-3</Data></Cell>
    <Cell ss:StyleID="s24"><Data ss:Type="Number">0.35893654073657799</Data></Cell>
    <Cell ss:StyleID="s24"><Data ss:Type="Number">3.8771095356807698E-9</Data></Cell>
    <Cell ss:StyleID="s24"><Data ss:Type="Number">8.4023861278947898E-3</Data></Cell>
    <Cell ss:StyleID="s24"><Data ss:Type="Number">2.0218377443434799E-6</Data></Cell>
    <Cell ss:StyleID="s26"><Data ss:Type="Number">1.4793884449406701E-18</Data></Cell>
   </Row>
   <Row>
    <Cell ss:StyleID="s23"><Data ss:Type="String">GOvsUO</Data></Cell>
    <Cell ss:StyleID="s24"><Data ss:Type="Number">2.22933760730952E-4</Data></Cell>
    <Cell ss:StyleID="s24"><Data ss:Type="Number">6.7655766688932496E-20</Data></Cell>
    <Cell ss:StyleID="s25"><Data ss:Type="Number">7.8899382930497898E-17</Data></Cell>
    <Cell ss:StyleID="s25"><Data ss:Type="Number">2.0077487575303101E-26</Data></Cell>
    <Cell ss:StyleID="s24"><Data ss:Type="Number">4.99395293898658E-21</Data></Cell>
    <Cell ss:StyleID="s24"><Data ss:Type="Number">2.22933760730952E-4</Data></Cell>
    <Cell ss:StyleID="s25"><Data ss:Type="Number">6.45222673282432E-9</Data></Cell>
    <Cell ss:StyleID="s24"><Data ss:Type="Number">0.98685021146071605</Data></Cell>
    <Cell ss:StyleID="s24"><Data ss:Type="Number">8.7640847384157799E-68</Data></Cell>
    <Cell ss:StyleID="s24"><Data ss:Type="Number">2.8902369225502201E-6</Data></Cell>
    <Cell ss:StyleID="s24"><Data ss:Type="Number">4.7776550883207102E-25</Data></Cell>
    <Cell ss:StyleID="s26"><Data ss:Type="Number">3.1729977139872702E-215</Data></Cell>
   </Row>
   <Row>
    <Cell ss:StyleID="s27"><Data ss:Type="String">ULvsUO</Data></Cell>
    <Cell ss:StyleID="s28"><Data ss:Type="Number">0.93875241197278603</Data></Cell>
    <Cell ss:StyleID="s28"><Data ss:Type="Number">2.50670860635866E-16</Data></Cell>
    <Cell ss:StyleID="s29"><Data ss:Type="Number">3.3949718616554599E-13</Data></Cell>
    <Cell ss:StyleID="s29"><Data ss:Type="Number">3.3569653980874303E-20</Data></Cell>
    <Cell ss:StyleID="s28"><Data ss:Type="Number">2.3748276820137799E-18</Data></Cell>
    <Cell ss:StyleID="s28"><Data ss:Type="Number">0.93739416647908802</Data></Cell>
    <Cell ss:StyleID="s29"><Data ss:Type="Number">5.7016944810659902E-3</Data></Cell>
    <Cell ss:StyleID="s28"><Data ss:Type="Number">0.370881298240957</Data></Cell>
    <Cell ss:StyleID="s28"><Data ss:Type="Number">2.9988192146851901E-43</Data></Cell>
    <Cell ss:StyleID="s28"><Data ss:Type="Number">4.0344779360811699E-3</Data></Cell>
    <Cell ss:StyleID="s28"><Data ss:Type="Number">6.0692389777041305E-23</Data></Cell>
    <Cell ss:StyleID="s30"><Data ss:Type="Number">1.6219889514905099E-131</Data></Cell>
   </Row>
   <Row ss:Index="11" ss:Height="15.75">
    <Cell ss:Index="6" ss:StyleID="s21"><Data ss:Type="String">centrality degree</Data></Cell>
    <Cell ss:StyleID="s21"><Data ss:Type="String">closeness</Data></Cell>
    <Cell ss:StyleID="s21"><Data ss:Type="String">centrality eigen </Data></Cell>
    <Cell ss:StyleID="s22"><Data ss:Type="String">distances</Data></Cell>
   </Row>
   <Row ss:Height="15.75">
    <Cell ss:Index="4" ss:StyleID="s23"><Data ss:Type="String">GLvsGO</Data></Cell>
    <Cell><Data ss:Type="String">a</Data></Cell>
    <Cell ss:StyleID="s25"><Data ss:Type="String">a</Data></Cell>
    <Cell ss:StyleID="s25"><Data ss:Type="String">a</Data></Cell>
    <Cell ss:StyleID="s25"><Data ss:Type="String">A</Data></Cell>
    <Cell ss:StyleID="s26"><Data ss:Type="String">A</Data></Cell>
   </Row>
   <Row>
    <Cell ss:Index="4" ss:StyleID="s23"><Data ss:Type="String">GLvsUL</Data></Cell>
    <Cell><Data ss:Type="String">b</Data></Cell>
    <Cell ss:StyleID="s25"><Data ss:Type="String">b</Data></Cell>
    <Cell ss:StyleID="s25"><Data ss:Type="String">b</Data></Cell>
    <Cell ss:StyleID="s25"><Data ss:Type="String">b</Data></Cell>
    <Cell ss:StyleID="s26"><Data ss:Type="String">b</Data></Cell>
   </Row>
   <Row>
    <Cell ss:Index="4" ss:StyleID="s23"><Data ss:Type="String">GLvsUO</Data></Cell>
    <Cell><Data ss:Type="String">c</Data></Cell>
    <Cell ss:StyleID="s25"><Data ss:Type="String">c</Data></Cell>
    <Cell ss:StyleID="s25"><Data ss:Type="String">c</Data></Cell>
    <Cell ss:StyleID="s25"><Data ss:Type="String">c</Data></Cell>
    <Cell ss:StyleID="s26"><Data ss:Type="String">c</Data></Cell>
   </Row>
   <Row>
    <Cell ss:Index="4" ss:StyleID="s23"><Data ss:Type="String">GOvsUL</Data></Cell>
    <Cell><Data ss:Type="String">d</Data></Cell>
    <Cell ss:StyleID="s25"><Data ss:Type="String">D</Data></Cell>
    <Cell ss:StyleID="s25"><Data ss:Type="String">d</Data></Cell>
    <Cell ss:StyleID="s25"><Data ss:Type="String">d</Data></Cell>
    <Cell ss:StyleID="s26"><Data ss:Type="String">d</Data></Cell>
   </Row>
   <Row>
    <Cell ss:Index="4" ss:StyleID="s23"><Data ss:Type="String">GOvsUO</Data></Cell>
    <Cell><Data ss:Type="String">e</Data></Cell>
    <Cell ss:StyleID="s25"><Data ss:Type="String">e</Data></Cell>
    <Cell ss:StyleID="s25"><Data ss:Type="String">e</Data></Cell>
    <Cell ss:StyleID="s25"><Data ss:Type="String">e</Data></Cell>
    <Cell ss:StyleID="s26"><Data ss:Type="String">e</Data></Cell>
   </Row>
   <Row>
    <Cell ss:Index="4" ss:StyleID="s27"><Data ss:Type="String">ULvsUO</Data></Cell>
    <Cell><Data ss:Type="String">f</Data></Cell>
    <Cell ss:StyleID="s29"><Data ss:Type="String">f</Data></Cell>
    <Cell ss:StyleID="s29"><Data ss:Type="String">f</Data></Cell>
    <Cell ss:StyleID="s29"><Data ss:Type="String">f</Data></Cell>
    <Cell ss:StyleID="s30"><Data ss:Type="String">f</Data></Cell>
   </Row>
   <Row ss:Index="20">
    <Cell ss:Index="6"><Data ss:Type="String">a, b, c</Data></Cell>
    <Cell><Data ss:Type="String">a, b, c</Data></Cell>
    <Cell ss:StyleID="s31"><Data ss:Type="String">A, b, c</Data></Cell>
    <Cell ss:StyleID="s31"><Data ss:Type="String">A, b, c</Data></Cell>
   </Row>
   <Row>
    <Cell ss:Index="6"><Data ss:Type="String">a, D, e</Data></Cell>
    <Cell><Data ss:Type="String">a, d, e</Data></Cell>
    <Cell ss:StyleID="s31"><Data ss:Type="String">A, D, e</Data></Cell>
    <Cell ss:StyleID="s31"><Data ss:Type="String">A, D, e</Data></Cell>
   </Row>
   <Row>
    <Cell ss:Index="6"><Data ss:Type="String">b, D, f</Data></Cell>
    <Cell><Data ss:Type="String">b, d, f</Data></Cell>
    <Cell ss:StyleID="s31"><Data ss:Type="String">b, D, f</Data></Cell>
    <Cell ss:StyleID="s31"><Data ss:Type="String">b, D, f</Data></Cell>
   </Row>
   <Row>
    <Cell ss:Index="6"><Data ss:Type="String">c, e, f</Data></Cell>
    <Cell><Data ss:Type="String">c, e, f</Data></Cell>
    <Cell ss:StyleID="s31"><Data ss:Type="String">c, e, f</Data></Cell>
    <Cell ss:StyleID="s31"><Data ss:Type="String">c, e, f</Data></Cell>
   </Row>
  </Table>
  <WorksheetOptions xmlns="urn:schemas-microsoft-com:office:excel">
   <PageSetup>
    <Header x:Margin="0.3"/>
    <Footer x:Margin="0.3"/>
    <PageMargins x:Bottom="0.75" x:Left="0.7" x:Right="0.7" x:Top="0.75"/>
   </PageSetup>
   <Selected/>
   <ProtectObjects>False</ProtectObjects>
   <ProtectScenarios>False</ProtectScenarios>
  </WorksheetOptions>
 </Worksheet>
</Workbook>
