# Supplementary material for: Decreased microbial co-occurrence network stability and SCFA receptor level correlates with obesity in African-origin women
Source: Sci Rep. 2018 Nov 20;8:17135. doi: 10.1038/s41598-018-35230-9 (PMC6244201; doi:10.1038/s41598-018-35230-9)
Supplement: Supplementary file 15 — Table S14 [file 41598_2018_35230_MOESM15_ESM.zip › SREP-18-15117-s15.xml]

<?xml version="1.0"?>
<?mso-application progid="Excel.Sheet"?>
<Workbook xmlns="urn:schemas-microsoft-com:office:spreadsheet"
 xmlns:o="urn:schemas-microsoft-com:office:office"
 xmlns:x="urn:schemas-microsoft-com:office:excel"
 xmlns:ss="urn:schemas-microsoft-com:office:spreadsheet"
 xmlns:html="http://www.w3.org/TR/REC-html40">
 <DocumentProperties xmlns="urn:schemas-microsoft-com:office:office">
  <Author>Dugas, Lara</Author>
  <LastAuthor>Dugas, Lara</LastAuthor>
  <Created>2018-03-16T21:40:02Z</Created>
  <LastSaved>2018-03-16T21:40:39Z</LastSaved>
  <Company>Loyola University Chicago</Company>
  <Version>15.00</Version>
 </DocumentProperties>
 <OfficeDocumentSettings xmlns="urn:schemas-microsoft-com:office:office">
  <AllowPNG/>
 </OfficeDocumentSettings>
 <ExcelWorkbook xmlns="urn:schemas-microsoft-com:office:excel">
  <WindowHeight>12435</WindowHeight>
  <WindowWidth>28800</WindowWidth>
  <WindowTopX>0</WindowTopX>
  <WindowTopY>0</WindowTopY>
  <ProtectStructure>False</ProtectStructure>
  <ProtectWindows>False</ProtectWindows>
 </ExcelWorkbook>
 <Styles>
  <Style ss:ID="Default" ss:Name="Normal">
   <Alignment ss:Vertical="Bottom"/>
   <Borders/>
   <Font ss:FontName="Calibri" x:Family="Swiss" ss:Size="11" ss:Color="#000000"/>
   <Interior/>
   <NumberFormat/>
   <Protection/>
  </Style>
  <Style ss:ID="s16">
   <Font ss:FontName="Arial" x:Family="Swiss" ss:Size="12" ss:Color="#000000"/>
  </Style>
  <Style ss:ID="s18">
   <Font ss:FontName="Arial" x:Family="Swiss" ss:Size="12" ss:Color="#000000"/>
   <Interior/>
  </Style>
  <Style ss:ID="s19">
   <Font ss:FontName="Arial" x:Family="Swiss" ss:Size="12" ss:Color="#000000"/>
   <Interior/>
   <NumberFormat ss:Format="0.E+00"/>
  </Style>
  <Style ss:ID="s20">
   <Alignment ss:Horizontal="Center" ss:Vertical="Bottom"/>
   <Font ss:FontName="Arial" x:Family="Swiss" ss:Size="12" ss:Color="#000000"/>
  </Style>
 </Styles>
 <Worksheet ss:Name="Sheet1">
  <Table ss:ExpandedColumnCount="18" ss:ExpandedRowCount="11" x:FullColumns="1"
   x:FullRows="1" ss:DefaultRowHeight="15">
   <Column ss:Index="2" ss:Width="93"/>
   <Column ss:Width="60.75"/>
   <Column ss:Width="62.25"/>
   <Column ss:Width="59.25"/>
   <Column ss:Width="57.75"/>
   <Column ss:Width="136.5"/>
   <Column ss:Width="114.75"/>
   <Column ss:Width="136.5"/>
   <Column ss:Width="138.75"/>
   <Column ss:Width="63.75"/>
   <Column ss:Width="62.25"/>
   <Column ss:Width="59.25"/>
   <Column ss:Width="60.75"/>
   <Column ss:Width="136.5"/>
   <Column ss:Width="117.75"/>
   <Column ss:Width="139.5"/>
   <Row ss:Height="15.75">
    <Cell ss:StyleID="s16"><Data ss:Type="String">Table S14. Murine mG overall OTUs differences, indicating fold change: GL: Ghana lean, GO: Ghana obese, UL=USA lean, and UO=USA obese</Data></Cell>
    <Cell ss:StyleID="s16"/>
    <Cell ss:StyleID="s16"/>
    <Cell ss:StyleID="s16"/>
    <Cell ss:StyleID="s16"/>
    <Cell ss:StyleID="s16"/>
    <Cell ss:StyleID="s16"/>
    <Cell ss:StyleID="s16"/>
    <Cell ss:StyleID="s16"/>
    <Cell ss:StyleID="s16"/>
    <Cell ss:StyleID="s16"/>
    <Cell ss:StyleID="s16"/>
    <Cell ss:StyleID="s16"/>
    <Cell ss:StyleID="s16"/>
    <Cell ss:StyleID="s16"/>
    <Cell ss:StyleID="s16"/>
    <Cell ss:StyleID="s16"/>
    <Cell ss:StyleID="s16"/>
   </Row>
   <Row ss:Height="15.75">
    <Cell ss:StyleID="s16"/>
    <Cell ss:StyleID="s16"/>
    <Cell ss:MergeAcross="7" ss:StyleID="s20"><Data ss:Type="String">Fold change</Data></Cell>
    <Cell ss:MergeAcross="7" ss:StyleID="s20"><Data ss:Type="String">p-value</Data></Cell>
   </Row>
   <Row ss:Height="15.75">
    <Cell ss:StyleID="s16"/>
    <Cell ss:StyleID="s16"><Data ss:Type="String">TaxonomicLevel</Data></Cell>
    <Cell ss:StyleID="s16"><Data ss:Type="String">GO vs. GL</Data></Cell>
    <Cell ss:StyleID="s16"><Data ss:Type="String">UO vs. GO</Data></Cell>
    <Cell ss:StyleID="s16"><Data ss:Type="String">UO vs. UL</Data></Cell>
    <Cell ss:StyleID="s16"><Data ss:Type="String">UL vs. GL</Data></Cell>
    <Cell ss:StyleID="s16"><Data ss:Type="String">(UO + UL) vs. (GO + GL)</Data></Cell>
    <Cell ss:StyleID="s16"><Data ss:Type="String">(UO-UL) vs (GO-GL)</Data></Cell>
    <Cell ss:StyleID="s16"><Data ss:Type="String">(UO + GO) vs. (UL + GL)</Data></Cell>
    <Cell ss:StyleID="s16"><Data ss:Type="String">(UO + UL + GO)/3 vs. GL</Data></Cell>
    <Cell ss:StyleID="s16"><Data ss:Type="String">GO vs. GL </Data></Cell>
    <Cell ss:StyleID="s16"><Data ss:Type="String">UO vs. GO</Data></Cell>
    <Cell ss:StyleID="s16"><Data ss:Type="String">UO vs. UL</Data></Cell>
    <Cell ss:StyleID="s16"><Data ss:Type="String">UL vs. GL </Data></Cell>
    <Cell ss:StyleID="s16"><Data ss:Type="String">(UO + UL) vs. (GO + GL)</Data></Cell>
    <Cell ss:StyleID="s16"><Data ss:Type="String">(UO-UL) vs (GO-GL) </Data></Cell>
    <Cell ss:StyleID="s16"><Data ss:Type="String">(UO + GO) vs. (UL + GL) </Data></Cell>
    <Cell ss:StyleID="s16"><Data ss:Type="String">(UO + UL + GO)/3 vs. GL </Data></Cell>
   </Row>
   <Row ss:Height="15.75">
    <Cell ss:StyleID="s18"><Data ss:Type="String">Burkholderiales</Data></Cell>
    <Cell ss:StyleID="s18"><Data ss:Type="String">Order</Data></Cell>
    <Cell ss:StyleID="s19"><Data ss:Type="Number">2.6947220289547502</Data></Cell>
    <Cell ss:StyleID="s19"><Data ss:Type="Number">3.4438651928254602</Data></Cell>
    <Cell ss:StyleID="s19"><Data ss:Type="Number">4.8159629904104898E-2</Data></Cell>
    <Cell ss:StyleID="s19"><Data ss:Type="Number">6.0904275918761002</Data></Cell>
    <Cell ss:StyleID="s19"><Data ss:Type="Number">9.5342927847015595</Data></Cell>
    <Cell ss:StyleID="s19"><Data ss:Type="Number">-2.6465623990506399</Data></Cell>
    <Cell ss:StyleID="s19"><Data ss:Type="Number">2.7428816588588498</Data></Cell>
    <Cell ss:StyleID="s19"><Data ss:Type="Number">4.9745789475370197</Data></Cell>
    <Cell ss:StyleID="s19"><Data ss:Type="Number">0.27838733333332499</Data></Cell>
    <Cell ss:StyleID="s19"><Data ss:Type="Number">0.151142078152284</Data></Cell>
    <Cell ss:StyleID="s19"><Data ss:Type="Number">0.96346473355270701</Data></Cell>
    <Cell ss:StyleID="s19"><Data ss:Type="Number">4.0123063961941203E-3</Data></Cell>
    <Cell ss:StyleID="s19"><Data ss:Type="Number">2.4003008655296199E-3</Data></Cell>
    <Cell ss:StyleID="s19"><Data ss:Type="Number">0.38850160304133102</Data></Cell>
    <Cell ss:StyleID="s19"><Data ss:Type="Number">0.459919396253339</Data></Cell>
    <Cell ss:StyleID="s19"><Data ss:Type="Number">7.2798477141639301E-3</Data></Cell>
   </Row>
   <Row ss:Height="15.75">
    <Cell ss:StyleID="s18"><Data ss:Type="String">Betaproteobacteria</Data></Cell>
    <Cell ss:StyleID="s18"><Data ss:Type="String">Class</Data></Cell>
    <Cell ss:StyleID="s19"><Data ss:Type="Number">2.7518841824657501</Data></Cell>
    <Cell ss:StyleID="s19"><Data ss:Type="Number">3.4412194115324102</Data></Cell>
    <Cell ss:StyleID="s19"><Data ss:Type="Number">5.9557677899701601E-2</Data></Cell>
    <Cell ss:StyleID="s19"><Data ss:Type="Number">6.13354591609846</Data></Cell>
    <Cell ss:StyleID="s19"><Data ss:Type="Number">9.5747653276308693</Data></Cell>
    <Cell ss:StyleID="s19"><Data ss:Type="Number">-2.6923265045660498</Data></Cell>
    <Cell ss:StyleID="s19"><Data ss:Type="Number">2.8114418603654499</Data></Cell>
    <Cell ss:StyleID="s19"><Data ss:Type="Number">5.0261778975207898</Data></Cell>
    <Cell ss:StyleID="s19"><Data ss:Type="Number">0.24047929039034299</Data></Cell>
    <Cell ss:StyleID="s19"><Data ss:Type="Number">0.13896979472931301</Data></Cell>
    <Cell ss:StyleID="s19"><Data ss:Type="Number">0.95464964303909805</Data></Cell>
    <Cell ss:StyleID="s19"><Data ss:Type="Number">4.3005283152571403E-3</Data></Cell>
    <Cell ss:StyleID="s19"><Data ss:Type="Number">2.4759145674045201E-3</Data></Cell>
    <Cell ss:StyleID="s19"><Data ss:Type="Number">0.35743260444495301</Data></Cell>
    <Cell ss:StyleID="s19"><Data ss:Type="Number">0.42148912110138897</Data></Cell>
    <Cell ss:StyleID="s19"><Data ss:Type="Number">7.2548866572583904E-3</Data></Cell>
   </Row>
   <Row ss:Height="15.75">
    <Cell ss:StyleID="s18"><Data ss:Type="String">Alcaligenaceae</Data></Cell>
    <Cell ss:StyleID="s18"><Data ss:Type="String">Family</Data></Cell>
    <Cell ss:StyleID="s19"><Data ss:Type="Number">3.6585243204006002</Data></Cell>
    <Cell ss:StyleID="s19"><Data ss:Type="Number">3.5891140218601501</Data></Cell>
    <Cell ss:StyleID="s19"><Data ss:Type="Number">0.29672235404605501</Data></Cell>
    <Cell ss:StyleID="s19"><Data ss:Type="Number">6.9509159882146996</Data></Cell>
    <Cell ss:StyleID="s19"><Data ss:Type="Number">10.540030010074799</Data></Cell>
    <Cell ss:StyleID="s19"><Data ss:Type="Number">-3.36180196635455</Data></Cell>
    <Cell ss:StyleID="s19"><Data ss:Type="Number">3.9552466744466601</Data></Cell>
    <Cell ss:StyleID="s19"><Data ss:Type="Number">5.9523595502920204</Data></Cell>
    <Cell ss:StyleID="s19"><Data ss:Type="Number">0.16004151652019499</Data></Cell>
    <Cell ss:StyleID="s19"><Data ss:Type="Number">0.24204803226911301</Data></Cell>
    <Cell ss:StyleID="s19"><Data ss:Type="Number">0.98978834501002699</Data></Cell>
    <Cell ss:StyleID="s19"><Data ss:Type="Number">2.5204406356970801E-3</Data></Cell>
    <Cell ss:StyleID="s19"><Data ss:Type="Number">4.1873866958846203E-3</Data></Cell>
    <Cell ss:StyleID="s19"><Data ss:Type="Number">0.44318218916824897</Data></Cell>
    <Cell ss:StyleID="s19"><Data ss:Type="Number">0.33604721703363</Data></Cell>
    <Cell ss:StyleID="s19"><Data ss:Type="Number">2.5789958869591001E-3</Data></Cell>
   </Row>
   <Row ss:Height="15.75">
    <Cell ss:StyleID="s18"><Data ss:Type="String">Lactobacillaceae</Data></Cell>
    <Cell ss:StyleID="s18"><Data ss:Type="String">Family</Data></Cell>
    <Cell ss:StyleID="s19"><Data ss:Type="Number">7.3067677653407399</Data></Cell>
    <Cell ss:StyleID="s19"><Data ss:Type="Number">-1.2502855928386101</Data></Cell>
    <Cell ss:StyleID="s19"><Data ss:Type="Number">-2.0804875434368202</Data></Cell>
    <Cell ss:StyleID="s19"><Data ss:Type="Number">8.1369697159389407</Data></Cell>
    <Cell ss:StyleID="s19"><Data ss:Type="Number">6.8866841231003297</Data></Cell>
    <Cell ss:StyleID="s19"><Data ss:Type="Number">-9.3872553087775508</Data></Cell>
    <Cell ss:StyleID="s19"><Data ss:Type="Number">5.2262802219039202</Data></Cell>
    <Cell ss:StyleID="s19"><Data ss:Type="Number">7.1667398845939303</Data></Cell>
    <Cell ss:StyleID="s19"><Data ss:Type="Number">9.4365430490175595E-3</Data></Cell>
    <Cell ss:StyleID="s19"><Data ss:Type="Number">0.58588882041814805</Data></Cell>
    <Cell ss:StyleID="s19"><Data ss:Type="Number">0.52840182387315004</Data></Cell>
    <Cell ss:StyleID="s19"><Data ss:Type="Number">1.9321072726831E-3</Data></Cell>
    <Cell ss:StyleID="s19"><Data ss:Type="Number">1.7639704777275798E-2</Data></Cell>
    <Cell ss:StyleID="s19"><Data ss:Type="Number">6.3343014080579404E-3</Data></Cell>
    <Cell ss:StyleID="s19"><Data ss:Type="Number">0.107337020025855</Data></Cell>
    <Cell ss:StyleID="s19"><Data ss:Type="Number">2.5789958869591001E-3</Data></Cell>
   </Row>
   <Row ss:Height="15.75">
    <Cell ss:StyleID="s18"><Data ss:Type="String">Parabacteroides</Data></Cell>
    <Cell ss:StyleID="s18"><Data ss:Type="String">Genus</Data></Cell>
    <Cell ss:StyleID="s19"><Data ss:Type="Number">6.8363808880907797</Data></Cell>
    <Cell ss:StyleID="s19"><Data ss:Type="Number">-0.434173360548543</Data></Cell>
    <Cell ss:StyleID="s19"><Data ss:Type="Number">1.1849393401310599</Data></Cell>
    <Cell ss:StyleID="s19"><Data ss:Type="Number">5.2172681874111699</Data></Cell>
    <Cell ss:StyleID="s19"><Data ss:Type="Number">4.7830948268626301</Data></Cell>
    <Cell ss:StyleID="s19"><Data ss:Type="Number">-5.6514415479597204</Data></Cell>
    <Cell ss:StyleID="s19"><Data ss:Type="Number">8.0213202282218408</Data></Cell>
    <Cell ss:StyleID="s19"><Data ss:Type="Number">6.1519522010147298</Data></Cell>
    <Cell ss:StyleID="s19"><Data ss:Type="Number">1.0685833469221501E-2</Data></Cell>
    <Cell ss:StyleID="s19"><Data ss:Type="Number">0.85659164693113399</Data></Cell>
    <Cell ss:StyleID="s19"><Data ss:Type="Number">0.50743651262343403</Data></Cell>
    <Cell ss:StyleID="s19"><Data ss:Type="Number">2.4700127614230901E-2</Data></Cell>
    <Cell ss:StyleID="s19"><Data ss:Type="Number">0.15370040411229899</Data></Cell>
    <Cell ss:StyleID="s19"><Data ss:Type="Number">7.9821451258362694E-2</Data></Cell>
    <Cell ss:StyleID="s19"><Data ss:Type="Number">2.6525704516552201E-2</Data></Cell>
    <Cell ss:StyleID="s19"><Data ss:Type="Number">6.0024425078239402E-3</Data></Cell>
   </Row>
   <Row ss:Height="15.75">
    <Cell ss:StyleID="s18"><Data ss:Type="String">Sutterella</Data></Cell>
    <Cell ss:StyleID="s18"><Data ss:Type="String">Genus</Data></Cell>
    <Cell ss:StyleID="s19"><Data ss:Type="Number">3.7167624739726901</Data></Cell>
    <Cell ss:StyleID="s19"><Data ss:Type="Number">3.9602094084150599</Data></Cell>
    <Cell ss:StyleID="s19"><Data ss:Type="Number">0.40902860028590599</Data></Cell>
    <Cell ss:StyleID="s19"><Data ss:Type="Number">7.2679432821018404</Data></Cell>
    <Cell ss:StyleID="s19"><Data ss:Type="Number">11.2281526905169</Data></Cell>
    <Cell ss:StyleID="s19"><Data ss:Type="Number">-3.3077338736867898</Data></Cell>
    <Cell ss:StyleID="s19"><Data ss:Type="Number">4.1257910742585997</Data></Cell>
    <Cell ss:StyleID="s19"><Data ss:Type="Number">6.2205592128207599</Data></Cell>
    <Cell ss:StyleID="s19"><Data ss:Type="Number">0.173144978710151</Data></Cell>
    <Cell ss:StyleID="s19"><Data ss:Type="Number">0.35130543048275897</Data></Cell>
    <Cell ss:StyleID="s19"><Data ss:Type="Number">0.85481043777490195</Data></Cell>
    <Cell ss:StyleID="s19"><Data ss:Type="Number">2.05148967906143E-3</Data></Cell>
    <Cell ss:StyleID="s19"><Data ss:Type="Number">2.8613276841889901E-3</Data></Cell>
    <Cell ss:StyleID="s19"><Data ss:Type="Number">0.42936370205638902</Data></Cell>
    <Cell ss:StyleID="s19"><Data ss:Type="Number">0.27205391230206399</Data></Cell>
    <Cell ss:StyleID="s19"><Data ss:Type="Number">2.7900987538311299E-3</Data></Cell>
   </Row>
   <Row ss:Height="15.75">
    <Cell ss:StyleID="s18"><Data ss:Type="String">Lactobacillus</Data></Cell>
    <Cell ss:StyleID="s18"><Data ss:Type="String">Genus</Data></Cell>
    <Cell ss:StyleID="s19"><Data ss:Type="Number">7.2558692544445904</Data></Cell>
    <Cell ss:StyleID="s19"><Data ss:Type="Number">-1.00235111847866</Data></Cell>
    <Cell ss:StyleID="s19"><Data ss:Type="Number">-1.9415118393341899</Data></Cell>
    <Cell ss:StyleID="s19"><Data ss:Type="Number">8.1950299753001108</Data></Cell>
    <Cell ss:StyleID="s19"><Data ss:Type="Number">7.1926788568214501</Data></Cell>
    <Cell ss:StyleID="s19"><Data ss:Type="Number">-9.1973810937787697</Data></Cell>
    <Cell ss:StyleID="s19"><Data ss:Type="Number">5.3143574151103996</Data></Cell>
    <Cell ss:StyleID="s19"><Data ss:Type="Number">7.2348057885702097</Data></Cell>
    <Cell ss:StyleID="s19"><Data ss:Type="Number">1.0685833469221501E-2</Data></Cell>
    <Cell ss:StyleID="s19"><Data ss:Type="Number">0.79376908459294304</Data></Cell>
    <Cell ss:StyleID="s19"><Data ss:Type="Number">0.45275215755999099</Data></Cell>
    <Cell ss:StyleID="s19"><Data ss:Type="Number">2.05148967906143E-3</Data></Cell>
    <Cell ss:StyleID="s19"><Data ss:Type="Number">3.3070974660606697E-2</Data></Cell>
    <Cell ss:StyleID="s19"><Data ss:Type="Number">1.20430809965376E-2</Data></Cell>
    <Cell ss:StyleID="s19"><Data ss:Type="Number">0.189953071530717</Data></Cell>
    <Cell ss:StyleID="s19"><Data ss:Type="Number">2.7900987538311299E-3</Data></Cell>
   </Row>
   <Row ss:Height="15.75">
    <Cell ss:StyleID="s18"><Data ss:Type="String">distasonis</Data></Cell>
    <Cell ss:StyleID="s18"><Data ss:Type="String">Species</Data></Cell>
    <Cell ss:StyleID="s19"><Data ss:Type="Number">8.1099998382060505</Data></Cell>
    <Cell ss:StyleID="s19"><Data ss:Type="Number">2.70187467060534E-2</Data></Cell>
    <Cell ss:StyleID="s19"><Data ss:Type="Number">-3.21876471551905</Data></Cell>
    <Cell ss:StyleID="s19"><Data ss:Type="Number">11.355783300431201</Data></Cell>
    <Cell ss:StyleID="s19"><Data ss:Type="Number">11.382802047137201</Data></Cell>
    <Cell ss:StyleID="s19"><Data ss:Type="Number">-11.328764553725099</Data></Cell>
    <Cell ss:StyleID="s19"><Data ss:Type="Number">4.8912351226870001</Data></Cell>
    <Cell ss:StyleID="s19"><Data ss:Type="Number">9.2009339078497696</Data></Cell>
    <Cell ss:StyleID="s19"><Data ss:Type="Number">9.4936869785661199E-3</Data></Cell>
    <Cell ss:StyleID="s19"><Data ss:Type="Number">0.98528633724685299</Data></Cell>
    <Cell ss:StyleID="s19"><Data ss:Type="Number">0.51468509460520695</Data></Cell>
    <Cell ss:StyleID="s19"><Data ss:Type="Number">4.4442496562856199E-4</Data></Cell>
    <Cell ss:StyleID="s19"><Data ss:Type="Number">3.9269415184100898E-3</Data></Cell>
    <Cell ss:StyleID="s19"><Data ss:Type="Number">3.84117400916333E-3</Data></Cell>
    <Cell ss:StyleID="s19"><Data ss:Type="Number">0.36351004006571802</Data></Cell>
    <Cell ss:StyleID="s19"><Data ss:Type="Number">9.5033705883045103E-4</Data></Cell>
   </Row>
  </Table>
  <WorksheetOptions xmlns="urn:schemas-microsoft-com:office:excel">
   <PageSetup>
    <Header x:Margin="0.3"/>
    <Footer x:Margin="0.3"/>
    <PageMargins x:Bottom="0.75" x:Left="0.7" x:Right="0.7" x:Top="0.75"/>
   </PageSetup>
   <Selected/>
   <LeftColumnVisible>2</LeftColumnVisible>
   <Panes>
    <Pane>
     <Number>3</Number>
     <RangeSelection>R1C1:R11C18</RangeSelection>
    </Pane>
   </Panes>
   <ProtectObjects>False</ProtectObjects>
   <ProtectScenarios>False</ProtectScenarios>
  </WorksheetOptions>
 </Worksheet>
</Workbook>
