# Supplementary material for: Decreased microbial co-occurrence network stability and SCFA receptor level correlates with obesity in African-origin women
Source: Sci Rep. 2018 Nov 20;8:17135. doi: 10.1038/s41598-018-35230-9 (PMC6244201; doi:10.1038/s41598-018-35230-9)
Supplement: Supplementary file 16 — Table S15 [file 41598_2018_35230_MOESM16_ESM.zip › SREP-18-15117-s16.xml]

<?xml version="1.0"?>
<?mso-application progid="Excel.Sheet"?>
<Workbook xmlns="urn:schemas-microsoft-com:office:spreadsheet"
 xmlns:o="urn:schemas-microsoft-com:office:office"
 xmlns:x="urn:schemas-microsoft-com:office:excel"
 xmlns:ss="urn:schemas-microsoft-com:office:spreadsheet"
 xmlns:html="http://www.w3.org/TR/REC-html40">
 <DocumentProperties xmlns="urn:schemas-microsoft-com:office:office">
  <Author>Dugas, Lara</Author>
  <LastAuthor>Dugas, Lara</LastAuthor>
  <Created>2018-03-16T21:40:53Z</Created>
  <LastSaved>2018-03-16T21:41:56Z</LastSaved>
  <Company>Loyola University Chicago</Company>
  <Version>15.00</Version>
 </DocumentProperties>
 <OfficeDocumentSettings xmlns="urn:schemas-microsoft-com:office:office">
  <AllowPNG/>
 </OfficeDocumentSettings>
 <ExcelWorkbook xmlns="urn:schemas-microsoft-com:office:excel">
  <WindowHeight>12435</WindowHeight>
  <WindowWidth>28800</WindowWidth>
  <WindowTopX>0</WindowTopX>
  <WindowTopY>0</WindowTopY>
  <ProtectStructure>False</ProtectStructure>
  <ProtectWindows>False</ProtectWindows>
 </ExcelWorkbook>
 <Styles>
  <Style ss:ID="Default" ss:Name="Normal">
   <Alignment ss:Vertical="Bottom"/>
   <Borders/>
   <Font ss:FontName="Calibri" x:Family="Swiss" ss:Size="11" ss:Color="#000000"/>
   <Interior/>
   <NumberFormat/>
   <Protection/>
  </Style>
  <Style ss:ID="s16">
   <Font ss:FontName="Arial" x:Family="Swiss" ss:Size="12" ss:Color="#000000"/>
  </Style>
  <Style ss:ID="s18">
   <Font ss:FontName="Arial" x:Family="Swiss" ss:Size="12" ss:Color="#000000"/>
   <NumberFormat ss:Format="Fixed"/>
  </Style>
  <Style ss:ID="s19">
   <Font ss:FontName="Arial" x:Family="Swiss" ss:Size="12" ss:Color="#000000"/>
   <NumberFormat ss:Format="0.E+00"/>
  </Style>
  <Style ss:ID="s20">
   <Alignment ss:Horizontal="Center" ss:Vertical="Bottom"/>
   <Font ss:FontName="Arial" x:Family="Swiss" ss:Size="12" ss:Color="#000000"/>
  </Style>
 </Styles>
 <Worksheet ss:Name="Sheet1">
  <Table ss:ExpandedColumnCount="32" ss:ExpandedRowCount="8" x:FullColumns="1"
   x:FullRows="1" ss:DefaultRowHeight="15">
   <Column ss:Index="2" ss:Width="60.75"/>
   <Column ss:Width="62.25"/>
   <Column ss:Width="59.25"/>
   <Column ss:Width="57.75"/>
   <Column ss:Width="60"/>
   <Column ss:Width="87"/>
   <Column ss:Width="89.25"/>
   <Column ss:Width="138.75"/>
   <Column ss:Width="60.75"/>
   <Column ss:Width="62.25"/>
   <Column ss:Width="59.25"/>
   <Column ss:Width="57.75"/>
   <Column ss:Width="60"/>
   <Column ss:Width="87"/>
   <Column ss:Width="89.25"/>
   <Column ss:Width="138.75"/>
   <Column ss:Width="71.25"/>
   <Column ss:Width="106.5"/>
   <Column ss:Width="129.75"/>
   <Column ss:Width="109.5"/>
   <Column ss:Width="142.5"/>
   <Column ss:Width="117"/>
   <Column ss:Width="80.25"/>
   <Column ss:Width="63.75"/>
   <Column ss:Width="54"/>
   <Column ss:Width="46.5" ss:Span="1"/>
   <Column ss:Index="29" ss:Width="51"/>
   <Column ss:Width="50.25"/>
   <Column ss:Width="60"/>
   <Column ss:Width="1342.5"/>
   <Row ss:Height="15.75">
    <Cell ss:StyleID="s16"><Data ss:Type="String">Table S15. Murine sequence level: GL: Ghana lean, GO: Ghana obese, UL=USA lean, and UO=USA obese</Data></Cell>
    <Cell ss:StyleID="s16"/>
    <Cell ss:StyleID="s16"/>
    <Cell ss:StyleID="s16"/>
    <Cell ss:StyleID="s16"/>
    <Cell ss:StyleID="s16"/>
    <Cell ss:StyleID="s16"/>
    <Cell ss:StyleID="s16"/>
    <Cell ss:StyleID="s16"/>
    <Cell ss:StyleID="s16"/>
    <Cell ss:StyleID="s16"/>
    <Cell ss:StyleID="s16"/>
    <Cell ss:StyleID="s16"/>
    <Cell ss:StyleID="s16"/>
    <Cell ss:StyleID="s16"/>
    <Cell ss:StyleID="s16"/>
    <Cell ss:StyleID="s16"/>
    <Cell ss:StyleID="s16"/>
    <Cell ss:StyleID="s16"/>
    <Cell ss:StyleID="s16"/>
    <Cell ss:StyleID="s16"/>
    <Cell ss:StyleID="s16"/>
    <Cell ss:StyleID="s16"/>
    <Cell ss:StyleID="s16"/>
    <Cell ss:StyleID="s16"/>
    <Cell ss:StyleID="s16"/>
    <Cell ss:StyleID="s16"/>
    <Cell ss:StyleID="s16"/>
    <Cell ss:StyleID="s16"/>
    <Cell ss:StyleID="s16"/>
    <Cell ss:StyleID="s16"/>
    <Cell ss:StyleID="s16"/>
   </Row>
   <Row ss:Height="15.75">
    <Cell ss:StyleID="s16"/>
    <Cell ss:MergeAcross="7" ss:StyleID="s20"><Data ss:Type="String">Fold change</Data></Cell>
    <Cell ss:MergeAcross="7" ss:StyleID="s20"><Data ss:Type="String">p-value</Data></Cell>
    <Cell ss:StyleID="s16"/>
    <Cell ss:StyleID="s16"/>
    <Cell ss:StyleID="s16"/>
    <Cell ss:StyleID="s16"/>
    <Cell ss:StyleID="s16"/>
    <Cell ss:StyleID="s16"/>
    <Cell ss:StyleID="s16"/>
    <Cell ss:StyleID="s16"/>
    <Cell ss:StyleID="s16"/>
    <Cell ss:StyleID="s16"/>
    <Cell ss:StyleID="s16"/>
    <Cell ss:StyleID="s16"/>
    <Cell ss:StyleID="s16"/>
    <Cell ss:StyleID="s16"/>
    <Cell ss:StyleID="s16"/>
   </Row>
   <Row ss:Height="15.75">
    <Cell ss:StyleID="s16"><Data ss:Type="String">SeqID</Data></Cell>
    <Cell ss:StyleID="s16"><Data ss:Type="String">GO vs. GL</Data></Cell>
    <Cell ss:StyleID="s16"><Data ss:Type="String">UO vs. GO</Data></Cell>
    <Cell ss:StyleID="s16"><Data ss:Type="String">UO vs. UL</Data></Cell>
    <Cell ss:StyleID="s16"><Data ss:Type="String">UL vs. GL</Data></Cell>
    <Cell ss:StyleID="s16"><Data ss:Type="String">UO vs. GL</Data></Cell>
    <Cell ss:StyleID="s16"><Data ss:Type="String">USA vs. Ghana</Data></Cell>
    <Cell ss:StyleID="s16"><Data ss:Type="String">Obese vs. Lean</Data></Cell>
    <Cell ss:StyleID="s16"><Data ss:Type="String">(UO + UL + GO)/3 vs. GL</Data></Cell>
    <Cell ss:StyleID="s16"><Data ss:Type="String">GO vs. GL</Data></Cell>
    <Cell ss:StyleID="s16"><Data ss:Type="String">UO vs. GO</Data></Cell>
    <Cell ss:StyleID="s16"><Data ss:Type="String">UO vs. UL</Data></Cell>
    <Cell ss:StyleID="s16"><Data ss:Type="String">UL vs. GL</Data></Cell>
    <Cell ss:StyleID="s16"><Data ss:Type="String">UO vs. GL</Data></Cell>
    <Cell ss:StyleID="s16"><Data ss:Type="String">USA vs. Ghana</Data></Cell>
    <Cell ss:StyleID="s16"><Data ss:Type="String">Obese vs. Lean</Data></Cell>
    <Cell ss:StyleID="s16"><Data ss:Type="String">(UO + UL + GO)/3 vs. GL</Data></Cell>
    <Cell ss:StyleID="s16"><Data ss:Type="String">Kingdom</Data></Cell>
    <Cell ss:StyleID="s16"><Data ss:Type="String">Phylum</Data></Cell>
    <Cell ss:StyleID="s16"><Data ss:Type="String">Class</Data></Cell>
    <Cell ss:StyleID="s16"><Data ss:Type="String">Order</Data></Cell>
    <Cell ss:StyleID="s16"><Data ss:Type="String">Family</Data></Cell>
    <Cell ss:StyleID="s16"><Data ss:Type="String">Genus</Data></Cell>
    <Cell ss:StyleID="s16"><Data ss:Type="String">Species</Data></Cell>
    <Cell ss:StyleID="s16"><Data ss:Type="String">Kingdom.1</Data></Cell>
    <Cell ss:StyleID="s16"><Data ss:Type="String">Phylum.1</Data></Cell>
    <Cell ss:StyleID="s16"><Data ss:Type="String">Class.1</Data></Cell>
    <Cell ss:StyleID="s16"><Data ss:Type="String">Order.1</Data></Cell>
    <Cell ss:StyleID="s16"><Data ss:Type="String">Family.1</Data></Cell>
    <Cell ss:StyleID="s16"><Data ss:Type="String">Genus.1</Data></Cell>
    <Cell ss:StyleID="s16"><Data ss:Type="String">Species.1</Data></Cell>
    <Cell ss:StyleID="s16"><Data ss:Type="String">sequences</Data></Cell>
   </Row>
   <Row ss:Height="15.75">
    <Cell ss:StyleID="s16"><Data ss:Type="String">Seq_124</Data></Cell>
    <Cell ss:StyleID="s18"><Data ss:Type="Number">3.2034263403624901</Data></Cell>
    <Cell ss:StyleID="s18"><Data ss:Type="Number">3.68673455820324</Data></Cell>
    <Cell ss:StyleID="s18"><Data ss:Type="Number">0.12356267413640599</Data></Cell>
    <Cell ss:StyleID="s18"><Data ss:Type="Number">6.7665982244293303</Data></Cell>
    <Cell ss:StyleID="s18"><Data ss:Type="Number">6.8901608985657301</Data></Cell>
    <Cell ss:StyleID="s18"><Data ss:Type="Number">-3.0798636662260801</Data></Cell>
    <Cell ss:StyleID="s18"><Data ss:Type="Number">3.3269890144988898</Data></Cell>
    <Cell ss:StyleID="s18"><Data ss:Type="Number">5.6200618211191804</Data></Cell>
    <Cell ss:StyleID="s19"><Data ss:Type="Number">5.02125619527546E-2</Data></Cell>
    <Cell ss:StyleID="s19"><Data ss:Type="Number">2.05599968784888E-2</Data></Cell>
    <Cell ss:StyleID="s19"><Data ss:Type="Number">0.92219928156913</Data></Cell>
    <Cell ss:StyleID="s19"><Data ss:Type="Number">5.9909661259258595E-4</Data></Cell>
    <Cell ss:StyleID="s19"><Data ss:Type="Number">5.6102506721618102E-4</Data></Cell>
    <Cell ss:StyleID="s19"><Data ss:Type="Number">0.135171890399016</Data></Cell>
    <Cell ss:StyleID="s19"><Data ss:Type="Number">0.109969349223622</Data></Cell>
    <Cell ss:StyleID="s19"><Data ss:Type="Number">7.6975473294801802E-4</Data></Cell>
    <Cell ss:StyleID="s16"><Data ss:Type="String">k__Bacteria</Data></Cell>
    <Cell ss:StyleID="s16"><Data ss:Type="String">p__Proteobacteria</Data></Cell>
    <Cell ss:StyleID="s16"><Data ss:Type="String">c__Betaproteobacteria</Data></Cell>
    <Cell ss:StyleID="s16"><Data ss:Type="String">o__Burkholderiales</Data></Cell>
    <Cell ss:StyleID="s16"><Data ss:Type="String">f__Alcaligenaceae</Data></Cell>
    <Cell ss:StyleID="s16"><Data ss:Type="String">g__Sutterella</Data></Cell>
    <Cell ss:StyleID="s16"><Data ss:Type="String">s__</Data></Cell>
    <Cell ss:StyleID="s16"><Data ss:Type="Number">100</Data></Cell>
    <Cell ss:StyleID="s16"><Data ss:Type="Number">100</Data></Cell>
    <Cell ss:StyleID="s16"><Data ss:Type="Number">100</Data></Cell>
    <Cell ss:StyleID="s16"><Data ss:Type="Number">100</Data></Cell>
    <Cell ss:StyleID="s16"><Data ss:Type="Number">100</Data></Cell>
    <Cell ss:StyleID="s16"><Data ss:Type="Number">100</Data></Cell>
    <Cell ss:StyleID="s16"><Data ss:Type="Number">100</Data></Cell>
    <Cell ss:StyleID="s16"><Data ss:Type="String">TACGTAGGGTGCGAGCGTTAATCGGAATTACTGGGCGTAAAGGGTGTGCAGGCGGCTGAGTAAGACAGATGTGAAATCCCCGGGCTTAACCTGGGAACCGCATATGTGACTGCTTGGCTAGAGTGCGTCAGAGGGAGGTGGAATTCCACGTGTAGCAGTGAAATGCGTAGATATGTGGAAGAACACCGATGGCGAAGGCAGCCTCCTGGGACGCAACTGACGCTCATACACGAAAGCGTGGGGAGCAAACAGG</Data></Cell>
   </Row>
   <Row ss:Height="15.75">
    <Cell ss:StyleID="s16"><Data ss:Type="String">Seq_15</Data></Cell>
    <Cell ss:StyleID="s18"><Data ss:Type="Number">7.1639097681911297</Data></Cell>
    <Cell ss:StyleID="s18"><Data ss:Type="Number">-0.62418686891319997</Data></Cell>
    <Cell ss:StyleID="s18"><Data ss:Type="Number">-4.7742486027710296</Data></Cell>
    <Cell ss:StyleID="s18"><Data ss:Type="Number">11.313971502049</Data></Cell>
    <Cell ss:StyleID="s18"><Data ss:Type="Number">6.5397228992779297</Data></Cell>
    <Cell ss:StyleID="s18"><Data ss:Type="Number">-11.938158370962199</Data></Cell>
    <Cell ss:StyleID="s18"><Data ss:Type="Number">2.3896611654201001</Data></Cell>
    <Cell ss:StyleID="s18"><Data ss:Type="Number">8.3392013898393405</Data></Cell>
    <Cell ss:StyleID="s19"><Data ss:Type="Number">4.2316615793792499E-4</Data></Cell>
    <Cell ss:StyleID="s19"><Data ss:Type="Number">0.59203591639224196</Data></Cell>
    <Cell ss:StyleID="s19"><Data ss:Type="Number">1.0539008570255701E-3</Data></Cell>
    <Cell ss:StyleID="s19"><Data ss:Type="Number">1.0227189981409099E-5</Data></Cell>
    <Cell ss:StyleID="s19"><Data ss:Type="Number">4.81285384025093E-4</Data></Cell>
    <Cell ss:StyleID="s19"><Data ss:Type="Number">6.1397971056457204E-5</Data></Cell>
    <Cell ss:StyleID="s19"><Data ss:Type="Number">0.16780055704671901</Data></Cell>
    <Cell ss:StyleID="s19"><Data ss:Type="Number">3.6184487102215603E-5</Data></Cell>
    <Cell ss:StyleID="s16"><Data ss:Type="String">k__Bacteria</Data></Cell>
    <Cell ss:StyleID="s16"><Data ss:Type="String">p__Firmicutes</Data></Cell>
    <Cell ss:StyleID="s16"><Data ss:Type="String">c__Clostridia</Data></Cell>
    <Cell ss:StyleID="s16"><Data ss:Type="String">o__Clostridiales</Data></Cell>
    <Cell ss:StyleID="s16"><Data ss:Type="String">f__</Data></Cell>
    <Cell ss:StyleID="s16"><Data ss:Type="String">g__</Data></Cell>
    <Cell ss:StyleID="s16"><Data ss:Type="String">s__</Data></Cell>
    <Cell ss:StyleID="s16"><Data ss:Type="Number">100</Data></Cell>
    <Cell ss:StyleID="s16"><Data ss:Type="Number">100</Data></Cell>
    <Cell ss:StyleID="s16"><Data ss:Type="Number">100</Data></Cell>
    <Cell ss:StyleID="s16"><Data ss:Type="Number">100</Data></Cell>
    <Cell ss:StyleID="s16"><Data ss:Type="Number">66</Data></Cell>
    <Cell ss:StyleID="s16"><Data ss:Type="Number">66</Data></Cell>
    <Cell ss:StyleID="s16"><Data ss:Type="Number">66</Data></Cell>
    <Cell ss:StyleID="s16"><Data ss:Type="String">TACGTAGGGGGCAAGCGTTATCCGGATTTACTGGGTGTAAAGGGGGCGCAGACGGCGATGCAAGCCAGGAGTGAAAGCCCGGGGCCCAACCCCGGGACTGCTCTTGGAACTGCGTGGCTGGAGTGCAGGAGGGGCAGGCGGAATTCCTGGTGTAGCGGTGAAATGCGTAGATATCAGGAGGAACACCGGTGGCGAAGGCGGCCTGCTGGACTGCAACTGACGTTGAGGCCCGAAAGCGTGGGGAGCAAACAGG</Data></Cell>
   </Row>
   <Row ss:Height="15.75">
    <Cell ss:StyleID="s16"><Data ss:Type="String">Seq_248</Data></Cell>
    <Cell ss:StyleID="s18"><Data ss:Type="Number">5.2240283551470501</Data></Cell>
    <Cell ss:StyleID="s18"><Data ss:Type="Number">0.82374145652685404</Data></Cell>
    <Cell ss:StyleID="s18"><Data ss:Type="Number">-1.6280144848385201</Data></Cell>
    <Cell ss:StyleID="s18"><Data ss:Type="Number">7.6757842965124201</Data></Cell>
    <Cell ss:StyleID="s18"><Data ss:Type="Number">6.0477698116739003</Data></Cell>
    <Cell ss:StyleID="s18"><Data ss:Type="Number">-6.85204283998557</Data></Cell>
    <Cell ss:StyleID="s18"><Data ss:Type="Number">3.5960138703085298</Data></Cell>
    <Cell ss:StyleID="s18"><Data ss:Type="Number">6.3158608211111202</Data></Cell>
    <Cell ss:StyleID="s19"><Data ss:Type="Number">9.9458124378097902E-3</Data></Cell>
    <Cell ss:StyleID="s19"><Data ss:Type="Number">0.55955251808113604</Data></Cell>
    <Cell ss:StyleID="s19"><Data ss:Type="Number">0.178315978048559</Data></Cell>
    <Cell ss:StyleID="s19"><Data ss:Type="Number">7.8537080376311495E-4</Data></Cell>
    <Cell ss:StyleID="s19"><Data ss:Type="Number">2.9746419676306298E-3</Data></Cell>
    <Cell ss:StyleID="s19"><Data ss:Type="Number">7.0964201646713902E-3</Data></Cell>
    <Cell ss:StyleID="s19"><Data ss:Type="Number">9.56947460861646E-2</Data></Cell>
    <Cell ss:StyleID="s19"><Data ss:Type="Number">1.2012130244388199E-3</Data></Cell>
    <Cell ss:StyleID="s16"><Data ss:Type="String">k__Bacteria</Data></Cell>
    <Cell ss:StyleID="s16"><Data ss:Type="String">p__Firmicutes</Data></Cell>
    <Cell ss:StyleID="s16"><Data ss:Type="String">c__Bacilli</Data></Cell>
    <Cell ss:StyleID="s16"><Data ss:Type="String">o__Lactobacillales</Data></Cell>
    <Cell ss:StyleID="s16"><Data ss:Type="String">f__Lactobacillaceae</Data></Cell>
    <Cell ss:StyleID="s16"><Data ss:Type="String">g__Lactobacillus</Data></Cell>
    <Cell ss:StyleID="s16"><Data ss:Type="String">s__ruminis</Data></Cell>
    <Cell ss:StyleID="s16"><Data ss:Type="Number">100</Data></Cell>
    <Cell ss:StyleID="s16"><Data ss:Type="Number">100</Data></Cell>
    <Cell ss:StyleID="s16"><Data ss:Type="Number">100</Data></Cell>
    <Cell ss:StyleID="s16"><Data ss:Type="Number">100</Data></Cell>
    <Cell ss:StyleID="s16"><Data ss:Type="Number">100</Data></Cell>
    <Cell ss:StyleID="s16"><Data ss:Type="Number">100</Data></Cell>
    <Cell ss:StyleID="s16"><Data ss:Type="Number">46</Data></Cell>
    <Cell ss:StyleID="s16"><Data ss:Type="String">TACGTAGGTGGCAAGCGTTATCCGGATTTATTGGGCGTAAAGGGAACGCAGGCGGTCTTTTAAGTCTGATGTGAAAGCCTTCGGCTTAACCGGAGTAGTGCATTGGAAACTGGGAGACTTGAGTGCAGAAGAGGAGAGTGGAACTCCATGTGTAGCGGTGAAATGCGTAGATATATGGAAGAACACCAGTGGCGAAAGCGGCTCTCTGGTCTGTAACTGACGCTGAGGTTCGAAAGCGTGGGTAGCAAACAGG</Data></Cell>
   </Row>
   <Row ss:Height="15.75">
    <Cell ss:StyleID="s16"><Data ss:Type="String">Seq_53</Data></Cell>
    <Cell ss:StyleID="s18"><Data ss:Type="Number">8.0497769930702994</Data></Cell>
    <Cell ss:StyleID="s18"><Data ss:Type="Number">0.218622794590527</Data></Cell>
    <Cell ss:StyleID="s18"><Data ss:Type="Number">-0.99093611903376699</Data></Cell>
    <Cell ss:StyleID="s18"><Data ss:Type="Number">9.2593359066946004</Data></Cell>
    <Cell ss:StyleID="s18"><Data ss:Type="Number">8.2683997876608295</Data></Cell>
    <Cell ss:StyleID="s18"><Data ss:Type="Number">-9.0407131121040596</Data></Cell>
    <Cell ss:StyleID="s18"><Data ss:Type="Number">7.0588408740365303</Data></Cell>
    <Cell ss:StyleID="s18"><Data ss:Type="Number">8.5258375624752407</Data></Cell>
    <Cell ss:StyleID="s19"><Data ss:Type="Number">4.4032153808973599E-3</Data></Cell>
    <Cell ss:StyleID="s19"><Data ss:Type="Number">0.91056388297417601</Data></Cell>
    <Cell ss:StyleID="s19"><Data ss:Type="Number">0.61349568940822197</Data></Cell>
    <Cell ss:StyleID="s19"><Data ss:Type="Number">2.0051195026964401E-3</Data></Cell>
    <Cell ss:StyleID="s19"><Data ss:Type="Number">4.0601797403520797E-3</Data></Cell>
    <Cell ss:StyleID="s19"><Data ss:Type="Number">1.24618128147629E-2</Data></Cell>
    <Cell ss:StyleID="s19"><Data ss:Type="Number">3.3318855270209002E-2</Data></Cell>
    <Cell ss:StyleID="s19"><Data ss:Type="Number">1.2959108918436199E-3</Data></Cell>
    <Cell ss:StyleID="s16"><Data ss:Type="String">k__Bacteria</Data></Cell>
    <Cell ss:StyleID="s16"><Data ss:Type="String">p__Bacteroidetes</Data></Cell>
    <Cell ss:StyleID="s16"><Data ss:Type="String">c__Bacteroidia</Data></Cell>
    <Cell ss:StyleID="s16"><Data ss:Type="String">o__Bacteroidales</Data></Cell>
    <Cell ss:StyleID="s16"><Data ss:Type="String">f__Porphyromonadaceae</Data></Cell>
    <Cell ss:StyleID="s16"><Data ss:Type="String">g__Parabacteroides</Data></Cell>
    <Cell ss:StyleID="s16"><Data ss:Type="String">s__distasonis</Data></Cell>
    <Cell ss:StyleID="s16"><Data ss:Type="Number">100</Data></Cell>
    <Cell ss:StyleID="s16"><Data ss:Type="Number">100</Data></Cell>
    <Cell ss:StyleID="s16"><Data ss:Type="Number">100</Data></Cell>
    <Cell ss:StyleID="s16"><Data ss:Type="Number">100</Data></Cell>
    <Cell ss:StyleID="s16"><Data ss:Type="Number">100</Data></Cell>
    <Cell ss:StyleID="s16"><Data ss:Type="Number">100</Data></Cell>
    <Cell ss:StyleID="s16"><Data ss:Type="Number">100</Data></Cell>
    <Cell ss:StyleID="s16"><Data ss:Type="String">TACGGAGGATCCGAGCGTTATCCGGATTTATTGGGTTTAAAGGGTGCGTAGGCGGCCTTTTAAGTCAGCGGTGAAAGTCTGTGGCTCAACCATAGAATTGCCGTTGAAACTGGGAGGCTTGAGTATGTTTGAGGCAGGCGGAATGCGTGGTGTAGCGGTGAAATGCTTAGATATCACGCAGAACCCCGATTGCGAAGGCAGCCTGCCAAGCCATGACTGACGCTGATGCACGAAAGCGTGGGGATCAAACAGG</Data></Cell>
   </Row>
   <Row ss:Height="15.75">
    <Cell ss:StyleID="s16"><Data ss:Type="String">Seq_78</Data></Cell>
    <Cell ss:StyleID="s18"><Data ss:Type="Number">9.8503414711641408</Data></Cell>
    <Cell ss:StyleID="s18"><Data ss:Type="Number">-3.1008903882857202</Data></Cell>
    <Cell ss:StyleID="s18"><Data ss:Type="Number">-2.2326855825748901</Data></Cell>
    <Cell ss:StyleID="s18"><Data ss:Type="Number">8.9821366654533108</Data></Cell>
    <Cell ss:StyleID="s18"><Data ss:Type="Number">6.7494510828784202</Data></Cell>
    <Cell ss:StyleID="s18"><Data ss:Type="Number">-12.083027053739</Data></Cell>
    <Cell ss:StyleID="s18"><Data ss:Type="Number">7.6176558885892502</Data></Cell>
    <Cell ss:StyleID="s18"><Data ss:Type="Number">8.5273097398319599</Data></Cell>
    <Cell ss:StyleID="s19"><Data ss:Type="Number">1.81500976857879E-4</Data></Cell>
    <Cell ss:StyleID="s19"><Data ss:Type="Number">5.9852201516411997E-2</Data></Cell>
    <Cell ss:StyleID="s19"><Data ss:Type="Number">0.149128573104755</Data></Cell>
    <Cell ss:StyleID="s19"><Data ss:Type="Number">3.0267343960980499E-4</Data></Cell>
    <Cell ss:StyleID="s19"><Data ss:Type="Number">1.9682548310553001E-3</Data></Cell>
    <Cell ss:StyleID="s19"><Data ss:Type="Number">4.1981433901774098E-4</Data></Cell>
    <Cell ss:StyleID="s19"><Data ss:Type="Number">5.8129689241111599E-3</Data></Cell>
    <Cell ss:StyleID="s19"><Data ss:Type="Number">1.3603926047829401E-4</Data></Cell>
    <Cell ss:StyleID="s16"><Data ss:Type="String">k__Bacteria</Data></Cell>
    <Cell ss:StyleID="s16"><Data ss:Type="String">p__Bacteroidetes</Data></Cell>
    <Cell ss:StyleID="s16"><Data ss:Type="String">c__Bacteroidia</Data></Cell>
    <Cell ss:StyleID="s16"><Data ss:Type="String">o__Bacteroidales</Data></Cell>
    <Cell ss:StyleID="s16"><Data ss:Type="String">f__Porphyromonadaceae</Data></Cell>
    <Cell ss:StyleID="s16"><Data ss:Type="String">g__Parabacteroides</Data></Cell>
    <Cell ss:StyleID="s16"><Data ss:Type="String">s__distasonis</Data></Cell>
    <Cell ss:StyleID="s16"><Data ss:Type="Number">100</Data></Cell>
    <Cell ss:StyleID="s16"><Data ss:Type="Number">100</Data></Cell>
    <Cell ss:StyleID="s16"><Data ss:Type="Number">100</Data></Cell>
    <Cell ss:StyleID="s16"><Data ss:Type="Number">100</Data></Cell>
    <Cell ss:StyleID="s16"><Data ss:Type="Number">100</Data></Cell>
    <Cell ss:StyleID="s16"><Data ss:Type="Number">100</Data></Cell>
    <Cell ss:StyleID="s16"><Data ss:Type="Number">100</Data></Cell>
    <Cell ss:StyleID="s16"><Data ss:Type="String">TACGGAGGATCCGAGCGTTATCCGGATTTATTGGGTTTAAAGGGTGCGTAGGCGGCCTTTTAAGTCAGCGGTGAAAGTCTGTGGCTCAACCATAGAATTGCCGTTGAAACTGGGGGGCTTGAGTATGTTTGAGGCAGGCGGAATGCGTGGTGTAGCGGTGAAATGCTTAGATATCACGCAGAACCCCGATTGCGAAGGCAGCCTGCCAAGCCATGACTGACGCTGATGCACGAAAGCGTGGGGATCAAACAGG</Data></Cell>
   </Row>
  </Table>
  <WorksheetOptions xmlns="urn:schemas-microsoft-com:office:excel">
   <PageSetup>
    <Header x:Margin="0.3"/>
    <Footer x:Margin="0.3"/>
    <PageMargins x:Bottom="0.75" x:Left="0.7" x:Right="0.7" x:Top="0.75"/>
   </PageSetup>
   <Selected/>
   <LeftColumnVisible>15</LeftColumnVisible>
   <Panes>
    <Pane>
     <Number>3</Number>
     <RangeSelection>R1C1:R8C32</RangeSelection>
    </Pane>
   </Panes>
   <ProtectObjects>False</ProtectObjects>
   <ProtectScenarios>False</ProtectScenarios>
  </WorksheetOptions>
 </Worksheet>
</Workbook>
