# Supplementary material for: Decreased microbial co-occurrence network stability and SCFA receptor level correlates with obesity in African-origin women
Source: Sci Rep. 2018 Nov 20;8:17135. doi: 10.1038/s41598-018-35230-9 (PMC6244201; doi:10.1038/s41598-018-35230-9)
Supplement: Supplementary file 17 — Table S16 [file 41598_2018_35230_MOESM17_ESM.zip › SREP-18-15117-s17.xml]

<?xml version="1.0"?>
<?mso-application progid="Excel.Sheet"?>
<Workbook xmlns="urn:schemas-microsoft-com:office:spreadsheet"
 xmlns:o="urn:schemas-microsoft-com:office:office"
 xmlns:x="urn:schemas-microsoft-com:office:excel"
 xmlns:ss="urn:schemas-microsoft-com:office:spreadsheet"
 xmlns:html="http://www.w3.org/TR/REC-html40">
 <DocumentProperties xmlns="urn:schemas-microsoft-com:office:office">
  <Author>Dugas, Lara</Author>
  <LastAuthor>Dugas, Lara</LastAuthor>
  <Created>2018-03-16T21:42:10Z</Created>
  <LastSaved>2018-03-16T21:43:29Z</LastSaved>
  <Company>Loyola University Chicago</Company>
  <Version>15.00</Version>
 </DocumentProperties>
 <OfficeDocumentSettings xmlns="urn:schemas-microsoft-com:office:office">
  <AllowPNG/>
 </OfficeDocumentSettings>
 <ExcelWorkbook xmlns="urn:schemas-microsoft-com:office:excel">
  <WindowHeight>12435</WindowHeight>
  <WindowWidth>28800</WindowWidth>
  <WindowTopX>0</WindowTopX>
  <WindowTopY>0</WindowTopY>
  <ProtectStructure>False</ProtectStructure>
  <ProtectWindows>False</ProtectWindows>
 </ExcelWorkbook>
 <Styles>
  <Style ss:ID="Default" ss:Name="Normal">
   <Alignment ss:Vertical="Bottom"/>
   <Borders/>
   <Font ss:FontName="Calibri" x:Family="Swiss" ss:Size="11" ss:Color="#000000"/>
   <Interior/>
   <NumberFormat/>
   <Protection/>
  </Style>
  <Style ss:ID="s16">
   <Font ss:FontName="Arial" x:Family="Swiss" ss:Size="12" ss:Color="#000000"/>
  </Style>
  <Style ss:ID="s17">
   <Font ss:FontName="Arial" x:Family="Swiss" ss:Size="12" ss:Color="#000000"/>
   <NumberFormat ss:Format="Fixed"/>
  </Style>
  <Style ss:ID="s20">
   <Font ss:FontName="Arial" x:Family="Swiss" ss:Size="12" ss:Color="#000000"/>
   <NumberFormat ss:Format="0.E+00"/>
  </Style>
  <Style ss:ID="s22">
   <Alignment ss:Horizontal="Center" ss:Vertical="Bottom"/>
   <Font ss:FontName="Arial" x:Family="Swiss" ss:Size="12" ss:Color="#000000"/>
   <NumberFormat ss:Format="Fixed"/>
  </Style>
  <Style ss:ID="s23">
   <Alignment ss:Horizontal="Center" ss:Vertical="Bottom"/>
   <Font ss:FontName="Arial" x:Family="Swiss" ss:Size="12" ss:Color="#000000"/>
  </Style>
  <Style ss:ID="s24">
   <Alignment ss:Horizontal="Left" ss:Vertical="Bottom"/>
   <Font ss:FontName="Arial" x:Family="Swiss" ss:Size="12" ss:Color="#000000"/>
  </Style>
 </Styles>
 <Worksheet ss:Name="Sheet1">
  <Table ss:ExpandedColumnCount="33" ss:ExpandedRowCount="68" x:FullColumns="1"
   x:FullRows="1" ss:DefaultRowHeight="15">
   <Column ss:Width="50.25"/>
   <Column ss:Width="55.5"/>
   <Column ss:Width="71.25"/>
   <Column ss:Width="106.5"/>
   <Column ss:AutoFitWidth="0" ss:Width="407.25"/>
   <Column ss:Width="125.25"/>
   <Column ss:Width="142.5"/>
   <Column ss:Width="120"/>
   <Column ss:Width="100.5" ss:Span="1"/>
   <Column ss:Index="11" ss:Width="90"/>
   <Column ss:Width="80.25"/>
   <Column ss:Width="90"/>
   <Column ss:Width="207.75" ss:Span="1"/>
   <Column ss:Index="16" ss:Width="210"/>
   <Column ss:Width="90"/>
   <Column ss:Width="100.5"/>
   <Column ss:Width="90"/>
   <Column ss:Width="80.25"/>
   <Column ss:Width="90"/>
   <Column ss:Width="207.75" ss:Span="1"/>
   <Column ss:Index="24" ss:Width="210"/>
   <Column ss:Width="90"/>
   <Column ss:Width="63.75"/>
   <Column ss:Width="54"/>
   <Column ss:Width="46.5" ss:Span="1"/>
   <Column ss:Index="30" ss:Width="51"/>
   <Column ss:Width="50.25"/>
   <Column ss:Width="60"/>
   <Column ss:Width="1342.5"/>
   <Row ss:Height="15.75">
    <Cell ss:MergeAcross="4" ss:StyleID="s24"><Data ss:Type="String">Table S16. Human-murine co-abundance: Ghana0: Ghana lean, Ghana1: Ghana obese, USA0=USA lean, and USA1=USA obese</Data></Cell>
    <Cell ss:StyleID="s16"/>
    <Cell ss:StyleID="s16"/>
    <Cell ss:StyleID="s16"/>
    <Cell ss:StyleID="s16"/>
    <Cell ss:StyleID="s17"/>
    <Cell ss:StyleID="s17"/>
    <Cell ss:StyleID="s17"/>
    <Cell ss:StyleID="s17"/>
    <Cell ss:StyleID="s17"/>
    <Cell ss:StyleID="s17"/>
    <Cell ss:StyleID="s17"/>
    <Cell ss:StyleID="s17"/>
    <Cell ss:StyleID="s16"/>
    <Cell ss:StyleID="s16"/>
    <Cell ss:StyleID="s16"/>
    <Cell ss:StyleID="s16"/>
    <Cell ss:StyleID="s16"/>
    <Cell ss:StyleID="s16"/>
    <Cell ss:StyleID="s16"/>
    <Cell ss:StyleID="s16"/>
    <Cell ss:StyleID="s16"/>
    <Cell ss:StyleID="s16"/>
    <Cell ss:StyleID="s16"/>
    <Cell ss:StyleID="s16"/>
    <Cell ss:StyleID="s16"/>
    <Cell ss:StyleID="s16"/>
    <Cell ss:StyleID="s16"/>
    <Cell ss:StyleID="s16"/>
   </Row>
   <Row ss:Height="15.75">
    <Cell ss:StyleID="s16"/>
    <Cell ss:StyleID="s16"/>
    <Cell ss:StyleID="s16"/>
    <Cell ss:StyleID="s16"/>
    <Cell ss:StyleID="s16"/>
    <Cell ss:StyleID="s16"/>
    <Cell ss:StyleID="s16"/>
    <Cell ss:StyleID="s16"/>
    <Cell ss:StyleID="s16"/>
    <Cell ss:MergeAcross="7" ss:StyleID="s22"><Data ss:Type="String">Fold Change</Data></Cell>
    <Cell ss:MergeAcross="7" ss:StyleID="s23"><Data ss:Type="String">p-value</Data></Cell>
    <Cell ss:MergeAcross="6" ss:StyleID="s23"><Data ss:Type="String">Assigment probabilty</Data></Cell>
    <Cell ss:StyleID="s16"/>
   </Row>
   <Row ss:Height="15.75">
    <Cell ss:StyleID="s16"><Data ss:Type="String">Species</Data></Cell>
    <Cell ss:StyleID="s16"><Data ss:Type="String">SeqID</Data></Cell>
    <Cell ss:StyleID="s16"><Data ss:Type="String">Kingdom</Data></Cell>
    <Cell ss:StyleID="s16"><Data ss:Type="String">Phylum</Data></Cell>
    <Cell ss:StyleID="s16"><Data ss:Type="String">Class</Data></Cell>
    <Cell ss:StyleID="s16"><Data ss:Type="String">Order</Data></Cell>
    <Cell ss:StyleID="s16"><Data ss:Type="String">Family</Data></Cell>
    <Cell ss:StyleID="s16"><Data ss:Type="String">Genus</Data></Cell>
    <Cell ss:StyleID="s16"><Data ss:Type="String">Species</Data></Cell>
    <Cell ss:StyleID="s17"><Data ss:Type="String">Ghana1 - Ghana0</Data></Cell>
    <Cell ss:StyleID="s17"><Data ss:Type="String">USA1 - Ghana1</Data></Cell>
    <Cell ss:StyleID="s17"><Data ss:Type="String">USA1 - USA0</Data></Cell>
    <Cell ss:StyleID="s17"><Data ss:Type="String">USA0 - Ghana0</Data></Cell>
    <Cell ss:StyleID="s17"><Data ss:Type="String">(USA1 + USA0) - (Ghana1 + Ghana0)</Data></Cell>
    <Cell ss:StyleID="s17"><Data ss:Type="String">(USA1 + Ghana1) - (USA0 + Ghana0)</Data></Cell>
    <Cell ss:StyleID="s17"><Data ss:Type="String">(USA1 + USA0 + Ghana1)/3 - Ghana0</Data></Cell>
    <Cell ss:StyleID="s17"><Data ss:Type="String">USA1 - Ghana0</Data></Cell>
    <Cell ss:StyleID="s16"><Data ss:Type="String">Ghana1 - Ghana0</Data></Cell>
    <Cell ss:StyleID="s16"><Data ss:Type="String">USA1 - Ghana1</Data></Cell>
    <Cell ss:StyleID="s16"><Data ss:Type="String">USA1 - USA0</Data></Cell>
    <Cell ss:StyleID="s16"><Data ss:Type="String">USA0 - Ghana0</Data></Cell>
    <Cell ss:StyleID="s16"><Data ss:Type="String">(USA1 + USA0) - (Ghana1 + Ghana0)</Data></Cell>
    <Cell ss:StyleID="s16"><Data ss:Type="String">(USA1 + Ghana1) - (USA0 + Ghana0)</Data></Cell>
    <Cell ss:StyleID="s16"><Data ss:Type="String">(USA1 + USA0 + Ghana1)/3 - Ghana0</Data></Cell>
    <Cell ss:StyleID="s16"><Data ss:Type="String">USA1 - Ghana0</Data></Cell>
    <Cell ss:StyleID="s16"><Data ss:Type="String">Kingdom.1</Data></Cell>
    <Cell ss:StyleID="s16"><Data ss:Type="String">Phylum.1</Data></Cell>
    <Cell ss:StyleID="s16"><Data ss:Type="String">Class.1</Data></Cell>
    <Cell ss:StyleID="s16"><Data ss:Type="String">Order.1</Data></Cell>
    <Cell ss:StyleID="s16"><Data ss:Type="String">Family.1</Data></Cell>
    <Cell ss:StyleID="s16"><Data ss:Type="String">Genus.1</Data></Cell>
    <Cell ss:StyleID="s16"><Data ss:Type="String">Species.1</Data></Cell>
    <Cell ss:StyleID="s16"><Data ss:Type="String">sequences</Data></Cell>
   </Row>
   <Row ss:Height="15.75">
    <Cell ss:StyleID="s16"><Data ss:Type="String">Human</Data></Cell>
    <Cell ss:StyleID="s16"><Data ss:Type="String">Seq_10</Data></Cell>
    <Cell ss:StyleID="s16"><Data ss:Type="String">k__Bacteria</Data></Cell>
    <Cell ss:StyleID="s16"><Data ss:Type="String">p__Bacteroidetes</Data></Cell>
    <Cell ss:StyleID="s16"><Data ss:Type="String">c__Bacteroidia</Data></Cell>
    <Cell ss:StyleID="s16"><Data ss:Type="String">o__Bacteroidales</Data></Cell>
    <Cell ss:StyleID="s16"><Data ss:Type="String">f__Bacteroidaceae</Data></Cell>
    <Cell ss:StyleID="s16"><Data ss:Type="String">g__Bacteroides</Data></Cell>
    <Cell ss:StyleID="s16"><Data ss:Type="String">s__caccae</Data></Cell>
    <Cell ss:StyleID="s17"><Data ss:Type="Number">-1.26966664363213</Data></Cell>
    <Cell ss:StyleID="s17"><Data ss:Type="Number">4.5039885641400499</Data></Cell>
    <Cell ss:StyleID="s17"><Data ss:Type="Number">-0.93915776851578803</Data></Cell>
    <Cell ss:StyleID="s17"><Data ss:Type="Number">4.1734796890237096</Data></Cell>
    <Cell ss:StyleID="s17"><Data ss:Type="Number">8.6774682531637595</Data></Cell>
    <Cell ss:StyleID="s17"><Data ss:Type="Number">-2.2088244121479201</Data></Cell>
    <Cell ss:StyleID="s17"><Data ss:Type="Number">2.04604498863316</Data></Cell>
    <Cell ss:StyleID="s17"><Data ss:Type="Number">3.2343219205079201</Data></Cell>
    <Cell ss:StyleID="s20"><Data ss:Type="Number">0.110526151900102</Data></Cell>
    <Cell ss:StyleID="s20"><Data ss:Type="Number">8.7493022358007305E-8</Data></Cell>
    <Cell ss:StyleID="s20"><Data ss:Type="Number">0.28184844969381101</Data></Cell>
    <Cell ss:StyleID="s20"><Data ss:Type="Number">2.0818128148152401E-5</Data></Cell>
    <Cell ss:StyleID="s20"><Data ss:Type="Number">3.3670425115483502E-10</Data></Cell>
    <Cell ss:StyleID="s20"><Data ss:Type="Number">6.01080791568252E-2</Data></Cell>
    <Cell ss:StyleID="s20"><Data ss:Type="Number">1.6960526691556499E-3</Data></Cell>
    <Cell ss:StyleID="s20"><Data ss:Type="Number">1.11703199522494E-5</Data></Cell>
    <Cell ss:StyleID="s16"><Data ss:Type="Number">100</Data></Cell>
    <Cell ss:StyleID="s16"><Data ss:Type="Number">100</Data></Cell>
    <Cell ss:StyleID="s16"><Data ss:Type="Number">100</Data></Cell>
    <Cell ss:StyleID="s16"><Data ss:Type="Number">100</Data></Cell>
    <Cell ss:StyleID="s16"><Data ss:Type="Number">100</Data></Cell>
    <Cell ss:StyleID="s16"><Data ss:Type="Number">100</Data></Cell>
    <Cell ss:StyleID="s16"><Data ss:Type="Number">100</Data></Cell>
    <Cell ss:StyleID="s16"><Data ss:Type="String">TACGGAGGATCCGAGCGTTATCCGGATTTATTGGGTTTAAAGGGAGCGTAGGCGGATTGTTAAGTCAGTTGTGAAAGTTTGCGGCTCAACCGTAAAATTGCAGTTGATACTGGCAGTCTTGAGTGCAGTAGAGGTGGGCGGAATTCGTGGTGTAGCGGTGAAATGCTTAGATATCACGAAGAACTCCGATTGCGAAGGCAGCTCACTGGAGTGTAACTGACGCTGATGCTCGAAAGTGTGGGTATCAAACAGG</Data></Cell>
   </Row>
   <Row ss:Height="15.75">
    <Cell ss:StyleID="s16"><Data ss:Type="String">Human</Data></Cell>
    <Cell ss:StyleID="s16"><Data ss:Type="String">Seq_68</Data></Cell>
    <Cell ss:StyleID="s16"><Data ss:Type="String">k__Bacteria</Data></Cell>
    <Cell ss:StyleID="s16"><Data ss:Type="String">p__Bacteroidetes</Data></Cell>
    <Cell ss:StyleID="s16"><Data ss:Type="String">c__Bacteroidia</Data></Cell>
    <Cell ss:StyleID="s16"><Data ss:Type="String">o__Bacteroidales</Data></Cell>
    <Cell ss:StyleID="s16"><Data ss:Type="String">f__Bacteroidaceae</Data></Cell>
    <Cell ss:StyleID="s16"><Data ss:Type="String">g__Bacteroides</Data></Cell>
    <Cell ss:StyleID="s16"><Data ss:Type="String">s__</Data></Cell>
    <Cell ss:StyleID="s17"><Data ss:Type="Number">-0.88481581629613204</Data></Cell>
    <Cell ss:StyleID="s17"><Data ss:Type="Number">5.2862196499698699</Data></Cell>
    <Cell ss:StyleID="s17"><Data ss:Type="Number">3.29124620516333</Data></Cell>
    <Cell ss:StyleID="s17"><Data ss:Type="Number">1.11015762851041</Data></Cell>
    <Cell ss:StyleID="s17"><Data ss:Type="Number">6.3963772784802799</Data></Cell>
    <Cell ss:StyleID="s17"><Data ss:Type="Number">2.4064303888671899</Data></Cell>
    <Cell ss:StyleID="s17"><Data ss:Type="Number">1.54224854862934</Data></Cell>
    <Cell ss:StyleID="s17"><Data ss:Type="Number">4.40140383367374</Data></Cell>
    <Cell ss:StyleID="s20"><Data ss:Type="Number">0.231565960748708</Data></Cell>
    <Cell ss:StyleID="s20"><Data ss:Type="Number">5.4798727039554001E-10</Data></Cell>
    <Cell ss:StyleID="s20"><Data ss:Type="Number">1.44472265453825E-4</Data></Cell>
    <Cell ss:StyleID="s20"><Data ss:Type="Number">0.19377055853487199</Data></Cell>
    <Cell ss:StyleID="s20"><Data ss:Type="Number">3.3952837479451399E-7</Data></Cell>
    <Cell ss:StyleID="s20"><Data ss:Type="Number">3.01988394566386E-2</Data></Cell>
    <Cell ss:StyleID="s20"><Data ss:Type="Number">9.1814409566007994E-3</Data></Cell>
    <Cell ss:StyleID="s20"><Data ss:Type="Number">2.4464634723155302E-9</Data></Cell>
    <Cell ss:StyleID="s16"><Data ss:Type="Number">100</Data></Cell>
    <Cell ss:StyleID="s16"><Data ss:Type="Number">100</Data></Cell>
    <Cell ss:StyleID="s16"><Data ss:Type="Number">100</Data></Cell>
    <Cell ss:StyleID="s16"><Data ss:Type="Number">100</Data></Cell>
    <Cell ss:StyleID="s16"><Data ss:Type="Number">100</Data></Cell>
    <Cell ss:StyleID="s16"><Data ss:Type="Number">100</Data></Cell>
    <Cell ss:StyleID="s16"><Data ss:Type="Number">99</Data></Cell>
    <Cell ss:StyleID="s16"><Data ss:Type="String">TACGGAGGATCCGAGCGTTATCCGGATTTATTGGGTTTAAAGGGAGCGTAGATGGGTTGTTAAGTCAGTTGTGAAAGTTTGCGGCTCAACCGTAAAATTGCAATTGATACTGGCAGTCTTGAGTACAGTTGAGGTAGGCGGAATTCGTGGTGTAGCGGTGAAATGCTTAGATATCACGAAGAACTCCGATTGCGAAGGCAGCTTACTAACCTGTAACTGACATTGATGCTCGAAAGTGTGGGTATCAAACAGG</Data></Cell>
   </Row>
   <Row ss:Height="15.75">
    <Cell ss:StyleID="s16"><Data ss:Type="String">Human</Data></Cell>
    <Cell ss:StyleID="s16"><Data ss:Type="String">Seq_48</Data></Cell>
    <Cell ss:StyleID="s16"><Data ss:Type="String">k__Bacteria</Data></Cell>
    <Cell ss:StyleID="s16"><Data ss:Type="String">p__Bacteroidetes</Data></Cell>
    <Cell ss:StyleID="s16"><Data ss:Type="String">c__Bacteroidia</Data></Cell>
    <Cell ss:StyleID="s16"><Data ss:Type="String">o__Bacteroidales</Data></Cell>
    <Cell ss:StyleID="s16"><Data ss:Type="String">f__Bacteroidaceae</Data></Cell>
    <Cell ss:StyleID="s16"><Data ss:Type="String">g__Bacteroides</Data></Cell>
    <Cell ss:StyleID="s16"><Data ss:Type="String">s__uniformis</Data></Cell>
    <Cell ss:StyleID="s17"><Data ss:Type="Number">-2.2877895792509801</Data></Cell>
    <Cell ss:StyleID="s17"><Data ss:Type="Number">5.4311771721538502</Data></Cell>
    <Cell ss:StyleID="s17"><Data ss:Type="Number">0.407682630081806</Data></Cell>
    <Cell ss:StyleID="s17"><Data ss:Type="Number">2.7357049628210599</Data></Cell>
    <Cell ss:StyleID="s17"><Data ss:Type="Number">8.1668821349749106</Data></Cell>
    <Cell ss:StyleID="s17"><Data ss:Type="Number">-1.88010694916918</Data></Cell>
    <Cell ss:StyleID="s17"><Data ss:Type="Number">1.1971009921576501</Data></Cell>
    <Cell ss:StyleID="s17"><Data ss:Type="Number">3.1433875929028599</Data></Cell>
    <Cell ss:StyleID="s20"><Data ss:Type="Number">4.0508785145487499E-3</Data></Cell>
    <Cell ss:StyleID="s20"><Data ss:Type="Number">5.4427738402957098E-10</Data></Cell>
    <Cell ss:StyleID="s20"><Data ss:Type="Number">0.626050175573162</Data></Cell>
    <Cell ss:StyleID="s20"><Data ss:Type="Number">3.1982527165647099E-3</Data></Cell>
    <Cell ss:StyleID="s20"><Data ss:Type="Number">3.0115184669074301E-9</Data></Cell>
    <Cell ss:StyleID="s20"><Data ss:Type="Number">0.100409763926626</Data></Cell>
    <Cell ss:StyleID="s20"><Data ss:Type="Number">4.84212728046792E-2</Data></Cell>
    <Cell ss:StyleID="s20"><Data ss:Type="Number">6.0500722149853603E-6</Data></Cell>
    <Cell ss:StyleID="s16"><Data ss:Type="Number">100</Data></Cell>
    <Cell ss:StyleID="s16"><Data ss:Type="Number">100</Data></Cell>
    <Cell ss:StyleID="s16"><Data ss:Type="Number">100</Data></Cell>
    <Cell ss:StyleID="s16"><Data ss:Type="Number">100</Data></Cell>
    <Cell ss:StyleID="s16"><Data ss:Type="Number">100</Data></Cell>
    <Cell ss:StyleID="s16"><Data ss:Type="Number">100</Data></Cell>
    <Cell ss:StyleID="s16"><Data ss:Type="Number">99</Data></Cell>
    <Cell ss:StyleID="s16"><Data ss:Type="String">TACGGAGGATCCGAGCGTTATCCGGATTTATTGGGTTTAAAGGGAGCGTAGGCGGACGCTTAAGTCAGTTGTGAAAGTTTGCGGCTCAACCGTAAAATTGCAGTTGATACTGGGTGTCTTGAGTACAGTAGAGGCAGGCGGAATTCGTGGTGTAGCGGTGAAATGCTTAGATATCACGAAGAACTCCGATTGCGAAGGCAGCTTGCTGGACTGTAACTGACGCTGATGCTCGAAAGTGTGGGTATCAAACAGG</Data></Cell>
   </Row>
   <Row ss:Height="15.75">
    <Cell ss:StyleID="s16"><Data ss:Type="String">Human</Data></Cell>
    <Cell ss:StyleID="s16"><Data ss:Type="String">Seq_33</Data></Cell>
    <Cell ss:StyleID="s16"><Data ss:Type="String">k__Bacteria</Data></Cell>
    <Cell ss:StyleID="s16"><Data ss:Type="String">p__Bacteroidetes</Data></Cell>
    <Cell ss:StyleID="s16"><Data ss:Type="String">c__Bacteroidia</Data></Cell>
    <Cell ss:StyleID="s16"><Data ss:Type="String">o__Bacteroidales</Data></Cell>
    <Cell ss:StyleID="s16"><Data ss:Type="String">f__Porphyromonadaceae</Data></Cell>
    <Cell ss:StyleID="s16"><Data ss:Type="String">g__Parabacteroides</Data></Cell>
    <Cell ss:StyleID="s16"><Data ss:Type="String">s__</Data></Cell>
    <Cell ss:StyleID="s17"><Data ss:Type="Number">-0.25623799638623301</Data></Cell>
    <Cell ss:StyleID="s17"><Data ss:Type="Number">4.0676894683016203</Data></Cell>
    <Cell ss:StyleID="s17"><Data ss:Type="Number">-1.0303343072177999</Data></Cell>
    <Cell ss:StyleID="s17"><Data ss:Type="Number">4.8417857791331897</Data></Cell>
    <Cell ss:StyleID="s17"><Data ss:Type="Number">8.9094752474348091</Data></Cell>
    <Cell ss:StyleID="s17"><Data ss:Type="Number">-1.28657230360403</Data></Cell>
    <Cell ss:StyleID="s17"><Data ss:Type="Number">2.7989997515541201</Data></Cell>
    <Cell ss:StyleID="s17"><Data ss:Type="Number">3.8114514719153898</Data></Cell>
    <Cell ss:StyleID="s20"><Data ss:Type="Number">0.71800476253676804</Data></Cell>
    <Cell ss:StyleID="s20"><Data ss:Type="Number">4.5609118817998497E-8</Data></Cell>
    <Cell ss:StyleID="s20"><Data ss:Type="Number">0.20196767446386801</Data></Cell>
    <Cell ss:StyleID="s20"><Data ss:Type="Number">2.45633536699852E-7</Data></Cell>
    <Cell ss:StyleID="s20"><Data ss:Type="Number">4.7771158784306599E-12</Data></Cell>
    <Cell ss:StyleID="s20"><Data ss:Type="Number">0.22652869578099399</Data></Cell>
    <Cell ss:StyleID="s20"><Data ss:Type="Number">6.5282514363195002E-6</Data></Cell>
    <Cell ss:StyleID="s20"><Data ss:Type="Number">3.8768463703806901E-8</Data></Cell>
    <Cell ss:StyleID="s16"><Data ss:Type="Number">100</Data></Cell>
    <Cell ss:StyleID="s16"><Data ss:Type="Number">100</Data></Cell>
    <Cell ss:StyleID="s16"><Data ss:Type="Number">100</Data></Cell>
    <Cell ss:StyleID="s16"><Data ss:Type="Number">100</Data></Cell>
    <Cell ss:StyleID="s16"><Data ss:Type="Number">100</Data></Cell>
    <Cell ss:StyleID="s16"><Data ss:Type="Number">100</Data></Cell>
    <Cell ss:StyleID="s16"><Data ss:Type="Number">100</Data></Cell>
    <Cell ss:StyleID="s16"><Data ss:Type="String">TACGGAGGATGCGAGCGTTATCCGGATTTATTGGGTTTAAAGGGTGCGTAGGTGGTGATTTAAGTCAGCGGTGAAAGTTTGTGGCTCAACCATAAAATTGCCGTTGAAACTGGGTTACTTGAGTGTGTTTGAGGTAGGCGGAATGCGTGGTGTAGCGGTGAAATGCATAGATATCACGCAGAACTCCGATTGCGAAGGCAGCTTACTAAACCATAACTGACACTGAAGCACGAAAGCGTGGGGATCAAACAGG</Data></Cell>
   </Row>
   <Row ss:Height="15.75">
    <Cell ss:StyleID="s16"><Data ss:Type="String">Human</Data></Cell>
    <Cell ss:StyleID="s16"><Data ss:Type="String">Seq_13</Data></Cell>
    <Cell ss:StyleID="s16"><Data ss:Type="String">k__Bacteria</Data></Cell>
    <Cell ss:StyleID="s16"><Data ss:Type="String">p__Bacteroidetes</Data></Cell>
    <Cell ss:StyleID="s16"><Data ss:Type="String">c__Bacteroidia</Data></Cell>
    <Cell ss:StyleID="s16"><Data ss:Type="String">o__Bacteroidales</Data></Cell>
    <Cell ss:StyleID="s16"><Data ss:Type="String">f__Prevotellaceae</Data></Cell>
    <Cell ss:StyleID="s16"><Data ss:Type="String">g__Prevotella</Data></Cell>
    <Cell ss:StyleID="s16"><Data ss:Type="String">s__copri</Data></Cell>
    <Cell ss:StyleID="s17"><Data ss:Type="Number">-0.18075138856454601</Data></Cell>
    <Cell ss:StyleID="s17"><Data ss:Type="Number">-4.4872491213357799</Data></Cell>
    <Cell ss:StyleID="s17"><Data ss:Type="Number">0.64254443727293697</Data></Cell>
    <Cell ss:StyleID="s17"><Data ss:Type="Number">-5.3105449471732697</Data></Cell>
    <Cell ss:StyleID="s17"><Data ss:Type="Number">-9.7977940685090505</Data></Cell>
    <Cell ss:StyleID="s17"><Data ss:Type="Number">0.461793048708392</Data></Cell>
    <Cell ss:StyleID="s17"><Data ss:Type="Number">-3.3864322818793799</Data></Cell>
    <Cell ss:StyleID="s17"><Data ss:Type="Number">-4.6680005099003301</Data></Cell>
    <Cell ss:StyleID="s20"><Data ss:Type="Number">0.83816465616122504</Data></Cell>
    <Cell ss:StyleID="s20"><Data ss:Type="Number">1.1894418774271301E-6</Data></Cell>
    <Cell ss:StyleID="s20"><Data ss:Type="Number">0.52481676535030997</Data></Cell>
    <Cell ss:StyleID="s20"><Data ss:Type="Number">3.8636537838946003E-6</Data></Cell>
    <Cell ss:StyleID="s20"><Data ss:Type="Number">5.0408346068707802E-10</Data></Cell>
    <Cell ss:StyleID="s20"><Data ss:Type="Number">0.728555735960982</Data></Cell>
    <Cell ss:StyleID="s20"><Data ss:Type="Number">9.6426679421242792E-6</Data></Cell>
    <Cell ss:StyleID="s20"><Data ss:Type="Number">5.62352899032506E-8</Data></Cell>
    <Cell ss:StyleID="s16"><Data ss:Type="Number">100</Data></Cell>
    <Cell ss:StyleID="s16"><Data ss:Type="Number">100</Data></Cell>
    <Cell ss:StyleID="s16"><Data ss:Type="Number">100</Data></Cell>
    <Cell ss:StyleID="s16"><Data ss:Type="Number">100</Data></Cell>
    <Cell ss:StyleID="s16"><Data ss:Type="Number">100</Data></Cell>
    <Cell ss:StyleID="s16"><Data ss:Type="Number">100</Data></Cell>
    <Cell ss:StyleID="s16"><Data ss:Type="Number">100</Data></Cell>
    <Cell ss:StyleID="s16"><Data ss:Type="String">TACGGAAGGTCCGGGCGTTATCCGGATTTATTGGGTTTAAAGGGAGCGTAGGCCGGAGATTAAGCGTGTTGTGAAATGTAGATGCTCAACATCTGCACTGCAGCGCGAACTGGTTTCCTTGAGTACGCACAAAGTGGGCGGAATTCGTGGTGTAGCGGTGAAATGCTTAGATATCACGAAGAACTCCGATTGCGAAGGCAGCTCACTGGAGCGCAACTGACGCTGAAGCTCGAAAGTGCGGGTATCGAACAGG</Data></Cell>
   </Row>
   <Row ss:Height="15.75">
    <Cell ss:StyleID="s16"><Data ss:Type="String">Human</Data></Cell>
    <Cell ss:StyleID="s16"><Data ss:Type="String">Seq_8</Data></Cell>
    <Cell ss:StyleID="s16"><Data ss:Type="String">k__Bacteria</Data></Cell>
    <Cell ss:StyleID="s16"><Data ss:Type="String">p__Bacteroidetes</Data></Cell>
    <Cell ss:StyleID="s16"><Data ss:Type="String">c__Bacteroidia</Data></Cell>
    <Cell ss:StyleID="s16"><Data ss:Type="String">o__Bacteroidales</Data></Cell>
    <Cell ss:StyleID="s16"><Data ss:Type="String">f__Prevotellaceae</Data></Cell>
    <Cell ss:StyleID="s16"><Data ss:Type="String">g__Prevotella</Data></Cell>
    <Cell ss:StyleID="s16"><Data ss:Type="String">s__copri</Data></Cell>
    <Cell ss:StyleID="s17"><Data ss:Type="Number">-0.29558939841975801</Data></Cell>
    <Cell ss:StyleID="s17"><Data ss:Type="Number">-1.72464097829484</Data></Cell>
    <Cell ss:StyleID="s17"><Data ss:Type="Number">2.7997034222521902</Data></Cell>
    <Cell ss:StyleID="s17"><Data ss:Type="Number">-4.8199337989667796</Data></Cell>
    <Cell ss:StyleID="s17"><Data ss:Type="Number">-6.5445747772616203</Data></Cell>
    <Cell ss:StyleID="s17"><Data ss:Type="Number">2.5041140238324302</Data></Cell>
    <Cell ss:StyleID="s17"><Data ss:Type="Number">-2.3785845247003801</Data></Cell>
    <Cell ss:StyleID="s17"><Data ss:Type="Number">-2.0202303767146002</Data></Cell>
    <Cell ss:StyleID="s20"><Data ss:Type="Number">0.76417958175596701</Data></Cell>
    <Cell ss:StyleID="s20"><Data ss:Type="Number">6.5684537580726995E-2</Data></Cell>
    <Cell ss:StyleID="s20"><Data ss:Type="Number">1.41272780341086E-2</Data></Cell>
    <Cell ss:StyleID="s20"><Data ss:Type="Number">1.17597171450449E-4</Data></Cell>
    <Cell ss:StyleID="s20"><Data ss:Type="Number">4.6253842920381497E-5</Data></Cell>
    <Cell ss:StyleID="s20"><Data ss:Type="Number">9.4172971019892804E-2</Data></Cell>
    <Cell ss:StyleID="s20"><Data ss:Type="Number">3.3543380936328199E-3</Data></Cell>
    <Cell ss:StyleID="s20"><Data ss:Type="Number">1.7474803347441802E-2</Data></Cell>
    <Cell ss:StyleID="s16"><Data ss:Type="Number">100</Data></Cell>
    <Cell ss:StyleID="s16"><Data ss:Type="Number">100</Data></Cell>
    <Cell ss:StyleID="s16"><Data ss:Type="Number">100</Data></Cell>
    <Cell ss:StyleID="s16"><Data ss:Type="Number">100</Data></Cell>
    <Cell ss:StyleID="s16"><Data ss:Type="Number">100</Data></Cell>
    <Cell ss:StyleID="s16"><Data ss:Type="Number">100</Data></Cell>
    <Cell ss:StyleID="s16"><Data ss:Type="Number">100</Data></Cell>
    <Cell ss:StyleID="s16"><Data ss:Type="String">TACGGAAGGTCCGGGCGTTATCCGGATTTATTGGGTTTAAAGGGAGCGTAGGCCGGAGATTAAGCGTGTTGTGAAATGTAGACGCTCAACGTCTGCACTGCAGCGCGAACTGGTTTCCTTGAGTACGCACAAAGTGGGCGGAATTCGTGGTGTAGCGGTGAAATGCTTAGATATCACGAAGAACTCCGATTGCGAAGGCAGCTCACTGGAGCGCAACTGACGCTGAAGCTCGAAAGTGCGGGTATCGAACAGG</Data></Cell>
   </Row>
   <Row ss:Height="15.75">
    <Cell ss:StyleID="s16"><Data ss:Type="String">Human</Data></Cell>
    <Cell ss:StyleID="s16"><Data ss:Type="String">Seq_328</Data></Cell>
    <Cell ss:StyleID="s16"><Data ss:Type="String">k__Bacteria</Data></Cell>
    <Cell ss:StyleID="s16"><Data ss:Type="String">p__Firmicutes</Data></Cell>
    <Cell ss:StyleID="s16"><Data ss:Type="String">c__Clostridia</Data></Cell>
    <Cell ss:StyleID="s16"><Data ss:Type="String">o__Clostridiales</Data></Cell>
    <Cell ss:StyleID="s16"><Data ss:Type="String">f__</Data></Cell>
    <Cell ss:StyleID="s16"><Data ss:Type="String">g__</Data></Cell>
    <Cell ss:StyleID="s16"><Data ss:Type="String">s__</Data></Cell>
    <Cell ss:StyleID="s17"><Data ss:Type="Number">-0.49602141961149399</Data></Cell>
    <Cell ss:StyleID="s17"><Data ss:Type="Number">-3.6190987567117201</Data></Cell>
    <Cell ss:StyleID="s17"><Data ss:Type="Number">-0.463464784327559</Data></Cell>
    <Cell ss:StyleID="s17"><Data ss:Type="Number">-3.6516553919956598</Data></Cell>
    <Cell ss:StyleID="s17"><Data ss:Type="Number">-7.2707541487073799</Data></Cell>
    <Cell ss:StyleID="s17"><Data ss:Type="Number">-0.95948620393905404</Data></Cell>
    <Cell ss:StyleID="s17"><Data ss:Type="Number">-2.7542656626434598</Data></Cell>
    <Cell ss:StyleID="s17"><Data ss:Type="Number">-4.1151201763232201</Data></Cell>
    <Cell ss:StyleID="s20"><Data ss:Type="Number">0.25881185938793</Data></Cell>
    <Cell ss:StyleID="s20"><Data ss:Type="Number">1.43703791438397E-11</Data></Cell>
    <Cell ss:StyleID="s20"><Data ss:Type="Number">0.37891828859686999</Data></Cell>
    <Cell ss:StyleID="s20"><Data ss:Type="Number">5.27480687116586E-9</Data></Cell>
    <Cell ss:StyleID="s20"><Data ss:Type="Number">3.5849315189028303E-15</Data></Cell>
    <Cell ss:StyleID="s20"><Data ss:Type="Number">0.16101398626388599</Data></Cell>
    <Cell ss:StyleID="s20"><Data ss:Type="Number">8.5857116157674006E-11</Data></Cell>
    <Cell ss:StyleID="s20"><Data ss:Type="Number">2.4869380360450199E-15</Data></Cell>
    <Cell ss:StyleID="s16"><Data ss:Type="Number">100</Data></Cell>
    <Cell ss:StyleID="s16"><Data ss:Type="Number">100</Data></Cell>
    <Cell ss:StyleID="s16"><Data ss:Type="Number">100</Data></Cell>
    <Cell ss:StyleID="s16"><Data ss:Type="Number">100</Data></Cell>
    <Cell ss:StyleID="s16"><Data ss:Type="Number">94</Data></Cell>
    <Cell ss:StyleID="s16"><Data ss:Type="Number">94</Data></Cell>
    <Cell ss:StyleID="s16"><Data ss:Type="Number">94</Data></Cell>
    <Cell ss:StyleID="s16"><Data ss:Type="String">TACGTAGGGGGCAAGCGTTGTCCGGAATGATTGGGCGTAAAGGGCGTGTAGGCGGCTAAGTAAGTCTGGAGTGAAAGTCCTGCTTTTAAGGTGGGAATTGCTTTGGATACTGCATAGCTAGAGTGCAGGAGAGGTAAGTGGAATTCCCAGTGTAGCGGTGAAATGCGTAGAGATTGGGAGGAACACCAGTGGCGAAGGCGACTTACTGGACTGTAACTGACGCTGAGGCGCGAAAGTGTGGGGAGCAAACAGG</Data></Cell>
   </Row>
   <Row ss:Height="15.75">
    <Cell ss:StyleID="s16"><Data ss:Type="String">Human</Data></Cell>
    <Cell ss:StyleID="s16"><Data ss:Type="String">Seq_302</Data></Cell>
    <Cell ss:StyleID="s16"><Data ss:Type="String">k__Bacteria</Data></Cell>
    <Cell ss:StyleID="s16"><Data ss:Type="String">p__Firmicutes</Data></Cell>
    <Cell ss:StyleID="s16"><Data ss:Type="String">c__Clostridia</Data></Cell>
    <Cell ss:StyleID="s16"><Data ss:Type="String">o__Clostridiales</Data></Cell>
    <Cell ss:StyleID="s16"><Data ss:Type="String">f__</Data></Cell>
    <Cell ss:StyleID="s16"><Data ss:Type="String">g__</Data></Cell>
    <Cell ss:StyleID="s16"><Data ss:Type="String">s__</Data></Cell>
    <Cell ss:StyleID="s17"><Data ss:Type="Number">-1.9112389054402701</Data></Cell>
    <Cell ss:StyleID="s17"><Data ss:Type="Number">-2.0038013019948102</Data></Cell>
    <Cell ss:StyleID="s17"><Data ss:Type="Number">-0.64626079635610001</Data></Cell>
    <Cell ss:StyleID="s17"><Data ss:Type="Number">-3.2687794110789801</Data></Cell>
    <Cell ss:StyleID="s17"><Data ss:Type="Number">-5.2725807130737898</Data></Cell>
    <Cell ss:StyleID="s17"><Data ss:Type="Number">-2.5574997017963699</Data></Cell>
    <Cell ss:StyleID="s17"><Data ss:Type="Number">-3.0316861746514401</Data></Cell>
    <Cell ss:StyleID="s17"><Data ss:Type="Number">-3.9150402074350801</Data></Cell>
    <Cell ss:StyleID="s20"><Data ss:Type="Number">4.33962234005919E-4</Data></Cell>
    <Cell ss:StyleID="s20"><Data ss:Type="Number">1.3281212181075701E-4</Data></Cell>
    <Cell ss:StyleID="s20"><Data ss:Type="Number">0.28303419942902702</Data></Cell>
    <Cell ss:StyleID="s20"><Data ss:Type="Number">2.2547246899994001E-6</Data></Cell>
    <Cell ss:StyleID="s20"><Data ss:Type="Number">1.1009230193739399E-8</Data></Cell>
    <Cell ss:StyleID="s20"><Data ss:Type="Number">1.7790769051208601E-3</Data></Cell>
    <Cell ss:StyleID="s20"><Data ss:Type="Number">7.5081834800891205E-10</Data></Cell>
    <Cell ss:StyleID="s20"><Data ss:Type="Number">2.9928920291636198E-12</Data></Cell>
    <Cell ss:StyleID="s16"><Data ss:Type="Number">100</Data></Cell>
    <Cell ss:StyleID="s16"><Data ss:Type="Number">92</Data></Cell>
    <Cell ss:StyleID="s16"><Data ss:Type="Number">78</Data></Cell>
    <Cell ss:StyleID="s16"><Data ss:Type="Number">71</Data></Cell>
    <Cell ss:StyleID="s16"><Data ss:Type="Number">54</Data></Cell>
    <Cell ss:StyleID="s16"><Data ss:Type="Number">54</Data></Cell>
    <Cell ss:StyleID="s16"><Data ss:Type="Number">54</Data></Cell>
    <Cell ss:StyleID="s16"><Data ss:Type="String">TACGTAGGGGGCGAGCGTTGTCCGGAATGACTGGGCGTAAAGGGCGTGTAGGCGGCCGACTAAGTCTGATGTGAAATACCCGCTTTTAAGGTGGGTCGTGCATTGGAAACTGGATGGCTAGAGTGCGGAAGAGGTAAGTGGAATTCCCAGTGTAGCGGTGAAATGCGTAGAGATTGGGAGGAACACCAGTGGCGAAGGCGACTTACTGGGCCGCAACTGACGCTGAGGCGCGAAAGCGTGGGGAGCAAACAGG</Data></Cell>
   </Row>
   <Row ss:Height="15.75">
    <Cell ss:StyleID="s16"><Data ss:Type="String">Human</Data></Cell>
    <Cell ss:StyleID="s16"><Data ss:Type="String">Seq_42</Data></Cell>
    <Cell ss:StyleID="s16"><Data ss:Type="String">k__Bacteria</Data></Cell>
    <Cell ss:StyleID="s16"><Data ss:Type="String">p__Firmicutes</Data></Cell>
    <Cell ss:StyleID="s16"><Data ss:Type="String">c__Clostridia</Data></Cell>
    <Cell ss:StyleID="s16"><Data ss:Type="String">o__Clostridiales</Data></Cell>
    <Cell ss:StyleID="s16"><Data ss:Type="String">f__</Data></Cell>
    <Cell ss:StyleID="s16"><Data ss:Type="String">g__</Data></Cell>
    <Cell ss:StyleID="s16"><Data ss:Type="String">s__</Data></Cell>
    <Cell ss:StyleID="s17"><Data ss:Type="Number">-0.61074219946655195</Data></Cell>
    <Cell ss:StyleID="s17"><Data ss:Type="Number">-3.0710286137232998</Data></Cell>
    <Cell ss:StyleID="s17"><Data ss:Type="Number">1.93824441250666</Data></Cell>
    <Cell ss:StyleID="s17"><Data ss:Type="Number">-5.6200152256965099</Data></Cell>
    <Cell ss:StyleID="s17"><Data ss:Type="Number">-8.6910438394198106</Data></Cell>
    <Cell ss:StyleID="s17"><Data ss:Type="Number">1.32750221304011</Data></Cell>
    <Cell ss:StyleID="s17"><Data ss:Type="Number">-3.3041760794509698</Data></Cell>
    <Cell ss:StyleID="s17"><Data ss:Type="Number">-3.6817708131898499</Data></Cell>
    <Cell ss:StyleID="s20"><Data ss:Type="Number">0.37149688083389798</Data></Cell>
    <Cell ss:StyleID="s20"><Data ss:Type="Number">1.71961804262061E-5</Data></Cell>
    <Cell ss:StyleID="s20"><Data ss:Type="Number">2.2678781192965899E-2</Data></Cell>
    <Cell ss:StyleID="s20"><Data ss:Type="Number">1.1240222478958901E-8</Data></Cell>
    <Cell ss:StyleID="s20"><Data ss:Type="Number">3.1891687867367603E-11</Data></Cell>
    <Cell ss:StyleID="s20"><Data ss:Type="Number">0.21770941611504999</Data></Cell>
    <Cell ss:StyleID="s20"><Data ss:Type="Number">9.1266259668425295E-8</Data></Cell>
    <Cell ss:StyleID="s20"><Data ss:Type="Number">4.2207834805253202E-8</Data></Cell>
    <Cell ss:StyleID="s16"><Data ss:Type="Number">100</Data></Cell>
    <Cell ss:StyleID="s16"><Data ss:Type="Number">98</Data></Cell>
    <Cell ss:StyleID="s16"><Data ss:Type="Number">98</Data></Cell>
    <Cell ss:StyleID="s16"><Data ss:Type="Number">98</Data></Cell>
    <Cell ss:StyleID="s16"><Data ss:Type="Number">97</Data></Cell>
    <Cell ss:StyleID="s16"><Data ss:Type="Number">97</Data></Cell>
    <Cell ss:StyleID="s16"><Data ss:Type="Number">97</Data></Cell>
    <Cell ss:StyleID="s16"><Data ss:Type="String">TACGTAGGGGGCAAGCGTTGTCCGGAATAATTGGGCGTAAAGGGCGCGTAGGCGGCTCGGTAAGTCTGGAGTGAAAGTCCTGCTTTTAAGGTGGGAATTGCTTTGGATACTGTCGGGCTTGAGTGCAGGAGAGGTTAGTGGAATTCCCAGTGTAGCGGTGAAATGCGTAGAGATTGGGAGGAACACCAGTGGCGAAGGCGACTAACTGGACTGTAACTGACGCTGAGGCGCGAAAGTGTGGGGAGCAAACAGG</Data></Cell>
   </Row>
   <Row ss:Height="15.75">
    <Cell ss:StyleID="s16"><Data ss:Type="String">Human</Data></Cell>
    <Cell ss:StyleID="s16"><Data ss:Type="String">Seq_104</Data></Cell>
    <Cell ss:StyleID="s16"><Data ss:Type="String">k__Bacteria</Data></Cell>
    <Cell ss:StyleID="s16"><Data ss:Type="String">p__Firmicutes</Data></Cell>
    <Cell ss:StyleID="s16"><Data ss:Type="String">c__Clostridia</Data></Cell>
    <Cell ss:StyleID="s16"><Data ss:Type="String">o__Clostridiales</Data></Cell>
    <Cell ss:StyleID="s16"><Data ss:Type="String">f__Clostridiaceae</Data></Cell>
    <Cell ss:StyleID="s16"><Data ss:Type="String">g__</Data></Cell>
    <Cell ss:StyleID="s16"><Data ss:Type="String">s__</Data></Cell>
    <Cell ss:StyleID="s17"><Data ss:Type="Number">0.201608373397961</Data></Cell>
    <Cell ss:StyleID="s17"><Data ss:Type="Number">-3.7468579064270302</Data></Cell>
    <Cell ss:StyleID="s17"><Data ss:Type="Number">0.124778523480176</Data></Cell>
    <Cell ss:StyleID="s17"><Data ss:Type="Number">-3.6700280565092398</Data></Cell>
    <Cell ss:StyleID="s17"><Data ss:Type="Number">-7.41688596293627</Data></Cell>
    <Cell ss:StyleID="s17"><Data ss:Type="Number">0.32638689687813699</Data></Cell>
    <Cell ss:StyleID="s17"><Data ss:Type="Number">-2.3378897387134501</Data></Cell>
    <Cell ss:StyleID="s17"><Data ss:Type="Number">-3.5452495330290601</Data></Cell>
    <Cell ss:StyleID="s20"><Data ss:Type="Number">0.77278126315236195</Data></Cell>
    <Cell ss:StyleID="s20"><Data ss:Type="Number">1.0503502253524501E-6</Data></Cell>
    <Cell ss:StyleID="s20"><Data ss:Type="Number">0.87125287423769104</Data></Cell>
    <Cell ss:StyleID="s20"><Data ss:Type="Number">1.8533720395890799E-5</Data></Cell>
    <Cell ss:StyleID="s20"><Data ss:Type="Number">2.5443034691510099E-9</Data></Cell>
    <Cell ss:StyleID="s20"><Data ss:Type="Number">0.75392909871081004</Data></Cell>
    <Cell ss:StyleID="s20"><Data ss:Type="Number">3.4897665939923202E-5</Data></Cell>
    <Cell ss:StyleID="s20"><Data ss:Type="Number">5.4619801406528303E-8</Data></Cell>
    <Cell ss:StyleID="s16"><Data ss:Type="Number">100</Data></Cell>
    <Cell ss:StyleID="s16"><Data ss:Type="Number">100</Data></Cell>
    <Cell ss:StyleID="s16"><Data ss:Type="Number">100</Data></Cell>
    <Cell ss:StyleID="s16"><Data ss:Type="Number">100</Data></Cell>
    <Cell ss:StyleID="s16"><Data ss:Type="Number">100</Data></Cell>
    <Cell ss:StyleID="s16"><Data ss:Type="Number">96</Data></Cell>
    <Cell ss:StyleID="s16"><Data ss:Type="Number">96</Data></Cell>
    <Cell ss:StyleID="s16"><Data ss:Type="String">TACGTAGGTGGCGAGCGTTGTCCGGATTTACTGGGCGTAAAGGGAGCGTAGGCGGATTTTTAAGTGAGATGTGAAATACTCGGGCTTAACCTGAGTGCTGCATTTCAAACTGGAAGTCTAGAGTGCAGGAGAGGAGAAGGGAATTCCTAGTGTAGCGGTGAAATGCGTAGAGATTAGGAAGAACACCAGTGGCGAAGGCGCTTCTCTGGACTGTAACTGACGCTGAGGCTCGAAAGCGTGGGGAGCAAACAGG</Data></Cell>
   </Row>
   <Row ss:Height="15.75">
    <Cell ss:StyleID="s16"><Data ss:Type="String">Human</Data></Cell>
    <Cell ss:StyleID="s16"><Data ss:Type="String">Seq_36</Data></Cell>
    <Cell ss:StyleID="s16"><Data ss:Type="String">k__Bacteria</Data></Cell>
    <Cell ss:StyleID="s16"><Data ss:Type="String">p__Firmicutes</Data></Cell>
    <Cell ss:StyleID="s16"><Data ss:Type="String">c__Clostridia</Data></Cell>
    <Cell ss:StyleID="s16"><Data ss:Type="String">o__Clostridiales</Data></Cell>
    <Cell ss:StyleID="s16"><Data ss:Type="String">f__Clostridiaceae</Data></Cell>
    <Cell ss:StyleID="s16"><Data ss:Type="String">g__Clostridium</Data></Cell>
    <Cell ss:StyleID="s16"><Data ss:Type="String">s__celatum</Data></Cell>
    <Cell ss:StyleID="s17"><Data ss:Type="Number">0.76511569215935904</Data></Cell>
    <Cell ss:StyleID="s17"><Data ss:Type="Number">-4.4665782214052498</Data></Cell>
    <Cell ss:StyleID="s17"><Data ss:Type="Number">-4.2102083405569903E-2</Data></Cell>
    <Cell ss:StyleID="s17"><Data ss:Type="Number">-3.6593604458403202</Data></Cell>
    <Cell ss:StyleID="s17"><Data ss:Type="Number">-8.1259386672455705</Data></Cell>
    <Cell ss:StyleID="s17"><Data ss:Type="Number">0.72301360875378995</Data></Cell>
    <Cell ss:StyleID="s17"><Data ss:Type="Number">-2.19856909430895</Data></Cell>
    <Cell ss:StyleID="s17"><Data ss:Type="Number">-3.70146252924589</Data></Cell>
    <Cell ss:StyleID="s20"><Data ss:Type="Number">0.27636095681830602</Data></Cell>
    <Cell ss:StyleID="s20"><Data ss:Type="Number">1.14168926441462E-8</Data></Cell>
    <Cell ss:StyleID="s20"><Data ss:Type="Number">0.96015460564448296</Data></Cell>
    <Cell ss:StyleID="s20"><Data ss:Type="Number">7.7701846338606301E-5</Data></Cell>
    <Cell ss:StyleID="s20"><Data ss:Type="Number">4.1721486616195003E-10</Data></Cell>
    <Cell ss:StyleID="s20"><Data ss:Type="Number">0.50587526526091797</Data></Cell>
    <Cell ss:StyleID="s20"><Data ss:Type="Number">2.5126879572121301E-4</Data></Cell>
    <Cell ss:StyleID="s20"><Data ss:Type="Number">1.2221881094337701E-7</Data></Cell>
    <Cell ss:StyleID="s16"><Data ss:Type="Number">100</Data></Cell>
    <Cell ss:StyleID="s16"><Data ss:Type="Number">100</Data></Cell>
    <Cell ss:StyleID="s16"><Data ss:Type="Number">100</Data></Cell>
    <Cell ss:StyleID="s16"><Data ss:Type="Number">100</Data></Cell>
    <Cell ss:StyleID="s16"><Data ss:Type="Number">100</Data></Cell>
    <Cell ss:StyleID="s16"><Data ss:Type="Number">89</Data></Cell>
    <Cell ss:StyleID="s16"><Data ss:Type="Number">38</Data></Cell>
    <Cell ss:StyleID="s16"><Data ss:Type="String">TACGTAGGTGGCGAGCGTTGTCCGGATTTACTGGGCGTAAAGGGAGCGTAGGCGGACTTTTAAGTGAGATGTGAAATACCCGGGCTCAACTTGGGTGCTGCATTTCAAACTGGAAGTCTAGAGTGCAGGAGAGGAGAATGGAATTCCTAGTGTAGCGGTGAAATGCGTAGAGATTAGGAAGAACACCAGTGGCGAAGGCGATTCTCTGGACTGTAACTGACGCTGAGGCTCGAAAGCGTGGGGAGCAAACAGG</Data></Cell>
   </Row>
   <Row ss:Height="15.75">
    <Cell ss:StyleID="s16"><Data ss:Type="String">Human</Data></Cell>
    <Cell ss:StyleID="s16"><Data ss:Type="String">Seq_89</Data></Cell>
    <Cell ss:StyleID="s16"><Data ss:Type="String">k__Bacteria</Data></Cell>
    <Cell ss:StyleID="s16"><Data ss:Type="String">p__Firmicutes</Data></Cell>
    <Cell ss:StyleID="s16"><Data ss:Type="String">c__Clostridia</Data></Cell>
    <Cell ss:StyleID="s16"><Data ss:Type="String">o__Clostridiales</Data></Cell>
    <Cell ss:StyleID="s16"><Data ss:Type="String">f__Clostridiaceae</Data></Cell>
    <Cell ss:StyleID="s16"><Data ss:Type="String">g__SMB53</Data></Cell>
    <Cell ss:StyleID="s16"><Data ss:Type="String">s__</Data></Cell>
    <Cell ss:StyleID="s17"><Data ss:Type="Number">-0.48321094379975599</Data></Cell>
    <Cell ss:StyleID="s17"><Data ss:Type="Number">-1.5926899899865601</Data></Cell>
    <Cell ss:StyleID="s17"><Data ss:Type="Number">0.24629988936441</Data></Cell>
    <Cell ss:StyleID="s17"><Data ss:Type="Number">-2.3222008231507298</Data></Cell>
    <Cell ss:StyleID="s17"><Data ss:Type="Number">-3.9148908131372901</Data></Cell>
    <Cell ss:StyleID="s17"><Data ss:Type="Number">-0.23691105443534599</Data></Cell>
    <Cell ss:StyleID="s17"><Data ss:Type="Number">-1.6271042335789301</Data></Cell>
    <Cell ss:StyleID="s17"><Data ss:Type="Number">-2.0759009337863201</Data></Cell>
    <Cell ss:StyleID="s20"><Data ss:Type="Number">0.38887840827313602</Data></Cell>
    <Cell ss:StyleID="s20"><Data ss:Type="Number">4.0672662277209696E-3</Data></Cell>
    <Cell ss:StyleID="s20"><Data ss:Type="Number">0.70986988194435197</Data></Cell>
    <Cell ss:StyleID="s20"><Data ss:Type="Number">1.0787937951127499E-3</Data></Cell>
    <Cell ss:StyleID="s20"><Data ss:Type="Number">2.2002294482637701E-5</Data></Cell>
    <Cell ss:StyleID="s20"><Data ss:Type="Number">0.78227299608007195</Data></Cell>
    <Cell ss:StyleID="s20"><Data ss:Type="Number">5.8135817853724697E-4</Data></Cell>
    <Cell ss:StyleID="s20"><Data ss:Type="Number">7.2412826042526397E-5</Data></Cell>
    <Cell ss:StyleID="s16"><Data ss:Type="Number">100</Data></Cell>
    <Cell ss:StyleID="s16"><Data ss:Type="Number">100</Data></Cell>
    <Cell ss:StyleID="s16"><Data ss:Type="Number">100</Data></Cell>
    <Cell ss:StyleID="s16"><Data ss:Type="Number">100</Data></Cell>
    <Cell ss:StyleID="s16"><Data ss:Type="Number">88</Data></Cell>
    <Cell ss:StyleID="s16"><Data ss:Type="Number">88</Data></Cell>
    <Cell ss:StyleID="s16"><Data ss:Type="Number">88</Data></Cell>
    <Cell ss:StyleID="s16"><Data ss:Type="String">TACGTAGGGGGCTAGCGTTATCCGGATTTACTGGGCGTAAAGGGTGCGTAGGCGGTCTTTTAAGTCAGGAGTGAAAGGCTACGGCTCAACCGTAGTAAGCTCTTGAAACTGGAGGACTTGAGTGCAGGAGAGGAGAGTGGAATTCCTAGTGTAGCGGTGAAATGCGTAGATATTAGGAGGAACACCAGTAGCGAAGGCGGCTCTCTGGACTGTAACTGACGCTGAGGCACGAAAGCGTGGGGAGCAAACAGG</Data></Cell>
   </Row>
   <Row ss:Height="15.75">
    <Cell ss:StyleID="s16"><Data ss:Type="String">Human</Data></Cell>
    <Cell ss:StyleID="s16"><Data ss:Type="String">Seq_30</Data></Cell>
    <Cell ss:StyleID="s16"><Data ss:Type="String">k__Bacteria</Data></Cell>
    <Cell ss:StyleID="s16"><Data ss:Type="String">p__Firmicutes</Data></Cell>
    <Cell ss:StyleID="s16"><Data ss:Type="String">c__Clostridia</Data></Cell>
    <Cell ss:StyleID="s16"><Data ss:Type="String">o__Clostridiales</Data></Cell>
    <Cell ss:StyleID="s16"><Data ss:Type="String">f__Clostridiaceae</Data></Cell>
    <Cell ss:StyleID="s16"><Data ss:Type="String">g__SMB53</Data></Cell>
    <Cell ss:StyleID="s16"><Data ss:Type="String">s__</Data></Cell>
    <Cell ss:StyleID="s17"><Data ss:Type="Number">0.35975695506579197</Data></Cell>
    <Cell ss:StyleID="s17"><Data ss:Type="Number">-2.4115626862606301</Data></Cell>
    <Cell ss:StyleID="s17"><Data ss:Type="Number">-5.6741532986355203E-2</Data></Cell>
    <Cell ss:StyleID="s17"><Data ss:Type="Number">-1.99506419820848</Data></Cell>
    <Cell ss:StyleID="s17"><Data ss:Type="Number">-4.4066268844691097</Data></Cell>
    <Cell ss:StyleID="s17"><Data ss:Type="Number">0.30301542207943699</Data></Cell>
    <Cell ss:StyleID="s17"><Data ss:Type="Number">-1.22903765811251</Data></Cell>
    <Cell ss:StyleID="s17"><Data ss:Type="Number">-2.0518057311948299</Data></Cell>
    <Cell ss:StyleID="s20"><Data ss:Type="Number">0.54819177443780198</Data></Cell>
    <Cell ss:StyleID="s20"><Data ss:Type="Number">5.5434977947291498E-5</Data></Cell>
    <Cell ss:StyleID="s20"><Data ss:Type="Number">0.93499155330330297</Data></Cell>
    <Cell ss:StyleID="s20"><Data ss:Type="Number">7.3737038261167702E-3</Data></Cell>
    <Cell ss:StyleID="s20"><Data ss:Type="Number">7.0937879138967303E-6</Data></Cell>
    <Cell ss:StyleID="s20"><Data ss:Type="Number">0.73884743871290004</Data></Cell>
    <Cell ss:StyleID="s20"><Data ss:Type="Number">1.2906968367763699E-2</Data></Cell>
    <Cell ss:StyleID="s20"><Data ss:Type="Number">1.7529947101885301E-4</Data></Cell>
    <Cell ss:StyleID="s16"><Data ss:Type="Number">100</Data></Cell>
    <Cell ss:StyleID="s16"><Data ss:Type="Number">100</Data></Cell>
    <Cell ss:StyleID="s16"><Data ss:Type="Number">100</Data></Cell>
    <Cell ss:StyleID="s16"><Data ss:Type="Number">100</Data></Cell>
    <Cell ss:StyleID="s16"><Data ss:Type="Number">96</Data></Cell>
    <Cell ss:StyleID="s16"><Data ss:Type="Number">96</Data></Cell>
    <Cell ss:StyleID="s16"><Data ss:Type="Number">96</Data></Cell>
    <Cell ss:StyleID="s16"><Data ss:Type="String">TACGTAGGGGGCTAGCGTTATCCGGAATTACTGGGCGTAAAGGGTGCGTAGGTGGTTTCTTAAGTCAGAGGTGAAAGGCTACGGCTCAACCGTAGTAAGCCTTTGAAACTGGGAAACTTGAGTGCAGGAGAGGAGAGTGGAATTCCTAGTGTAGCGGTGAAATGCGTAGATATTAGGAGGAACACCAGTTGCGAAGGCGGCTCTCTGGACTGTAACTGACACTGAGGCACGAAAGCGTGGGGAGCAAACAGG</Data></Cell>
   </Row>
   <Row ss:Height="15.75">
    <Cell ss:StyleID="s16"><Data ss:Type="String">Human</Data></Cell>
    <Cell ss:StyleID="s16"><Data ss:Type="String">Seq_165</Data></Cell>
    <Cell ss:StyleID="s16"><Data ss:Type="String">k__Bacteria</Data></Cell>
    <Cell ss:StyleID="s16"><Data ss:Type="String">p__Firmicutes</Data></Cell>
    <Cell ss:StyleID="s16"><Data ss:Type="String">c__Clostridia</Data></Cell>
    <Cell ss:StyleID="s16"><Data ss:Type="String">o__Clostridiales</Data></Cell>
    <Cell ss:StyleID="s16"><Data ss:Type="String">f__Lachnospiraceae</Data></Cell>
    <Cell ss:StyleID="s16"><Data ss:Type="String">g__</Data></Cell>
    <Cell ss:StyleID="s16"><Data ss:Type="String">s__</Data></Cell>
    <Cell ss:StyleID="s17"><Data ss:Type="Number">-0.86572219553190299</Data></Cell>
    <Cell ss:StyleID="s17"><Data ss:Type="Number">4.7907310541127197</Data></Cell>
    <Cell ss:StyleID="s17"><Data ss:Type="Number">2.78937870580389E-2</Data></Cell>
    <Cell ss:StyleID="s17"><Data ss:Type="Number">3.89711507152278</Data></Cell>
    <Cell ss:StyleID="s17"><Data ss:Type="Number">8.6878461256355095</Data></Cell>
    <Cell ss:StyleID="s17"><Data ss:Type="Number">-0.83782840847386397</Data></Cell>
    <Cell ss:StyleID="s17"><Data ss:Type="Number">2.3188005781905701</Data></Cell>
    <Cell ss:StyleID="s17"><Data ss:Type="Number">3.9250088585808198</Data></Cell>
    <Cell ss:StyleID="s20"><Data ss:Type="Number">0.12797502293329099</Data></Cell>
    <Cell ss:StyleID="s20"><Data ss:Type="Number">2.8514845896349799E-12</Data></Cell>
    <Cell ss:StyleID="s20"><Data ss:Type="Number">0.96211038725797204</Data></Cell>
    <Cell ss:StyleID="s20"><Data ss:Type="Number">4.6251298451069798E-8</Data></Cell>
    <Cell ss:StyleID="s20"><Data ss:Type="Number">7.3513494504446792E-15</Data></Cell>
    <Cell ss:StyleID="s20"><Data ss:Type="Number">0.30359243116076101</Data></Cell>
    <Cell ss:StyleID="s20"><Data ss:Type="Number">1.2379908959588E-6</Data></Cell>
    <Cell ss:StyleID="s20"><Data ss:Type="Number">1.2125919667889401E-11</Data></Cell>
    <Cell ss:StyleID="s16"><Data ss:Type="Number">100</Data></Cell>
    <Cell ss:StyleID="s16"><Data ss:Type="Number">100</Data></Cell>
    <Cell ss:StyleID="s16"><Data ss:Type="Number">100</Data></Cell>
    <Cell ss:StyleID="s16"><Data ss:Type="Number">100</Data></Cell>
    <Cell ss:StyleID="s16"><Data ss:Type="Number">100</Data></Cell>
    <Cell ss:StyleID="s16"><Data ss:Type="Number">86</Data></Cell>
    <Cell ss:StyleID="s16"><Data ss:Type="Number">86</Data></Cell>
    <Cell ss:StyleID="s16"><Data ss:Type="String">TACGTAGGGGGCAAGCGTTATCCGGATTTACTGGGTGTAAAGGGAGCGTAGACGGCAAGGCAAGTCTGATGTGAAAACCCAGGGCTTAACCCTGGGACTGCATTGGAAACTGTCTGGCTCGAGTGCCGGAGAGGTAAGCGGAATTCCTAGTGTAGCGGTGAAATGCGTAGATATTAGGAAGAACACCAGTGGCGAAGGCGGCTTACTGGACGGTAACTGACGTTGAGGCTCGAAAGCGTGGGGAGCAAACAGG</Data></Cell>
   </Row>
   <Row ss:Height="15.75">
    <Cell ss:StyleID="s16"><Data ss:Type="String">Human</Data></Cell>
    <Cell ss:StyleID="s16"><Data ss:Type="String">Seq_205</Data></Cell>
    <Cell ss:StyleID="s16"><Data ss:Type="String">k__Bacteria</Data></Cell>
    <Cell ss:StyleID="s16"><Data ss:Type="String">p__Firmicutes</Data></Cell>
    <Cell ss:StyleID="s16"><Data ss:Type="String">c__Clostridia</Data></Cell>
    <Cell ss:StyleID="s16"><Data ss:Type="String">o__Clostridiales</Data></Cell>
    <Cell ss:StyleID="s16"><Data ss:Type="String">f__Lachnospiraceae</Data></Cell>
    <Cell ss:StyleID="s16"><Data ss:Type="String">g__</Data></Cell>
    <Cell ss:StyleID="s16"><Data ss:Type="String">s__</Data></Cell>
    <Cell ss:StyleID="s17"><Data ss:Type="Number">0.78632578383055896</Data></Cell>
    <Cell ss:StyleID="s17"><Data ss:Type="Number">2.5425673200041898</Data></Cell>
    <Cell ss:StyleID="s17"><Data ss:Type="Number">0.16493474218222701</Data></Cell>
    <Cell ss:StyleID="s17"><Data ss:Type="Number">3.16395836165252</Data></Cell>
    <Cell ss:StyleID="s17"><Data ss:Type="Number">5.7065256816567</Data></Cell>
    <Cell ss:StyleID="s17"><Data ss:Type="Number">0.95126052601278599</Data></Cell>
    <Cell ss:StyleID="s17"><Data ss:Type="Number">2.4263924164392701</Data></Cell>
    <Cell ss:StyleID="s17"><Data ss:Type="Number">3.3288931038347398</Data></Cell>
    <Cell ss:StyleID="s20"><Data ss:Type="Number">0.21437130900489901</Data></Cell>
    <Cell ss:StyleID="s20"><Data ss:Type="Number">7.5919433697824198E-5</Data></Cell>
    <Cell ss:StyleID="s20"><Data ss:Type="Number">0.80321788953987705</Data></Cell>
    <Cell ss:StyleID="s20"><Data ss:Type="Number">3.1607691313158903E-5</Data></Cell>
    <Cell ss:StyleID="s20"><Data ss:Type="Number">7.4292210465564905E-8</Data></Cell>
    <Cell ss:StyleID="s20"><Data ss:Type="Number">0.29674327778367698</Data></Cell>
    <Cell ss:StyleID="s20"><Data ss:Type="Number">5.5112261410747097E-6</Data></Cell>
    <Cell ss:StyleID="s20"><Data ss:Type="Number">3.3062052076514602E-8</Data></Cell>
    <Cell ss:StyleID="s16"><Data ss:Type="Number">100</Data></Cell>
    <Cell ss:StyleID="s16"><Data ss:Type="Number">100</Data></Cell>
    <Cell ss:StyleID="s16"><Data ss:Type="Number">100</Data></Cell>
    <Cell ss:StyleID="s16"><Data ss:Type="Number">100</Data></Cell>
    <Cell ss:StyleID="s16"><Data ss:Type="Number">100</Data></Cell>
    <Cell ss:StyleID="s16"><Data ss:Type="Number">88</Data></Cell>
    <Cell ss:StyleID="s16"><Data ss:Type="Number">88</Data></Cell>
    <Cell ss:StyleID="s16"><Data ss:Type="String">TACGTAGGGGGCAAGCGTTATCCGGATTTACTGGGTGTAAAGGGAGCGCAGACGGCGATGCAAGTCTGGAGTGAAAGCCCGGGGCTCAACCCCGGGACTGCTTTGGAAACTGTATGGCTAGAGTGCTGGAGAGGCAAGCGGAATTCCTAGTGTAGCGGTGAAATGCGTAGATATTAGGAAGAACACCAGTGGCGAAGGCGGCTTGCTGGACAGTAACTGACGTTCAGGCTCGAAAGCGTGGGGAGCAAACAGG</Data></Cell>
   </Row>
   <Row ss:Height="15.75">
    <Cell ss:StyleID="s16"><Data ss:Type="String">Human</Data></Cell>
    <Cell ss:StyleID="s16"><Data ss:Type="String">Seq_97</Data></Cell>
    <Cell ss:StyleID="s16"><Data ss:Type="String">k__Bacteria</Data></Cell>
    <Cell ss:StyleID="s16"><Data ss:Type="String">p__Firmicutes</Data></Cell>
    <Cell ss:StyleID="s16"><Data ss:Type="String">c__Clostridia</Data></Cell>
    <Cell ss:StyleID="s16"><Data ss:Type="String">o__Clostridiales</Data></Cell>
    <Cell ss:StyleID="s16"><Data ss:Type="String">f__Lachnospiraceae</Data></Cell>
    <Cell ss:StyleID="s16"><Data ss:Type="String">g__</Data></Cell>
    <Cell ss:StyleID="s16"><Data ss:Type="String">s__</Data></Cell>
    <Cell ss:StyleID="s17"><Data ss:Type="Number">1.2932726471234799</Data></Cell>
    <Cell ss:StyleID="s17"><Data ss:Type="Number">1.6115366520180401</Data></Cell>
    <Cell ss:StyleID="s17"><Data ss:Type="Number">0.52191595432482096</Data></Cell>
    <Cell ss:StyleID="s17"><Data ss:Type="Number">2.3828933448166998</Data></Cell>
    <Cell ss:StyleID="s17"><Data ss:Type="Number">3.9944299968347501</Data></Cell>
    <Cell ss:StyleID="s17"><Data ss:Type="Number">1.8151886014483001</Data></Cell>
    <Cell ss:StyleID="s17"><Data ss:Type="Number">2.19365843036057</Data></Cell>
    <Cell ss:StyleID="s17"><Data ss:Type="Number">2.90480929914153</Data></Cell>
    <Cell ss:StyleID="s20"><Data ss:Type="Number">3.6847913186841802E-2</Data></Cell>
    <Cell ss:StyleID="s20"><Data ss:Type="Number">6.5617808704446501E-3</Data></Cell>
    <Cell ss:StyleID="s20"><Data ss:Type="Number">0.43836248450478998</Data></Cell>
    <Cell ss:StyleID="s20"><Data ss:Type="Number">1.2943665130885601E-3</Data></Cell>
    <Cell ss:StyleID="s20"><Data ss:Type="Number">4.0334540059578598E-5</Data></Cell>
    <Cell ss:StyleID="s20"><Data ss:Type="Number">4.5492091858029902E-2</Data></Cell>
    <Cell ss:StyleID="s20"><Data ss:Type="Number">3.0776064545790402E-5</Data></Cell>
    <Cell ss:StyleID="s20"><Data ss:Type="Number">7.88705104991531E-7</Data></Cell>
    <Cell ss:StyleID="s16"><Data ss:Type="Number">100</Data></Cell>
    <Cell ss:StyleID="s16"><Data ss:Type="Number">100</Data></Cell>
    <Cell ss:StyleID="s16"><Data ss:Type="Number">100</Data></Cell>
    <Cell ss:StyleID="s16"><Data ss:Type="Number">100</Data></Cell>
    <Cell ss:StyleID="s16"><Data ss:Type="Number">100</Data></Cell>
    <Cell ss:StyleID="s16"><Data ss:Type="Number">71</Data></Cell>
    <Cell ss:StyleID="s16"><Data ss:Type="Number">71</Data></Cell>
    <Cell ss:StyleID="s16"><Data ss:Type="String">TACGTAGGGGGCAAGCGTTATCCGGATTTACTGGGTGTAAAGGGAGCGTAGACGGTAAAGCAAGTCTGAAGTGAAAGCCCGGGGCTCAACCCCGGGACTGCTTTGGAAACTGTTTAACTAGAGTGCTGGAGAGGTAAGCGGAATTCCTAGTGTAGCGGTGAAATGCGTAGATATTAGGAGGAACACCAGTGGCGAAGGCGGCTTACTGGACAGTAACTGACGTTGAGGCTCGAAAGCGTGGGGAGCAAACAGG</Data></Cell>
   </Row>
   <Row ss:Height="15.75">
    <Cell ss:StyleID="s16"><Data ss:Type="String">Human</Data></Cell>
    <Cell ss:StyleID="s16"><Data ss:Type="String">Seq_16</Data></Cell>
    <Cell ss:StyleID="s16"><Data ss:Type="String">k__Bacteria</Data></Cell>
    <Cell ss:StyleID="s16"><Data ss:Type="String">p__Firmicutes</Data></Cell>
    <Cell ss:StyleID="s16"><Data ss:Type="String">c__Clostridia</Data></Cell>
    <Cell ss:StyleID="s16"><Data ss:Type="String">o__Clostridiales</Data></Cell>
    <Cell ss:StyleID="s16"><Data ss:Type="String">f__Lachnospiraceae</Data></Cell>
    <Cell ss:StyleID="s16"><Data ss:Type="String">g__</Data></Cell>
    <Cell ss:StyleID="s16"><Data ss:Type="String">s__</Data></Cell>
    <Cell ss:StyleID="s17"><Data ss:Type="Number">-1.18327927634412</Data></Cell>
    <Cell ss:StyleID="s17"><Data ss:Type="Number">6.0422106530244601</Data></Cell>
    <Cell ss:StyleID="s17"><Data ss:Type="Number">0.56640717929828299</Data></Cell>
    <Cell ss:StyleID="s17"><Data ss:Type="Number">4.2925241973820603</Data></Cell>
    <Cell ss:StyleID="s17"><Data ss:Type="Number">10.3347348504065</Data></Cell>
    <Cell ss:StyleID="s17"><Data ss:Type="Number">-0.61687209704583501</Data></Cell>
    <Cell ss:StyleID="s17"><Data ss:Type="Number">2.6560587659061001</Data></Cell>
    <Cell ss:StyleID="s17"><Data ss:Type="Number">4.8589313766803404</Data></Cell>
    <Cell ss:StyleID="s20"><Data ss:Type="Number">0.146084888547479</Data></Cell>
    <Cell ss:StyleID="s20"><Data ss:Type="Number">8.99354185877181E-11</Data></Cell>
    <Cell ss:StyleID="s20"><Data ss:Type="Number">0.53421267258820404</Data></Cell>
    <Cell ss:StyleID="s20"><Data ss:Type="Number">2.32528800130368E-5</Data></Cell>
    <Cell ss:StyleID="s20"><Data ss:Type="Number">5.28177237593813E-12</Data></Cell>
    <Cell ss:StyleID="s20"><Data ss:Type="Number">0.61015241734590497</Data></Cell>
    <Cell ss:StyleID="s20"><Data ss:Type="Number">8.1099375408647206E-5</Data></Cell>
    <Cell ss:StyleID="s20"><Data ss:Type="Number">1.4234185283028801E-9</Data></Cell>
    <Cell ss:StyleID="s16"><Data ss:Type="Number">100</Data></Cell>
    <Cell ss:StyleID="s16"><Data ss:Type="Number">100</Data></Cell>
    <Cell ss:StyleID="s16"><Data ss:Type="Number">100</Data></Cell>
    <Cell ss:StyleID="s16"><Data ss:Type="Number">100</Data></Cell>
    <Cell ss:StyleID="s16"><Data ss:Type="Number">98</Data></Cell>
    <Cell ss:StyleID="s16"><Data ss:Type="Number">80</Data></Cell>
    <Cell ss:StyleID="s16"><Data ss:Type="Number">80</Data></Cell>
    <Cell ss:StyleID="s16"><Data ss:Type="String">TACGTAGGGGGCAAGCGTTATCCGGATTTACTGGGTGTAAAGGGAGCGTAGACGGCAAGGCAAGTCTGAAGTGAAAGCCCGGTGCTTAACGCCGGGACTGCTTTGGAAACTGTTTAGCTGGAGTGCCGGAGAGGTAAGCGGAATTCCTAGTGTAGCGGTGAAATGCGTAGATATTAGGAAGAACACCAGTGGCGAAGGCGGCTTACTGGACGGTAACTGACGTTGAGGCTCGAAAGCGTGGGGAGCAAACAGG</Data></Cell>
   </Row>
   <Row ss:Height="15.75">
    <Cell ss:StyleID="s16"><Data ss:Type="String">Human</Data></Cell>
    <Cell ss:StyleID="s16"><Data ss:Type="String">Seq_71</Data></Cell>
    <Cell ss:StyleID="s16"><Data ss:Type="String">k__Bacteria</Data></Cell>
    <Cell ss:StyleID="s16"><Data ss:Type="String">p__Firmicutes</Data></Cell>
    <Cell ss:StyleID="s16"><Data ss:Type="String">c__Clostridia</Data></Cell>
    <Cell ss:StyleID="s16"><Data ss:Type="String">o__Clostridiales</Data></Cell>
    <Cell ss:StyleID="s16"><Data ss:Type="String">f__Lachnospiraceae</Data></Cell>
    <Cell ss:StyleID="s16"><Data ss:Type="String">g__</Data></Cell>
    <Cell ss:StyleID="s16"><Data ss:Type="String">s__</Data></Cell>
    <Cell ss:StyleID="s17"><Data ss:Type="Number">1.57217490088019</Data></Cell>
    <Cell ss:StyleID="s17"><Data ss:Type="Number">1.63484562079572</Data></Cell>
    <Cell ss:StyleID="s17"><Data ss:Type="Number">1.8111871626310601</Data></Cell>
    <Cell ss:StyleID="s17"><Data ss:Type="Number">1.39583335904484</Data></Cell>
    <Cell ss:StyleID="s17"><Data ss:Type="Number">3.0306789798405598</Data></Cell>
    <Cell ss:StyleID="s17"><Data ss:Type="Number">3.38336206351125</Data></Cell>
    <Cell ss:StyleID="s17"><Data ss:Type="Number">2.05834292720031</Data></Cell>
    <Cell ss:StyleID="s17"><Data ss:Type="Number">3.2070205216758998</Data></Cell>
    <Cell ss:StyleID="s20"><Data ss:Type="Number">1.76308960277319E-2</Data></Cell>
    <Cell ss:StyleID="s20"><Data ss:Type="Number">9.1557731953343796E-3</Data></Cell>
    <Cell ss:StyleID="s20"><Data ss:Type="Number">1.7364681079380401E-2</Data></Cell>
    <Cell ss:StyleID="s20"><Data ss:Type="Number">7.8038459856204306E-2</Data></Cell>
    <Cell ss:StyleID="s20"><Data ss:Type="Number">2.9942160632120802E-3</Data></Cell>
    <Cell ss:StyleID="s20"><Data ss:Type="Number">8.9189816023595202E-4</Data></Cell>
    <Cell ss:StyleID="s20"><Data ss:Type="Number">2.3782235704248499E-4</Data></Cell>
    <Cell ss:StyleID="s20"><Data ss:Type="Number">4.9453752011439999E-7</Data></Cell>
    <Cell ss:StyleID="s16"><Data ss:Type="Number">100</Data></Cell>
    <Cell ss:StyleID="s16"><Data ss:Type="Number">100</Data></Cell>
    <Cell ss:StyleID="s16"><Data ss:Type="Number">100</Data></Cell>
    <Cell ss:StyleID="s16"><Data ss:Type="Number">100</Data></Cell>
    <Cell ss:StyleID="s16"><Data ss:Type="Number">100</Data></Cell>
    <Cell ss:StyleID="s16"><Data ss:Type="Number">90</Data></Cell>
    <Cell ss:StyleID="s16"><Data ss:Type="Number">90</Data></Cell>
    <Cell ss:StyleID="s16"><Data ss:Type="String">TACGTAGGGGGCAAGCGTTATCCGGATTTACTGGGTGTAAAGGGAGCGCAGACGGCACTGCAAGTCTGAAGTGAAAGCCCGGGGCTCAACCCCGGGACTGCTTTGGAAACTGTAGAGCTAGAGTGCTGGAGAGGCAAGCGGAATTCCTAGTGTAGCGGTGAAATGCGTAGATATTAGGAAGAACACCAGTGGCGAAGGCGGCTTGCTGGACAGTAACTGACGTTCAGGCTCGAAAGCGTGGGGAGCAAACAGG</Data></Cell>
   </Row>
   <Row ss:Height="15.75">
    <Cell ss:StyleID="s16"><Data ss:Type="String">Human</Data></Cell>
    <Cell ss:StyleID="s16"><Data ss:Type="String">Seq_19</Data></Cell>
    <Cell ss:StyleID="s16"><Data ss:Type="String">k__Bacteria</Data></Cell>
    <Cell ss:StyleID="s16"><Data ss:Type="String">p__Firmicutes</Data></Cell>
    <Cell ss:StyleID="s16"><Data ss:Type="String">c__Clostridia</Data></Cell>
    <Cell ss:StyleID="s16"><Data ss:Type="String">o__Clostridiales</Data></Cell>
    <Cell ss:StyleID="s16"><Data ss:Type="String">f__Lachnospiraceae</Data></Cell>
    <Cell ss:StyleID="s16"><Data ss:Type="String">g__</Data></Cell>
    <Cell ss:StyleID="s16"><Data ss:Type="String">s__</Data></Cell>
    <Cell ss:StyleID="s17"><Data ss:Type="Number">1.3684577705512599</Data></Cell>
    <Cell ss:StyleID="s17"><Data ss:Type="Number">1.7123303529882099</Data></Cell>
    <Cell ss:StyleID="s17"><Data ss:Type="Number">0.85266491878917905</Data></Cell>
    <Cell ss:StyleID="s17"><Data ss:Type="Number">2.2281232047502901</Data></Cell>
    <Cell ss:StyleID="s17"><Data ss:Type="Number">3.9404535577385</Data></Cell>
    <Cell ss:StyleID="s17"><Data ss:Type="Number">2.2211226893404401</Data></Cell>
    <Cell ss:StyleID="s17"><Data ss:Type="Number">2.2257896996136801</Data></Cell>
    <Cell ss:StyleID="s17"><Data ss:Type="Number">3.0807881235394698</Data></Cell>
    <Cell ss:StyleID="s20"><Data ss:Type="Number">6.7890854411938706E-2</Data></Cell>
    <Cell ss:StyleID="s20"><Data ss:Type="Number">1.56140287688108E-2</Data></Cell>
    <Cell ss:StyleID="s20"><Data ss:Type="Number">0.31976494554289497</Data></Cell>
    <Cell ss:StyleID="s20"><Data ss:Type="Number">1.53083096665633E-2</Data></Cell>
    <Cell ss:StyleID="s20"><Data ss:Type="Number">7.6650075592628504E-4</Data></Cell>
    <Cell ss:StyleID="s20"><Data ss:Type="Number">4.9058496844966201E-2</Data></Cell>
    <Cell ss:StyleID="s20"><Data ss:Type="Number">4.6123252466033298E-4</Data></Cell>
    <Cell ss:StyleID="s20"><Data ss:Type="Number">1.15117651281042E-5</Data></Cell>
    <Cell ss:StyleID="s16"><Data ss:Type="Number">100</Data></Cell>
    <Cell ss:StyleID="s16"><Data ss:Type="Number">100</Data></Cell>
    <Cell ss:StyleID="s16"><Data ss:Type="Number">100</Data></Cell>
    <Cell ss:StyleID="s16"><Data ss:Type="Number">100</Data></Cell>
    <Cell ss:StyleID="s16"><Data ss:Type="Number">97</Data></Cell>
    <Cell ss:StyleID="s16"><Data ss:Type="Number">69</Data></Cell>
    <Cell ss:StyleID="s16"><Data ss:Type="Number">69</Data></Cell>
    <Cell ss:StyleID="s16"><Data ss:Type="String">TACGTAGGGGGCAAGCGTTATCCGGATTTACTGGGTGTAAAGGGAGCGTAGACGGCAAGGCAAGTCTGAAGTGAAAGCCCGGTGCTTAACGCCGGGACTGCTTTGGAAACTGTTTGGCTGGAGTGCCGGAGAGGTAAGCGGAATTCCTAGTGTAGCGGTGAAATGCGTAGATATTAGGAAGAACACCAGTGGCGAAGGCGGCTTACTGGACGGTAACTGACGTTGAGGCTCGAAAGCGTGGGGAGCAAACAGG</Data></Cell>
   </Row>
   <Row ss:Height="15.75">
    <Cell ss:StyleID="s16"><Data ss:Type="String">Human</Data></Cell>
    <Cell ss:StyleID="s16"><Data ss:Type="String">Seq_295</Data></Cell>
    <Cell ss:StyleID="s16"><Data ss:Type="String">k__Bacteria</Data></Cell>
    <Cell ss:StyleID="s16"><Data ss:Type="String">p__Firmicutes</Data></Cell>
    <Cell ss:StyleID="s16"><Data ss:Type="String">c__Clostridia</Data></Cell>
    <Cell ss:StyleID="s16"><Data ss:Type="String">o__Clostridiales</Data></Cell>
    <Cell ss:StyleID="s16"><Data ss:Type="String">f__Lachnospiraceae</Data></Cell>
    <Cell ss:StyleID="s16"><Data ss:Type="String">g__</Data></Cell>
    <Cell ss:StyleID="s16"><Data ss:Type="String">s__</Data></Cell>
    <Cell ss:StyleID="s17"><Data ss:Type="Number">1.4468291524618999</Data></Cell>
    <Cell ss:StyleID="s17"><Data ss:Type="Number">-0.82619618579691301</Data></Cell>
    <Cell ss:StyleID="s17"><Data ss:Type="Number">0.260572833506935</Data></Cell>
    <Cell ss:StyleID="s17"><Data ss:Type="Number">0.36006013315805202</Data></Cell>
    <Cell ss:StyleID="s17"><Data ss:Type="Number">-0.46613605263886099</Data></Cell>
    <Cell ss:StyleID="s17"><Data ss:Type="Number">1.7074019859688401</Data></Cell>
    <Cell ss:StyleID="s17"><Data ss:Type="Number">0.80917408409497904</Data></Cell>
    <Cell ss:StyleID="s17"><Data ss:Type="Number">0.62063296666498702</Data></Cell>
    <Cell ss:StyleID="s20"><Data ss:Type="Number">3.1636877618649202E-3</Data></Cell>
    <Cell ss:StyleID="s20"><Data ss:Type="Number">6.6620791837642801E-2</Data></Cell>
    <Cell ss:StyleID="s20"><Data ss:Type="Number">0.60619544762258104</Data></Cell>
    <Cell ss:StyleID="s20"><Data ss:Type="Number">0.50469091290956503</Data></Cell>
    <Cell ss:StyleID="s20"><Data ss:Type="Number">0.50450966669141195</Data></Cell>
    <Cell ss:StyleID="s20"><Data ss:Type="Number">1.48758266250399E-2</Data></Cell>
    <Cell ss:StyleID="s20"><Data ss:Type="Number">3.4346902423281797E-2</Data></Cell>
    <Cell ss:StyleID="s20"><Data ss:Type="Number">0.12902962315390201</Data></Cell>
    <Cell ss:StyleID="s16"><Data ss:Type="Number">100</Data></Cell>
    <Cell ss:StyleID="s16"><Data ss:Type="Number">100</Data></Cell>
    <Cell ss:StyleID="s16"><Data ss:Type="Number">100</Data></Cell>
    <Cell ss:StyleID="s16"><Data ss:Type="Number">100</Data></Cell>
    <Cell ss:StyleID="s16"><Data ss:Type="Number">100</Data></Cell>
    <Cell ss:StyleID="s16"><Data ss:Type="Number">71</Data></Cell>
    <Cell ss:StyleID="s16"><Data ss:Type="Number">71</Data></Cell>
    <Cell ss:StyleID="s16"><Data ss:Type="String">TACGTAGGGGGCAAGCGTTATCCGGATTTACTGGGTGTAAAGGGAGCGTAGACGGCGAGACAAGTCTGAAGTGAAAGCCCGGGGCTCAACCCCGGGACTGCTTTGGAAACTGCCTTGCTAGAGTGCTGGAGAGGTAAGTGGAATTCCTAGTGTAGCGGTGAAATGCGTAGATATTAGGAGGAACACCAGTGGCGAAGGCGGCTTACTGGACAGTAACTGACGTTGAGGCTCGAAAGCGTGGGGAGCAAACAGG</Data></Cell>
   </Row>
   <Row ss:Height="15.75">
    <Cell ss:StyleID="s16"><Data ss:Type="String">Human</Data></Cell>
    <Cell ss:StyleID="s16"><Data ss:Type="String">Seq_180</Data></Cell>
    <Cell ss:StyleID="s16"><Data ss:Type="String">k__Bacteria</Data></Cell>
    <Cell ss:StyleID="s16"><Data ss:Type="String">p__Firmicutes</Data></Cell>
    <Cell ss:StyleID="s16"><Data ss:Type="String">c__Clostridia</Data></Cell>
    <Cell ss:StyleID="s16"><Data ss:Type="String">o__Clostridiales</Data></Cell>
    <Cell ss:StyleID="s16"><Data ss:Type="String">f__Lachnospiraceae</Data></Cell>
    <Cell ss:StyleID="s16"><Data ss:Type="String">g__Coprococcus</Data></Cell>
    <Cell ss:StyleID="s16"><Data ss:Type="String">s__</Data></Cell>
    <Cell ss:StyleID="s17"><Data ss:Type="Number">0.19437413736499701</Data></Cell>
    <Cell ss:StyleID="s17"><Data ss:Type="Number">2.6656178337087701</Data></Cell>
    <Cell ss:StyleID="s17"><Data ss:Type="Number">2.52642663720377</Data></Cell>
    <Cell ss:StyleID="s17"><Data ss:Type="Number">0.33356533386999598</Data></Cell>
    <Cell ss:StyleID="s17"><Data ss:Type="Number">2.9991831675787601</Data></Cell>
    <Cell ss:StyleID="s17"><Data ss:Type="Number">2.7208007745687701</Data></Cell>
    <Cell ss:StyleID="s17"><Data ss:Type="Number">1.12931048076959</Data></Cell>
    <Cell ss:StyleID="s17"><Data ss:Type="Number">2.85999197107376</Data></Cell>
    <Cell ss:StyleID="s20"><Data ss:Type="Number">0.76940100235646602</Data></Cell>
    <Cell ss:StyleID="s20"><Data ss:Type="Number">9.9210955300510294E-5</Data></Cell>
    <Cell ss:StyleID="s20"><Data ss:Type="Number">1.3823266556968999E-3</Data></Cell>
    <Cell ss:StyleID="s20"><Data ss:Type="Number">0.670127140233021</Data></Cell>
    <Cell ss:StyleID="s20"><Data ss:Type="Number">4.17013639992787E-3</Data></Cell>
    <Cell ss:StyleID="s20"><Data ss:Type="Number">8.1323602451166092E-3</Data></Cell>
    <Cell ss:StyleID="s20"><Data ss:Type="Number">3.52440321315549E-2</Data></Cell>
    <Cell ss:StyleID="s20"><Data ss:Type="Number">5.6751840451468001E-6</Data></Cell>
    <Cell ss:StyleID="s16"><Data ss:Type="Number">100</Data></Cell>
    <Cell ss:StyleID="s16"><Data ss:Type="Number">100</Data></Cell>
    <Cell ss:StyleID="s16"><Data ss:Type="Number">100</Data></Cell>
    <Cell ss:StyleID="s16"><Data ss:Type="Number">100</Data></Cell>
    <Cell ss:StyleID="s16"><Data ss:Type="Number">100</Data></Cell>
    <Cell ss:StyleID="s16"><Data ss:Type="Number">100</Data></Cell>
    <Cell ss:StyleID="s16"><Data ss:Type="Number">100</Data></Cell>
    <Cell ss:StyleID="s16"><Data ss:Type="String">TACGTAGGGGGCAAGCGTTATCCGGAATTACTGGGTGTAAAGGGTGCGTAGGTGGTATGGCAAGTCAGAAGTGAAAACCCAGGGCTTAACTCTGGGACTGCTTTTGAAACTGTCAGACTGGAGTGCAGGAGAGGTAAGCGGAATTCCTAGTGTAGCGGTGAAATGCGTAGATATTAGGAGGAACATCAGTGGCGAAGGCGGCTTACTGGACTGAAACTGACACTGAGGCACGAAAGCGTGGGGAGCAAACAGG</Data></Cell>
   </Row>
   <Row ss:Height="15.75">
    <Cell ss:StyleID="s16"><Data ss:Type="String">Human</Data></Cell>
    <Cell ss:StyleID="s16"><Data ss:Type="String">Seq_133</Data></Cell>
    <Cell ss:StyleID="s16"><Data ss:Type="String">k__Bacteria</Data></Cell>
    <Cell ss:StyleID="s16"><Data ss:Type="String">p__Firmicutes</Data></Cell>
    <Cell ss:StyleID="s16"><Data ss:Type="String">c__Clostridia</Data></Cell>
    <Cell ss:StyleID="s16"><Data ss:Type="String">o__Clostridiales</Data></Cell>
    <Cell ss:StyleID="s16"><Data ss:Type="String">f__Lachnospiraceae</Data></Cell>
    <Cell ss:StyleID="s16"><Data ss:Type="String">g__Dorea</Data></Cell>
    <Cell ss:StyleID="s16"><Data ss:Type="String">s__</Data></Cell>
    <Cell ss:StyleID="s17"><Data ss:Type="Number">0.92143807077893203</Data></Cell>
    <Cell ss:StyleID="s17"><Data ss:Type="Number">-6.8389307669405805E-2</Data></Cell>
    <Cell ss:StyleID="s17"><Data ss:Type="Number">-0.67269574341725802</Data></Cell>
    <Cell ss:StyleID="s17"><Data ss:Type="Number">1.5257445065267801</Data></Cell>
    <Cell ss:StyleID="s17"><Data ss:Type="Number">1.4573551988573801</Data></Cell>
    <Cell ss:StyleID="s17"><Data ss:Type="Number">0.24874232736167401</Data></Cell>
    <Cell ss:StyleID="s17"><Data ss:Type="Number">1.10007711347175</Data></Cell>
    <Cell ss:StyleID="s17"><Data ss:Type="Number">0.85304876310952604</Data></Cell>
    <Cell ss:StyleID="s20"><Data ss:Type="Number">9.1430441603695095E-2</Data></Cell>
    <Cell ss:StyleID="s20"><Data ss:Type="Number">0.89614749218404799</Data></Cell>
    <Cell ss:StyleID="s20"><Data ss:Type="Number">0.27436043186140002</Data></Cell>
    <Cell ss:StyleID="s20"><Data ss:Type="Number">1.8000080688856501E-2</Data></Cell>
    <Cell ss:StyleID="s20"><Data ss:Type="Number">7.7886774362994904E-2</Data></Cell>
    <Cell ss:StyleID="s20"><Data ss:Type="Number">0.75867558102228405</Data></Cell>
    <Cell ss:StyleID="s20"><Data ss:Type="Number">1.1816107024844501E-2</Data></Cell>
    <Cell ss:StyleID="s20"><Data ss:Type="Number">7.2010498131610104E-2</Data></Cell>
    <Cell ss:StyleID="s16"><Data ss:Type="Number">100</Data></Cell>
    <Cell ss:StyleID="s16"><Data ss:Type="Number">100</Data></Cell>
    <Cell ss:StyleID="s16"><Data ss:Type="Number">100</Data></Cell>
    <Cell ss:StyleID="s16"><Data ss:Type="Number">100</Data></Cell>
    <Cell ss:StyleID="s16"><Data ss:Type="Number">100</Data></Cell>
    <Cell ss:StyleID="s16"><Data ss:Type="Number">100</Data></Cell>
    <Cell ss:StyleID="s16"><Data ss:Type="Number">100</Data></Cell>
    <Cell ss:StyleID="s16"><Data ss:Type="String">TACGTATGGTGCAAGCGTTATCCGGATTTACTGGGTGTAAAGGGAGCGTAGACGGCTGTGTAAGTCTGAAGTGAAAGCCCGGGGCTCAACCCCGGGACTGCTTTGGAAACTATGCAGCTAGAGTGTCGGAGAGGTAAGTGGAATTCCCAGTGTAGCGGTGAAATGCGTAGATATTGGGAGGAACACCAGTGGCGAAGGCGGCTTACTGGACGATGACTGACGTTGAGGCTCGAAAGCGTGGGGAGCAAACAGG</Data></Cell>
   </Row>
   <Row ss:Height="15.75">
    <Cell ss:StyleID="s16"><Data ss:Type="String">Human</Data></Cell>
    <Cell ss:StyleID="s16"><Data ss:Type="String">Seq_194</Data></Cell>
    <Cell ss:StyleID="s16"><Data ss:Type="String">k__Bacteria</Data></Cell>
    <Cell ss:StyleID="s16"><Data ss:Type="String">p__Firmicutes</Data></Cell>
    <Cell ss:StyleID="s16"><Data ss:Type="String">c__Clostridia</Data></Cell>
    <Cell ss:StyleID="s16"><Data ss:Type="String">o__Clostridiales</Data></Cell>
    <Cell ss:StyleID="s16"><Data ss:Type="String">f__Ruminococcaceae</Data></Cell>
    <Cell ss:StyleID="s16"><Data ss:Type="String">g__</Data></Cell>
    <Cell ss:StyleID="s16"><Data ss:Type="String">s__</Data></Cell>
    <Cell ss:StyleID="s17"><Data ss:Type="Number">-0.95111829304374196</Data></Cell>
    <Cell ss:StyleID="s17"><Data ss:Type="Number">-2.8745206888301</Data></Cell>
    <Cell ss:StyleID="s17"><Data ss:Type="Number">-1.07492658629303</Data></Cell>
    <Cell ss:StyleID="s17"><Data ss:Type="Number">-2.7507123955808201</Data></Cell>
    <Cell ss:StyleID="s17"><Data ss:Type="Number">-5.6252330844109197</Data></Cell>
    <Cell ss:StyleID="s17"><Data ss:Type="Number">-2.0260448793367698</Data></Cell>
    <Cell ss:StyleID="s17"><Data ss:Type="Number">-2.5091565568327998</Data></Cell>
    <Cell ss:StyleID="s17"><Data ss:Type="Number">-3.8256389818738401</Data></Cell>
    <Cell ss:StyleID="s20"><Data ss:Type="Number">8.6509010159607103E-2</Data></Cell>
    <Cell ss:StyleID="s20"><Data ss:Type="Number">1.2334553479943E-6</Data></Cell>
    <Cell ss:StyleID="s20"><Data ss:Type="Number">8.8553606165251805E-2</Data></Cell>
    <Cell ss:StyleID="s20"><Data ss:Type="Number">6.4169809835811205E-5</Data></Cell>
    <Cell ss:StyleID="s20"><Data ss:Type="Number">7.0020699581261499E-9</Data></Cell>
    <Cell ss:StyleID="s20"><Data ss:Type="Number">1.6716231922741E-2</Data></Cell>
    <Cell ss:StyleID="s20"><Data ss:Type="Number">1.97598893801019E-7</Data></Cell>
    <Cell ss:StyleID="s20"><Data ss:Type="Number">2.3923356088640301E-11</Data></Cell>
    <Cell ss:StyleID="s16"><Data ss:Type="Number">100</Data></Cell>
    <Cell ss:StyleID="s16"><Data ss:Type="Number">100</Data></Cell>
    <Cell ss:StyleID="s16"><Data ss:Type="Number">100</Data></Cell>
    <Cell ss:StyleID="s16"><Data ss:Type="Number">100</Data></Cell>
    <Cell ss:StyleID="s16"><Data ss:Type="Number">100</Data></Cell>
    <Cell ss:StyleID="s16"><Data ss:Type="Number">53</Data></Cell>
    <Cell ss:StyleID="s16"><Data ss:Type="Number">53</Data></Cell>
    <Cell ss:StyleID="s16"><Data ss:Type="String">TACGTAGGTGGCAAGCGTTGTCCGGAATTACTGGGTGTAAAGGGTGCGCAGGCGGGATTGCAAGTTGGATGTGAAATACCGGGGCTTAACCCCGGAGCTGCATCCAAAACTGTAGTTCTTGAGTGGAGTAGAGGTAAGCGGAATTCCGAGTGTAGCGGTGAAATGCGTAGATATTCGGAGGAACACCAGTGGCGAAGGCGGCTTACTGGGCTCTAACTGACGCTGAGGCACGAAAGCATGGGTAGCAAACAGG</Data></Cell>
   </Row>
   <Row ss:Height="15.75">
    <Cell ss:StyleID="s16"><Data ss:Type="String">Human</Data></Cell>
    <Cell ss:StyleID="s16"><Data ss:Type="String">Seq_43</Data></Cell>
    <Cell ss:StyleID="s16"><Data ss:Type="String">k__Bacteria</Data></Cell>
    <Cell ss:StyleID="s16"><Data ss:Type="String">p__Firmicutes</Data></Cell>
    <Cell ss:StyleID="s16"><Data ss:Type="String">c__Clostridia</Data></Cell>
    <Cell ss:StyleID="s16"><Data ss:Type="String">o__Clostridiales</Data></Cell>
    <Cell ss:StyleID="s16"><Data ss:Type="String">f__Ruminococcaceae</Data></Cell>
    <Cell ss:StyleID="s16"><Data ss:Type="String">g__</Data></Cell>
    <Cell ss:StyleID="s16"><Data ss:Type="String">s__</Data></Cell>
    <Cell ss:StyleID="s17"><Data ss:Type="Number">-0.52987877353604695</Data></Cell>
    <Cell ss:StyleID="s17"><Data ss:Type="Number">3.5694025794603501</Data></Cell>
    <Cell ss:StyleID="s17"><Data ss:Type="Number">0.437749392442357</Data></Cell>
    <Cell ss:StyleID="s17"><Data ss:Type="Number">2.6017744134819498</Data></Cell>
    <Cell ss:StyleID="s17"><Data ss:Type="Number">6.1711769929423097</Data></Cell>
    <Cell ss:StyleID="s17"><Data ss:Type="Number">-9.2129381093689802E-2</Data></Cell>
    <Cell ss:StyleID="s17"><Data ss:Type="Number">1.70380648195674</Data></Cell>
    <Cell ss:StyleID="s17"><Data ss:Type="Number">3.0395238059243099</Data></Cell>
    <Cell ss:StyleID="s20"><Data ss:Type="Number">0.35100374259315298</Data></Cell>
    <Cell ss:StyleID="s20"><Data ss:Type="Number">2.7621345895771E-9</Data></Cell>
    <Cell ss:StyleID="s20"><Data ss:Type="Number">0.473431186301976</Data></Cell>
    <Cell ss:StyleID="s20"><Data ss:Type="Number">1.8434074522143999E-4</Data></Cell>
    <Cell ss:StyleID="s20"><Data ss:Type="Number">3.7953428746500799E-10</Data></Cell>
    <Cell ss:StyleID="s20"><Data ss:Type="Number">0.91107122255055395</Data></Cell>
    <Cell ss:StyleID="s20"><Data ss:Type="Number">3.3956881610453399E-4</Data></Cell>
    <Cell ss:StyleID="s20"><Data ss:Type="Number">2.04708587130536E-8</Data></Cell>
    <Cell ss:StyleID="s16"><Data ss:Type="Number">100</Data></Cell>
    <Cell ss:StyleID="s16"><Data ss:Type="Number">100</Data></Cell>
    <Cell ss:StyleID="s16"><Data ss:Type="Number">100</Data></Cell>
    <Cell ss:StyleID="s16"><Data ss:Type="Number">100</Data></Cell>
    <Cell ss:StyleID="s16"><Data ss:Type="Number">100</Data></Cell>
    <Cell ss:StyleID="s16"><Data ss:Type="Number">45</Data></Cell>
    <Cell ss:StyleID="s16"><Data ss:Type="Number">45</Data></Cell>
    <Cell ss:StyleID="s16"><Data ss:Type="String">AACGTAGGGTGCAAGCGTTGTCCGGAATTACTGGGTGTAAAGGGAGCGCAGGCGGATTGGCAAGTTGGGAGTGAAATCTATGGGCTCAACCCATAAATTGCTTTCAAAACTGTCAGTCTTGAGTGGTGTAGAGGTAGGCGGAATTCCCGGTGTAGCGGTGGAATGCGTAGATATCGGGAGGAACACCAGTGGCGAAGGCGGCCTACTGGGCACTAACTGACGCTGAGGCTCGAAAGCATGGGTAGCAAACAGG</Data></Cell>
   </Row>
   <Row ss:Height="15.75">
    <Cell ss:StyleID="s16"><Data ss:Type="String">Human</Data></Cell>
    <Cell ss:StyleID="s16"><Data ss:Type="String">Seq_22</Data></Cell>
    <Cell ss:StyleID="s16"><Data ss:Type="String">k__Bacteria</Data></Cell>
    <Cell ss:StyleID="s16"><Data ss:Type="String">p__Firmicutes</Data></Cell>
    <Cell ss:StyleID="s16"><Data ss:Type="String">c__Clostridia</Data></Cell>
    <Cell ss:StyleID="s16"><Data ss:Type="String">o__Clostridiales</Data></Cell>
    <Cell ss:StyleID="s16"><Data ss:Type="String">f__Ruminococcaceae</Data></Cell>
    <Cell ss:StyleID="s16"><Data ss:Type="String">g__</Data></Cell>
    <Cell ss:StyleID="s16"><Data ss:Type="String">s__</Data></Cell>
    <Cell ss:StyleID="s17"><Data ss:Type="Number">0.50709705212289702</Data></Cell>
    <Cell ss:StyleID="s17"><Data ss:Type="Number">-2.5277460069368698</Data></Cell>
    <Cell ss:StyleID="s17"><Data ss:Type="Number">3.34763159448412</Data></Cell>
    <Cell ss:StyleID="s17"><Data ss:Type="Number">-5.3682805492980998</Data></Cell>
    <Cell ss:StyleID="s17"><Data ss:Type="Number">-7.8960265562349798</Data></Cell>
    <Cell ss:StyleID="s17"><Data ss:Type="Number">3.8547286466070201</Data></Cell>
    <Cell ss:StyleID="s17"><Data ss:Type="Number">-2.29394415066306</Data></Cell>
    <Cell ss:StyleID="s17"><Data ss:Type="Number">-2.0206489548139799</Data></Cell>
    <Cell ss:StyleID="s20"><Data ss:Type="Number">0.62478428102044004</Data></Cell>
    <Cell ss:StyleID="s20"><Data ss:Type="Number">1.35271647187729E-2</Data></Cell>
    <Cell ss:StyleID="s20"><Data ss:Type="Number">6.3240804028410098E-3</Data></Cell>
    <Cell ss:StyleID="s20"><Data ss:Type="Number">5.3621629784509699E-5</Data></Cell>
    <Cell ss:StyleID="s20"><Data ss:Type="Number">6.1588575452132897E-6</Data></Cell>
    <Cell ss:StyleID="s20"><Data ss:Type="Number">1.6571575472924101E-2</Data></Cell>
    <Cell ss:StyleID="s20"><Data ss:Type="Number">6.3445774177352896E-3</Data></Cell>
    <Cell ss:StyleID="s20"><Data ss:Type="Number">2.37419766437252E-2</Data></Cell>
    <Cell ss:StyleID="s16"><Data ss:Type="Number">100</Data></Cell>
    <Cell ss:StyleID="s16"><Data ss:Type="Number">100</Data></Cell>
    <Cell ss:StyleID="s16"><Data ss:Type="Number">100</Data></Cell>
    <Cell ss:StyleID="s16"><Data ss:Type="Number">100</Data></Cell>
    <Cell ss:StyleID="s16"><Data ss:Type="Number">100</Data></Cell>
    <Cell ss:StyleID="s16"><Data ss:Type="Number">82</Data></Cell>
    <Cell ss:StyleID="s16"><Data ss:Type="Number">82</Data></Cell>
    <Cell ss:StyleID="s16"><Data ss:Type="String">TACGTAGGATGCAAGCGTTATCCGGATTTACTGGGTGTAAAGGGAGCGCAGGCGGGACTGCAAGTTGGATGTGAAATACCGTGGCTTAACCACGGAACTGCATCCAAAACTGTAGTTCTTGAGTGAAGTAGAGGCAAGCGGAATTCCGAGTGTAGCGGTGAAATGCGTAGATATTCGGAGGAACACCAGTGGCGAAGGCGGCTTGCTGGGCTTTAACTGACGCTGAGGCTCGAAAGTGTGGGGAGCAAACAGG</Data></Cell>
   </Row>
   <Row ss:Height="15.75">
    <Cell ss:StyleID="s16"><Data ss:Type="String">Human</Data></Cell>
    <Cell ss:StyleID="s16"><Data ss:Type="String">Seq_128</Data></Cell>
    <Cell ss:StyleID="s16"><Data ss:Type="String">k__Bacteria</Data></Cell>
    <Cell ss:StyleID="s16"><Data ss:Type="String">p__Firmicutes</Data></Cell>
    <Cell ss:StyleID="s16"><Data ss:Type="String">c__Clostridia</Data></Cell>
    <Cell ss:StyleID="s16"><Data ss:Type="String">o__Clostridiales</Data></Cell>
    <Cell ss:StyleID="s16"><Data ss:Type="String">f__Ruminococcaceae</Data></Cell>
    <Cell ss:StyleID="s16"><Data ss:Type="String">g__</Data></Cell>
    <Cell ss:StyleID="s16"><Data ss:Type="String">s__</Data></Cell>
    <Cell ss:StyleID="s17"><Data ss:Type="Number">0.24198906579500101</Data></Cell>
    <Cell ss:StyleID="s17"><Data ss:Type="Number">-2.8143630627321898</Data></Cell>
    <Cell ss:StyleID="s17"><Data ss:Type="Number">-1.2050350601411499</Data></Cell>
    <Cell ss:StyleID="s17"><Data ss:Type="Number">-1.36733893679604</Data></Cell>
    <Cell ss:StyleID="s17"><Data ss:Type="Number">-4.1817019995282303</Data></Cell>
    <Cell ss:StyleID="s17"><Data ss:Type="Number">-0.96304599434614702</Data></Cell>
    <Cell ss:StyleID="s17"><Data ss:Type="Number">-1.2325746226460801</Data></Cell>
    <Cell ss:StyleID="s17"><Data ss:Type="Number">-2.5723739969371899</Data></Cell>
    <Cell ss:StyleID="s20"><Data ss:Type="Number">0.71861803608577002</Data></Cell>
    <Cell ss:StyleID="s20"><Data ss:Type="Number">4.5373058805654398E-5</Data></Cell>
    <Cell ss:StyleID="s20"><Data ss:Type="Number">0.114062885481629</Data></Cell>
    <Cell ss:StyleID="s20"><Data ss:Type="Number">8.9154539631674898E-2</Data></Cell>
    <Cell ss:StyleID="s20"><Data ss:Type="Number">1.24037815573049E-4</Data></Cell>
    <Cell ss:StyleID="s20"><Data ss:Type="Number">0.33686286785852398</Data></Cell>
    <Cell ss:StyleID="s20"><Data ss:Type="Number">2.5356836959338502E-2</Data></Cell>
    <Cell ss:StyleID="s20"><Data ss:Type="Number">4.5295606646780701E-5</Data></Cell>
    <Cell ss:StyleID="s16"><Data ss:Type="Number">100</Data></Cell>
    <Cell ss:StyleID="s16"><Data ss:Type="Number">100</Data></Cell>
    <Cell ss:StyleID="s16"><Data ss:Type="Number">100</Data></Cell>
    <Cell ss:StyleID="s16"><Data ss:Type="Number">100</Data></Cell>
    <Cell ss:StyleID="s16"><Data ss:Type="Number">100</Data></Cell>
    <Cell ss:StyleID="s16"><Data ss:Type="Number">99</Data></Cell>
    <Cell ss:StyleID="s16"><Data ss:Type="Number">99</Data></Cell>
    <Cell ss:StyleID="s16"><Data ss:Type="String">TACGTAGGTTGCAAGCGTTGTCCGGATTTACTGGGTGTAAAGGGCGTGTAGGCGGAGATGCAAGTTGGGAGTGAAATCCATGGGCTCAACCCATGAACTGCTCTCAAAACTGTATCCCTTGAGTATCGGAGAGGCAAGCGGAATTCCTAGTGTAGCGGTGAAATGCGTAGATATTAGGAGGAACACCAGTGGCGAAGGCGGCTTGCTGGACGACAACTGACGCTGAGGCGCGAAAGCGTGGGGAGCAAACAGG</Data></Cell>
   </Row>
   <Row ss:Height="15.75">
    <Cell ss:StyleID="s16"><Data ss:Type="String">Human</Data></Cell>
    <Cell ss:StyleID="s16"><Data ss:Type="String">Seq_173</Data></Cell>
    <Cell ss:StyleID="s16"><Data ss:Type="String">k__Bacteria</Data></Cell>
    <Cell ss:StyleID="s16"><Data ss:Type="String">p__Firmicutes</Data></Cell>
    <Cell ss:StyleID="s16"><Data ss:Type="String">c__Clostridia</Data></Cell>
    <Cell ss:StyleID="s16"><Data ss:Type="String">o__Clostridiales</Data></Cell>
    <Cell ss:StyleID="s16"><Data ss:Type="String">f__Ruminococcaceae</Data></Cell>
    <Cell ss:StyleID="s16"><Data ss:Type="String">g__Anaerofilum</Data></Cell>
    <Cell ss:StyleID="s16"><Data ss:Type="String">s__</Data></Cell>
    <Cell ss:StyleID="s17"><Data ss:Type="Number">7.9071223160885204E-2</Data></Cell>
    <Cell ss:StyleID="s17"><Data ss:Type="Number">-4.0070370492424896</Data></Cell>
    <Cell ss:StyleID="s17"><Data ss:Type="Number">0.51566570956309699</Data></Cell>
    <Cell ss:StyleID="s17"><Data ss:Type="Number">-4.4436315356447</Data></Cell>
    <Cell ss:StyleID="s17"><Data ss:Type="Number">-8.4506685848871896</Data></Cell>
    <Cell ss:StyleID="s17"><Data ss:Type="Number">0.59473693272398298</Data></Cell>
    <Cell ss:StyleID="s17"><Data ss:Type="Number">-2.7641753795218098</Data></Cell>
    <Cell ss:StyleID="s17"><Data ss:Type="Number">-3.9279658260815999</Data></Cell>
    <Cell ss:StyleID="s20"><Data ss:Type="Number">0.88615362226161898</Data></Cell>
    <Cell ss:StyleID="s20"><Data ss:Type="Number">3.3237647019017398E-10</Data></Cell>
    <Cell ss:StyleID="s20"><Data ss:Type="Number">0.43356320500030998</Data></Cell>
    <Cell ss:StyleID="s20"><Data ss:Type="Number">2.12517531006412E-8</Data></Cell>
    <Cell ss:StyleID="s20"><Data ss:Type="Number">8.4588534573347799E-14</Data></Cell>
    <Cell ss:StyleID="s20"><Data ss:Type="Number">0.48557281273939601</Data></Cell>
    <Cell ss:StyleID="s20"><Data ss:Type="Number">7.5603988093103905E-8</Data></Cell>
    <Cell ss:StyleID="s20"><Data ss:Type="Number">4.4671441357337402E-11</Data></Cell>
    <Cell ss:StyleID="s16"><Data ss:Type="Number">100</Data></Cell>
    <Cell ss:StyleID="s16"><Data ss:Type="Number">92</Data></Cell>
    <Cell ss:StyleID="s16"><Data ss:Type="Number">92</Data></Cell>
    <Cell ss:StyleID="s16"><Data ss:Type="Number">92</Data></Cell>
    <Cell ss:StyleID="s16"><Data ss:Type="Number">92</Data></Cell>
    <Cell ss:StyleID="s16"><Data ss:Type="Number">56</Data></Cell>
    <Cell ss:StyleID="s16"><Data ss:Type="Number">56</Data></Cell>
    <Cell ss:StyleID="s16"><Data ss:Type="String">AACGTAGGGTGCTAGCGTTGTCCGGAATTACTGGGTGTAAAGGGAGCGCAGGTGGCAGTGCAAGTTGGATGTAAAATCTACGGGCTCAACCCGTATAAGCATTCAAAACTGTGCAGCTTGAGTGAAGTAGAGGTAGGTGGAATTTCCGGTGTAGCGGTGGAATGCGTAGATATCGGAAGGAACATCAGTGGCGAAGGCGACCTACTGGGCTTTAACTGACGCTGAGGCTCGAAAGCATGGGTAGCAAACAGG</Data></Cell>
   </Row>
   <Row ss:Height="15.75">
    <Cell ss:StyleID="s16"><Data ss:Type="String">Human</Data></Cell>
    <Cell ss:StyleID="s16"><Data ss:Type="String">Seq_253</Data></Cell>
    <Cell ss:StyleID="s16"><Data ss:Type="String">k__Bacteria</Data></Cell>
    <Cell ss:StyleID="s16"><Data ss:Type="String">p__Firmicutes</Data></Cell>
    <Cell ss:StyleID="s16"><Data ss:Type="String">c__Clostridia</Data></Cell>
    <Cell ss:StyleID="s16"><Data ss:Type="String">o__Clostridiales</Data></Cell>
    <Cell ss:StyleID="s16"><Data ss:Type="String">f__Ruminococcaceae</Data></Cell>
    <Cell ss:StyleID="s16"><Data ss:Type="String">g__Butyricicoccus</Data></Cell>
    <Cell ss:StyleID="s16"><Data ss:Type="String">s__pullicaecorum</Data></Cell>
    <Cell ss:StyleID="s17"><Data ss:Type="Number">2.2276308502120798</Data></Cell>
    <Cell ss:StyleID="s17"><Data ss:Type="Number">-0.46446692410422602</Data></Cell>
    <Cell ss:StyleID="s17"><Data ss:Type="Number">0.28133375247006198</Data></Cell>
    <Cell ss:StyleID="s17"><Data ss:Type="Number">1.4818301736377899</Data></Cell>
    <Cell ss:StyleID="s17"><Data ss:Type="Number">1.01736324953357</Data></Cell>
    <Cell ss:StyleID="s17"><Data ss:Type="Number">2.5089646026821399</Data></Cell>
    <Cell ss:StyleID="s17"><Data ss:Type="Number">1.82420831665258</Data></Cell>
    <Cell ss:StyleID="s17"><Data ss:Type="Number">1.76316392610786</Data></Cell>
    <Cell ss:StyleID="s20"><Data ss:Type="Number">7.7826535863726107E-6</Data></Cell>
    <Cell ss:StyleID="s20"><Data ss:Type="Number">0.27304337773204201</Data></Cell>
    <Cell ss:StyleID="s20"><Data ss:Type="Number">0.53411388216995404</Data></Cell>
    <Cell ss:StyleID="s20"><Data ss:Type="Number">4.1841406097972503E-3</Data></Cell>
    <Cell ss:StyleID="s20"><Data ss:Type="Number">0.12663758082007001</Data></Cell>
    <Cell ss:StyleID="s20"><Data ss:Type="Number">2.07644292600818E-4</Data></Cell>
    <Cell ss:StyleID="s20"><Data ss:Type="Number">3.5731112470045701E-6</Data></Cell>
    <Cell ss:StyleID="s20"><Data ss:Type="Number">2.02981133545485E-5</Data></Cell>
    <Cell ss:StyleID="s16"><Data ss:Type="Number">100</Data></Cell>
    <Cell ss:StyleID="s16"><Data ss:Type="Number">100</Data></Cell>
    <Cell ss:StyleID="s16"><Data ss:Type="Number">100</Data></Cell>
    <Cell ss:StyleID="s16"><Data ss:Type="Number">100</Data></Cell>
    <Cell ss:StyleID="s16"><Data ss:Type="Number">100</Data></Cell>
    <Cell ss:StyleID="s16"><Data ss:Type="Number">60</Data></Cell>
    <Cell ss:StyleID="s16"><Data ss:Type="Number">60</Data></Cell>
    <Cell ss:StyleID="s16"><Data ss:Type="String">TACGTAGGGAGCAAGCGTTATCCGGATTTACTGGGTGTAAAGGGCGCGCAGGCGGGCCGGTAAGTTGGAAGTGAAATCTATGGGCTTAACCCATAAACTGCTTTCAAAACTGCTGGTCTTGAGTGATGGAGAGGCAGGCGGAATTCCGTGTGTAGCGGTGAAATGCGTAGATATACGGAGGAACACCAGTGGCGAAGGCGGCCTGCTGGACATTAACTGACGCTGAGGCGCGAAAGCGTGGGGAGCAAACAGG</Data></Cell>
   </Row>
   <Row ss:Height="15.75">
    <Cell ss:StyleID="s16"><Data ss:Type="String">Human</Data></Cell>
    <Cell ss:StyleID="s16"><Data ss:Type="String">Seq_81</Data></Cell>
    <Cell ss:StyleID="s16"><Data ss:Type="String">k__Bacteria</Data></Cell>
    <Cell ss:StyleID="s16"><Data ss:Type="String">p__Firmicutes</Data></Cell>
    <Cell ss:StyleID="s16"><Data ss:Type="String">c__Clostridia</Data></Cell>
    <Cell ss:StyleID="s16"><Data ss:Type="String">o__Clostridiales</Data></Cell>
    <Cell ss:StyleID="s16"><Data ss:Type="String">f__Ruminococcaceae</Data></Cell>
    <Cell ss:StyleID="s16"><Data ss:Type="String">g__Faecalibacterium</Data></Cell>
    <Cell ss:StyleID="s16"><Data ss:Type="String">s__prausnitzii</Data></Cell>
    <Cell ss:StyleID="s17"><Data ss:Type="Number">2.1218046643199799</Data></Cell>
    <Cell ss:StyleID="s17"><Data ss:Type="Number">0.95281792829350798</Data></Cell>
    <Cell ss:StyleID="s17"><Data ss:Type="Number">-0.54644781106253904</Data></Cell>
    <Cell ss:StyleID="s17"><Data ss:Type="Number">3.6210704036760202</Data></Cell>
    <Cell ss:StyleID="s17"><Data ss:Type="Number">4.5738883319695303</Data></Cell>
    <Cell ss:StyleID="s17"><Data ss:Type="Number">1.57535685325744</Data></Cell>
    <Cell ss:StyleID="s17"><Data ss:Type="Number">2.93916588686983</Data></Cell>
    <Cell ss:StyleID="s17"><Data ss:Type="Number">3.0746225926134798</Data></Cell>
    <Cell ss:StyleID="s20"><Data ss:Type="Number">7.09317438809635E-3</Data></Cell>
    <Cell ss:StyleID="s20"><Data ss:Type="Number">0.19483362923616601</Data></Cell>
    <Cell ss:StyleID="s20"><Data ss:Type="Number">0.52295177178746399</Data></Cell>
    <Cell ss:StyleID="s20"><Data ss:Type="Number">1.4629559317294699E-4</Data></Cell>
    <Cell ss:StyleID="s20"><Data ss:Type="Number">1.8996929295253401E-4</Data></Cell>
    <Cell ss:StyleID="s20"><Data ss:Type="Number">0.16834981198676499</Data></Cell>
    <Cell ss:StyleID="s20"><Data ss:Type="Number">9.2636824927668904E-6</Data></Cell>
    <Cell ss:StyleID="s20"><Data ss:Type="Number">1.74080501243698E-5</Data></Cell>
    <Cell ss:StyleID="s16"><Data ss:Type="Number">100</Data></Cell>
    <Cell ss:StyleID="s16"><Data ss:Type="Number">100</Data></Cell>
    <Cell ss:StyleID="s16"><Data ss:Type="Number">100</Data></Cell>
    <Cell ss:StyleID="s16"><Data ss:Type="Number">100</Data></Cell>
    <Cell ss:StyleID="s16"><Data ss:Type="Number">100</Data></Cell>
    <Cell ss:StyleID="s16"><Data ss:Type="Number">100</Data></Cell>
    <Cell ss:StyleID="s16"><Data ss:Type="Number">100</Data></Cell>
    <Cell ss:StyleID="s16"><Data ss:Type="String">AACGTAGGTCACAAGCGTTGTCCGGAATTACTGGGTGTAAAGGGAGCGCAGGCGGGCGATCAAGTTGGAAGTGAAATCCATGGGCTCAACCCATGAACTGCTTTCAAAACTGGTCGTCTTGAGTAGTGCAGAGGTAGGCGGAATTCCCGGTGTAGCGGTGGAATGCGTAGATATCGGGAGGAACACCAGTGGCGAAGGCGGCCTACTGGGCACCAACTGACGCTGAGGCTCGAAAGTGTGGGTAGCAAACAGG</Data></Cell>
   </Row>
   <Row ss:Height="15.75">
    <Cell ss:StyleID="s16"><Data ss:Type="String">Human</Data></Cell>
    <Cell ss:StyleID="s16"><Data ss:Type="String">Seq_21</Data></Cell>
    <Cell ss:StyleID="s16"><Data ss:Type="String">k__Bacteria</Data></Cell>
    <Cell ss:StyleID="s16"><Data ss:Type="String">p__Firmicutes</Data></Cell>
    <Cell ss:StyleID="s16"><Data ss:Type="String">c__Clostridia</Data></Cell>
    <Cell ss:StyleID="s16"><Data ss:Type="String">o__Clostridiales</Data></Cell>
    <Cell ss:StyleID="s16"><Data ss:Type="String">f__Ruminococcaceae</Data></Cell>
    <Cell ss:StyleID="s16"><Data ss:Type="String">g__Faecalibacterium</Data></Cell>
    <Cell ss:StyleID="s16"><Data ss:Type="String">s__prausnitzii</Data></Cell>
    <Cell ss:StyleID="s17"><Data ss:Type="Number">1.3675100340614501</Data></Cell>
    <Cell ss:StyleID="s17"><Data ss:Type="Number">0.91504297196587503</Data></Cell>
    <Cell ss:StyleID="s17"><Data ss:Type="Number">-0.114295949779008</Data></Cell>
    <Cell ss:StyleID="s17"><Data ss:Type="Number">2.39684895580633</Data></Cell>
    <Cell ss:StyleID="s17"><Data ss:Type="Number">3.3118919277722099</Data></Cell>
    <Cell ss:StyleID="s17"><Data ss:Type="Number">1.25321408428244</Data></Cell>
    <Cell ss:StyleID="s17"><Data ss:Type="Number">2.01563733196503</Data></Cell>
    <Cell ss:StyleID="s17"><Data ss:Type="Number">2.28255300602732</Data></Cell>
    <Cell ss:StyleID="s20"><Data ss:Type="Number">4.2231973171707703E-2</Data></Cell>
    <Cell ss:StyleID="s20"><Data ss:Type="Number">0.15588150465452499</Data></Cell>
    <Cell ss:StyleID="s20"><Data ss:Type="Number">0.88308116136398396</Data></Cell>
    <Cell ss:StyleID="s20"><Data ss:Type="Number">3.6674460797651099E-3</Data></Cell>
    <Cell ss:StyleID="s20"><Data ss:Type="Number">1.6671078454925999E-3</Data></Cell>
    <Cell ss:StyleID="s20"><Data ss:Type="Number">0.21731575699376501</Data></Cell>
    <Cell ss:StyleID="s20"><Data ss:Type="Number">3.1412503226984397E-4</Data></Cell>
    <Cell ss:StyleID="s20"><Data ss:Type="Number">1.99700293946441E-4</Data></Cell>
    <Cell ss:StyleID="s16"><Data ss:Type="Number">100</Data></Cell>
    <Cell ss:StyleID="s16"><Data ss:Type="Number">100</Data></Cell>
    <Cell ss:StyleID="s16"><Data ss:Type="Number">100</Data></Cell>
    <Cell ss:StyleID="s16"><Data ss:Type="Number">100</Data></Cell>
    <Cell ss:StyleID="s16"><Data ss:Type="Number">100</Data></Cell>
    <Cell ss:StyleID="s16"><Data ss:Type="Number">100</Data></Cell>
    <Cell ss:StyleID="s16"><Data ss:Type="Number">100</Data></Cell>
    <Cell ss:StyleID="s16"><Data ss:Type="String">AACGTAGGTCACAAGCGTTGTCCGGAATTACTGGGTGTAAAGGGAGCGCAGGCGGGAGAACAAGTTGGAAGTGAAATCCATGGGCTCAACCCATGAACTGCTTTCAAAACTGTTTTTCTTGAGTAGTGCAGAGGTAGGCGGAATTCCCGGTGTAGCGGTGGAATGCGTAGATATCGGGAGGAACACCAGTGGCGAAGGCGGCCTACTGGGCACCAACTGACGCTGAGGCTCGAAAGTGTGGGTAGCAAACAGG</Data></Cell>
   </Row>
   <Row ss:Height="15.75">
    <Cell ss:StyleID="s16"><Data ss:Type="String">Human</Data></Cell>
    <Cell ss:StyleID="s16"><Data ss:Type="String">Seq_3</Data></Cell>
    <Cell ss:StyleID="s16"><Data ss:Type="String">k__Bacteria</Data></Cell>
    <Cell ss:StyleID="s16"><Data ss:Type="String">p__Firmicutes</Data></Cell>
    <Cell ss:StyleID="s16"><Data ss:Type="String">c__Clostridia</Data></Cell>
    <Cell ss:StyleID="s16"><Data ss:Type="String">o__Clostridiales</Data></Cell>
    <Cell ss:StyleID="s16"><Data ss:Type="String">f__Ruminococcaceae</Data></Cell>
    <Cell ss:StyleID="s16"><Data ss:Type="String">g__Faecalibacterium</Data></Cell>
    <Cell ss:StyleID="s16"><Data ss:Type="String">s__prausnitzii</Data></Cell>
    <Cell ss:StyleID="s17"><Data ss:Type="Number">0.78901519611243598</Data></Cell>
    <Cell ss:StyleID="s17"><Data ss:Type="Number">0.272116268509357</Data></Cell>
    <Cell ss:StyleID="s17"><Data ss:Type="Number">-1.1070178209297401</Data></Cell>
    <Cell ss:StyleID="s17"><Data ss:Type="Number">2.1681492855515399</Data></Cell>
    <Cell ss:StyleID="s17"><Data ss:Type="Number">2.4402655540608902</Data></Cell>
    <Cell ss:StyleID="s17"><Data ss:Type="Number">-0.31800262481730901</Data></Cell>
    <Cell ss:StyleID="s17"><Data ss:Type="Number">1.3394319820952501</Data></Cell>
    <Cell ss:StyleID="s17"><Data ss:Type="Number">1.06113146462179</Data></Cell>
    <Cell ss:StyleID="s20"><Data ss:Type="Number">0.196750582142559</Data></Cell>
    <Cell ss:StyleID="s20"><Data ss:Type="Number">0.64676380145119095</Data></Cell>
    <Cell ss:StyleID="s20"><Data ss:Type="Number">0.12649711191201499</Data></Cell>
    <Cell ss:StyleID="s20"><Data ss:Type="Number">3.9333303429667397E-3</Data></Cell>
    <Cell ss:StyleID="s20"><Data ss:Type="Number">1.0708723338576099E-2</Data></Cell>
    <Cell ss:StyleID="s20"><Data ss:Type="Number">0.73387702869284899</Data></Cell>
    <Cell ss:StyleID="s20"><Data ss:Type="Number">6.7735823118358499E-3</Data></Cell>
    <Cell ss:StyleID="s20"><Data ss:Type="Number">4.8522268532813703E-2</Data></Cell>
    <Cell ss:StyleID="s16"><Data ss:Type="Number">100</Data></Cell>
    <Cell ss:StyleID="s16"><Data ss:Type="Number">100</Data></Cell>
    <Cell ss:StyleID="s16"><Data ss:Type="Number">100</Data></Cell>
    <Cell ss:StyleID="s16"><Data ss:Type="Number">100</Data></Cell>
    <Cell ss:StyleID="s16"><Data ss:Type="Number">100</Data></Cell>
    <Cell ss:StyleID="s16"><Data ss:Type="Number">100</Data></Cell>
    <Cell ss:StyleID="s16"><Data ss:Type="Number">100</Data></Cell>
    <Cell ss:StyleID="s16"><Data ss:Type="String">AACGTAGGTCACAAGCGTTGTCCGGAATTACTGGGTGTAAAGGGAGCGCAGGCGGGAAGACAAGTTGGAAGTGAAATCTATGGGCTCAACCCATAAACTGCTTTCAAAACTGTTTTTCTTGAGTAGTGCAGAGGTAGGCGGAATTCCCGGTGTAGCGGTGGAATGCGTAGATATCGGGAGGAACACCAGTGGCGAAGGCGGCCTACTGGGCACCAACTGACGCTGAGGCTCGAAAGTGTGGGTAGCAAACAGG</Data></Cell>
   </Row>
   <Row ss:Height="15.75">
    <Cell ss:StyleID="s16"><Data ss:Type="String">Human</Data></Cell>
    <Cell ss:StyleID="s16"><Data ss:Type="String">Seq_208</Data></Cell>
    <Cell ss:StyleID="s16"><Data ss:Type="String">k__Bacteria</Data></Cell>
    <Cell ss:StyleID="s16"><Data ss:Type="String">p__Firmicutes</Data></Cell>
    <Cell ss:StyleID="s16"><Data ss:Type="String">c__Clostridia</Data></Cell>
    <Cell ss:StyleID="s16"><Data ss:Type="String">o__Clostridiales</Data></Cell>
    <Cell ss:StyleID="s16"><Data ss:Type="String">f__Ruminococcaceae</Data></Cell>
    <Cell ss:StyleID="s16"><Data ss:Type="String">g__Oscillospira</Data></Cell>
    <Cell ss:StyleID="s16"><Data ss:Type="String">s__</Data></Cell>
    <Cell ss:StyleID="s17"><Data ss:Type="Number">0.30025733600778498</Data></Cell>
    <Cell ss:StyleID="s17"><Data ss:Type="Number">4.0383940586821101</Data></Cell>
    <Cell ss:StyleID="s17"><Data ss:Type="Number">-0.45378653621506099</Data></Cell>
    <Cell ss:StyleID="s17"><Data ss:Type="Number">4.7924379309049501</Data></Cell>
    <Cell ss:StyleID="s17"><Data ss:Type="Number">8.8308319895870593</Data></Cell>
    <Cell ss:StyleID="s17"><Data ss:Type="Number">-0.15352920020727501</Data></Cell>
    <Cell ss:StyleID="s17"><Data ss:Type="Number">3.1437822205342099</Data></Cell>
    <Cell ss:StyleID="s17"><Data ss:Type="Number">4.3386513946898901</Data></Cell>
    <Cell ss:StyleID="s20"><Data ss:Type="Number">0.586083901562228</Data></Cell>
    <Cell ss:StyleID="s20"><Data ss:Type="Number">1.2526100767282099E-10</Data></Cell>
    <Cell ss:StyleID="s20"><Data ss:Type="Number">0.43467237038776702</Data></Cell>
    <Cell ss:StyleID="s20"><Data ss:Type="Number">2.83779456068855E-10</Data></Cell>
    <Cell ss:StyleID="s20"><Data ss:Type="Number">1.8088856179841702E-15</Data></Cell>
    <Cell ss:StyleID="s20"><Data ss:Type="Number">0.84532586136786303</Data></Cell>
    <Cell ss:StyleID="s20"><Data ss:Type="Number">2.1383997142714202E-9</Data></Cell>
    <Cell ss:StyleID="s20"><Data ss:Type="Number">1.1474505782116201E-12</Data></Cell>
    <Cell ss:StyleID="s16"><Data ss:Type="Number">100</Data></Cell>
    <Cell ss:StyleID="s16"><Data ss:Type="Number">100</Data></Cell>
    <Cell ss:StyleID="s16"><Data ss:Type="Number">100</Data></Cell>
    <Cell ss:StyleID="s16"><Data ss:Type="Number">100</Data></Cell>
    <Cell ss:StyleID="s16"><Data ss:Type="Number">100</Data></Cell>
    <Cell ss:StyleID="s16"><Data ss:Type="Number">100</Data></Cell>
    <Cell ss:StyleID="s16"><Data ss:Type="Number">100</Data></Cell>
    <Cell ss:StyleID="s16"><Data ss:Type="String">TACGTAGGTGGCAAGCGTTGTCCGGATTTACTGGGTGTAAAGGGCGTGCAGCCGGGCCGGCAAGTCAGATGTGAAATCTGGAGGCTTAACCTCCAAACTGCATTTGAAACTGTAGGTCTTGAGTACCGGAGAGGTTATCGGAATTCCTTGTGTAGCGGTGAAATGCGTAGATATAAGGAAGAACACCAGTGGCGAAGGCGGATAACTGGACGGCAACTGACGGTGAGGCGCGAAAGCGTGGGGAGCAAACAGG</Data></Cell>
   </Row>
   <Row ss:Height="15.75">
    <Cell ss:StyleID="s16"><Data ss:Type="String">Human</Data></Cell>
    <Cell ss:StyleID="s16"><Data ss:Type="String">Seq_100</Data></Cell>
    <Cell ss:StyleID="s16"><Data ss:Type="String">k__Bacteria</Data></Cell>
    <Cell ss:StyleID="s16"><Data ss:Type="String">p__Firmicutes</Data></Cell>
    <Cell ss:StyleID="s16"><Data ss:Type="String">c__Clostridia</Data></Cell>
    <Cell ss:StyleID="s16"><Data ss:Type="String">o__Clostridiales</Data></Cell>
    <Cell ss:StyleID="s16"><Data ss:Type="String">f__Ruminococcaceae</Data></Cell>
    <Cell ss:StyleID="s16"><Data ss:Type="String">g__Oscillospira</Data></Cell>
    <Cell ss:StyleID="s16"><Data ss:Type="String">s__</Data></Cell>
    <Cell ss:StyleID="s17"><Data ss:Type="Number">0.21354655905099201</Data></Cell>
    <Cell ss:StyleID="s17"><Data ss:Type="Number">4.19784483975734</Data></Cell>
    <Cell ss:StyleID="s17"><Data ss:Type="Number">-0.122815403452626</Data></Cell>
    <Cell ss:StyleID="s17"><Data ss:Type="Number">4.5342068022609601</Data></Cell>
    <Cell ss:StyleID="s17"><Data ss:Type="Number">8.7320516420183001</Data></Cell>
    <Cell ss:StyleID="s17"><Data ss:Type="Number">9.0731155598366101E-2</Data></Cell>
    <Cell ss:StyleID="s17"><Data ss:Type="Number">3.0530482533734302</Data></Cell>
    <Cell ss:StyleID="s17"><Data ss:Type="Number">4.4113913988083304</Data></Cell>
    <Cell ss:StyleID="s20"><Data ss:Type="Number">0.70674200043259705</Data></Cell>
    <Cell ss:StyleID="s20"><Data ss:Type="Number">4.2266644043380002E-11</Data></Cell>
    <Cell ss:StyleID="s20"><Data ss:Type="Number">0.82589407655299296</Data></Cell>
    <Cell ss:StyleID="s20"><Data ss:Type="Number">1.00191807997823E-9</Data></Cell>
    <Cell ss:StyleID="s20"><Data ss:Type="Number">3.0531339303901699E-15</Data></Cell>
    <Cell ss:StyleID="s20"><Data ss:Type="Number">0.90830013442922897</Data></Cell>
    <Cell ss:StyleID="s20"><Data ss:Type="Number">5.1665961126470203E-9</Data></Cell>
    <Cell ss:StyleID="s20"><Data ss:Type="Number">3.3263649681301899E-13</Data></Cell>
    <Cell ss:StyleID="s16"><Data ss:Type="Number">100</Data></Cell>
    <Cell ss:StyleID="s16"><Data ss:Type="Number">100</Data></Cell>
    <Cell ss:StyleID="s16"><Data ss:Type="Number">100</Data></Cell>
    <Cell ss:StyleID="s16"><Data ss:Type="Number">100</Data></Cell>
    <Cell ss:StyleID="s16"><Data ss:Type="Number">100</Data></Cell>
    <Cell ss:StyleID="s16"><Data ss:Type="Number">100</Data></Cell>
    <Cell ss:StyleID="s16"><Data ss:Type="Number">100</Data></Cell>
    <Cell ss:StyleID="s16"><Data ss:Type="String">TACGTAGGTGGCAAGCGTTATCCGGATTTACTGGGTGTAAAGGGCGTGTAGGCGGGATTGCAAGTCAGATGTGAAAACTGGGGGCTCAACCTCCAGCCTGCATTTGAAACTGTAGTTCTTGAGTGCTGGAGAGGCAATCGGAATTCCGTGTGTAGCGGTGAAATGCGTAGATATACGGAGGAACACCAGTGGCGAAGGCGGATTGCTGGACAGTAACTGACGCTGAGGCGCGAAAGCGTGGGGAGCAAACAGG</Data></Cell>
   </Row>
   <Row ss:Height="15.75">
    <Cell ss:StyleID="s16"><Data ss:Type="String">Human</Data></Cell>
    <Cell ss:StyleID="s16"><Data ss:Type="String">Seq_14</Data></Cell>
    <Cell ss:StyleID="s16"><Data ss:Type="String">k__Bacteria</Data></Cell>
    <Cell ss:StyleID="s16"><Data ss:Type="String">p__Firmicutes</Data></Cell>
    <Cell ss:StyleID="s16"><Data ss:Type="String">c__Clostridia</Data></Cell>
    <Cell ss:StyleID="s16"><Data ss:Type="String">o__Clostridiales</Data></Cell>
    <Cell ss:StyleID="s16"><Data ss:Type="String">f__Ruminococcaceae</Data></Cell>
    <Cell ss:StyleID="s16"><Data ss:Type="String">g__Oscillospira</Data></Cell>
    <Cell ss:StyleID="s16"><Data ss:Type="String">s__</Data></Cell>
    <Cell ss:StyleID="s17"><Data ss:Type="Number">-1.0352895637628801</Data></Cell>
    <Cell ss:StyleID="s17"><Data ss:Type="Number">-4.7473955739359601</Data></Cell>
    <Cell ss:StyleID="s17"><Data ss:Type="Number">-2.3876685906083002</Data></Cell>
    <Cell ss:StyleID="s17"><Data ss:Type="Number">-3.3950165470905298</Data></Cell>
    <Cell ss:StyleID="s17"><Data ss:Type="Number">-8.1424121210264992</Data></Cell>
    <Cell ss:StyleID="s17"><Data ss:Type="Number">-3.4229581543711798</Data></Cell>
    <Cell ss:StyleID="s17"><Data ss:Type="Number">-3.4043304161840799</Data></Cell>
    <Cell ss:StyleID="s17"><Data ss:Type="Number">-5.7826851376988397</Data></Cell>
    <Cell ss:StyleID="s20"><Data ss:Type="Number">0.143636089654581</Data></Cell>
    <Cell ss:StyleID="s20"><Data ss:Type="Number">1.71692534806152E-9</Data></Cell>
    <Cell ss:StyleID="s20"><Data ss:Type="Number">6.3019637599416303E-3</Data></Cell>
    <Cell ss:StyleID="s20"><Data ss:Type="Number">1.97976197120038E-4</Data></Cell>
    <Cell ss:StyleID="s20"><Data ss:Type="Number">2.2593545712574999E-10</Data></Cell>
    <Cell ss:StyleID="s20"><Data ss:Type="Number">2.5180328363412002E-3</Data></Cell>
    <Cell ss:StyleID="s20"><Data ss:Type="Number">6.0562258951684906E-8</Data></Cell>
    <Cell ss:StyleID="s20"><Data ss:Type="Number">4.9505969687678597E-14</Data></Cell>
    <Cell ss:StyleID="s16"><Data ss:Type="Number">100</Data></Cell>
    <Cell ss:StyleID="s16"><Data ss:Type="Number">100</Data></Cell>
    <Cell ss:StyleID="s16"><Data ss:Type="Number">100</Data></Cell>
    <Cell ss:StyleID="s16"><Data ss:Type="Number">100</Data></Cell>
    <Cell ss:StyleID="s16"><Data ss:Type="Number">100</Data></Cell>
    <Cell ss:StyleID="s16"><Data ss:Type="Number">99</Data></Cell>
    <Cell ss:StyleID="s16"><Data ss:Type="Number">96</Data></Cell>
    <Cell ss:StyleID="s16"><Data ss:Type="String">TACGTAGGTGGCAAGCGTTGTCCGGATTTACTGGGTGTAAAGGGCGTGTAGCCGGGAGGGCAAGTCAGATGTGAAATCCACGGGCTCAACTCGTGAACTGCATTTGAAACTACTCTTCTTGAGTATCGGAGAGGCAATCGGAATTCCTAGTGTAGCGGTGAAATGCGTAGATATTAGGAGGAACACCAGTGGCGAAGGCGGATTGCTGGACGACAACTGACGGTGAGGCGCGAAAGCGTGGGGAGCAAACAGG</Data></Cell>
   </Row>
   <Row ss:Height="15.75">
    <Cell ss:StyleID="s16"><Data ss:Type="String">Human</Data></Cell>
    <Cell ss:StyleID="s16"><Data ss:Type="String">Seq_54</Data></Cell>
    <Cell ss:StyleID="s16"><Data ss:Type="String">k__Bacteria</Data></Cell>
    <Cell ss:StyleID="s16"><Data ss:Type="String">p__Firmicutes</Data></Cell>
    <Cell ss:StyleID="s16"><Data ss:Type="String">c__Clostridia</Data></Cell>
    <Cell ss:StyleID="s16"><Data ss:Type="String">o__Clostridiales</Data></Cell>
    <Cell ss:StyleID="s16"><Data ss:Type="String">f__Ruminococcaceae</Data></Cell>
    <Cell ss:StyleID="s16"><Data ss:Type="String">g__Oscillospira</Data></Cell>
    <Cell ss:StyleID="s16"><Data ss:Type="String">s__</Data></Cell>
    <Cell ss:StyleID="s17"><Data ss:Type="Number">-0.38499235403393001</Data></Cell>
    <Cell ss:StyleID="s17"><Data ss:Type="Number">-3.2522125433075901</Data></Cell>
    <Cell ss:StyleID="s17"><Data ss:Type="Number">-2.96539811625679</Data></Cell>
    <Cell ss:StyleID="s17"><Data ss:Type="Number">-0.67180678108472403</Data></Cell>
    <Cell ss:StyleID="s17"><Data ss:Type="Number">-3.9240193243923098</Data></Cell>
    <Cell ss:StyleID="s17"><Data ss:Type="Number">-3.3503904702907201</Data></Cell>
    <Cell ss:StyleID="s17"><Data ss:Type="Number">-1.5646680108200599</Data></Cell>
    <Cell ss:StyleID="s17"><Data ss:Type="Number">-3.6372048973415199</Data></Cell>
    <Cell ss:StyleID="s20"><Data ss:Type="Number">0.571165205142383</Data></Cell>
    <Cell ss:StyleID="s20"><Data ss:Type="Number">5.2204417583917799E-6</Data></Cell>
    <Cell ss:StyleID="s20"><Data ss:Type="Number">3.6894228596326298E-4</Data></Cell>
    <Cell ss:StyleID="s20"><Data ss:Type="Number">0.41049423039108601</Data></Cell>
    <Cell ss:StyleID="s20"><Data ss:Type="Number">3.4412050019116302E-4</Data></Cell>
    <Cell ss:StyleID="s20"><Data ss:Type="Number">1.85405496253962E-3</Data></Cell>
    <Cell ss:StyleID="s20"><Data ss:Type="Number">4.5833672241228198E-3</Data></Cell>
    <Cell ss:StyleID="s20"><Data ss:Type="Number">2.9907550089073701E-8</Data></Cell>
    <Cell ss:StyleID="s16"><Data ss:Type="Number">100</Data></Cell>
    <Cell ss:StyleID="s16"><Data ss:Type="Number">100</Data></Cell>
    <Cell ss:StyleID="s16"><Data ss:Type="Number">100</Data></Cell>
    <Cell ss:StyleID="s16"><Data ss:Type="Number">100</Data></Cell>
    <Cell ss:StyleID="s16"><Data ss:Type="Number">100</Data></Cell>
    <Cell ss:StyleID="s16"><Data ss:Type="Number">94</Data></Cell>
    <Cell ss:StyleID="s16"><Data ss:Type="Number">92</Data></Cell>
    <Cell ss:StyleID="s16"><Data ss:Type="String">TACGTAGGTGGCAAGCGTTGTCCGGATTTACTGGGTGTAAAGGGCGTGCAGCCGGGAATGCAAGTCAGATGTGAAATCCATGGGCTTAACCCATGAACTGCATTTGAAACTGTATTTCTTGAGTACTGGAGAGGCAATCGGAATTCCTAGTGTAGCGGTGAAATGCGTAGATATTAGGAGGAACACCAGTGGCGAAGGCGGATTGCTGGACAGCAACTGACGGTGAGGCGCGAAAGTGTGGGGAGCAAACAGG</Data></Cell>
   </Row>
   <Row ss:Height="15.75">
    <Cell ss:StyleID="s16"><Data ss:Type="String">Human</Data></Cell>
    <Cell ss:StyleID="s16"><Data ss:Type="String">Seq_183</Data></Cell>
    <Cell ss:StyleID="s16"><Data ss:Type="String">k__Bacteria</Data></Cell>
    <Cell ss:StyleID="s16"><Data ss:Type="String">p__Firmicutes</Data></Cell>
    <Cell ss:StyleID="s16"><Data ss:Type="String">c__Clostridia</Data></Cell>
    <Cell ss:StyleID="s16"><Data ss:Type="String">o__Clostridiales</Data></Cell>
    <Cell ss:StyleID="s16"><Data ss:Type="String">f__Ruminococcaceae</Data></Cell>
    <Cell ss:StyleID="s16"><Data ss:Type="String">g__Oscillospira</Data></Cell>
    <Cell ss:StyleID="s16"><Data ss:Type="String">s__</Data></Cell>
    <Cell ss:StyleID="s17"><Data ss:Type="Number">-0.25959679302791799</Data></Cell>
    <Cell ss:StyleID="s17"><Data ss:Type="Number">-0.19892530268625599</Data></Cell>
    <Cell ss:StyleID="s17"><Data ss:Type="Number">0.94369495601078102</Data></Cell>
    <Cell ss:StyleID="s17"><Data ss:Type="Number">-1.4022170517249499</Data></Cell>
    <Cell ss:StyleID="s17"><Data ss:Type="Number">-1.60114235441121</Data></Cell>
    <Cell ss:StyleID="s17"><Data ss:Type="Number">0.68409816298286297</Data></Cell>
    <Cell ss:StyleID="s17"><Data ss:Type="Number">-0.70677864682234903</Data></Cell>
    <Cell ss:StyleID="s17"><Data ss:Type="Number">-0.45852209571417402</Data></Cell>
    <Cell ss:StyleID="s20"><Data ss:Type="Number">0.55751488002552096</Data></Cell>
    <Cell ss:StyleID="s20"><Data ss:Type="Number">0.63966207418028798</Data></Cell>
    <Cell ss:StyleID="s20"><Data ss:Type="Number">4.1547958755940598E-2</Data></Cell>
    <Cell ss:StyleID="s20"><Data ss:Type="Number">5.0795293412629903E-3</Data></Cell>
    <Cell ss:StyleID="s20"><Data ss:Type="Number">1.64337500206907E-2</Data></Cell>
    <Cell ss:StyleID="s20"><Data ss:Type="Number">0.28166557940603598</Data></Cell>
    <Cell ss:StyleID="s20"><Data ss:Type="Number">3.8484621572414703E-2</Data></Cell>
    <Cell ss:StyleID="s20"><Data ss:Type="Number">0.20763881889505101</Data></Cell>
    <Cell ss:StyleID="s16"><Data ss:Type="Number">100</Data></Cell>
    <Cell ss:StyleID="s16"><Data ss:Type="Number">100</Data></Cell>
    <Cell ss:StyleID="s16"><Data ss:Type="Number">100</Data></Cell>
    <Cell ss:StyleID="s16"><Data ss:Type="Number">100</Data></Cell>
    <Cell ss:StyleID="s16"><Data ss:Type="Number">100</Data></Cell>
    <Cell ss:StyleID="s16"><Data ss:Type="Number">66</Data></Cell>
    <Cell ss:StyleID="s16"><Data ss:Type="Number">66</Data></Cell>
    <Cell ss:StyleID="s16"><Data ss:Type="String">TACGTAGGTGGCAAGCGTTGTCCGGATTTACTGGGTGTAAAGGGCGTGTAGGCGGGAGAGCAAGTCAGAAGTGAAATCTATGGGCTTAACCCATAAACTGCTTTTGAAACTGTTCTTCTTGAGTATCGGAGAGGCAGGCGGAATTCCTAGTGTAGCGGTGAAATGCGTAGATATTAGGAGGAACACCAGTGGCGAAGGCGGCCTGCTGGACGACAACTGACGCTGAGGCGCGAAAGCGTGGGGAGCAAACAGG</Data></Cell>
   </Row>
   <Row ss:Height="15.75">
    <Cell ss:StyleID="s16"><Data ss:Type="String">Human</Data></Cell>
    <Cell ss:StyleID="s16"><Data ss:Type="String">Seq_65</Data></Cell>
    <Cell ss:StyleID="s16"><Data ss:Type="String">k__Bacteria</Data></Cell>
    <Cell ss:StyleID="s16"><Data ss:Type="String">p__Firmicutes</Data></Cell>
    <Cell ss:StyleID="s16"><Data ss:Type="String">c__Clostridia</Data></Cell>
    <Cell ss:StyleID="s16"><Data ss:Type="String">o__Clostridiales</Data></Cell>
    <Cell ss:StyleID="s16"><Data ss:Type="String">f__Ruminococcaceae</Data></Cell>
    <Cell ss:StyleID="s16"><Data ss:Type="String">g__Oscillospira</Data></Cell>
    <Cell ss:StyleID="s16"><Data ss:Type="String">s__</Data></Cell>
    <Cell ss:StyleID="s17"><Data ss:Type="Number">-0.52309638769269295</Data></Cell>
    <Cell ss:StyleID="s17"><Data ss:Type="Number">-0.63544989331238499</Data></Cell>
    <Cell ss:StyleID="s17"><Data ss:Type="Number">0.112716161485101</Data></Cell>
    <Cell ss:StyleID="s17"><Data ss:Type="Number">-1.2712624424901799</Data></Cell>
    <Cell ss:StyleID="s17"><Data ss:Type="Number">-1.9067123358025599</Data></Cell>
    <Cell ss:StyleID="s17"><Data ss:Type="Number">-0.41038022620759201</Data></Cell>
    <Cell ss:StyleID="s17"><Data ss:Type="Number">-0.98430170372931602</Data></Cell>
    <Cell ss:StyleID="s17"><Data ss:Type="Number">-1.1585462810050799</Data></Cell>
    <Cell ss:StyleID="s20"><Data ss:Type="Number">0.392681809914874</Data></Cell>
    <Cell ss:StyleID="s20"><Data ss:Type="Number">0.28893753277621398</Data></Cell>
    <Cell ss:StyleID="s20"><Data ss:Type="Number">0.87634337090349601</Data></Cell>
    <Cell ss:StyleID="s20"><Data ss:Type="Number">8.8558895455650197E-2</Data></Cell>
    <Cell ss:StyleID="s20"><Data ss:Type="Number">4.6905416289381101E-2</Data></Cell>
    <Cell ss:StyleID="s20"><Data ss:Type="Number">0.66296610340864304</Data></Cell>
    <Cell ss:StyleID="s20"><Data ss:Type="Number">4.5076382910234199E-2</Data></Cell>
    <Cell ss:StyleID="s20"><Data ss:Type="Number">3.1716736115058E-2</Data></Cell>
    <Cell ss:StyleID="s16"><Data ss:Type="Number">100</Data></Cell>
    <Cell ss:StyleID="s16"><Data ss:Type="Number">100</Data></Cell>
    <Cell ss:StyleID="s16"><Data ss:Type="Number">100</Data></Cell>
    <Cell ss:StyleID="s16"><Data ss:Type="Number">100</Data></Cell>
    <Cell ss:StyleID="s16"><Data ss:Type="Number">100</Data></Cell>
    <Cell ss:StyleID="s16"><Data ss:Type="Number">69</Data></Cell>
    <Cell ss:StyleID="s16"><Data ss:Type="Number">69</Data></Cell>
    <Cell ss:StyleID="s16"><Data ss:Type="String">TACGTAGGTGGCAAGCGTTGTCCGGATTTACTGGGTGTAAAGGGCGTGTAGGCGGAGAAGCAAGTCAGAAGTGAAATCCATGGGCTTAACCCATGAACTGCTTTTGAAACTGTTTCCCTTGAGTATCGGAGAGGCAGGCGGAATTCCTAGTGTAGCGGTGAAATGCGTAGATATTAGGAGGAACACCAGTGGCGAAGGCGGCCTGCTGGACGACAACTGACGCTGAGGCGCGAAAGCGTGGGGAGCAAACAGG</Data></Cell>
   </Row>
   <Row ss:Height="15.75">
    <Cell ss:StyleID="s16"><Data ss:Type="String">Human</Data></Cell>
    <Cell ss:StyleID="s16"><Data ss:Type="String">Seq_47</Data></Cell>
    <Cell ss:StyleID="s16"><Data ss:Type="String">k__Bacteria</Data></Cell>
    <Cell ss:StyleID="s16"><Data ss:Type="String">p__Firmicutes</Data></Cell>
    <Cell ss:StyleID="s16"><Data ss:Type="String">c__Clostridia</Data></Cell>
    <Cell ss:StyleID="s16"><Data ss:Type="String">o__Clostridiales</Data></Cell>
    <Cell ss:StyleID="s16"><Data ss:Type="String">f__Ruminococcaceae</Data></Cell>
    <Cell ss:StyleID="s16"><Data ss:Type="String">g__Ruminococcus</Data></Cell>
    <Cell ss:StyleID="s16"><Data ss:Type="String">s__</Data></Cell>
    <Cell ss:StyleID="s17"><Data ss:Type="Number">0.63893339223880496</Data></Cell>
    <Cell ss:StyleID="s17"><Data ss:Type="Number">5.7159393426867897</Data></Cell>
    <Cell ss:StyleID="s17"><Data ss:Type="Number">1.0828034373828801</Data></Cell>
    <Cell ss:StyleID="s17"><Data ss:Type="Number">5.2720692975427097</Data></Cell>
    <Cell ss:StyleID="s17"><Data ss:Type="Number">10.9880086402295</Data></Cell>
    <Cell ss:StyleID="s17"><Data ss:Type="Number">1.7217368296216899</Data></Cell>
    <Cell ss:StyleID="s17"><Data ss:Type="Number">4.0886251415690396</Data></Cell>
    <Cell ss:StyleID="s17"><Data ss:Type="Number">6.3548727349255998</Data></Cell>
    <Cell ss:StyleID="s20"><Data ss:Type="Number">0.26841078906492799</Data></Cell>
    <Cell ss:StyleID="s20"><Data ss:Type="Number">8.0162008884297503E-16</Data></Cell>
    <Cell ss:StyleID="s20"><Data ss:Type="Number">6.79781809816421E-2</Data></Cell>
    <Cell ss:StyleID="s20"><Data ss:Type="Number">3.3258879174492202E-11</Data></Cell>
    <Cell ss:StyleID="s20"><Data ss:Type="Number">4.4303431175900199E-19</Data></Cell>
    <Cell ss:StyleID="s20"><Data ss:Type="Number">3.6952373314073098E-2</Data></Cell>
    <Cell ss:StyleID="s20"><Data ss:Type="Number">1.619604253991E-12</Data></Cell>
    <Cell ss:StyleID="s20"><Data ss:Type="Number">4.2612677433836601E-19</Data></Cell>
    <Cell ss:StyleID="s16"><Data ss:Type="Number">100</Data></Cell>
    <Cell ss:StyleID="s16"><Data ss:Type="Number">100</Data></Cell>
    <Cell ss:StyleID="s16"><Data ss:Type="Number">100</Data></Cell>
    <Cell ss:StyleID="s16"><Data ss:Type="Number">100</Data></Cell>
    <Cell ss:StyleID="s16"><Data ss:Type="Number">100</Data></Cell>
    <Cell ss:StyleID="s16"><Data ss:Type="Number">100</Data></Cell>
    <Cell ss:StyleID="s16"><Data ss:Type="Number">100</Data></Cell>
    <Cell ss:StyleID="s16"><Data ss:Type="String">TACGTAGGGAGCGAGCGTTGTCCGGATTTACTGGGTGTAAAGGGTGCGTAGGCGGCGAGGCAAGTCAGGCGTGAAATCTATGGGCTTAACCCATAAACTGCGCTTGAAACTGTCTTGCTTGAGTGAAGTAGAGGTAGGCGGAATTCCCGGTGTAGCGGTGAAATGCGTAGAGATCGGGAGGAACACCAGTGGCGAAGGCGGCCTACTGGGCTTTAACTGACGCTGAAGCACGAAAGCATGGGTAGCAAACAGG</Data></Cell>
   </Row>
   <Row ss:Height="15.75">
    <Cell ss:StyleID="s16"><Data ss:Type="String">Human</Data></Cell>
    <Cell ss:StyleID="s16"><Data ss:Type="String">Seq_210</Data></Cell>
    <Cell ss:StyleID="s16"><Data ss:Type="String">k__Bacteria</Data></Cell>
    <Cell ss:StyleID="s16"><Data ss:Type="String">p__Firmicutes</Data></Cell>
    <Cell ss:StyleID="s16"><Data ss:Type="String">c__Clostridia</Data></Cell>
    <Cell ss:StyleID="s16"><Data ss:Type="String">o__Clostridiales</Data></Cell>
    <Cell ss:StyleID="s16"><Data ss:Type="String">f__Ruminococcaceae</Data></Cell>
    <Cell ss:StyleID="s16"><Data ss:Type="String">g__Ruminococcus</Data></Cell>
    <Cell ss:StyleID="s16"><Data ss:Type="String">s__</Data></Cell>
    <Cell ss:StyleID="s17"><Data ss:Type="Number">-0.57239552200984201</Data></Cell>
    <Cell ss:StyleID="s17"><Data ss:Type="Number">4.1934255476201603</Data></Cell>
    <Cell ss:StyleID="s17"><Data ss:Type="Number">1.2317125144207199</Data></Cell>
    <Cell ss:StyleID="s17"><Data ss:Type="Number">2.3893175111895899</Data></Cell>
    <Cell ss:StyleID="s17"><Data ss:Type="Number">6.5827430588097497</Data></Cell>
    <Cell ss:StyleID="s17"><Data ss:Type="Number">0.65931699241088004</Data></Cell>
    <Cell ss:StyleID="s17"><Data ss:Type="Number">1.8126506715966899</Data></Cell>
    <Cell ss:StyleID="s17"><Data ss:Type="Number">3.6210300256103198</Data></Cell>
    <Cell ss:StyleID="s20"><Data ss:Type="Number">0.369571487957784</Data></Cell>
    <Cell ss:StyleID="s20"><Data ss:Type="Number">3.4472650104667099E-9</Data></Cell>
    <Cell ss:StyleID="s20"><Data ss:Type="Number">8.1012650533146005E-2</Data></Cell>
    <Cell ss:StyleID="s20"><Data ss:Type="Number">2.1546243761553798E-3</Data></Cell>
    <Cell ss:StyleID="s20"><Data ss:Type="Number">6.1324238115530597E-9</Data></Cell>
    <Cell ss:StyleID="s20"><Data ss:Type="Number">0.48133726727772502</Data></Cell>
    <Cell ss:StyleID="s20"><Data ss:Type="Number">7.2222719053232699E-4</Data></Cell>
    <Cell ss:StyleID="s20"><Data ss:Type="Number">1.3112495138611401E-8</Data></Cell>
    <Cell ss:StyleID="s16"><Data ss:Type="Number">100</Data></Cell>
    <Cell ss:StyleID="s16"><Data ss:Type="Number">100</Data></Cell>
    <Cell ss:StyleID="s16"><Data ss:Type="Number">100</Data></Cell>
    <Cell ss:StyleID="s16"><Data ss:Type="Number">100</Data></Cell>
    <Cell ss:StyleID="s16"><Data ss:Type="Number">100</Data></Cell>
    <Cell ss:StyleID="s16"><Data ss:Type="Number">100</Data></Cell>
    <Cell ss:StyleID="s16"><Data ss:Type="Number">100</Data></Cell>
    <Cell ss:StyleID="s16"><Data ss:Type="String">TACGTAGGGAGCAAGCGTTGTCCGGATTTACTGGGTGTAAAGGGTGCGTAGGCGGATTGGCAAGTCAGAAGTGAAATCCATGGGCTTAACCCATGAACTGCTTTTGAAACTGTTAGTCTTGAGTGAAGTAGAGGTAGGCGGAATTCCCGGTGTAGCGGTGAAATGCGTAGAGATCGGGAGGAACACCAGTGGCGAAGGCGGCCTACTGGGCTTTAACTGACGCTGAGGCACGAAAGTGTGGGTAGCAAACAGG</Data></Cell>
   </Row>
   <Row ss:Height="15.75">
    <Cell ss:StyleID="s16"><Data ss:Type="String">Human</Data></Cell>
    <Cell ss:StyleID="s16"><Data ss:Type="String">Seq_187</Data></Cell>
    <Cell ss:StyleID="s16"><Data ss:Type="String">k__Bacteria</Data></Cell>
    <Cell ss:StyleID="s16"><Data ss:Type="String">p__Firmicutes</Data></Cell>
    <Cell ss:StyleID="s16"><Data ss:Type="String">c__Clostridia</Data></Cell>
    <Cell ss:StyleID="s16"><Data ss:Type="String">o__Clostridiales</Data></Cell>
    <Cell ss:StyleID="s16"><Data ss:Type="String">f__Ruminococcaceae</Data></Cell>
    <Cell ss:StyleID="s16"><Data ss:Type="String">g__Ruminococcus</Data></Cell>
    <Cell ss:StyleID="s16"><Data ss:Type="String">s__callidus</Data></Cell>
    <Cell ss:StyleID="s17"><Data ss:Type="Number">-4.8928547827442603E-2</Data></Cell>
    <Cell ss:StyleID="s17"><Data ss:Type="Number">-1.7294522819813301</Data></Cell>
    <Cell ss:StyleID="s17"><Data ss:Type="Number">0.11754053302996501</Data></Cell>
    <Cell ss:StyleID="s17"><Data ss:Type="Number">-1.8959213628387399</Data></Cell>
    <Cell ss:StyleID="s17"><Data ss:Type="Number">-3.62537364482007</Data></Cell>
    <Cell ss:StyleID="s17"><Data ss:Type="Number">6.8611985202522194E-2</Data></Cell>
    <Cell ss:StyleID="s17"><Data ss:Type="Number">-1.2410769134916499</Data></Cell>
    <Cell ss:StyleID="s17"><Data ss:Type="Number">-1.77838082980877</Data></Cell>
    <Cell ss:StyleID="s20"><Data ss:Type="Number">0.93496369206705898</Data></Cell>
    <Cell ss:StyleID="s20"><Data ss:Type="Number">3.4501878850089801E-3</Data></Cell>
    <Cell ss:StyleID="s20"><Data ss:Type="Number">0.86898564684398005</Data></Cell>
    <Cell ss:StyleID="s20"><Data ss:Type="Number">1.27118379541466E-2</Data></Cell>
    <Cell ss:StyleID="s20"><Data ss:Type="Number">2.2556193433574299E-4</Data></Cell>
    <Cell ss:StyleID="s20"><Data ss:Type="Number">0.94051486465383205</Data></Cell>
    <Cell ss:StyleID="s20"><Data ss:Type="Number">1.39997999780131E-2</Data></Cell>
    <Cell ss:StyleID="s20"><Data ss:Type="Number">1.4261723497067599E-3</Data></Cell>
    <Cell ss:StyleID="s16"><Data ss:Type="Number">100</Data></Cell>
    <Cell ss:StyleID="s16"><Data ss:Type="Number">100</Data></Cell>
    <Cell ss:StyleID="s16"><Data ss:Type="Number">100</Data></Cell>
    <Cell ss:StyleID="s16"><Data ss:Type="Number">100</Data></Cell>
    <Cell ss:StyleID="s16"><Data ss:Type="Number">100</Data></Cell>
    <Cell ss:StyleID="s16"><Data ss:Type="Number">100</Data></Cell>
    <Cell ss:StyleID="s16"><Data ss:Type="Number">99</Data></Cell>
    <Cell ss:StyleID="s16"><Data ss:Type="String">TACGTAGGGAGCGAGCGTTGTCCGGAATTACTGGGTGTAAAGGGAGCGTAGGCGGGATGGCAAGTCAGATGTGAAAACTATGGGCTCAACCCATAGACTGCATTTGAAACTGTTGTTCTTGAGTGAGGTAGAGGTAAGCGGAATTCCTGGTGTAGCGGTGAAATGCGTAGAGATCAGGAGGAACATCGGTGGCGAAGGCGGCTTACTGGGCCTTTACTGACGCTGAGGCTCGAAAGCGTGGGGAGCAAACAGG</Data></Cell>
   </Row>
   <Row ss:Height="15.75">
    <Cell ss:StyleID="s16"><Data ss:Type="String">Human</Data></Cell>
    <Cell ss:StyleID="s16"><Data ss:Type="String">Seq_24</Data></Cell>
    <Cell ss:StyleID="s16"><Data ss:Type="String">k__Bacteria</Data></Cell>
    <Cell ss:StyleID="s16"><Data ss:Type="String">p__Firmicutes</Data></Cell>
    <Cell ss:StyleID="s16"><Data ss:Type="String">c__Clostridia</Data></Cell>
    <Cell ss:StyleID="s16"><Data ss:Type="String">o__Clostridiales</Data></Cell>
    <Cell ss:StyleID="s16"><Data ss:Type="String">f__Veillonellaceae</Data></Cell>
    <Cell ss:StyleID="s16"><Data ss:Type="String">g__Dialister</Data></Cell>
    <Cell ss:StyleID="s16"><Data ss:Type="String">s__</Data></Cell>
    <Cell ss:StyleID="s17"><Data ss:Type="Number">0.71866644186902795</Data></Cell>
    <Cell ss:StyleID="s17"><Data ss:Type="Number">-5.9966210648136196</Data></Cell>
    <Cell ss:StyleID="s17"><Data ss:Type="Number">0.81142297038492694</Data></Cell>
    <Cell ss:StyleID="s17"><Data ss:Type="Number">-6.0893775933295098</Data></Cell>
    <Cell ss:StyleID="s17"><Data ss:Type="Number">-12.085998658143099</Data></Cell>
    <Cell ss:StyleID="s17"><Data ss:Type="Number">1.5300894122539599</Data></Cell>
    <Cell ss:StyleID="s17"><Data ss:Type="Number">-3.54955525813503</Data></Cell>
    <Cell ss:StyleID="s17"><Data ss:Type="Number">-5.2779546229445904</Data></Cell>
    <Cell ss:StyleID="s20"><Data ss:Type="Number">0.35934921801880998</Data></Cell>
    <Cell ss:StyleID="s20"><Data ss:Type="Number">1.1693668975916001E-10</Data></Cell>
    <Cell ss:StyleID="s20"><Data ss:Type="Number">0.385067073067207</Data></Cell>
    <Cell ss:StyleID="s20"><Data ss:Type="Number">3.2032796569704997E-8</Data></Cell>
    <Cell ss:StyleID="s20"><Data ss:Type="Number">5.7093294848152296E-14</Data></Cell>
    <Cell ss:StyleID="s20"><Data ss:Type="Number">0.209153722541152</Data></Cell>
    <Cell ss:StyleID="s20"><Data ss:Type="Number">3.6277269184495198E-7</Data></Cell>
    <Cell ss:StyleID="s20"><Data ss:Type="Number">1.2002241646516599E-10</Data></Cell>
    <Cell ss:StyleID="s16"><Data ss:Type="Number">100</Data></Cell>
    <Cell ss:StyleID="s16"><Data ss:Type="Number">100</Data></Cell>
    <Cell ss:StyleID="s16"><Data ss:Type="Number">100</Data></Cell>
    <Cell ss:StyleID="s16"><Data ss:Type="Number">100</Data></Cell>
    <Cell ss:StyleID="s16"><Data ss:Type="Number">100</Data></Cell>
    <Cell ss:StyleID="s16"><Data ss:Type="Number">100</Data></Cell>
    <Cell ss:StyleID="s16"><Data ss:Type="Number">100</Data></Cell>
    <Cell ss:StyleID="s16"><Data ss:Type="String">TACGTAGGTGGCAAGCGTTGTCCGGAATTATTGGGCGTAAAGCGCGCGCAGGCGGCTTCTTAAGTCCATCTTAAAAGTGCGGGGCTTAACCCCGTGATGGGATGGAAACTGAGAGGCTGGAGTATCGGAGAGGAAAGTGGAATTCCTAGTGTAGCGGTGAAATGCGTAGAGATTAGGAAGAACACCGGTGGCGAAGGCGACTTTCTGGACGACAACTGACGCTGAGGCGCGAAAGCGTGGGGAGCAAACAGG</Data></Cell>
   </Row>
   <Row ss:Height="15.75">
    <Cell ss:StyleID="s16"><Data ss:Type="String">Human</Data></Cell>
    <Cell ss:StyleID="s16"><Data ss:Type="String">Seq_338</Data></Cell>
    <Cell ss:StyleID="s16"><Data ss:Type="String">k__Bacteria</Data></Cell>
    <Cell ss:StyleID="s16"><Data ss:Type="String">p__Actinobacteria</Data></Cell>
    <Cell ss:StyleID="s16"><Data ss:Type="String">c__Coriobacteriia</Data></Cell>
    <Cell ss:StyleID="s16"><Data ss:Type="String">o__Coriobacteriales</Data></Cell>
    <Cell ss:StyleID="s16"><Data ss:Type="String">f__Coriobacteriaceae</Data></Cell>
    <Cell ss:StyleID="s16"><Data ss:Type="String">g__</Data></Cell>
    <Cell ss:StyleID="s16"><Data ss:Type="String">s__</Data></Cell>
    <Cell ss:StyleID="s17"><Data ss:Type="Number">-0.27344306627093501</Data></Cell>
    <Cell ss:StyleID="s17"><Data ss:Type="Number">-2.4488470827846101</Data></Cell>
    <Cell ss:StyleID="s17"><Data ss:Type="Number">0.99759093821629796</Data></Cell>
    <Cell ss:StyleID="s17"><Data ss:Type="Number">-3.71988108727184</Data></Cell>
    <Cell ss:StyleID="s17"><Data ss:Type="Number">-6.1687281700564496</Data></Cell>
    <Cell ss:StyleID="s17"><Data ss:Type="Number">0.72414787194536401</Data></Cell>
    <Cell ss:StyleID="s17"><Data ss:Type="Number">-2.2385381008661098</Data></Cell>
    <Cell ss:StyleID="s17"><Data ss:Type="Number">-2.72229014905554</Data></Cell>
    <Cell ss:StyleID="s20"><Data ss:Type="Number">0.57251201274016394</Data></Cell>
    <Cell ss:StyleID="s20"><Data ss:Type="Number">3.4260446153086102E-6</Data></Cell>
    <Cell ss:StyleID="s20"><Data ss:Type="Number">0.100197151513598</Data></Cell>
    <Cell ss:StyleID="s20"><Data ss:Type="Number">7.5239321426308006E-8</Data></Cell>
    <Cell ss:StyleID="s20"><Data ss:Type="Number">5.5655981999851397E-11</Data></Cell>
    <Cell ss:StyleID="s20"><Data ss:Type="Number">0.34725621010179297</Data></Cell>
    <Cell ss:StyleID="s20"><Data ss:Type="Number">2.54128907215749E-7</Data></Cell>
    <Cell ss:StyleID="s20"><Data ss:Type="Number">2.1065642076081101E-8</Data></Cell>
    <Cell ss:StyleID="s16"><Data ss:Type="Number">100</Data></Cell>
    <Cell ss:StyleID="s16"><Data ss:Type="Number">100</Data></Cell>
    <Cell ss:StyleID="s16"><Data ss:Type="Number">100</Data></Cell>
    <Cell ss:StyleID="s16"><Data ss:Type="Number">100</Data></Cell>
    <Cell ss:StyleID="s16"><Data ss:Type="Number">100</Data></Cell>
    <Cell ss:StyleID="s16"><Data ss:Type="Number">89</Data></Cell>
    <Cell ss:StyleID="s16"><Data ss:Type="Number">89</Data></Cell>
    <Cell ss:StyleID="s16"><Data ss:Type="String">TACGTATGGGGCGAGCGTTATCCGGATTCATTGGGCGTAAAGCGCGCGTAGGCGGAGCGCTAAGCGGGACCTCTAACCCGAGGGCTCAACCCCCGGCCGGGTCCCGAACTGGCGCTCTCGAGTGCGGTAGGGGAGAGCGGAATTCCCGGTGTAGCGGTGGAATGCGCAGATATCGGGAAGAACACCGACGGCGAAGGCAGCTCTCTGGGCCGAAACTGACGCTGAGGCGCGAAAGCTGGGGGAGCGAACAGG</Data></Cell>
   </Row>
   <Row ss:Height="15.75">
    <Cell ss:StyleID="s16"><Data ss:Type="String">Human</Data></Cell>
    <Cell ss:StyleID="s16"><Data ss:Type="String">Seq_217</Data></Cell>
    <Cell ss:StyleID="s16"><Data ss:Type="String">k__Bacteria</Data></Cell>
    <Cell ss:StyleID="s16"><Data ss:Type="String">p__Actinobacteria</Data></Cell>
    <Cell ss:StyleID="s16"><Data ss:Type="String">c__Coriobacteriia</Data></Cell>
    <Cell ss:StyleID="s16"><Data ss:Type="String">o__Coriobacteriales</Data></Cell>
    <Cell ss:StyleID="s16"><Data ss:Type="String">f__Coriobacteriaceae</Data></Cell>
    <Cell ss:StyleID="s16"><Data ss:Type="String">g__Collinsella</Data></Cell>
    <Cell ss:StyleID="s16"><Data ss:Type="String">s__aerofaciens</Data></Cell>
    <Cell ss:StyleID="s17"><Data ss:Type="Number">0.16237765144882199</Data></Cell>
    <Cell ss:StyleID="s17"><Data ss:Type="Number">-0.87812172256751397</Data></Cell>
    <Cell ss:StyleID="s17"><Data ss:Type="Number">1.4451896651748499</Data></Cell>
    <Cell ss:StyleID="s17"><Data ss:Type="Number">-2.1609337362935399</Data></Cell>
    <Cell ss:StyleID="s17"><Data ss:Type="Number">-3.0390554588610499</Data></Cell>
    <Cell ss:StyleID="s17"><Data ss:Type="Number">1.6075673166236699</Data></Cell>
    <Cell ss:StyleID="s17"><Data ss:Type="Number">-0.904766718654469</Data></Cell>
    <Cell ss:StyleID="s17"><Data ss:Type="Number">-0.71574407111869198</Data></Cell>
    <Cell ss:StyleID="s20"><Data ss:Type="Number">0.736758460951772</Data></Cell>
    <Cell ss:StyleID="s20"><Data ss:Type="Number">6.7288438755769495E-2</Data></Cell>
    <Cell ss:StyleID="s20"><Data ss:Type="Number">1.4012110039721901E-2</Data></Cell>
    <Cell ss:StyleID="s20"><Data ss:Type="Number">4.0914236085763602E-4</Data></Cell>
    <Cell ss:StyleID="s20"><Data ss:Type="Number">1.17492241315699E-4</Data></Cell>
    <Cell ss:StyleID="s20"><Data ss:Type="Number">3.3762580841036199E-2</Data></Cell>
    <Cell ss:StyleID="s20"><Data ss:Type="Number">2.1007776902530299E-2</Data></Cell>
    <Cell ss:StyleID="s20"><Data ss:Type="Number">9.4997595572412996E-2</Data></Cell>
    <Cell ss:StyleID="s16"><Data ss:Type="Number">100</Data></Cell>
    <Cell ss:StyleID="s16"><Data ss:Type="Number">100</Data></Cell>
    <Cell ss:StyleID="s16"><Data ss:Type="Number">100</Data></Cell>
    <Cell ss:StyleID="s16"><Data ss:Type="Number">100</Data></Cell>
    <Cell ss:StyleID="s16"><Data ss:Type="Number">100</Data></Cell>
    <Cell ss:StyleID="s16"><Data ss:Type="Number">100</Data></Cell>
    <Cell ss:StyleID="s16"><Data ss:Type="Number">100</Data></Cell>
    <Cell ss:StyleID="s16"><Data ss:Type="String">TACGTAGGGGGCGAGCGTTATCCGGATTCATTGGGCGTAAAGCGCGCGTAGGCGGCCCGGCAGGCCGGGGGTCGAAGCGGGGGGCTCAACCCCCCGAAGCCCCCGGAACCTCCGCGGCTTGGGTCCGGTAGGGGAGGGTGGAACACCCGGTGTAGCGGTGGAATGCGCAGATATCGGGTGGAACACCGGTGGCGAAGGCGGCCCTCTGGGCCGAGACCGACGCTGAGGCGCGAAAGCTGGGGGAGCGAACAGG</Data></Cell>
   </Row>
   <Row ss:Height="15.75">
    <Cell ss:StyleID="s16"><Data ss:Type="String">Human</Data></Cell>
    <Cell ss:StyleID="s16"><Data ss:Type="String">Seq_144</Data></Cell>
    <Cell ss:StyleID="s16"><Data ss:Type="String">k__Bacteria</Data></Cell>
    <Cell ss:StyleID="s16"><Data ss:Type="String">p__Proteobacteria</Data></Cell>
    <Cell ss:StyleID="s16"><Data ss:Type="String">c__Deltaproteobacteria</Data></Cell>
    <Cell ss:StyleID="s16"><Data ss:Type="String">o__Desulfovibrionales</Data></Cell>
    <Cell ss:StyleID="s16"><Data ss:Type="String">f__Desulfovibrionaceae</Data></Cell>
    <Cell ss:StyleID="s16"><Data ss:Type="String">g__Bilophila</Data></Cell>
    <Cell ss:StyleID="s16"><Data ss:Type="String">s__</Data></Cell>
    <Cell ss:StyleID="s17"><Data ss:Type="Number">-0.104979751480776</Data></Cell>
    <Cell ss:StyleID="s17"><Data ss:Type="Number">4.9546514938640902</Data></Cell>
    <Cell ss:StyleID="s17"><Data ss:Type="Number">0.49240155187871298</Data></Cell>
    <Cell ss:StyleID="s17"><Data ss:Type="Number">4.3572701905046003</Data></Cell>
    <Cell ss:StyleID="s17"><Data ss:Type="Number">9.3119216843686896</Data></Cell>
    <Cell ss:StyleID="s17"><Data ss:Type="Number">0.387421800397937</Data></Cell>
    <Cell ss:StyleID="s17"><Data ss:Type="Number">3.0339873938023798</Data></Cell>
    <Cell ss:StyleID="s17"><Data ss:Type="Number">4.8496717423833102</Data></Cell>
    <Cell ss:StyleID="s20"><Data ss:Type="Number">0.85247866305210396</Data></Cell>
    <Cell ss:StyleID="s20"><Data ss:Type="Number">9.1456300289766802E-13</Data></Cell>
    <Cell ss:StyleID="s20"><Data ss:Type="Number">0.41266634805712998</Data></Cell>
    <Cell ss:StyleID="s20"><Data ss:Type="Number">7.9469618473469706E-9</Data></Cell>
    <Cell ss:StyleID="s20"><Data ss:Type="Number">1.42306563615825E-15</Data></Cell>
    <Cell ss:StyleID="s20"><Data ss:Type="Number">0.63536082976316299</Data></Cell>
    <Cell ss:StyleID="s20"><Data ss:Type="Number">6.8512587120259399E-9</Data></Cell>
    <Cell ss:StyleID="s20"><Data ss:Type="Number">3.7842967465684202E-14</Data></Cell>
    <Cell ss:StyleID="s16"><Data ss:Type="Number">100</Data></Cell>
    <Cell ss:StyleID="s16"><Data ss:Type="Number">100</Data></Cell>
    <Cell ss:StyleID="s16"><Data ss:Type="Number">100</Data></Cell>
    <Cell ss:StyleID="s16"><Data ss:Type="Number">100</Data></Cell>
    <Cell ss:StyleID="s16"><Data ss:Type="Number">100</Data></Cell>
    <Cell ss:StyleID="s16"><Data ss:Type="Number">100</Data></Cell>
    <Cell ss:StyleID="s16"><Data ss:Type="Number">100</Data></Cell>
    <Cell ss:StyleID="s16"><Data ss:Type="String">TACGGAGGGTGCAAGCGTTAATCGGAATCACTGGGCGTAAAGCGCACGTAGGCGGCTTGGTAAGTCAGGGGTGAAATCCCACAGCCCAACTGTGGAACTGCCTTTGATACTGCCAGGCTTGAGTACCGGAGAGGGTGGCGGAATTCCAGGTGTAGGAGTGAAATCCGTAGATATCTGGAGGAACACCGGTGGCGAAGGCGGCCACCTGGACGGTAACTGACGCTGAGGTGCGAAAGCGTGGGTAGCAAACAGG</Data></Cell>
   </Row>
   <Row ss:Height="15.75">
    <Cell ss:StyleID="s16"><Data ss:Type="String">Human</Data></Cell>
    <Cell ss:StyleID="s16"><Data ss:Type="String">Seq_1</Data></Cell>
    <Cell ss:StyleID="s16"><Data ss:Type="String">k__Bacteria</Data></Cell>
    <Cell ss:StyleID="s16"><Data ss:Type="String">p__Proteobacteria</Data></Cell>
    <Cell ss:StyleID="s16"><Data ss:Type="String">c__Gammaproteobacteria</Data></Cell>
    <Cell ss:StyleID="s16"><Data ss:Type="String">o__Enterobacteriales</Data></Cell>
    <Cell ss:StyleID="s16"><Data ss:Type="String">f__Enterobacteriaceae</Data></Cell>
    <Cell ss:StyleID="s16"><Data ss:Type="String">g__Escherichia</Data></Cell>
    <Cell ss:StyleID="s16"><Data ss:Type="String">s__coli</Data></Cell>
    <Cell ss:StyleID="s17"><Data ss:Type="Number">-0.32642758217359003</Data></Cell>
    <Cell ss:StyleID="s17"><Data ss:Type="Number">-2.9587042488946</Data></Cell>
    <Cell ss:StyleID="s17"><Data ss:Type="Number">1.53150457777583</Data></Cell>
    <Cell ss:StyleID="s17"><Data ss:Type="Number">-4.8166364088440101</Data></Cell>
    <Cell ss:StyleID="s17"><Data ss:Type="Number">-7.7753406577386102</Data></Cell>
    <Cell ss:StyleID="s17"><Data ss:Type="Number">1.20507699560224</Data></Cell>
    <Cell ss:StyleID="s17"><Data ss:Type="Number">-2.8093986073619299</Data></Cell>
    <Cell ss:StyleID="s17"><Data ss:Type="Number">-3.2851318310681901</Data></Cell>
    <Cell ss:StyleID="s20"><Data ss:Type="Number">0.64151797123642196</Data></Cell>
    <Cell ss:StyleID="s20"><Data ss:Type="Number">2.2784414562969901E-5</Data></Cell>
    <Cell ss:StyleID="s20"><Data ss:Type="Number">4.74062711898042E-2</Data></Cell>
    <Cell ss:StyleID="s20"><Data ss:Type="Number">3.5963856180490999E-8</Data></Cell>
    <Cell ss:StyleID="s20"><Data ss:Type="Number">3.9449288935598102E-11</Data></Cell>
    <Cell ss:StyleID="s20"><Data ss:Type="Number">0.243005604078226</Data></Cell>
    <Cell ss:StyleID="s20"><Data ss:Type="Number">1.63387204668111E-6</Data></Cell>
    <Cell ss:StyleID="s20"><Data ss:Type="Number">2.7005401073827598E-7</Data></Cell>
    <Cell ss:StyleID="s16"><Data ss:Type="Number">100</Data></Cell>
    <Cell ss:StyleID="s16"><Data ss:Type="Number">100</Data></Cell>
    <Cell ss:StyleID="s16"><Data ss:Type="Number">100</Data></Cell>
    <Cell ss:StyleID="s16"><Data ss:Type="Number">100</Data></Cell>
    <Cell ss:StyleID="s16"><Data ss:Type="Number">100</Data></Cell>
    <Cell ss:StyleID="s16"><Data ss:Type="Number">91</Data></Cell>
    <Cell ss:StyleID="s16"><Data ss:Type="Number">91</Data></Cell>
    <Cell ss:StyleID="s16"><Data ss:Type="String">TACGGAGGGTGCAAGCGTTAATCGGAATTACTGGGCGTAAAGCGCACGCAGGCGGTTTGTTAAGTCAGATGTGAAATCCCCGGGCTCAACCTGGGAACTGCATCTGATACTGGCAAGCTTGAGTCTCGTAGAGGGGGGTAGAATTCCAGGTGTAGCGGTGAAATGCGTAGAGATCTGGAGGAATACCGGTGGCGAAGGCGGCCCCCTGGACGAAGACTGACGCTCAGGTGCGAAAGCGTGGGGAGCAAACAGG</Data></Cell>
   </Row>
   <Row ss:Height="15.75">
    <Cell ss:StyleID="s16"><Data ss:Type="String">Human</Data></Cell>
    <Cell ss:StyleID="s16"><Data ss:Type="String">Seq_12</Data></Cell>
    <Cell ss:StyleID="s16"><Data ss:Type="String">k__Bacteria</Data></Cell>
    <Cell ss:StyleID="s16"><Data ss:Type="String">p__Proteobacteria</Data></Cell>
    <Cell ss:StyleID="s16"><Data ss:Type="String">c__Gammaproteobacteria</Data></Cell>
    <Cell ss:StyleID="s16"><Data ss:Type="String">o__Enterobacteriales</Data></Cell>
    <Cell ss:StyleID="s16"><Data ss:Type="String">f__Enterobacteriaceae</Data></Cell>
    <Cell ss:StyleID="s16"><Data ss:Type="String">g__Klebsiella</Data></Cell>
    <Cell ss:StyleID="s16"><Data ss:Type="String">s__</Data></Cell>
    <Cell ss:StyleID="s17"><Data ss:Type="Number">5.2562473102240902E-2</Data></Cell>
    <Cell ss:StyleID="s17"><Data ss:Type="Number">-4.5965215543254097</Data></Cell>
    <Cell ss:StyleID="s17"><Data ss:Type="Number">0.51940685371995499</Data></Cell>
    <Cell ss:StyleID="s17"><Data ss:Type="Number">-5.0633659349431204</Data></Cell>
    <Cell ss:StyleID="s17"><Data ss:Type="Number">-9.6598874892685291</Data></Cell>
    <Cell ss:StyleID="s17"><Data ss:Type="Number">0.57196932682219603</Data></Cell>
    <Cell ss:StyleID="s17"><Data ss:Type="Number">-3.1849208476880202</Data></Cell>
    <Cell ss:StyleID="s17"><Data ss:Type="Number">-4.5439590812231696</Data></Cell>
    <Cell ss:StyleID="s20"><Data ss:Type="Number">0.943945708566581</Data></Cell>
    <Cell ss:StyleID="s20"><Data ss:Type="Number">1.31052750517968E-8</Data></Cell>
    <Cell ss:StyleID="s20"><Data ss:Type="Number">0.54476972142698099</Data></Cell>
    <Cell ss:StyleID="s20"><Data ss:Type="Number">2.1026383095446399E-7</Data></Cell>
    <Cell ss:StyleID="s20"><Data ss:Type="Number">1.42002666810851E-12</Data></Cell>
    <Cell ss:StyleID="s20"><Data ss:Type="Number">0.61152784824599904</Data></Cell>
    <Cell ss:StyleID="s20"><Data ss:Type="Number">9.4639730781809103E-7</Data></Cell>
    <Cell ss:StyleID="s20"><Data ss:Type="Number">1.0770343538360101E-9</Data></Cell>
    <Cell ss:StyleID="s16"><Data ss:Type="Number">100</Data></Cell>
    <Cell ss:StyleID="s16"><Data ss:Type="Number">100</Data></Cell>
    <Cell ss:StyleID="s16"><Data ss:Type="Number">100</Data></Cell>
    <Cell ss:StyleID="s16"><Data ss:Type="Number">100</Data></Cell>
    <Cell ss:StyleID="s16"><Data ss:Type="Number">100</Data></Cell>
    <Cell ss:StyleID="s16"><Data ss:Type="Number">63</Data></Cell>
    <Cell ss:StyleID="s16"><Data ss:Type="Number">63</Data></Cell>
    <Cell ss:StyleID="s16"><Data ss:Type="String">TACGGAGGGTGCAAGCGTTAATCGGAATTACTGGGCGTAAAGCGCACGCAGGCGGTCTGTCAAGTCGGATGTGAAATCCCCGGGCTCAACCTGGGAACTGCATTCGAAACTGGCAGGCTAGAGTCTTGTAGAGGGGGGTAGAATTCCAGGTGTAGCGGTGAAATGCGTAGAGATCTGGAGGAATACCGGTGGCGAAGGCGGCCCCCTGGACAAAGACTGACGCTCAGGTGCGAAAGCGTGGGGAGCAAACAGG</Data></Cell>
   </Row>
   <Row ss:Height="15.75">
    <Cell ss:StyleID="s16"><Data ss:Type="String">Mice</Data></Cell>
    <Cell ss:StyleID="s16"><Data ss:Type="String">Seq_50</Data></Cell>
    <Cell ss:StyleID="s16"><Data ss:Type="String">k__Bacteria</Data></Cell>
    <Cell ss:StyleID="s16"><Data ss:Type="String">p__Bacteroidetes</Data></Cell>
    <Cell ss:StyleID="s16"><Data ss:Type="String">c__Bacteroidia</Data></Cell>
    <Cell ss:StyleID="s16"><Data ss:Type="String">o__Bacteroidales</Data></Cell>
    <Cell ss:StyleID="s16"><Data ss:Type="String">f__Bacteroidaceae</Data></Cell>
    <Cell ss:StyleID="s16"><Data ss:Type="String">g__Bacteroides</Data></Cell>
    <Cell ss:StyleID="s16"><Data ss:Type="String">s__acidifaciens</Data></Cell>
    <Cell ss:StyleID="s17"><Data ss:Type="Number">5.8423403652434303</Data></Cell>
    <Cell ss:StyleID="s17"><Data ss:Type="Number">1.68762918726107</Data></Cell>
    <Cell ss:StyleID="s17"><Data ss:Type="Number">1.85684270483592</Data></Cell>
    <Cell ss:StyleID="s17"><Data ss:Type="Number">5.6731268476685699</Data></Cell>
    <Cell ss:StyleID="s17"><Data ss:Type="Number">7.3607560349296399</Data></Cell>
    <Cell ss:StyleID="s17"><Data ss:Type="Number">7.69918307007935</Data></Cell>
    <Cell ss:StyleID="s17"><Data ss:Type="Number">6.3484789218055004</Data></Cell>
    <Cell ss:StyleID="s17"><Data ss:Type="Number">7.5299695525044896</Data></Cell>
    <Cell ss:StyleID="s20"><Data ss:Type="Number">3.69604436839525E-3</Data></Cell>
    <Cell ss:StyleID="s20"><Data ss:Type="Number">0.301291185976021</Data></Cell>
    <Cell ss:StyleID="s20"><Data ss:Type="Number">0.21076718091197699</Data></Cell>
    <Cell ss:StyleID="s20"><Data ss:Type="Number">9.5835776167524107E-3</Data></Cell>
    <Cell ss:StyleID="s20"><Data ss:Type="Number">1.06287798685193E-2</Data></Cell>
    <Cell ss:StyleID="s20"><Data ss:Type="Number">1.5007154008091399E-3</Data></Cell>
    <Cell ss:StyleID="s20"><Data ss:Type="Number">5.5018441156824997E-4</Data></Cell>
    <Cell ss:StyleID="s20"><Data ss:Type="Number">1.5188261619489301E-4</Data></Cell>
    <Cell ss:StyleID="s16"><Data ss:Type="Number">100</Data></Cell>
    <Cell ss:StyleID="s16"><Data ss:Type="Number">100</Data></Cell>
    <Cell ss:StyleID="s16"><Data ss:Type="Number">100</Data></Cell>
    <Cell ss:StyleID="s16"><Data ss:Type="Number">100</Data></Cell>
    <Cell ss:StyleID="s16"><Data ss:Type="Number">100</Data></Cell>
    <Cell ss:StyleID="s16"><Data ss:Type="Number">100</Data></Cell>
    <Cell ss:StyleID="s16"><Data ss:Type="Number">78</Data></Cell>
    <Cell ss:StyleID="s16"><Data ss:Type="String">TACGGAGGATCCGAGCGTTATCCGGATTTATTGGGTTTAAAGGGAGCGTAGGTGGATTGTTAAGTCAGTTGTGAAAGTTTGCGGCTCAACCGTAAAATTGCAGTTGAAACTGGCAGTCTTGAGTACAGTAGAGGTGGGCGGAATTCGTGGTGTAGCGGTGAAATGCTTAGATATCACGAAGAACTCCGATTGCGAAGGCAGCTCACTGGACTGTTGACTGACACTGAGGCTCGAAAGTGTGGGTATCAAACAGG</Data></Cell>
   </Row>
   <Row ss:Height="15.75">
    <Cell ss:StyleID="s16"><Data ss:Type="String">Mice</Data></Cell>
    <Cell ss:StyleID="s16"><Data ss:Type="String">Seq_10</Data></Cell>
    <Cell ss:StyleID="s16"><Data ss:Type="String">k__Bacteria</Data></Cell>
    <Cell ss:StyleID="s16"><Data ss:Type="String">p__Bacteroidetes</Data></Cell>
    <Cell ss:StyleID="s16"><Data ss:Type="String">c__Bacteroidia</Data></Cell>
    <Cell ss:StyleID="s16"><Data ss:Type="String">o__Bacteroidales</Data></Cell>
    <Cell ss:StyleID="s16"><Data ss:Type="String">f__Bacteroidaceae</Data></Cell>
    <Cell ss:StyleID="s16"><Data ss:Type="String">g__Bacteroides</Data></Cell>
    <Cell ss:StyleID="s16"><Data ss:Type="String">s__caccae</Data></Cell>
    <Cell ss:StyleID="s17"><Data ss:Type="Number">-4.2806095328197298</Data></Cell>
    <Cell ss:StyleID="s17"><Data ss:Type="Number">1.57631110579236</Data></Cell>
    <Cell ss:StyleID="s17"><Data ss:Type="Number">8.5913177297500792E-3</Data></Cell>
    <Cell ss:StyleID="s17"><Data ss:Type="Number">-2.7128897447571201</Data></Cell>
    <Cell ss:StyleID="s17"><Data ss:Type="Number">-1.1365786389647701</Data></Cell>
    <Cell ss:StyleID="s17"><Data ss:Type="Number">-4.2720182150899797</Data></Cell>
    <Cell ss:StyleID="s17"><Data ss:Type="Number">-3.2325992348680801</Data></Cell>
    <Cell ss:StyleID="s17"><Data ss:Type="Number">-2.70429842702737</Data></Cell>
    <Cell ss:StyleID="s20"><Data ss:Type="Number">1.1310454594821899E-2</Data></Cell>
    <Cell ss:StyleID="s20"><Data ss:Type="Number">0.31328281333091501</Data></Cell>
    <Cell ss:StyleID="s20"><Data ss:Type="Number">0.99586949907868905</Data></Cell>
    <Cell ss:StyleID="s20"><Data ss:Type="Number">0.135449538546451</Data></Cell>
    <Cell ss:StyleID="s20"><Data ss:Type="Number">0.61969745981116298</Data></Cell>
    <Cell ss:StyleID="s20"><Data ss:Type="Number">5.5432844768403197E-2</Data></Cell>
    <Cell ss:StyleID="s20"><Data ss:Type="Number">2.7972583645374902E-2</Data></Cell>
    <Cell ss:StyleID="s20"><Data ss:Type="Number">0.107720472791088</Data></Cell>
    <Cell ss:StyleID="s16"><Data ss:Type="Number">100</Data></Cell>
    <Cell ss:StyleID="s16"><Data ss:Type="Number">100</Data></Cell>
    <Cell ss:StyleID="s16"><Data ss:Type="Number">100</Data></Cell>
    <Cell ss:StyleID="s16"><Data ss:Type="Number">100</Data></Cell>
    <Cell ss:StyleID="s16"><Data ss:Type="Number">100</Data></Cell>
    <Cell ss:StyleID="s16"><Data ss:Type="Number">100</Data></Cell>
    <Cell ss:StyleID="s16"><Data ss:Type="Number">100</Data></Cell>
    <Cell ss:StyleID="s16"><Data ss:Type="String">TACGGAGGATCCGAGCGTTATCCGGATTTATTGGGTTTAAAGGGAGCGTAGGCGGATTGTTAAGTCAGTTGTGAAAGTTTGCGGCTCAACCGTAAAATTGCAGTTGATACTGGCAGTCTTGAGTGCAGTAGAGGTGGGCGGAATTCGTGGTGTAGCGGTGAAATGCTTAGATATCACGAAGAACTCCGATTGCGAAGGCAGCTCACTGGAGTGTAACTGACGCTGATGCTCGAAAGTGTGGGTATCAAACAGG</Data></Cell>
   </Row>
   <Row ss:Height="15.75">
    <Cell ss:StyleID="s16"><Data ss:Type="String">Mice</Data></Cell>
    <Cell ss:StyleID="s16"><Data ss:Type="String">Seq_78</Data></Cell>
    <Cell ss:StyleID="s16"><Data ss:Type="String">k__Bacteria</Data></Cell>
    <Cell ss:StyleID="s16"><Data ss:Type="String">p__Bacteroidetes</Data></Cell>
    <Cell ss:StyleID="s16"><Data ss:Type="String">c__Bacteroidia</Data></Cell>
    <Cell ss:StyleID="s16"><Data ss:Type="String">o__Bacteroidales</Data></Cell>
    <Cell ss:StyleID="s16"><Data ss:Type="String">f__Porphyromonadaceae</Data></Cell>
    <Cell ss:StyleID="s16"><Data ss:Type="String">g__Parabacteroides</Data></Cell>
    <Cell ss:StyleID="s16"><Data ss:Type="String">s__distasonis</Data></Cell>
    <Cell ss:StyleID="s17"><Data ss:Type="Number">10.515688943297</Data></Cell>
    <Cell ss:StyleID="s17"><Data ss:Type="Number">-3.3879664598750998</Data></Cell>
    <Cell ss:StyleID="s17"><Data ss:Type="Number">-2.6444711245249799</Data></Cell>
    <Cell ss:StyleID="s17"><Data ss:Type="Number">9.7721936079469192</Data></Cell>
    <Cell ss:StyleID="s17"><Data ss:Type="Number">6.3842271480718198</Data></Cell>
    <Cell ss:StyleID="s17"><Data ss:Type="Number">7.8712178187720596</Data></Cell>
    <Cell ss:StyleID="s17"><Data ss:Type="Number">9.1385350115552999</Data></Cell>
    <Cell ss:StyleID="s17"><Data ss:Type="Number">7.1277224834219401</Data></Cell>
    <Cell ss:StyleID="s20"><Data ss:Type="Number">1.6740141587203299E-7</Data></Cell>
    <Cell ss:StyleID="s20"><Data ss:Type="Number">7.2369047752463306E-2</Data></Cell>
    <Cell ss:StyleID="s20"><Data ss:Type="Number">0.188713094453581</Data></Cell>
    <Cell ss:StyleID="s20"><Data ss:Type="Number">4.3236215301340798E-6</Data></Cell>
    <Cell ss:StyleID="s20"><Data ss:Type="Number">1.9069192151804699E-2</Data></Cell>
    <Cell ss:StyleID="s20"><Data ss:Type="Number">3.9005223576215001E-3</Data></Cell>
    <Cell ss:StyleID="s20"><Data ss:Type="Number">1.1945167481819699E-7</Data></Cell>
    <Cell ss:StyleID="s20"><Data ss:Type="Number">3.9197090045630799E-4</Data></Cell>
    <Cell ss:StyleID="s16"><Data ss:Type="Number">100</Data></Cell>
    <Cell ss:StyleID="s16"><Data ss:Type="Number">100</Data></Cell>
    <Cell ss:StyleID="s16"><Data ss:Type="Number">100</Data></Cell>
    <Cell ss:StyleID="s16"><Data ss:Type="Number">100</Data></Cell>
    <Cell ss:StyleID="s16"><Data ss:Type="Number">100</Data></Cell>
    <Cell ss:StyleID="s16"><Data ss:Type="Number">100</Data></Cell>
    <Cell ss:StyleID="s16"><Data ss:Type="Number">100</Data></Cell>
    <Cell ss:StyleID="s16"><Data ss:Type="String">TACGGAGGATCCGAGCGTTATCCGGATTTATTGGGTTTAAAGGGTGCGTAGGCGGCCTTTTAAGTCAGCGGTGAAAGTCTGTGGCTCAACCATAGAATTGCCGTTGAAACTGGGGGGCTTGAGTATGTTTGAGGCAGGCGGAATGCGTGGTGTAGCGGTGAAATGCTTAGATATCACGCAGAACCCCGATTGCGAAGGCAGCCTGCCAAGCCATGACTGACGCTGATGCACGAAAGCGTGGGGATCAAACAGG</Data></Cell>
   </Row>
   <Row ss:Height="15.75">
    <Cell ss:StyleID="s16"><Data ss:Type="String">Mice</Data></Cell>
    <Cell ss:StyleID="s16"><Data ss:Type="String">Seq_53</Data></Cell>
    <Cell ss:StyleID="s16"><Data ss:Type="String">k__Bacteria</Data></Cell>
    <Cell ss:StyleID="s16"><Data ss:Type="String">p__Bacteroidetes</Data></Cell>
    <Cell ss:StyleID="s16"><Data ss:Type="String">c__Bacteroidia</Data></Cell>
    <Cell ss:StyleID="s16"><Data ss:Type="String">o__Bacteroidales</Data></Cell>
    <Cell ss:StyleID="s16"><Data ss:Type="String">f__Porphyromonadaceae</Data></Cell>
    <Cell ss:StyleID="s16"><Data ss:Type="String">g__Parabacteroides</Data></Cell>
    <Cell ss:StyleID="s16"><Data ss:Type="String">s__distasonis</Data></Cell>
    <Cell ss:StyleID="s17"><Data ss:Type="Number">8.5960811234547396</Data></Cell>
    <Cell ss:StyleID="s17"><Data ss:Type="Number">-0.306648440279015</Data></Cell>
    <Cell ss:StyleID="s17"><Data ss:Type="Number">-1.6157332185267499</Data></Cell>
    <Cell ss:StyleID="s17"><Data ss:Type="Number">9.9051659017024694</Data></Cell>
    <Cell ss:StyleID="s17"><Data ss:Type="Number">9.5985174614234605</Data></Cell>
    <Cell ss:StyleID="s17"><Data ss:Type="Number">6.9803479049279904</Data></Cell>
    <Cell ss:StyleID="s17"><Data ss:Type="Number">8.9302265694443204</Data></Cell>
    <Cell ss:StyleID="s17"><Data ss:Type="Number">8.2894326831757308</Data></Cell>
    <Cell ss:StyleID="s20"><Data ss:Type="Number">1.8158308158672999E-5</Data></Cell>
    <Cell ss:StyleID="s20"><Data ss:Type="Number">0.86780052375231698</Data></Cell>
    <Cell ss:StyleID="s20"><Data ss:Type="Number">0.410525674589719</Data></Cell>
    <Cell ss:StyleID="s20"><Data ss:Type="Number">3.7947309451158798E-6</Data></Cell>
    <Cell ss:StyleID="s20"><Data ss:Type="Number">3.9972228541127402E-4</Data></Cell>
    <Cell ss:StyleID="s20"><Data ss:Type="Number">8.9471000110832796E-3</Data></Cell>
    <Cell ss:StyleID="s20"><Data ss:Type="Number">3.4511369786888699E-7</Data></Cell>
    <Cell ss:StyleID="s20"><Data ss:Type="Number">3.9802951551918297E-5</Data></Cell>
    <Cell ss:StyleID="s16"><Data ss:Type="Number">100</Data></Cell>
    <Cell ss:StyleID="s16"><Data ss:Type="Number">100</Data></Cell>
    <Cell ss:StyleID="s16"><Data ss:Type="Number">100</Data></Cell>
    <Cell ss:StyleID="s16"><Data ss:Type="Number">100</Data></Cell>
    <Cell ss:StyleID="s16"><Data ss:Type="Number">100</Data></Cell>
    <Cell ss:StyleID="s16"><Data ss:Type="Number">100</Data></Cell>
    <Cell ss:StyleID="s16"><Data ss:Type="Number">100</Data></Cell>
    <Cell ss:StyleID="s16"><Data ss:Type="String">TACGGAGGATCCGAGCGTTATCCGGATTTATTGGGTTTAAAGGGTGCGTAGGCGGCCTTTTAAGTCAGCGGTGAAAGTCTGTGGCTCAACCATAGAATTGCCGTTGAAACTGGGAGGCTTGAGTATGTTTGAGGCAGGCGGAATGCGTGGTGTAGCGGTGAAATGCTTAGATATCACGCAGAACCCCGATTGCGAAGGCAGCCTGCCAAGCCATGACTGACGCTGATGCACGAAAGCGTGGGGATCAAACAGG</Data></Cell>
   </Row>
   <Row ss:Height="15.75">
    <Cell ss:StyleID="s16"><Data ss:Type="String">Mice</Data></Cell>
    <Cell ss:StyleID="s16"><Data ss:Type="String">Seq_83</Data></Cell>
    <Cell ss:StyleID="s16"><Data ss:Type="String">k__Bacteria</Data></Cell>
    <Cell ss:StyleID="s16"><Data ss:Type="String">p__Bacteroidetes</Data></Cell>
    <Cell ss:StyleID="s16"><Data ss:Type="String">c__Bacteroidia</Data></Cell>
    <Cell ss:StyleID="s16"><Data ss:Type="String">o__Bacteroidales</Data></Cell>
    <Cell ss:StyleID="s16"><Data ss:Type="String">f__Porphyromonadaceae</Data></Cell>
    <Cell ss:StyleID="s16"><Data ss:Type="String">g__Parabacteroides</Data></Cell>
    <Cell ss:StyleID="s16"><Data ss:Type="String">s__</Data></Cell>
    <Cell ss:StyleID="s17"><Data ss:Type="Number">10.522461827543101</Data></Cell>
    <Cell ss:StyleID="s17"><Data ss:Type="Number">-2.87671264293897</Data></Cell>
    <Cell ss:StyleID="s17"><Data ss:Type="Number">7.3380852193045802</Data></Cell>
    <Cell ss:StyleID="s17"><Data ss:Type="Number">0.30766396529954698</Data></Cell>
    <Cell ss:StyleID="s17"><Data ss:Type="Number">-2.5690486776394201</Data></Cell>
    <Cell ss:StyleID="s17"><Data ss:Type="Number">17.860547046847699</Data></Cell>
    <Cell ss:StyleID="s17"><Data ss:Type="Number">6.1586249924822596</Data></Cell>
    <Cell ss:StyleID="s17"><Data ss:Type="Number">7.6457491846041297</Data></Cell>
    <Cell ss:StyleID="s20"><Data ss:Type="Number">6.6964096494659696E-9</Data></Cell>
    <Cell ss:StyleID="s20"><Data ss:Type="Number">7.9298623270608895E-2</Data></Cell>
    <Cell ss:StyleID="s20"><Data ss:Type="Number">8.7066175766300504E-7</Data></Cell>
    <Cell ss:StyleID="s20"><Data ss:Type="Number">0.86217185456215795</Data></Cell>
    <Cell ss:StyleID="s20"><Data ss:Type="Number">0.313387144042237</Data></Cell>
    <Cell ss:StyleID="s20"><Data ss:Type="Number">1.6331613319145999E-13</Data></Cell>
    <Cell ss:StyleID="s20"><Data ss:Type="Number">2.2581776970517699E-5</Data></Cell>
    <Cell ss:StyleID="s20"><Data ss:Type="Number">3.2668756658031699E-6</Data></Cell>
    <Cell ss:StyleID="s16"><Data ss:Type="Number">100</Data></Cell>
    <Cell ss:StyleID="s16"><Data ss:Type="Number">100</Data></Cell>
    <Cell ss:StyleID="s16"><Data ss:Type="Number">100</Data></Cell>
    <Cell ss:StyleID="s16"><Data ss:Type="Number">100</Data></Cell>
    <Cell ss:StyleID="s16"><Data ss:Type="Number">100</Data></Cell>
    <Cell ss:StyleID="s16"><Data ss:Type="Number">100</Data></Cell>
    <Cell ss:StyleID="s16"><Data ss:Type="Number">52</Data></Cell>
    <Cell ss:StyleID="s16"><Data ss:Type="String">TACGGAGGATGCGAGCGTTATCCGGATTTATTGGGTTTAAAGGGTGCGTAGGTGGTTAATTAAGTCAGCGGTGAAAGTTTGTGGCTCAACCATAAAATTGCCGTTGAAACTGGTTGACTTGAGTATATTTGAGGTAGGCGGAATGCGTGGTGTAGCGGTGAAATGCATAGATATCACGCAGAACTCCGATTGCGAAGGCAGCTTACTAAACTATAACTGACACTGAAGCACGAAAGCGTGGGGATCAAACAGG</Data></Cell>
   </Row>
   <Row ss:Height="15.75">
    <Cell ss:StyleID="s16"><Data ss:Type="String">Mice</Data></Cell>
    <Cell ss:StyleID="s16"><Data ss:Type="String">Seq_51</Data></Cell>
    <Cell ss:StyleID="s16"><Data ss:Type="String">k__Bacteria</Data></Cell>
    <Cell ss:StyleID="s16"><Data ss:Type="String">p__Bacteroidetes</Data></Cell>
    <Cell ss:StyleID="s16"><Data ss:Type="String">c__Bacteroidia</Data></Cell>
    <Cell ss:StyleID="s16"><Data ss:Type="String">o__Bacteroidales</Data></Cell>
    <Cell ss:StyleID="s16"><Data ss:Type="String">f__Rikenellaceae</Data></Cell>
    <Cell ss:StyleID="s16"><Data ss:Type="String">g__</Data></Cell>
    <Cell ss:StyleID="s16"><Data ss:Type="String">s__</Data></Cell>
    <Cell ss:StyleID="s17"><Data ss:Type="Number">3.6656803470534798</Data></Cell>
    <Cell ss:StyleID="s17"><Data ss:Type="Number">-0.33810350843563503</Data></Cell>
    <Cell ss:StyleID="s17"><Data ss:Type="Number">-0.554389944300407</Data></Cell>
    <Cell ss:StyleID="s17"><Data ss:Type="Number">3.8819667829182598</Data></Cell>
    <Cell ss:StyleID="s17"><Data ss:Type="Number">3.5438632744826202</Data></Cell>
    <Cell ss:StyleID="s17"><Data ss:Type="Number">3.1112904027530801</Data></Cell>
    <Cell ss:StyleID="s17"><Data ss:Type="Number">3.6250746561965301</Data></Cell>
    <Cell ss:StyleID="s17"><Data ss:Type="Number">3.3275768386178499</Data></Cell>
    <Cell ss:StyleID="s20"><Data ss:Type="Number">3.0974216882385299E-2</Data></Cell>
    <Cell ss:StyleID="s20"><Data ss:Type="Number">0.81751567207113396</Data></Cell>
    <Cell ss:StyleID="s20"><Data ss:Type="Number">0.71474922126514495</Data></Cell>
    <Cell ss:StyleID="s20"><Data ss:Type="Number">3.1275053649456E-2</Data></Cell>
    <Cell ss:StyleID="s20"><Data ss:Type="Number">0.12908813361003699</Data></Cell>
    <Cell ss:StyleID="s20"><Data ss:Type="Number">0.16558250099697899</Data></Cell>
    <Cell ss:StyleID="s20"><Data ss:Type="Number">1.39765481708639E-2</Data></Cell>
    <Cell ss:StyleID="s20"><Data ss:Type="Number">4.3441822460695299E-2</Data></Cell>
    <Cell ss:StyleID="s16"><Data ss:Type="Number">100</Data></Cell>
    <Cell ss:StyleID="s16"><Data ss:Type="Number">100</Data></Cell>
    <Cell ss:StyleID="s16"><Data ss:Type="Number">100</Data></Cell>
    <Cell ss:StyleID="s16"><Data ss:Type="Number">100</Data></Cell>
    <Cell ss:StyleID="s16"><Data ss:Type="Number">100</Data></Cell>
    <Cell ss:StyleID="s16"><Data ss:Type="Number">98</Data></Cell>
    <Cell ss:StyleID="s16"><Data ss:Type="Number">98</Data></Cell>
    <Cell ss:StyleID="s16"><Data ss:Type="String">TACGGAGGATTCAAGCGTTATCCGGATTTATTGGGTTTAAAGGGTGCGTAGGCGGTTTGATAAGTTAGAGGTGAAATCCCGGGGCTTAACTCCGGAACTGCCTCTAATACTGTTAGACTAGAGAGTAGTTGCGGTAGGCGGAATGTATGGTGTAGCGGTGAAATGCTTAGAGATCATACAGAACACCGATTGCGAAGGCAGCTTACCAAACTATATCTGACGTTGAGGCACGAAAGCGTGGGGAGCAAACAGG</Data></Cell>
   </Row>
   <Row ss:Height="15.75">
    <Cell ss:StyleID="s16"><Data ss:Type="String">Mice</Data></Cell>
    <Cell ss:StyleID="s16"><Data ss:Type="String">Seq_124</Data></Cell>
    <Cell ss:StyleID="s16"><Data ss:Type="String">k__Bacteria</Data></Cell>
    <Cell ss:StyleID="s16"><Data ss:Type="String">p__Proteobacteria</Data></Cell>
    <Cell ss:StyleID="s16"><Data ss:Type="String">c__Betaproteobacteria</Data></Cell>
    <Cell ss:StyleID="s16"><Data ss:Type="String">o__Burkholderiales</Data></Cell>
    <Cell ss:StyleID="s16"><Data ss:Type="String">f__Alcaligenaceae</Data></Cell>
    <Cell ss:StyleID="s16"><Data ss:Type="String">g__Sutterella</Data></Cell>
    <Cell ss:StyleID="s16"><Data ss:Type="String">s__</Data></Cell>
    <Cell ss:StyleID="s17"><Data ss:Type="Number">3.3490688069146999</Data></Cell>
    <Cell ss:StyleID="s17"><Data ss:Type="Number">3.6089276640643302</Data></Cell>
    <Cell ss:StyleID="s17"><Data ss:Type="Number">-0.24396910014243001</Data></Cell>
    <Cell ss:StyleID="s17"><Data ss:Type="Number">7.2019655711214599</Data></Cell>
    <Cell ss:StyleID="s17"><Data ss:Type="Number">10.8108932351858</Data></Cell>
    <Cell ss:StyleID="s17"><Data ss:Type="Number">3.1050997067722701</Data></Cell>
    <Cell ss:StyleID="s17"><Data ss:Type="Number">5.8363436163384002</Data></Cell>
    <Cell ss:StyleID="s17"><Data ss:Type="Number">6.9579964709790296</Data></Cell>
    <Cell ss:StyleID="s20"><Data ss:Type="Number">2.3538538986622101E-2</Data></Cell>
    <Cell ss:StyleID="s20"><Data ss:Type="Number">9.6550000931865092E-3</Data></Cell>
    <Cell ss:StyleID="s20"><Data ss:Type="Number">0.86251787844236205</Data></Cell>
    <Cell ss:StyleID="s20"><Data ss:Type="Number">4.4804487588696601E-6</Data></Cell>
    <Cell ss:StyleID="s20"><Data ss:Type="Number">2.9551583098493002E-7</Data></Cell>
    <Cell ss:StyleID="s20"><Data ss:Type="Number">0.119355363402361</Data></Cell>
    <Cell ss:StyleID="s20"><Data ss:Type="Number">4.2729396781995698E-6</Data></Cell>
    <Cell ss:StyleID="s20"><Data ss:Type="Number">2.3493761614594702E-6</Data></Cell>
    <Cell ss:StyleID="s16"><Data ss:Type="Number">100</Data></Cell>
    <Cell ss:StyleID="s16"><Data ss:Type="Number">100</Data></Cell>
    <Cell ss:StyleID="s16"><Data ss:Type="Number">100</Data></Cell>
    <Cell ss:StyleID="s16"><Data ss:Type="Number">100</Data></Cell>
    <Cell ss:StyleID="s16"><Data ss:Type="Number">100</Data></Cell>
    <Cell ss:StyleID="s16"><Data ss:Type="Number">100</Data></Cell>
    <Cell ss:StyleID="s16"><Data ss:Type="Number">100</Data></Cell>
    <Cell ss:StyleID="s16"><Data ss:Type="String">TACGTAGGGTGCGAGCGTTAATCGGAATTACTGGGCGTAAAGGGTGTGCAGGCGGCTGAGTAAGACAGATGTGAAATCCCCGGGCTTAACCTGGGAACCGCATATGTGACTGCTTGGCTAGAGTGCGTCAGAGGGAGGTGGAATTCCACGTGTAGCAGTGAAATGCGTAGATATGTGGAAGAACACCGATGGCGAAGGCAGCCTCCTGGGACGCAACTGACGCTCATACACGAAAGCGTGGGGAGCAAACAGG</Data></Cell>
   </Row>
   <Row ss:Height="15.75">
    <Cell ss:StyleID="s16"><Data ss:Type="String">Mice</Data></Cell>
    <Cell ss:StyleID="s16"><Data ss:Type="String">Seq_15</Data></Cell>
    <Cell ss:StyleID="s16"><Data ss:Type="String">k__Bacteria</Data></Cell>
    <Cell ss:StyleID="s16"><Data ss:Type="String">p__Firmicutes</Data></Cell>
    <Cell ss:StyleID="s16"><Data ss:Type="String">c__Clostridia</Data></Cell>
    <Cell ss:StyleID="s16"><Data ss:Type="String">o__Clostridiales</Data></Cell>
    <Cell ss:StyleID="s16"><Data ss:Type="String">f__</Data></Cell>
    <Cell ss:StyleID="s16"><Data ss:Type="String">g__</Data></Cell>
    <Cell ss:StyleID="s16"><Data ss:Type="String">s__</Data></Cell>
    <Cell ss:StyleID="s17"><Data ss:Type="Number">8.6885902509381605</Data></Cell>
    <Cell ss:StyleID="s17"><Data ss:Type="Number">-1.2750491706337399</Data></Cell>
    <Cell ss:StyleID="s17"><Data ss:Type="Number">-6.7221740235554197</Data></Cell>
    <Cell ss:StyleID="s17"><Data ss:Type="Number">14.1357151038598</Data></Cell>
    <Cell ss:StyleID="s17"><Data ss:Type="Number">12.8606659332261</Data></Cell>
    <Cell ss:StyleID="s17"><Data ss:Type="Number">1.9664162273827399</Data></Cell>
    <Cell ss:StyleID="s17"><Data ss:Type="Number">10.079282145034099</Data></Cell>
    <Cell ss:StyleID="s17"><Data ss:Type="Number">7.4135410803044302</Data></Cell>
    <Cell ss:StyleID="s20"><Data ss:Type="Number">3.1027867922820298E-7</Data></Cell>
    <Cell ss:StyleID="s20"><Data ss:Type="Number">0.37580781799768798</Data></Cell>
    <Cell ss:StyleID="s20"><Data ss:Type="Number">3.60196023748641E-6</Data></Cell>
    <Cell ss:StyleID="s20"><Data ss:Type="Number">8.0739787180537797E-14</Data></Cell>
    <Cell ss:StyleID="s20"><Data ss:Type="Number">7.3395667813957E-8</Data></Cell>
    <Cell ss:StyleID="s20"><Data ss:Type="Number">0.34618410413845901</Data></Cell>
    <Cell ss:StyleID="s20"><Data ss:Type="Number">3.6328886803438101E-11</Data></Cell>
    <Cell ss:StyleID="s20"><Data ss:Type="Number">5.7611365947763101E-6</Data></Cell>
    <Cell ss:StyleID="s16"><Data ss:Type="Number">100</Data></Cell>
    <Cell ss:StyleID="s16"><Data ss:Type="Number">100</Data></Cell>
    <Cell ss:StyleID="s16"><Data ss:Type="Number">100</Data></Cell>
    <Cell ss:StyleID="s16"><Data ss:Type="Number">100</Data></Cell>
    <Cell ss:StyleID="s16"><Data ss:Type="Number">67</Data></Cell>
    <Cell ss:StyleID="s16"><Data ss:Type="Number">67</Data></Cell>
    <Cell ss:StyleID="s16"><Data ss:Type="Number">67</Data></Cell>
    <Cell ss:StyleID="s16"><Data ss:Type="String">TACGTAGGGGGCAAGCGTTATCCGGATTTACTGGGTGTAAAGGGGGCGCAGACGGCGATGCAAGCCAGGAGTGAAAGCCCGGGGCCCAACCCCGGGACTGCTCTTGGAACTGCGTGGCTGGAGTGCAGGAGGGGCAGGCGGAATTCCTGGTGTAGCGGTGAAATGCGTAGATATCAGGAGGAACACCGGTGGCGAAGGCGGCCTGCTGGACTGCAACTGACGTTGAGGCCCGAAAGCGTGGGGAGCAAACAGG</Data></Cell>
   </Row>
   <Row ss:Height="15.75">
    <Cell ss:StyleID="s16"><Data ss:Type="String">Mice</Data></Cell>
    <Cell ss:StyleID="s16"><Data ss:Type="String">Seq_434</Data></Cell>
    <Cell ss:StyleID="s16"><Data ss:Type="String">k__Bacteria</Data></Cell>
    <Cell ss:StyleID="s16"><Data ss:Type="String">p__Firmicutes</Data></Cell>
    <Cell ss:StyleID="s16"><Data ss:Type="String">c__Clostridia</Data></Cell>
    <Cell ss:StyleID="s16"><Data ss:Type="String">o__Clostridiales</Data></Cell>
    <Cell ss:StyleID="s16"><Data ss:Type="String">f__</Data></Cell>
    <Cell ss:StyleID="s16"><Data ss:Type="String">g__</Data></Cell>
    <Cell ss:StyleID="s16"><Data ss:Type="String">s__</Data></Cell>
    <Cell ss:StyleID="s17"><Data ss:Type="Number">5.1563351948214997</Data></Cell>
    <Cell ss:StyleID="s17"><Data ss:Type="Number">-0.13296193849795701</Data></Cell>
    <Cell ss:StyleID="s17"><Data ss:Type="Number">0.95600575043578995</Data></Cell>
    <Cell ss:StyleID="s17"><Data ss:Type="Number">4.0673675058877601</Data></Cell>
    <Cell ss:StyleID="s17"><Data ss:Type="Number">3.9344055673898</Data></Cell>
    <Cell ss:StyleID="s17"><Data ss:Type="Number">6.1123409452572899</Data></Cell>
    <Cell ss:StyleID="s17"><Data ss:Type="Number">4.7490253190109302</Data></Cell>
    <Cell ss:StyleID="s17"><Data ss:Type="Number">5.0233732563235503</Data></Cell>
    <Cell ss:StyleID="s20"><Data ss:Type="Number">1.3537130070684199E-2</Data></Cell>
    <Cell ss:StyleID="s20"><Data ss:Type="Number">0.943070165891009</Data></Cell>
    <Cell ss:StyleID="s20"><Data ss:Type="Number">0.54093920660268702</Data></Cell>
    <Cell ss:StyleID="s20"><Data ss:Type="Number">6.3746889187313097E-2</Data></Cell>
    <Cell ss:StyleID="s20"><Data ss:Type="Number">0.204358345409938</Data></Cell>
    <Cell ss:StyleID="s20"><Data ss:Type="Number">1.7861756147670001E-2</Data></Cell>
    <Cell ss:StyleID="s20"><Data ss:Type="Number">8.2133953692798897E-3</Data></Cell>
    <Cell ss:StyleID="s20"><Data ss:Type="Number">1.0916505146589499E-2</Data></Cell>
    <Cell ss:StyleID="s16"><Data ss:Type="Number">100</Data></Cell>
    <Cell ss:StyleID="s16"><Data ss:Type="Number">100</Data></Cell>
    <Cell ss:StyleID="s16"><Data ss:Type="Number">100</Data></Cell>
    <Cell ss:StyleID="s16"><Data ss:Type="Number">100</Data></Cell>
    <Cell ss:StyleID="s16"><Data ss:Type="Number">74</Data></Cell>
    <Cell ss:StyleID="s16"><Data ss:Type="Number">74</Data></Cell>
    <Cell ss:StyleID="s16"><Data ss:Type="Number">74</Data></Cell>
    <Cell ss:StyleID="s16"><Data ss:Type="String">TACGTAGGGGGCAAGCGTTATCCGGATTTACTGGGTGTAAAGGGAGCGCAGACGGCAGGGCAAGTCCGGAGTGAAAGCCCGCGGCCCAACCGCGGGACTGCTCTGGAAACTGTCAGGCTTGAGTGCAGGAGAGGTAAGTGGAATTCCTGGTGTAGCGGTGAAATGCGTAGATATCAGGAGGAACACCAGTGGCGAAGGCGGCTTACTGGACTGTAACTGACGTTGAGGCTCGAAAGCGTGGGGAGCAAACAGG</Data></Cell>
   </Row>
   <Row ss:Height="15.75">
    <Cell ss:StyleID="s16"><Data ss:Type="String">Mice</Data></Cell>
    <Cell ss:StyleID="s16"><Data ss:Type="String">Seq_533</Data></Cell>
    <Cell ss:StyleID="s16"><Data ss:Type="String">k__Bacteria</Data></Cell>
    <Cell ss:StyleID="s16"><Data ss:Type="String">p__Firmicutes</Data></Cell>
    <Cell ss:StyleID="s16"><Data ss:Type="String">c__Clostridia</Data></Cell>
    <Cell ss:StyleID="s16"><Data ss:Type="String">o__Clostridiales</Data></Cell>
    <Cell ss:StyleID="s16"><Data ss:Type="String">f__</Data></Cell>
    <Cell ss:StyleID="s16"><Data ss:Type="String">g__</Data></Cell>
    <Cell ss:StyleID="s16"><Data ss:Type="String">s__</Data></Cell>
    <Cell ss:StyleID="s17"><Data ss:Type="Number">-0.60894199224307299</Data></Cell>
    <Cell ss:StyleID="s17"><Data ss:Type="Number">-1.71261487067437</Data></Cell>
    <Cell ss:StyleID="s17"><Data ss:Type="Number">4.5409806266432904</Data></Cell>
    <Cell ss:StyleID="s17"><Data ss:Type="Number">-6.8625374895607401</Data></Cell>
    <Cell ss:StyleID="s17"><Data ss:Type="Number">-8.5751523602351103</Data></Cell>
    <Cell ss:StyleID="s17"><Data ss:Type="Number">3.9320386344002198</Data></Cell>
    <Cell ss:StyleID="s17"><Data ss:Type="Number">-3.2643454482404199</Data></Cell>
    <Cell ss:StyleID="s17"><Data ss:Type="Number">-2.3215568629174501</Data></Cell>
    <Cell ss:StyleID="s20"><Data ss:Type="Number">0.75847836011786696</Data></Cell>
    <Cell ss:StyleID="s20"><Data ss:Type="Number">0.38206557104628502</Data></Cell>
    <Cell ss:StyleID="s20"><Data ss:Type="Number">2.45433713655876E-3</Data></Cell>
    <Cell ss:StyleID="s20"><Data ss:Type="Number">6.1174018758666896E-5</Data></Cell>
    <Cell ss:StyleID="s20"><Data ss:Type="Number">2.4619819331907901E-3</Data></Cell>
    <Cell ss:StyleID="s20"><Data ss:Type="Number">0.13211131005308799</Data></Cell>
    <Cell ss:StyleID="s20"><Data ss:Type="Number">1.6927029202674498E-2</Data></Cell>
    <Cell ss:StyleID="s20"><Data ss:Type="Number">0.13716167340535701</Data></Cell>
    <Cell ss:StyleID="s16"><Data ss:Type="Number">100</Data></Cell>
    <Cell ss:StyleID="s16"><Data ss:Type="Number">97</Data></Cell>
    <Cell ss:StyleID="s16"><Data ss:Type="Number">96</Data></Cell>
    <Cell ss:StyleID="s16"><Data ss:Type="Number">96</Data></Cell>
    <Cell ss:StyleID="s16"><Data ss:Type="Number">40</Data></Cell>
    <Cell ss:StyleID="s16"><Data ss:Type="Number">40</Data></Cell>
    <Cell ss:StyleID="s16"><Data ss:Type="Number">40</Data></Cell>
    <Cell ss:StyleID="s16"><Data ss:Type="String">TACGTAGGGGGCAAGCGTTATCCGGAATTACTGGGTGTAAAGGGAGAGTAGGCGGCAAGGTAAGCGATATGTGAAAGCCTTAGGCTTAACCTGAGGATTGCATAACGAACTATCTAGCTAGAGTACAGGAGAGGAAAGCGGAATTCCTAGTGTAGCGGTGAAATGCGTAGATATTAGGAAGAACACCAGTGGCGAAGGCGGCTTTCTGGACTGAAACTGACGCTGAGGCTCGAAAGCGTGGGGAGCGAACAGG</Data></Cell>
   </Row>
   <Row ss:Height="15.75">
    <Cell ss:StyleID="s16"><Data ss:Type="String">Mice</Data></Cell>
    <Cell ss:StyleID="s16"><Data ss:Type="String">Seq_444</Data></Cell>
    <Cell ss:StyleID="s16"><Data ss:Type="String">k__Bacteria</Data></Cell>
    <Cell ss:StyleID="s16"><Data ss:Type="String">p__Firmicutes</Data></Cell>
    <Cell ss:StyleID="s16"><Data ss:Type="String">c__Clostridia</Data></Cell>
    <Cell ss:StyleID="s16"><Data ss:Type="String">o__Clostridiales</Data></Cell>
    <Cell ss:StyleID="s16"><Data ss:Type="String">f__Lachnospiraceae</Data></Cell>
    <Cell ss:StyleID="s16"><Data ss:Type="String">g__</Data></Cell>
    <Cell ss:StyleID="s16"><Data ss:Type="String">s__</Data></Cell>
    <Cell ss:StyleID="s17"><Data ss:Type="Number">5.6775955561363496</Data></Cell>
    <Cell ss:StyleID="s17"><Data ss:Type="Number">0.41978398153076102</Data></Cell>
    <Cell ss:StyleID="s17"><Data ss:Type="Number">-0.99981555077686401</Data></Cell>
    <Cell ss:StyleID="s17"><Data ss:Type="Number">7.0971950884439696</Data></Cell>
    <Cell ss:StyleID="s17"><Data ss:Type="Number">7.5169790699747399</Data></Cell>
    <Cell ss:StyleID="s17"><Data ss:Type="Number">4.6777800053594802</Data></Cell>
    <Cell ss:StyleID="s17"><Data ss:Type="Number">6.2907233940824803</Data></Cell>
    <Cell ss:StyleID="s17"><Data ss:Type="Number">6.09737953766711</Data></Cell>
    <Cell ss:StyleID="s20"><Data ss:Type="Number">5.6085052690551798E-3</Data></Cell>
    <Cell ss:StyleID="s20"><Data ss:Type="Number">0.82718366287484602</Data></Cell>
    <Cell ss:StyleID="s20"><Data ss:Type="Number">0.59772095592207997</Data></Cell>
    <Cell ss:StyleID="s20"><Data ss:Type="Number">6.8521744598334304E-4</Data></Cell>
    <Cell ss:StyleID="s20"><Data ss:Type="Number">9.2214023392950401E-3</Data></Cell>
    <Cell ss:StyleID="s20"><Data ss:Type="Number">9.3633816638586997E-2</Data></Cell>
    <Cell ss:StyleID="s20"><Data ss:Type="Number">1.5201835893294301E-4</Data></Cell>
    <Cell ss:StyleID="s20"><Data ss:Type="Number">1.3425125137754E-3</Data></Cell>
    <Cell ss:StyleID="s16"><Data ss:Type="Number">100</Data></Cell>
    <Cell ss:StyleID="s16"><Data ss:Type="Number">100</Data></Cell>
    <Cell ss:StyleID="s16"><Data ss:Type="Number">100</Data></Cell>
    <Cell ss:StyleID="s16"><Data ss:Type="Number">100</Data></Cell>
    <Cell ss:StyleID="s16"><Data ss:Type="Number">92</Data></Cell>
    <Cell ss:StyleID="s16"><Data ss:Type="Number">92</Data></Cell>
    <Cell ss:StyleID="s16"><Data ss:Type="Number">92</Data></Cell>
    <Cell ss:StyleID="s16"><Data ss:Type="String">TACGTATGGGGCAAGCGTTATCCGGATTTACTGGGTGTAAAGGGAGCGTAGGCGGCTTAGCAAGCCTGATGTGAAATACCGGGGCCCAACCCCGGGGCTGCATTGGGAACTGTTAGGCTGGAGTGCCGGAGAGGCAGGCGGAATTCCTAGTGTAGCGGTGAAATGCGTAGATATTAGGAGGAACACCAGTGGCGAAGGCGGCCTGCTGGACGGTGACTGACGCTGAGGCTCGAAAGCGTGGGGAGCAAACAGG</Data></Cell>
   </Row>
   <Row ss:Height="15.75">
    <Cell ss:StyleID="s16"><Data ss:Type="String">Mice</Data></Cell>
    <Cell ss:StyleID="s16"><Data ss:Type="String">Seq_314</Data></Cell>
    <Cell ss:StyleID="s16"><Data ss:Type="String">k__Bacteria</Data></Cell>
    <Cell ss:StyleID="s16"><Data ss:Type="String">p__Firmicutes</Data></Cell>
    <Cell ss:StyleID="s16"><Data ss:Type="String">c__Clostridia</Data></Cell>
    <Cell ss:StyleID="s16"><Data ss:Type="String">o__Clostridiales</Data></Cell>
    <Cell ss:StyleID="s16"><Data ss:Type="String">f__Lachnospiraceae</Data></Cell>
    <Cell ss:StyleID="s16"><Data ss:Type="String">g__</Data></Cell>
    <Cell ss:StyleID="s16"><Data ss:Type="String">s__</Data></Cell>
    <Cell ss:StyleID="s17"><Data ss:Type="Number">4.8736302136716301</Data></Cell>
    <Cell ss:StyleID="s17"><Data ss:Type="Number">0.46443388635868998</Data></Cell>
    <Cell ss:StyleID="s17"><Data ss:Type="Number">1.3101556818250699</Data></Cell>
    <Cell ss:StyleID="s17"><Data ss:Type="Number">4.02790841820525</Data></Cell>
    <Cell ss:StyleID="s17"><Data ss:Type="Number">4.4923423045639401</Data></Cell>
    <Cell ss:StyleID="s17"><Data ss:Type="Number">6.18378589549671</Data></Cell>
    <Cell ss:StyleID="s17"><Data ss:Type="Number">4.7465342439690703</Data></Cell>
    <Cell ss:StyleID="s17"><Data ss:Type="Number">5.3380641000303202</Data></Cell>
    <Cell ss:StyleID="s20"><Data ss:Type="Number">2.0152473457334799E-2</Data></Cell>
    <Cell ss:StyleID="s20"><Data ss:Type="Number">0.80404971286340299</Data></Cell>
    <Cell ss:StyleID="s20"><Data ss:Type="Number">0.40666444266680701</Data></Cell>
    <Cell ss:StyleID="s20"><Data ss:Type="Number">6.8519324826988096E-2</Data></Cell>
    <Cell ss:StyleID="s20"><Data ss:Type="Number">0.15007737910347799</Data></Cell>
    <Cell ss:StyleID="s20"><Data ss:Type="Number">1.72300667663664E-2</Data></Cell>
    <Cell ss:StyleID="s20"><Data ss:Type="Number">8.6163057029040504E-3</Data></Cell>
    <Cell ss:StyleID="s20"><Data ss:Type="Number">7.1512675243531696E-3</Data></Cell>
    <Cell ss:StyleID="s16"><Data ss:Type="Number">100</Data></Cell>
    <Cell ss:StyleID="s16"><Data ss:Type="Number">100</Data></Cell>
    <Cell ss:StyleID="s16"><Data ss:Type="Number">100</Data></Cell>
    <Cell ss:StyleID="s16"><Data ss:Type="Number">100</Data></Cell>
    <Cell ss:StyleID="s16"><Data ss:Type="Number">100</Data></Cell>
    <Cell ss:StyleID="s16"><Data ss:Type="Number">78</Data></Cell>
    <Cell ss:StyleID="s16"><Data ss:Type="Number">78</Data></Cell>
    <Cell ss:StyleID="s16"><Data ss:Type="String">TACGTAGGGGGCAAGCGTTATCCGGATTTACTGGGTGTAAAGGGAGCGTAGACGGCAGAGCAAGTCTGAAGTGAAAGCCCGCGGCCCAACTGCGGGACTGCTTTGGAAACTGCCCGGCTAGAGTGCTGGAGAGGTAAGCGGAATTCCTAGTGTAGCGGTGAAATGCGTAGATATTAGGAGGAACACCAGTGGCGAAGGCGGCTTACTGGACAGTAACTGACGTTGAGGCTCGAAAGCGTGGGGAGCAAACAGG</Data></Cell>
   </Row>
   <Row ss:Height="15.75">
    <Cell ss:StyleID="s16"><Data ss:Type="String">Mice</Data></Cell>
    <Cell ss:StyleID="s16"><Data ss:Type="String">Seq_41</Data></Cell>
    <Cell ss:StyleID="s16"><Data ss:Type="String">k__Bacteria</Data></Cell>
    <Cell ss:StyleID="s16"><Data ss:Type="String">p__Firmicutes</Data></Cell>
    <Cell ss:StyleID="s16"><Data ss:Type="String">c__Clostridia</Data></Cell>
    <Cell ss:StyleID="s16"><Data ss:Type="String">o__Clostridiales</Data></Cell>
    <Cell ss:StyleID="s16"><Data ss:Type="String">f__Lachnospiraceae</Data></Cell>
    <Cell ss:StyleID="s16"><Data ss:Type="String">g__</Data></Cell>
    <Cell ss:StyleID="s16"><Data ss:Type="String">s__</Data></Cell>
    <Cell ss:StyleID="s17"><Data ss:Type="Number">5.1319659537346203</Data></Cell>
    <Cell ss:StyleID="s17"><Data ss:Type="Number">-3.3599807114709002</Data></Cell>
    <Cell ss:StyleID="s17"><Data ss:Type="Number">-2.8052828677191499</Data></Cell>
    <Cell ss:StyleID="s17"><Data ss:Type="Number">4.5772681099828603</Data></Cell>
    <Cell ss:StyleID="s17"><Data ss:Type="Number">1.2172873985119601</Data></Cell>
    <Cell ss:StyleID="s17"><Data ss:Type="Number">2.3266830860154699</Data></Cell>
    <Cell ss:StyleID="s17"><Data ss:Type="Number">3.8270731019937299</Data></Cell>
    <Cell ss:StyleID="s17"><Data ss:Type="Number">1.7719852422637199</Data></Cell>
    <Cell ss:StyleID="s20"><Data ss:Type="Number">1.77834521353788E-2</Data></Cell>
    <Cell ss:StyleID="s20"><Data ss:Type="Number">8.5605192370548505E-2</Data></Cell>
    <Cell ss:StyleID="s20"><Data ss:Type="Number">0.159505968819559</Data></Cell>
    <Cell ss:StyleID="s20"><Data ss:Type="Number">4.3724872761110499E-2</Data></Cell>
    <Cell ss:StyleID="s20"><Data ss:Type="Number">0.68776962302061295</Data></Cell>
    <Cell ss:StyleID="s20"><Data ss:Type="Number">0.42652412451433203</Data></Cell>
    <Cell ss:StyleID="s20"><Data ss:Type="Number">3.4799037902571502E-2</Data></Cell>
    <Cell ss:StyleID="s20"><Data ss:Type="Number">0.38630674954130201</Data></Cell>
    <Cell ss:StyleID="s16"><Data ss:Type="Number">100</Data></Cell>
    <Cell ss:StyleID="s16"><Data ss:Type="Number">100</Data></Cell>
    <Cell ss:StyleID="s16"><Data ss:Type="Number">99</Data></Cell>
    <Cell ss:StyleID="s16"><Data ss:Type="Number">99</Data></Cell>
    <Cell ss:StyleID="s16"><Data ss:Type="Number">59</Data></Cell>
    <Cell ss:StyleID="s16"><Data ss:Type="Number">49</Data></Cell>
    <Cell ss:StyleID="s16"><Data ss:Type="Number">49</Data></Cell>
    <Cell ss:StyleID="s16"><Data ss:Type="String">TACGTAGGGGGCAAGCGTTATCCGGATTTACTGGGTGTAAAGGGAGCGTAGACGGCCAGACAAGTCTGAAGTGAAAATCCAGCGCTTAACGTTGGAAGTGCTTTGGAAACTGCCGGGCTAGAGTGCAGGAGGGGCAGGCGGAATTCCTAGTGTAGCGGTGAAATGCGTAGATATTAGGAGGAACACCAGTGGCGAAGGCGGCCTGCTGGACTGCAACTGACGTTGAGGCTCGAAGGCGTGGGGAGCAAACAGG</Data></Cell>
   </Row>
   <Row ss:Height="15.75">
    <Cell ss:StyleID="s16"><Data ss:Type="String">Mice</Data></Cell>
    <Cell ss:StyleID="s16"><Data ss:Type="String">Seq_450</Data></Cell>
    <Cell ss:StyleID="s16"><Data ss:Type="String">k__Bacteria</Data></Cell>
    <Cell ss:StyleID="s16"><Data ss:Type="String">p__Firmicutes</Data></Cell>
    <Cell ss:StyleID="s16"><Data ss:Type="String">c__Clostridia</Data></Cell>
    <Cell ss:StyleID="s16"><Data ss:Type="String">o__Clostridiales</Data></Cell>
    <Cell ss:StyleID="s16"><Data ss:Type="String">f__Lachnospiraceae</Data></Cell>
    <Cell ss:StyleID="s16"><Data ss:Type="String">g__[Ruminococcus]</Data></Cell>
    <Cell ss:StyleID="s16"><Data ss:Type="String">s__gnavus</Data></Cell>
    <Cell ss:StyleID="s17"><Data ss:Type="Number">-1.7890525531147501</Data></Cell>
    <Cell ss:StyleID="s17"><Data ss:Type="Number">-0.30172828530460499</Data></Cell>
    <Cell ss:StyleID="s17"><Data ss:Type="Number">5.0834950668803103</Data></Cell>
    <Cell ss:StyleID="s17"><Data ss:Type="Number">-7.1742759052996599</Data></Cell>
    <Cell ss:StyleID="s17"><Data ss:Type="Number">-7.4760041906042698</Data></Cell>
    <Cell ss:StyleID="s17"><Data ss:Type="Number">3.29444251376556</Data></Cell>
    <Cell ss:StyleID="s17"><Data ss:Type="Number">-3.6847030989445901</Data></Cell>
    <Cell ss:StyleID="s17"><Data ss:Type="Number">-2.0907808384193598</Data></Cell>
    <Cell ss:StyleID="s20"><Data ss:Type="Number">0.38890047840122199</Data></Cell>
    <Cell ss:StyleID="s20"><Data ss:Type="Number">0.87483714010531699</Data></Cell>
    <Cell ss:StyleID="s20"><Data ss:Type="Number">1.12014209881978E-2</Data></Cell>
    <Cell ss:StyleID="s20"><Data ss:Type="Number">1.1656752681732301E-3</Data></Cell>
    <Cell ss:StyleID="s20"><Data ss:Type="Number">1.1027413956001699E-2</Data></Cell>
    <Cell ss:StyleID="s20"><Data ss:Type="Number">0.25010855607521099</Data></Cell>
    <Cell ss:StyleID="s20"><Data ss:Type="Number">3.4573585161249303E-2</Data></Cell>
    <Cell ss:StyleID="s20"><Data ss:Type="Number">0.294244737010253</Data></Cell>
    <Cell ss:StyleID="s16"><Data ss:Type="Number">100</Data></Cell>
    <Cell ss:StyleID="s16"><Data ss:Type="Number">100</Data></Cell>
    <Cell ss:StyleID="s16"><Data ss:Type="Number">100</Data></Cell>
    <Cell ss:StyleID="s16"><Data ss:Type="Number">100</Data></Cell>
    <Cell ss:StyleID="s16"><Data ss:Type="Number">100</Data></Cell>
    <Cell ss:StyleID="s16"><Data ss:Type="Number">100</Data></Cell>
    <Cell ss:StyleID="s16"><Data ss:Type="Number">100</Data></Cell>
    <Cell ss:StyleID="s16"><Data ss:Type="String">TACGTAGGGGGCAAGCGTTATCCGGATTTACTGGGTGTAAAGGGAGCGTAGACGGCTGTGCAAGCCAGATGTGAAAGCCCGGGGCTCAACCCCGGGACTGCATTTGGAACTGCGTGGCTTGAGTGTCGGAGAGGCAGGCGGAATTCCTAGTGTAGCGGTGAAATGCGTAGATATTAGGAGGAACACCAGTGGCGAAGGCGGCCTGCTGGACGATGACTGACGTTGAGGCTCGAAAGCGTGGGGAGCAAACAGG</Data></Cell>
   </Row>
   <Row ss:Height="15.75">
    <Cell ss:StyleID="s16"><Data ss:Type="String">Mice</Data></Cell>
    <Cell ss:StyleID="s16"><Data ss:Type="String">Seq_77</Data></Cell>
    <Cell ss:StyleID="s16"><Data ss:Type="String">k__Bacteria</Data></Cell>
    <Cell ss:StyleID="s16"><Data ss:Type="String">p__Firmicutes</Data></Cell>
    <Cell ss:StyleID="s16"><Data ss:Type="String">c__Clostridia</Data></Cell>
    <Cell ss:StyleID="s16"><Data ss:Type="String">o__Clostridiales</Data></Cell>
    <Cell ss:StyleID="s16"><Data ss:Type="String">f__Lachnospiraceae</Data></Cell>
    <Cell ss:StyleID="s16"><Data ss:Type="String">g__Defluviitalea</Data></Cell>
    <Cell ss:StyleID="s16"><Data ss:Type="String">s__saccharophila</Data></Cell>
    <Cell ss:StyleID="s17"><Data ss:Type="Number">0.26452833988357399</Data></Cell>
    <Cell ss:StyleID="s17"><Data ss:Type="Number">-9.3230193228733107</Data></Cell>
    <Cell ss:StyleID="s17"><Data ss:Type="Number">-1.1742804071628801</Data></Cell>
    <Cell ss:StyleID="s17"><Data ss:Type="Number">-7.8842105758268497</Data></Cell>
    <Cell ss:StyleID="s17"><Data ss:Type="Number">-17.207229898700199</Data></Cell>
    <Cell ss:StyleID="s17"><Data ss:Type="Number">-0.90975206727931102</Data></Cell>
    <Cell ss:StyleID="s17"><Data ss:Type="Number">-5.5593910729776699</Data></Cell>
    <Cell ss:StyleID="s17"><Data ss:Type="Number">-9.0584909829897402</Data></Cell>
    <Cell ss:StyleID="s20"><Data ss:Type="Number">0.92002923779291301</Data></Cell>
    <Cell ss:StyleID="s20"><Data ss:Type="Number">4.1268248141877902E-4</Data></Cell>
    <Cell ss:StyleID="s20"><Data ss:Type="Number">0.56178147818584701</Data></Cell>
    <Cell ss:StyleID="s20"><Data ss:Type="Number">6.1083177719582901E-4</Data></Cell>
    <Cell ss:StyleID="s20"><Data ss:Type="Number">4.36207225653058E-6</Data></Cell>
    <Cell ss:StyleID="s20"><Data ss:Type="Number">0.78930815304870605</Data></Cell>
    <Cell ss:StyleID="s20"><Data ss:Type="Number">2.7827909500099902E-3</Data></Cell>
    <Cell ss:StyleID="s20"><Data ss:Type="Number">2.2439277841296899E-5</Data></Cell>
    <Cell ss:StyleID="s16"><Data ss:Type="Number">100</Data></Cell>
    <Cell ss:StyleID="s16"><Data ss:Type="Number">86</Data></Cell>
    <Cell ss:StyleID="s16"><Data ss:Type="Number">84</Data></Cell>
    <Cell ss:StyleID="s16"><Data ss:Type="Number">84</Data></Cell>
    <Cell ss:StyleID="s16"><Data ss:Type="Number">49</Data></Cell>
    <Cell ss:StyleID="s16"><Data ss:Type="Number">34</Data></Cell>
    <Cell ss:StyleID="s16"><Data ss:Type="Number">34</Data></Cell>
    <Cell ss:StyleID="s16"><Data ss:Type="String">TACGTAGGGGGCAAGCGTTATCCGGAATTACTGGGTGTAAAGGGTGCGTAGGCGGCACGCCAAGTCAGTTGTGAAACCCGTAGGCTCAACCTACGGCTTGCAATTGAAACTGGCGAGCTAGAGTACAGGAGAGGAAAGCGGAATTCCTAGTGTAGCGGTGAAATGCGTAGATATTAGGAAGAACACCGGTGGCGAAGGCGGCTTTCTGGACTGAAACTGACGCTGAGGCACGAAAGCGTGGGGAGCAAACAGG</Data></Cell>
   </Row>
   <Row ss:Height="15.75">
    <Cell ss:StyleID="s16"><Data ss:Type="String">Mice</Data></Cell>
    <Cell ss:StyleID="s16"><Data ss:Type="String">Seq_31</Data></Cell>
    <Cell ss:StyleID="s16"><Data ss:Type="String">k__Bacteria</Data></Cell>
    <Cell ss:StyleID="s16"><Data ss:Type="String">p__Firmicutes</Data></Cell>
    <Cell ss:StyleID="s16"><Data ss:Type="String">c__Clostridia</Data></Cell>
    <Cell ss:StyleID="s16"><Data ss:Type="String">o__Clostridiales</Data></Cell>
    <Cell ss:StyleID="s16"><Data ss:Type="String">f__Peptococcaceae</Data></Cell>
    <Cell ss:StyleID="s16"><Data ss:Type="String">g__rc4-4</Data></Cell>
    <Cell ss:StyleID="s16"><Data ss:Type="String">s__</Data></Cell>
    <Cell ss:StyleID="s17"><Data ss:Type="Number">6.5552778612082401</Data></Cell>
    <Cell ss:StyleID="s17"><Data ss:Type="Number">1.4413415920722199</Data></Cell>
    <Cell ss:StyleID="s17"><Data ss:Type="Number">2.90360706064381</Data></Cell>
    <Cell ss:StyleID="s17"><Data ss:Type="Number">5.0930123926366502</Data></Cell>
    <Cell ss:StyleID="s17"><Data ss:Type="Number">6.5343539847088703</Data></Cell>
    <Cell ss:StyleID="s17"><Data ss:Type="Number">9.4588849218520501</Data></Cell>
    <Cell ss:StyleID="s17"><Data ss:Type="Number">6.5483032357084499</Data></Cell>
    <Cell ss:StyleID="s17"><Data ss:Type="Number">7.9966194532804602</Data></Cell>
    <Cell ss:StyleID="s20"><Data ss:Type="Number">5.9350267820414597E-3</Data></Cell>
    <Cell ss:StyleID="s20"><Data ss:Type="Number">0.48308061268308899</Data></Cell>
    <Cell ss:StyleID="s20"><Data ss:Type="Number">0.14225331017206799</Data></Cell>
    <Cell ss:StyleID="s20"><Data ss:Type="Number">4.0634623546219197E-2</Data></Cell>
    <Cell ss:StyleID="s20"><Data ss:Type="Number">5.18630631120909E-2</Data></Cell>
    <Cell ss:StyleID="s20"><Data ss:Type="Number">2.3322314508474099E-3</Data></Cell>
    <Cell ss:StyleID="s20"><Data ss:Type="Number">1.4711189424459899E-3</Data></Cell>
    <Cell ss:StyleID="s20"><Data ss:Type="Number">5.0934194210691002E-4</Data></Cell>
    <Cell ss:StyleID="s16"><Data ss:Type="Number">100</Data></Cell>
    <Cell ss:StyleID="s16"><Data ss:Type="Number">100</Data></Cell>
    <Cell ss:StyleID="s16"><Data ss:Type="Number">100</Data></Cell>
    <Cell ss:StyleID="s16"><Data ss:Type="Number">100</Data></Cell>
    <Cell ss:StyleID="s16"><Data ss:Type="Number">100</Data></Cell>
    <Cell ss:StyleID="s16"><Data ss:Type="Number">100</Data></Cell>
    <Cell ss:StyleID="s16"><Data ss:Type="Number">100</Data></Cell>
    <Cell ss:StyleID="s16"><Data ss:Type="String">TACGTAGGGGGCGAGCGTTGTCCGGAATCACTGGGCGTAAAGGGCGCGTAGGCGGTTTAATAAGTCAGTGGTGAAAACTTGGGGCTCAACCCCGAGCCTGCCACTGATACTGTTAGACTTGAGTATGGAAGAGGAGAATGGAATTCCTAGTGTAGCGGTGAAATGCGTAGATATTAGGAGGAACACCAGTGGCGAAGGCGATTCTCTGGGCCAAGACTGACGCTGAGGCGCGAAAGCGTGGGGAGCAAACAGG</Data></Cell>
   </Row>
   <Row ss:Height="15.75">
    <Cell ss:StyleID="s16"><Data ss:Type="String">Mice</Data></Cell>
    <Cell ss:StyleID="s16"><Data ss:Type="String">Seq_259</Data></Cell>
    <Cell ss:StyleID="s16"><Data ss:Type="String">k__Bacteria</Data></Cell>
    <Cell ss:StyleID="s16"><Data ss:Type="String">p__Firmicutes</Data></Cell>
    <Cell ss:StyleID="s16"><Data ss:Type="String">c__Clostridia</Data></Cell>
    <Cell ss:StyleID="s16"><Data ss:Type="String">o__Clostridiales</Data></Cell>
    <Cell ss:StyleID="s16"><Data ss:Type="String">f__Ruminococcaceae</Data></Cell>
    <Cell ss:StyleID="s16"><Data ss:Type="String">g__Oscillospira</Data></Cell>
    <Cell ss:StyleID="s16"><Data ss:Type="String">s__</Data></Cell>
    <Cell ss:StyleID="s17"><Data ss:Type="Number">-7.3121145827322698</Data></Cell>
    <Cell ss:StyleID="s17"><Data ss:Type="Number">3.7120547096794101</Data></Cell>
    <Cell ss:StyleID="s17"><Data ss:Type="Number">0.42517061790025101</Data></Cell>
    <Cell ss:StyleID="s17"><Data ss:Type="Number">-4.0252304909531196</Data></Cell>
    <Cell ss:StyleID="s17"><Data ss:Type="Number">-0.31317578127371198</Data></Cell>
    <Cell ss:StyleID="s17"><Data ss:Type="Number">-6.8869439648320201</Data></Cell>
    <Cell ss:StyleID="s17"><Data ss:Type="Number">-4.9791349822460802</Data></Cell>
    <Cell ss:StyleID="s17"><Data ss:Type="Number">-3.6000598730528699</Data></Cell>
    <Cell ss:StyleID="s20"><Data ss:Type="Number">0.16407262502985601</Data></Cell>
    <Cell ss:StyleID="s20"><Data ss:Type="Number">0.46791540085794697</Data></Cell>
    <Cell ss:StyleID="s20"><Data ss:Type="Number">0.86462230792988504</Data></Cell>
    <Cell ss:StyleID="s20"><Data ss:Type="Number">9.6560524366118297E-2</Data></Cell>
    <Cell ss:StyleID="s20"><Data ss:Type="Number">0.95818126808992499</Data></Cell>
    <Cell ss:StyleID="s20"><Data ss:Type="Number">0.271932322692296</Data></Cell>
    <Cell ss:StyleID="s20"><Data ss:Type="Number">4.0762589052578603E-2</Data></Cell>
    <Cell ss:StyleID="s20"><Data ss:Type="Number">0.130889091800373</Data></Cell>
    <Cell ss:StyleID="s16"><Data ss:Type="Number">100</Data></Cell>
    <Cell ss:StyleID="s16"><Data ss:Type="Number">100</Data></Cell>
    <Cell ss:StyleID="s16"><Data ss:Type="Number">100</Data></Cell>
    <Cell ss:StyleID="s16"><Data ss:Type="Number">100</Data></Cell>
    <Cell ss:StyleID="s16"><Data ss:Type="Number">100</Data></Cell>
    <Cell ss:StyleID="s16"><Data ss:Type="Number">100</Data></Cell>
    <Cell ss:StyleID="s16"><Data ss:Type="Number">100</Data></Cell>
    <Cell ss:StyleID="s16"><Data ss:Type="String">TACGTAGGTGGCAAGCGTTATCCGGATTTATTGGGTGTAAAGGGCGTGTAGGCGGGAATGCAAGTCAGATGTGAAAACTATGGGCTCAACCCATAGCCTGCATTTGAAACTGTATTTCTTGAGTGCTGGAGAGGCAATCGGAATTCCGTGTGTAGCGGTGAAATGCGTAGATATACGGAGGAACACCAGTGGCGAAGGCGGATTGCTGGACAGTAACTGACGCTGAGGCGCGAAAGCGTGGGGAGCAAACAGG</Data></Cell>
   </Row>
   <Row ss:Height="15.75">
    <Cell ss:StyleID="s16"><Data ss:Type="String">Mice</Data></Cell>
    <Cell ss:StyleID="s16"><Data ss:Type="String">Seq_261</Data></Cell>
    <Cell ss:StyleID="s16"><Data ss:Type="String">k__Bacteria</Data></Cell>
    <Cell ss:StyleID="s16"><Data ss:Type="String">p__Firmicutes</Data></Cell>
    <Cell ss:StyleID="s16"><Data ss:Type="String">c__Clostridia</Data></Cell>
    <Cell ss:StyleID="s16"><Data ss:Type="String">o__Clostridiales</Data></Cell>
    <Cell ss:StyleID="s16"><Data ss:Type="String">f__Ruminococcaceae</Data></Cell>
    <Cell ss:StyleID="s16"><Data ss:Type="String">g__Ruminococcus</Data></Cell>
    <Cell ss:StyleID="s16"><Data ss:Type="String">s__</Data></Cell>
    <Cell ss:StyleID="s17"><Data ss:Type="Number">6.4274632725574596</Data></Cell>
    <Cell ss:StyleID="s17"><Data ss:Type="Number">-0.79852306479160495</Data></Cell>
    <Cell ss:StyleID="s17"><Data ss:Type="Number">-0.98547582952310697</Data></Cell>
    <Cell ss:StyleID="s17"><Data ss:Type="Number">6.6144160372889704</Data></Cell>
    <Cell ss:StyleID="s17"><Data ss:Type="Number">5.8158929724973598</Data></Cell>
    <Cell ss:StyleID="s17"><Data ss:Type="Number">5.4419874430343604</Data></Cell>
    <Cell ss:StyleID="s17"><Data ss:Type="Number">6.2236065058707597</Data></Cell>
    <Cell ss:StyleID="s17"><Data ss:Type="Number">5.6289402077658597</Data></Cell>
    <Cell ss:StyleID="s20"><Data ss:Type="Number">2.0586050220194399E-3</Data></Cell>
    <Cell ss:StyleID="s20"><Data ss:Type="Number">0.66997412653763999</Data></Cell>
    <Cell ss:StyleID="s20"><Data ss:Type="Number">0.53745703782794496</Data></Cell>
    <Cell ss:StyleID="s20"><Data ss:Type="Number">2.3707331299186499E-3</Data></Cell>
    <Cell ss:StyleID="s20"><Data ss:Type="Number">5.8320186492667903E-2</Data></Cell>
    <Cell ss:StyleID="s20"><Data ss:Type="Number">3.6220598090174499E-2</Data></Cell>
    <Cell ss:StyleID="s20"><Data ss:Type="Number">4.4868832746349099E-4</Data></Cell>
    <Cell ss:StyleID="s20"><Data ss:Type="Number">3.8839980456503798E-3</Data></Cell>
    <Cell ss:StyleID="s16"><Data ss:Type="Number">100</Data></Cell>
    <Cell ss:StyleID="s16"><Data ss:Type="Number">100</Data></Cell>
    <Cell ss:StyleID="s16"><Data ss:Type="Number">100</Data></Cell>
    <Cell ss:StyleID="s16"><Data ss:Type="Number">100</Data></Cell>
    <Cell ss:StyleID="s16"><Data ss:Type="Number">100</Data></Cell>
    <Cell ss:StyleID="s16"><Data ss:Type="Number">95</Data></Cell>
    <Cell ss:StyleID="s16"><Data ss:Type="Number">95</Data></Cell>
    <Cell ss:StyleID="s16"><Data ss:Type="String">TACGTAGGGAGCAAGCGTTGTCCGGAATTACTGGGTGTAAAGGGAGCGTAGGCGGGGATGCAAGTTGGGTGTCAAAACTACCGGCTCAACCGATAGTCGCACTCAAAACTGCAGCTCTTGAGTGAAGTAGAGGCAGGCGGAATTCCTAGTGTAGCGGTGAAATGCGTAGATATTAGGAGGAACACCAGTGGCGAAGGCGGCCTGCTGGGCTTTTACTGACGCTGAGGCTCGAAAGTGTGGGGAGCAAACAGG</Data></Cell>
   </Row>
   <Row ss:Height="15.75">
    <Cell ss:StyleID="s16"><Data ss:Type="String">Mice</Data></Cell>
    <Cell ss:StyleID="s16"><Data ss:Type="String">Seq_248</Data></Cell>
    <Cell ss:StyleID="s16"><Data ss:Type="String">k__Bacteria</Data></Cell>
    <Cell ss:StyleID="s16"><Data ss:Type="String">p__Firmicutes</Data></Cell>
    <Cell ss:StyleID="s16"><Data ss:Type="String">c__Bacilli</Data></Cell>
    <Cell ss:StyleID="s16"><Data ss:Type="String">o__Lactobacillales</Data></Cell>
    <Cell ss:StyleID="s16"><Data ss:Type="String">f__Lactobacillaceae</Data></Cell>
    <Cell ss:StyleID="s16"><Data ss:Type="String">g__Lactobacillus</Data></Cell>
    <Cell ss:StyleID="s16"><Data ss:Type="String">s__ruminis</Data></Cell>
    <Cell ss:StyleID="s17"><Data ss:Type="Number">7.0012549318906396</Data></Cell>
    <Cell ss:StyleID="s17"><Data ss:Type="Number">-0.80724946217901605</Data></Cell>
    <Cell ss:StyleID="s17"><Data ss:Type="Number">-1.9065122004033399</Data></Cell>
    <Cell ss:StyleID="s17"><Data ss:Type="Number">8.1005176701149697</Data></Cell>
    <Cell ss:StyleID="s17"><Data ss:Type="Number">7.2932682079359497</Data></Cell>
    <Cell ss:StyleID="s17"><Data ss:Type="Number">5.0947427314872904</Data></Cell>
    <Cell ss:StyleID="s17"><Data ss:Type="Number">7.0985926905724099</Data></Cell>
    <Cell ss:StyleID="s17"><Data ss:Type="Number">6.1940054697116196</Data></Cell>
    <Cell ss:StyleID="s20"><Data ss:Type="Number">7.0323177600885195E-5</Data></Cell>
    <Cell ss:StyleID="s20"><Data ss:Type="Number">0.61874728970654602</Data></Cell>
    <Cell ss:StyleID="s20"><Data ss:Type="Number">0.191616745769011</Data></Cell>
    <Cell ss:StyleID="s20"><Data ss:Type="Number">6.3516883519513496E-6</Data></Cell>
    <Cell ss:StyleID="s20"><Data ss:Type="Number">4.0774117275551103E-3</Data></Cell>
    <Cell ss:StyleID="s20"><Data ss:Type="Number">2.5631709613299199E-2</Data></Cell>
    <Cell ss:StyleID="s20"><Data ss:Type="Number">9.0436014247561696E-7</Data></Cell>
    <Cell ss:StyleID="s20"><Data ss:Type="Number">1.2539179703855899E-4</Data></Cell>
    <Cell ss:StyleID="s16"><Data ss:Type="Number">100</Data></Cell>
    <Cell ss:StyleID="s16"><Data ss:Type="Number">100</Data></Cell>
    <Cell ss:StyleID="s16"><Data ss:Type="Number">100</Data></Cell>
    <Cell ss:StyleID="s16"><Data ss:Type="Number">100</Data></Cell>
    <Cell ss:StyleID="s16"><Data ss:Type="Number">100</Data></Cell>
    <Cell ss:StyleID="s16"><Data ss:Type="Number">100</Data></Cell>
    <Cell ss:StyleID="s16"><Data ss:Type="Number">46</Data></Cell>
    <Cell ss:StyleID="s16"><Data ss:Type="String">TACGTAGGTGGCAAGCGTTATCCGGATTTATTGGGCGTAAAGGGAACGCAGGCGGTCTTTTAAGTCTGATGTGAAAGCCTTCGGCTTAACCGGAGTAGTGCATTGGAAACTGGGAGACTTGAGTGCAGAAGAGGAGAGTGGAACTCCATGTGTAGCGGTGAAATGCGTAGATATATGGAAGAACACCAGTGGCGAAAGCGGCTCTCTGGTCTGTAACTGACGCTGAGGTTCGAAAGCGTGGGTAGCAAACAGG</Data></Cell>
   </Row>
  </Table>
  <WorksheetOptions xmlns="urn:schemas-microsoft-com:office:excel">
   <PageSetup>
    <Header x:Margin="0.3"/>
    <Footer x:Margin="0.3"/>
    <PageMargins x:Bottom="0.75" x:Left="0.7" x:Right="0.7" x:Top="0.75"/>
   </PageSetup>
   <Selected/>
   <Panes>
    <Pane>
     <Number>3</Number>
     <ActiveRow>5</ActiveRow>
     <ActiveCol>4</ActiveCol>
    </Pane>
   </Panes>
   <ProtectObjects>False</ProtectObjects>
   <ProtectScenarios>False</ProtectScenarios>
  </WorksheetOptions>
 </Worksheet>
</Workbook>
