# Supplementary material for: Decreased microbial co-occurrence network stability and SCFA receptor level correlates with obesity in African-origin women
Source: Sci Rep. 2018 Nov 20;8:17135. doi: 10.1038/s41598-018-35230-9 (PMC6244201; doi:10.1038/s41598-018-35230-9)
Supplement: Supplementary file 18 — Table S17 [file 41598_2018_35230_MOESM18_ESM.zip › SREP-18-15117-s18.xml]

<?xml version="1.0"?>
<?mso-application progid="Excel.Sheet"?>
<Workbook xmlns="urn:schemas-microsoft-com:office:spreadsheet"
 xmlns:o="urn:schemas-microsoft-com:office:office"
 xmlns:x="urn:schemas-microsoft-com:office:excel"
 xmlns:ss="urn:schemas-microsoft-com:office:spreadsheet"
 xmlns:html="http://www.w3.org/TR/REC-html40">
 <DocumentProperties xmlns="urn:schemas-microsoft-com:office:office">
  <Author>Dugas, Lara</Author>
  <LastAuthor>Dugas, Lara</LastAuthor>
  <Created>2018-03-16T21:43:46Z</Created>
  <LastSaved>2018-03-16T21:44:00Z</LastSaved>
  <Company>Loyola University Chicago</Company>
  <Version>15.00</Version>
 </DocumentProperties>
 <OfficeDocumentSettings xmlns="urn:schemas-microsoft-com:office:office">
  <AllowPNG/>
 </OfficeDocumentSettings>
 <ExcelWorkbook xmlns="urn:schemas-microsoft-com:office:excel">
  <WindowHeight>12435</WindowHeight>
  <WindowWidth>28800</WindowWidth>
  <WindowTopX>0</WindowTopX>
  <WindowTopY>0</WindowTopY>
  <ProtectStructure>False</ProtectStructure>
  <ProtectWindows>False</ProtectWindows>
 </ExcelWorkbook>
 <Styles>
  <Style ss:ID="Default" ss:Name="Normal">
   <Alignment ss:Vertical="Bottom"/>
   <Borders/>
   <Font ss:FontName="Calibri" x:Family="Swiss" ss:Size="11" ss:Color="#000000"/>
   <Interior/>
   <NumberFormat/>
   <Protection/>
  </Style>
  <Style ss:ID="s16">
   <Font ss:FontName="Arial" x:Family="Swiss" ss:Size="12" ss:Color="#000000"/>
  </Style>
  <Style ss:ID="s17">
   <Borders>
    <Border ss:Position="Bottom" ss:LineStyle="Continuous" ss:Weight="1"/>
    <Border ss:Position="Left" ss:LineStyle="Continuous" ss:Weight="1"/>
    <Border ss:Position="Right" ss:LineStyle="Continuous" ss:Weight="1"/>
    <Border ss:Position="Top" ss:LineStyle="Continuous" ss:Weight="1"/>
   </Borders>
   <Font ss:FontName="Arial" x:Family="Swiss" ss:Size="12" ss:Color="#000000"/>
  </Style>
  <Style ss:ID="s18">
   <Borders>
    <Border ss:Position="Bottom" ss:LineStyle="Continuous" ss:Weight="1"/>
    <Border ss:Position="Left" ss:LineStyle="Continuous" ss:Weight="1"/>
    <Border ss:Position="Right" ss:LineStyle="Continuous" ss:Weight="1"/>
    <Border ss:Position="Top" ss:LineStyle="Continuous" ss:Weight="1"/>
   </Borders>
   <Font ss:FontName="Arial" x:Family="Swiss" ss:Size="12" ss:Color="#000000"/>
   <NumberFormat ss:Format="Fixed"/>
  </Style>
  <Style ss:ID="s19">
   <Borders>
    <Border ss:Position="Bottom" ss:LineStyle="Continuous" ss:Weight="1"/>
    <Border ss:Position="Left" ss:LineStyle="Continuous" ss:Weight="1"/>
    <Border ss:Position="Right" ss:LineStyle="Continuous" ss:Weight="1"/>
    <Border ss:Position="Top" ss:LineStyle="Continuous" ss:Weight="1"/>
   </Borders>
   <Font ss:FontName="Arial" x:Family="Swiss" ss:Size="12" ss:Color="#000000"/>
   <NumberFormat ss:Format="Scientific"/>
  </Style>
 </Styles>
 <Worksheet ss:Name="Sheet1">
  <Table ss:ExpandedColumnCount="3" ss:ExpandedRowCount="12" x:FullColumns="1"
   x:FullRows="1" ss:DefaultRowHeight="15">
   <Column ss:Width="216"/>
   <Column ss:Width="33.75"/>
   <Column ss:Width="55.5"/>
   <Row ss:Height="15.75">
    <Cell ss:StyleID="s16"><Data ss:Type="String">Table S17. Human network correlations</Data></Cell>
    <Cell ss:StyleID="s16"/>
    <Cell ss:StyleID="s16"/>
   </Row>
   <Row ss:Height="15.75">
    <Cell ss:StyleID="s17"/>
    <Cell ss:StyleID="s17"><Data ss:Type="String">R</Data></Cell>
    <Cell ss:StyleID="s17"><Data ss:Type="String">p-value</Data></Cell>
   </Row>
   <Row ss:Height="15.75">
    <Cell ss:StyleID="s17"><Data ss:Type="String">transitivity</Data></Cell>
    <Cell ss:StyleID="s18"><Data ss:Type="Number">-0.63414634146341498</Data></Cell>
    <Cell ss:StyleID="s19"><Data ss:Type="Number">1.7596505244228202E-5</Data></Cell>
   </Row>
   <Row ss:Height="15.75">
    <Cell ss:StyleID="s17"><Data ss:Type="String">betweness</Data></Cell>
    <Cell ss:StyleID="s18"><Data ss:Type="Number">0.18050473857465499</Data></Cell>
    <Cell ss:StyleID="s19"><Data ss:Type="Number">0.265022958076231</Data></Cell>
   </Row>
   <Row ss:Height="15.75">
    <Cell ss:StyleID="s17"><Data ss:Type="String">centr_btw</Data></Cell>
    <Cell ss:StyleID="s18"><Data ss:Type="Number">0.70487804878048799</Data></Cell>
    <Cell ss:StyleID="s19"><Data ss:Type="Number">1.0701834698221799E-6</Data></Cell>
   </Row>
   <Row ss:Height="15.75">
    <Cell ss:StyleID="s17"><Data ss:Type="String">centr_clo</Data></Cell>
    <Cell ss:StyleID="s18"><Data ss:Type="Number">-0.53987615887681495</Data></Cell>
    <Cell ss:StyleID="s19"><Data ss:Type="Number">3.2387711572042698E-4</Data></Cell>
   </Row>
   <Row ss:Height="15.75">
    <Cell ss:StyleID="s17"><Data ss:Type="String">centr_degree</Data></Cell>
    <Cell ss:StyleID="s18"><Data ss:Type="Number">-5.98252625661614E-2</Data></Cell>
    <Cell ss:StyleID="s19"><Data ss:Type="Number">0.71384364565581404</Data></Cell>
   </Row>
   <Row ss:Height="15.75">
    <Cell ss:StyleID="s17"><Data ss:Type="String">centr_eigen</Data></Cell>
    <Cell ss:StyleID="s18"><Data ss:Type="Number">0.13602251407129501</Data></Cell>
    <Cell ss:StyleID="s19"><Data ss:Type="Number">0.40128440433171297</Data></Cell>
   </Row>
   <Row ss:Height="15.75">
    <Cell ss:StyleID="s17"><Data ss:Type="String">closeness</Data></Cell>
    <Cell ss:StyleID="s18"><Data ss:Type="Number">-0.59493433395872397</Data></Cell>
    <Cell ss:StyleID="s19"><Data ss:Type="Number">7.1604955445398702E-5</Data></Cell>
   </Row>
   <Row ss:Height="15.75">
    <Cell ss:StyleID="s17"><Data ss:Type="String">deg</Data></Cell>
    <Cell ss:StyleID="s18"><Data ss:Type="Number">-8.6564672721693006E-2</Data></Cell>
    <Cell ss:StyleID="s19"><Data ss:Type="Number">0.59533484691765104</Data></Cell>
   </Row>
   <Row ss:Height="15.75">
    <Cell ss:StyleID="s17"><Data ss:Type="String">eigen_centrality</Data></Cell>
    <Cell ss:StyleID="s18"><Data ss:Type="Number">0.34052532833020599</Data></Cell>
    <Cell ss:StyleID="s19"><Data ss:Type="Number">3.21018803774352E-2</Data></Cell>
   </Row>
   <Row ss:Height="15.75">
    <Cell ss:StyleID="s17"><Data ss:Type="String">hs</Data></Cell>
    <Cell ss:StyleID="s18"><Data ss:Type="Number">0.34052532833020599</Data></Cell>
    <Cell ss:StyleID="s19"><Data ss:Type="Number">3.21018803774352E-2</Data></Cell>
   </Row>
  </Table>
  <WorksheetOptions xmlns="urn:schemas-microsoft-com:office:excel">
   <PageSetup>
    <Header x:Margin="0.3"/>
    <Footer x:Margin="0.3"/>
    <PageMargins x:Bottom="0.75" x:Left="0.7" x:Right="0.7" x:Top="0.75"/>
   </PageSetup>
   <Selected/>
   <Panes>
    <Pane>
     <Number>3</Number>
     <ActiveRow>7</ActiveRow>
    </Pane>
   </Panes>
   <ProtectObjects>False</ProtectObjects>
   <ProtectScenarios>False</ProtectScenarios>
  </WorksheetOptions>
 </Worksheet>
</Workbook>
